# Supplementary material for: Immunotherapy drug target identification using machine learning and patient-derived tumour explant validation
Source: Nat Mach Intell. 2026 May 18;8(5):670–89. doi: 10.1038/s42256-026-01201-3 (PMC13201160; doi:10.1038/s42256-026-01201-3)
Supplement: Supplementary file 3 — Supplementary Tables 1,6,7,10. [file 42256_2026_1201_MOESM3_ESM.xlsx]

## Sheet: SupplementaryTable1
Data type	Size (no. of: patients, association counts, screens, network edges or nodes)	High-level node features	No. of columns in node feature matrix	Description of high-level node features	Rationale for inclusion
CPI1000+ bulk RNAseq	933	Median gene expression for R and NR patients	2	Low-dimensional view of possible differences in gene expression at baseline in patients who do or do not respond to CPI therapy	We hypothesise that IO target discovery models should understand drivers of immunotherapy response in patients. Bulk transcriptomic approaches have identified genes that are mechanistically linked to immunotherapy response, e.g. CXCL9 (blocking the CXCL9-CXCR3 axis reduces tumour-infiltrating T cells in murine models (House et al., 2020)), CD8A (a commonly used marker of CD8+ T cells, which are k…
CPI1000+ mutation	941	Mean weighted sum of mutation types for R and NR patients	2	Low-dimensional view of possible differences in gene mutations (including their functional effect e.g. synonymous, missense, loss of function) at baseline in patients who do or do not respond to CPI therapy	We hypothesise that IO target discovery models should understand drivers of immunotherapy response in patients. Gene-specific mutation rates between patients that do and do not respond to immunotherapy can identify genes functionally associated with CPI response, e.g. SERPINB3/4 is associated with CPI response in a large meta-analysis, and mutations in this gene are suggested to increase producti…
CPI1000+ CNA	1061	Median logR values for R and NR patients	2	Low-dimensional view of possible differences in gene copy number at baseline in patients who do or do not respond to CPI therapy	We hypothesise that IO target discovery models should understand drivers of immunotherapy response in patients. CNA analyses can identify genes that are causually associated with CPI response. For example, we previously showed that loss of TRAF2 at 9q34 was more frequent in patients who responded to CPI therapy (Litchfield et al., 2021), and TRAF2 was found to influence T cell-mediated tumour kil…
scRNAseq: T cells	355	Topological specificity score for cell type-specific interactomes	12 (1 per cell type)	Summarises the high dimensional scRNAseq data into a low dimensional vector describing the influence of each gene within the transcriptional state of specific T cell subsets within the tumour microenvironment	Despite the ability of bulk transcriptomics approaches to identify genes with plausible mechanistic roles in immunotherapy responses, targets including HAVCR2 (TIM-3) and LGALS9 (Galectin-9) do not show a clear association when assessed using bulk approaches (Litchfield et al., 2021), possibly since they exert effects within specific cell type contexts. HAVCR2 is a negative T cell regulator that …
scRNAseq: Macrophages	306	Topological specificity score for cell type-specific interactomes	19 (1 per cell type)	Summarises the high dimensional scRNAseq data into a low dimensional vector describing the influence of each gene within the transcriptional state of specific macrophage subtypes within the tumour microenvironment
scRNAseq: B cells	335	Topological specificity score for cell type-specific interactomes	10 (1 per cell type)	Summarises the high dimensional scRNAseq data into a low dimensional vector describing the influence of each gene within the transcriptional state of specific B cell subtypes within the tumour microenvironment
scRNAseq: DCs	318	Topological specificity score for cell type-specific interactomes	13 (1 per cell type)	Summarises the high dimensional scRNAseq data into a low dimensional vector describing the influence of each gene within the transcriptional state of specific DC subtypes within the tumour microenvironment
EDGE immunopeptidomics	60	Pearson correlation between gene expression and peptide presentation across patient HLA molecules	1	Captures the effect of gene expression on antigen processing and presentation	We hypothesised that capturing antigen processing machinery within the training corpus would enhance the modelling framework. Supporting this, we previously showed that antigen sources account for a substanital proportion of variance in CPI response (Litchfield et al., 2021), and antigen processing pathway activity is associated with CPI response across cancer types (Wang et al., 2019; Thompson e…
gwCRISPR co-culture screens	7	-log10(MAGeCK scores)' indicating whether gene knockout leads to immune evasion or sensitisation upon T cell co-culture	14 (2 per screen)	Describes the causal effect of perturbing each gene on immune resistance or sensitisation outcomes	Provides the ML system with causal information describing the effect of gene perturbation on an endpoint directly relevant to IO target discovery: immune resistance or sensitisation. Additionally, CRISPR co-culture screening systems have previously identified genes that can modulate the response of myeloma cells to BCMA-targeted chimeric antigen receptor (CAR) T therapy in an antigen-independent …
GWAS data	5061	Count of SNP-phenotype associations per gene	3 (1 per phenotype: autoimmune/rheumatic/allergic, blood cell count, blood cytokine levels)	Quantifies the degree of association of each gene with phenotypes hypothesised to be relevant to immune-oncology target discovery, to reflect the importance of the corresponding gene to that category. If multiple SNPs within a given gene are associated with a given phenotype category, then it is feasible that this gene has increased functional importance, since many possible perturbations can pro…	GWAS data was included since targets with a mechanism supported by human genetic evidence are more likely to progress through clinical development (Nelson et al., 2015; Hingorani et al., 2019; Minikel et al., 2024). We categorised phenotypes into groups related to immune function, hypothesising that whether genes are associated with immune functions will likely influence their effectiveness as im…
Hetionet gene-disease associations	6387	Count of gene-disease associations per gene	1	Quantifies the degree of association of each gene with autoimmune/rheumatic disease phenotypes	There is an intricate link between cancer and autoimmunity since immune system dysfunction contributes to both (Mangani, Yang and Anderson, 2023). Furthermore, several immunotherapy targets are known to have roles within autoimmunity: CTLA-4, PD-1, HAVCR2 (TIM-3), LAG-3 and TIGIT are (Tivol et al., 1995; Waterhouse et al., 1995; Nishimura et al., 1999, 2001; Monney et al., 2002; Sánchez-Fueyo et …
Hetionet GiG	99275	Edges define the connectivity of the graph used for GNN development	NA (used as graph edges instead of a node feature)	Genes only connect within the graph if they interact	Genes are connected if they interact, thus constraining the message passing mechanism to biologically meaningful pathways. The role of genes within biological networks that describe their functions are associated with drug target status (Tong, Zhou and Wang, 2019).
Hetionet GRN	8670	Node degrees within the GRN	1	Summarises the role of genes within a global regulatory network, thus describing their influence on global transcriptional dynamics	The role of genes within biological networks that describe their functions are associated with drug target status (Tong, Zhou and Wang, 2019). Furthermore, we hypothesise that capturing transcriptional and regulatory dynamics using the GRN would provide additional information regarding the biological function of each gene, as well as how they can influence the transcriptional state of cells.
Supplementary Table 1: Node features for MIDAS GNN immuno-oncology targets prediction models.
References
Abbott et al., 2021
Bettini et al., 2011
Danaher et al., 2017
House et al., 2020
Jha et al., 2014
Joller et al., 2011
Levin et al., 2011
Li et al., 2010
Litchfield et al., 2021
Mangani, Yang and Anderson, 2023
Monney et al., 2002
Nishimura et al., 1999
Nishimura et al., 2001
Ramkumar et al., 2020
Riaz et al., 2016
Sánchez-Fueyo et al., 2003
Thompson et al., 2020
Tong, Zhou and Wang, 2019
Tivol et al., 1995
Vredevoogd et al., 2019
Wang et al., 2019
Waterhouse et al., 1995
Zhu et al., 2005

## Sheet: SupplementaryTable6
GeneSet	Description	ES	NES	FDR	size	leadingEdge
R-HSA-6783783	Interleukin-10 signaling	0.866892	2.30775	0	36	32
R-HSA-451927	Interleukin-2 family signaling	0.864441	2.30248	0	38	34
R-HSA-380108	Chemokine receptors bind chemokines	0.8591	2.29687	0	35	29
R-HSA-512988	Interleukin-3, Interleukin-5 and GM-CSF signaling	0.858974	2.29111	0	40	37
R-HSA-5669034	TNFs bind their physiological receptors	0.892738	2.27928	0	23	21
R-HSA-5676594	TNF receptor superfamily (TNFSF) members mediating non-canonical NF-kB pathway	0.921974	2.25914	0	14	14
R-HSA-5260271	Diseases of Immune System	0.895296	2.24137	0	21	19
R-HSA-5602358	Diseases associated with the TLR signaling cascade	0.895296	2.24137	0	21	19
R-HSA-912526	Interleukin receptor SHC signaling	0.881235	2.23898	0	23	22
R-HSA-1059683	Interleukin-6 signaling	0.965008	2.22662	0	11	11
R-HSA-8854691	Interleukin-20 family signaling	0.870601	2.22113	0	22	20
R-HSA-9020558	Interleukin-2 signaling	0.978237	2.21438	0	11	11
R-HSA-8984722	Interleukin-35 Signalling	0.939603	2.19765	0	12	11
R-HSA-982772	Growth hormone receptor signaling	0.884711	2.19215	0	20	17
R-HSA-389948	PD-1 signaling	0.940538	2.19017	0	12	11
R-HSA-202427	Phosphorylation of CD3 and TCR zeta chains	0.949731	2.18405	0	11	11
R-HSA-6785807	Interleukin-4 and Interleukin-13 signaling	0.764198	2.18268	0	96	73
R-HSA-449147	Signaling by Interleukins	0.728384	2.17925	0	373	241
R-HSA-140534	Caspase activation via Death Receptors in the presence of ligand	0.900709	2.17554	0	15	14
R-HSA-6783589	Interleukin-6 family signaling	0.853027	2.17206	0	22	19
R-HSA-2586552	Signaling by Leptin	0.940428	2.15225	0	11	11
R-HSA-912694	Regulation of IFNA signaling	0.921825	2.14864	0	12	11
R-HSA-1433557	Signaling by SCF-KIT	0.799788	2.13979	0	41	38
R-HSA-168638	NOD1/2 Signaling Pathway	0.823258	2.13731	0	27	25
R-HSA-202733	Cell surface interactions at the vascular wall	0.744668	2.13363	0	104	78
R-HSA-2029481	FCGR activation	0.950247	2.12826	0	10	10
R-HSA-8853659	RET signaling	0.789871	2.12134	0	39	33
R-HSA-2219530	Constitutive Signaling by Aberrant PI3K in Cancer	0.763679	2.12084	0	69	57
R-HSA-186763	Downstream signal transduction	0.816194	2.12061	0	29	25
R-HSA-166016	Toll Like Receptor 4 (TLR4) Cascade	0.738558	2.11585	0	109	87
R-HSA-2219528	PI3K/AKT Signaling in Cancer	0.744137	2.11445	0	94	74
R-HSA-9020956	Interleukin-27 signaling	0.920035	2.11026	0	11	10
R-HSA-168928	DDX58/IFIH1-mediated induction of interferon-alpha/beta	0.765811	2.10617	0	50	40
R-HSA-877312	Regulation of IFNG signaling	0.888344	2.10521	0	13	11
R-HSA-168643	NLR signaling pathways	0.774176	2.10063	0	45	37
R-HSA-168179	Toll Like Receptor TLR1:TLR2 Cascade	0.74527	2.09422	0	79	64
R-HSA-181438	Toll Like Receptor 2 (TLR2) Cascade	0.74527	2.09422	0	79	64
R-HSA-2559582	Senescence-Associated Secretory Phenotype (SASP)	0.774993	2.08701	0	42	36
R-HSA-6811558	PI5P, PP2A and IER3 Regulate PI3K/AKT Signaling	0.738147	2.08588	0	94	67
R-HSA-166058	MyD88:MAL(TIRAP) cascade initiated on plasma membrane	0.743485	2.08419	0	77	62
R-HSA-168188	Toll Like Receptor TLR6:TLR2 Cascade	0.743485	2.08419	0	77	62
R-HSA-9006335	Signaling by Erythropoietin	0.817633	2.08362	0	24	20
R-HSA-936964	Activation of IRF3/IRF7 mediated by TBK1/IKK epsilon	0.884103	2.08301	0	13	12
R-HSA-166166	MyD88-independent TLR4 cascade	0.736735	2.08169	0	82	59
R-HSA-937061	TRIF(TICAM1)-mediated TLR4 signaling	0.736735	2.08169	0	82	59
R-HSA-210990	PECAM1 interactions	0.896435	2.08134	0	12	11
R-HSA-168181	Toll Like Receptor 7/8 (TLR7/8) Cascade	0.74148	2.07578	0	75	60
R-HSA-975155	MyD88 dependent cascade initiated on endosome	0.74148	2.07578	0	75	60
R-HSA-1266695	Interleukin-7 signaling	0.836433	2.07436	0	20	15
R-HSA-198933	Immunoregulatory interactions between a Lymphoid and a non-Lymphoid cell	0.742049	2.07386	0	64	46
R-HSA-110056	MAPK3 (ERK1) activation	0.916283	2.07299	0	10	10
R-HSA-168164	Toll Like Receptor 3 (TLR3) Cascade	0.734075	2.07241	0	81	64
R-HSA-2871796	FCERI mediated MAPK activation	0.784505	2.07182	0	32	31
R-HSA-975138	TRAF6 mediated induction of NFkB and MAP kinases upon TLR7/8 or 9 activation	0.739788	2.07068	0	74	59
R-HSA-168138	Toll Like Receptor 9 (TLR9) Cascade	0.736717	2.06717	0	78	61
R-HSA-445989	TAK1 activates NFkB by phosphorylation and activation of IKKs complex	0.829651	2.06662	0	20	19
R-HSA-2172127	DAP12 interactions	0.798303	2.06388	0	28	26
R-HSA-1810476	RIP-mediated NFkB activation via ZBP1	0.843486	2.0597	0	15	12
R-HSA-983695	Antigen activates B Cell Receptor (BCR) leading to generation of second messengers	0.801745	2.05904	0	27	19
R-HSA-168898	Toll-like Receptor Cascades	0.712412	2.05805	0	129	93
R-HSA-4090294	SUMOylation of intracellular receptors	0.789768	2.05387	0	28	25
R-HSA-199418	Negative regulation of the PI3K/AKT network	0.722601	2.05162	0	101	73
R-HSA-216083	Integrin cell surface interactions	0.735726	2.05028	0	78	58
R-HSA-180292	GAB1 signalosome	0.891269	2.04946	0	11	11
R-HSA-1227986	Signaling by ERBB2	0.756773	2.04668	0	43	35
R-HSA-1236394	Signaling by ERBB4	0.765475	2.04606	0	40	32
R-HSA-2730905	Role of LAT2/NTAL/LAB on calcium mobilization	0.842882	2.03727	0	16	14
R-HSA-383280	Nuclear Receptor transcription pathway	0.744974	2.03603	0	44	37
R-HSA-186797	Signaling by PDGF	0.74886	2.03537	0	54	46
R-HSA-3000170	Syndecan interactions	0.791192	2.03312	0	26	21
R-HSA-2424491	DAP12 signaling	0.797687	2.03292	0	25	23
R-HSA-168142	Toll Like Receptor 10 (TLR10) Cascade	0.728382	2.03135	0	68	53
R-HSA-168176	Toll Like Receptor 5 (TLR5) Cascade	0.728382	2.03135	0	68	53
R-HSA-975871	MyD88 cascade initiated on plasma membrane	0.728382	2.03135	0	68	53
R-HSA-74751	Insulin receptor signalling cascade	0.745508	2.02758	0	52	41
R-HSA-1606322	ZBP1(DAI) mediated induction of type I IFNs	0.808561	2.02554	0	19	14
R-HSA-1250196	SHC1 events in ERBB2 signaling	0.799573	2.02493	0	21	19
R-HSA-74749	Signal attenuation	0.891193	2.01733	0	10	10
R-HSA-933542	TRAF6 mediated NF-kB activation	0.809819	2.01539	0	18	15
R-HSA-5357956	TNFR1-induced NFkappaB signaling pathway	0.796376	2.01425	0	21	18
R-HSA-447115	Interleukin-12 family signaling	0.734385	2.01408	0	46	20
R-HSA-177929	Signaling by EGFR	0.756836	2.01385	0	38	33
R-HSA-881907	Gastrin-CREB signalling pathway via PKC and MAPK	0.822784	2.01264	0	17	15
R-HSA-450341	Activation of the AP-1 family of transcription factors	0.883939	2.01259	0	10	10
R-HSA-1433559	Regulation of KIT signaling	0.839301	2.01232	0	15	14
R-HSA-2404192	Signaling by Type 1 Insulin-like Growth Factor 1 Receptor (IGF1R)	0.741061	2.01015	0	50	39
R-HSA-2428924	IGF1R signaling cascade	0.741061	2.01015	0	50	39
R-HSA-388841	Costimulation by the CD28 family	0.728391	2.00871	0	54	39
R-HSA-8983432	Interleukin-15 signaling	0.862674	2.00638	0	13	11
R-HSA-6788467	IL-6-type cytokine receptor ligand interactions	0.828303	2.00576	0	15	14
R-HSA-912631	Regulation of signaling by CBL	0.810789	2.00517	0	19	16
R-HSA-210993	Tie2 Signaling	0.80864	2.00227	0	18	15
R-HSA-448424	Interleukin-17 signaling	0.723942	2.0014	0	58	46
R-HSA-2428928	IRS-related events triggered by IGF1R	0.738028	1.99943	0	49	38
R-HSA-5213460	RIPK1-mediated regulated necrosis	0.82443	1.9984	0	15	14
R-HSA-5218859	Regulated Necrosis	0.82443	1.9984	0	15	14
R-HSA-8848021	Signaling by PTK6	0.730418	1.99839	0	49	37
R-HSA-9006927	Signaling by Non-Receptor Tyrosine Kinases	0.730418	1.99839	0	49	37
R-HSA-114604	GPVI-mediated activation cascade	0.757268	1.9945	0	33	25
R-HSA-5655302	Signaling by FGFR1 in disease	0.753225	1.99131	0	35	25
R-HSA-75892	Platelet Adhesion to exposed collagen	0.83242	1.99088	0	14	11
R-HSA-9027284	Erythropoietin activates RAS	0.846374	1.98634	0	13	12
R-HSA-72187	mRNA 3'-end processing	-0.445575	-3.07429	0	40	38
R-HSA-449836	Other interleukin signaling	0.769194	1.9741	8.32e-06	23	13
R-HSA-933541	TRAF6 mediated IRF7 activation	0.811661	1.97648	8.39e-06	15	12
R-HSA-9034015	Signaling by NTRK3 (TRKC)	0.813528	1.97732	8.47e-06	17	15
R-HSA-1592389	Activation of Matrix Metalloproteinases	0.76491	1.97832	8.54e-06	25	19
R-HSA-5218900	CASP8 activity is inhibited	0.876161	1.98223	8.62e-06	10	9
R-HSA-3371378	Regulation by c-FLIP	0.876161	1.98223	8.62e-06	10	9
R-HSA-69416	Dimerization of procaspase-8	0.876161	1.98223	8.62e-06	10	9
R-HSA-5654708	Downstream signaling of activated FGFR3	0.776715	1.98245	8.87e-06	24	21
R-HSA-5655332	Signaling by FGFR3 in disease	0.787387	1.98263	8.95e-06	21	19
R-HSA-8853338	Signaling by FGFR3 point mutants in cancer	0.787387	1.98263	8.95e-06	21	19
R-HSA-5675482	Regulation of necroptotic cell death	0.836449	1.98484	9.13e-06	13	13
R-HSA-5621575	CD209 (DC-SIGN) signaling	0.795138	1.96877	1.63e-05	18	17
R-HSA-5654696	Downstream signaling of activated FGFR2	0.756699	1.96969	1.65e-05	29	24
R-HSA-5654741	Signaling by FGFR3	0.734762	1.95859	2.35e-05	36	28
R-HSA-112399	IRS-mediated signalling	0.727735	1.96198	2.37e-05	46	35
R-HSA-5603041	IRAK4 deficiency (TLR2/4)	0.885219	1.96327	2.39e-05	10	10
R-HSA-391160	Signal regulatory protein family interactions	0.829364	1.96376	2.41e-05	13	13
R-HSA-2871809	FCERI mediated Ca+2 mobilization	0.757169	1.96623	2.43e-05	28	25
R-HSA-1839124	FGFR1 mutant receptor activation	0.748152	1.93593	3.7e-05	28	19
R-HSA-389356	CD28 co-stimulation	0.737923	1.93598	3.73e-05	31	25
R-HSA-450294	MAP kinase activation	0.709967	1.94725	3.76e-05	52	40
R-HSA-5654716	Downstream signaling of activated FGFR4	0.757268	1.94874	3.79e-05	26	25
R-HSA-194138	Signaling by VEGF	0.683001	1.94955	3.82e-05	97	65
R-HSA-909733	Interferon alpha/beta signaling	0.724026	1.95264	3.85e-05	37	25
R-HSA-5654689	PI-3K cascade:FGFR1	0.779698	1.95691	3.88e-05	21	17
R-HSA-187687	Signalling to ERKs	0.740005	1.93545	4.41e-05	30	22
R-HSA-9008059	Interleukin-37 signaling	0.772682	1.92501	5.02e-05	18	13
R-HSA-5654720	PI-3K cascade:FGFR4	0.772995	1.9275	5.06e-05	19	19
R-HSA-202433	Generation of second messenger molecules	0.766956	1.92915	5.1e-05	19	15
R-HSA-5637810	Constitutive Signaling by EGFRvIII	0.790761	1.90163	6.22e-05	15	14
R-HSA-5637812	Signaling by EGFRvIII in Cancer	0.790761	1.90163	6.22e-05	15	14
R-HSA-1963642	PI3K events in ERBB2 signaling	0.787574	1.90201	6.31e-05	15	13
R-HSA-2559583	Cellular Senescence	0.659655	1.90227	6.35e-05	111	66
R-HSA-446652	Interleukin-1 family signaling	0.662015	1.90396	6.39e-05	113	65
R-HSA-109704	PI3K Cascade	0.717083	1.92099	6.41e-05	42	31
R-HSA-75893	TNF signaling	0.71767	1.9041	6.44e-05	33	23
R-HSA-5654704	SHC-mediated cascade:FGFR3	0.777431	1.91029	6.48e-05	17	15
R-HSA-167044	Signalling to RAS	0.764004	1.91094	6.53e-05	20	15
R-HSA-1236382	Constitutive Signaling by Ligand-Responsive EGFR Cancer Variants	0.792377	1.91371	6.57e-05	16	15
R-HSA-1643713	Signaling by EGFR in Cancer	0.792377	1.91371	6.57e-05	16	15
R-HSA-5637815	Signaling by Ligand-Responsive EGFR Variants in Cancer	0.792377	1.91371	6.57e-05	16	15
R-HSA-5654719	SHC-mediated cascade:FGFR4	0.772995	1.91424	6.71e-05	19	19
R-HSA-9006934	Signaling by Receptor Tyrosine Kinases	0.639588	1.91439	6.76e-05	411	244
R-HSA-9014325	TICAM1,TRAF6-dependent induction of TAK1 complex	0.842938	1.91523	6.81e-05	11	10
R-HSA-937072	TRAF6-mediated induction of TAK1 complex within TLR4 complex	0.842938	1.91523	6.81e-05	11	10
R-HSA-975163	IRAK2 mediated activation of TAK1 complex upon TLR7/8 or 9 stimulation	0.842938	1.91523	6.81e-05	11	10
R-HSA-5357905	Regulation of TNFR1 signaling	0.743676	1.91598	6.96e-05	25	19
R-HSA-5654710	PI-3K cascade:FGFR3	0.778412	1.91726	7.01e-05	17	15
R-HSA-5654743	Signaling by FGFR4	0.720554	1.91784	7.07e-05	37	29
R-HSA-5655291	Signaling by FGFR4 in disease	0.832722	1.9007	9.89e-05	11	11
R-HSA-166658	Complement cascade	0.707641	1.90039	0.000104431	38	25
R-HSA-5357769	Caspase activation via extrinsic apoptotic signalling pathway	0.736262	1.89993	0.000109856	24	20
R-HSA-450302	activated TAK1 mediates p38 MAPK activation	0.785331	1.8958	0.000114472	15	13
R-HSA-5654695	PI-3K cascade:FGFR2	0.751445	1.8963	0.000115211	22	18
R-HSA-5654699	SHC-mediated cascade:FGFR2	0.750471	1.89335	0.000129233	22	18
R-HSA-5654712	FRS-mediated FGFR4 signaling	0.752442	1.89346	0.000130046	21	20
R-HSA-4420097	VEGFA-VEGFR2 Pathway	0.666249	1.89422	0.000130869	90	60
R-HSA-1963640	GRB2 events in ERBB2 signaling	0.783445	1.89546	0.000131703	15	13
R-HSA-450321	JNK (c-Jun kinases) phosphorylation and activation mediated by activated human TAK1	0.797599	1.89035	0.000131812	14	13
R-HSA-918233	TRAF3-dependent IRF activation pathway	0.8004	1.89042	0.000132621	13	10
R-HSA-5654706	FRS-mediated FGFR3 signaling	0.758819	1.89162	0.000133439	19	16
R-HSA-193639	p75NTR signals via NF-kB	0.808311	1.89218	0.000134268	12	11
R-HSA-5654687	Downstream signaling of activated FGFR1	0.723672	1.88462	0.000141548	31	22
R-HSA-445144	Signal transduction by L1	0.757243	1.88645	0.000142406	19	15
R-HSA-5654736	Signaling by FGFR1	0.695951	1.88003	0.000145457	46	32
R-HSA-5654700	FRS-mediated FGFR2 signaling	0.73703	1.88092	0.000146328	24	19
R-HSA-5357786	TNFR1-induced proapoptotic signaling	0.810763	1.87799	0.000150158	12	8
R-HSA-1839117	Signaling by cytosolic FGFR1 fusion mutants	0.768825	1.85977	0.000156646	16	12
R-HSA-2129379	Molecules associated with elastic fibres	0.707245	1.86006	0.000157521	34	23
R-HSA-166663	Initial triggering of complement	0.801658	1.86253	0.000158406	12	10
R-HSA-8853334	Signaling by FGFR3 fusions in cancer	0.832651	1.8633	0.000159301	10	10
R-HSA-450282	MAPK targets/ Nuclear events mediated by MAP kinases	0.716748	1.86385	0.000160206	28	19
R-HSA-6807004	Negative regulation of MET activity	0.768309	1.86428	0.000161122	17	14
R-HSA-5654688	SHC-mediated cascade:FGFR1	0.746101	1.86539	0.000162048	21	17
R-HSA-2122947	NOTCH1 Intracellular Domain Regulates Transcription	0.690482	1.86656	0.000162985	37	24
R-HSA-5654733	Negative regulation of FGFR4 signaling	0.72291	1.86816	0.000163932	27	25
R-HSA-5654693	FRS-mediated FGFR1 signaling	0.732277	1.856	0.00016435	23	18
R-HSA-6803157	Antimicrobial peptides	0.716133	1.86899	0.000164891	27	18
R-HSA-1442490	Collagen degradation	0.677738	1.85621	0.000165253	55	37
R-HSA-937041	IKK complex recruitment mediated by RIP1	0.758402	1.87208	0.000165861	17	14
R-HSA-6804114	TP53 Regulates Transcription of Genes Involved in G2 Cell Cycle Arrest	0.743437	1.85696	0.000166166	17	14
R-HSA-5654732	Negative regulation of FGFR3 signaling	0.719312	1.85219	0.000177815	25	19
R-HSA-74752	Signaling by Insulin receptor	0.661106	1.85253	0.000178781	72	43
R-HSA-69231	Cyclin D associated events in G1	0.686013	1.8457	0.000182071	39	34
R-HSA-69236	G1 Phase	0.686013	1.8457	0.000182071	39	34
R-HSA-354192	Integrin alphaIIb beta3 signaling	0.708137	1.84118	0.000183156	27	20
R-HSA-9006921	Integrin signaling	0.708137	1.84118	0.000183156	27	20
R-HSA-6806834	Signaling by MET	0.658512	1.84574	0.000183997	73	49
R-HSA-1251985	Nuclear signaling by ERBB4	0.717512	1.84891	0.000184976	26	18
R-HSA-1474244	Extracellular matrix organization	0.625708	1.8428	0.000185054	246	144
R-HSA-5654228	Phospholipase C-mediated cascade; FGFR4	0.772665	1.84903	0.000185965	14	14
R-HSA-5668541	TNFR2 non-canonical NF-kB pathway	0.651909	1.84407	0.000186017	84	35
R-HSA-5654727	Negative regulation of FGFR2 signaling	0.707926	1.85009	0.000186965	30	22
R-HSA-5654726	Negative regulation of FGFR1 signaling	0.708069	1.83759	0.000189874	29	20
R-HSA-9006115	Signaling by NTRK2 (TRKB)	0.717637	1.83846	0.000190838	25	19
R-HSA-1566948	Elastic fibre formation	0.686413	1.84024	0.000191812	41	26
R-HSA-977606	Regulation of Complement cascade	0.695773	1.83585	0.000193643	32	21
R-HSA-112409	RAF-independent MAPK1/3 activation	0.725911	1.83313	0.000196392	22	16
R-HSA-3000178	ECM proteoglycans	0.656925	1.83578	0.000197374	66	43
R-HSA-190322	FGFR4 ligand binding and activation	0.772599	1.82511	0.000204321	13	13
R-HSA-1170546	Prolactin receptor signaling	0.805648	1.83252	0.000204726	11	7
R-HSA-1250347	SHC1 events in ERBB4 signaling	0.774212	1.82536	0.000205313	13	11
R-HSA-182971	EGFR downregulation	0.730782	1.82625	0.000206315	20	20
R-HSA-8863795	Downregulation of ERBB2 signaling	0.712332	1.8292	0.000207326	24	17
R-HSA-1226099	Signaling by FGFR in disease	0.661441	1.82146	0.000207858	58	34
R-HSA-5684264	MAP3K8 (TPL2)-dependent MAPK1/3 activation	0.780051	1.82922	0.000208347	12	11
R-HSA-8875555	MET activates RAP1 and RAC1	0.792966	1.81539	0.00022378	11	10
R-HSA-5654219	Phospholipase C-mediated cascade: FGFR1	0.744508	1.81549	0.000224851	16	12
R-HSA-8876384	Listeria monocytogenes entry into host cells	0.763205	1.81197	0.000225041	15	13
R-HSA-2173796	SMAD2/SMAD3:SMAD4 heterotrimer regulates transcription	0.691158	1.81263	0.000226103	28	19
R-HSA-166520	Signaling by NTRKs	0.635886	1.81271	0.000227174	95	67
R-HSA-9027276	Erythropoietin activates Phosphoinositide-3-kinase (PI3K)	0.797022	1.81011	0.000236062	11	8
R-HSA-6785631	ERBB2 Regulates Cell Motility	0.774867	1.8107	0.000237165	12	10
R-HSA-1538133	G0 and Early G1	0.694187	1.80974	0.000243672	26	21
R-HSA-6802948	Signaling by high-kinase activity BRAF mutants	0.682714	1.80703	0.000254371	34	24
R-HSA-187037	Signaling by NTRK1 (TRKA)	0.644752	1.80757	0.000255543	74	53
R-HSA-5218921	VEGFR2 mediated cell proliferation	0.73386	1.80639	0.000257501	18	14
R-HSA-936440	Negative regulators of DDX58/IFIH1 signaling	0.696236	1.80503	0.000267929	26	18
R-HSA-389359	CD28 dependent Vav1 pathway	0.80739	1.80509	0.000269147	10	10
R-HSA-6791312	TP53 Regulates Transcription of Cell Cycle Genes	0.653992	1.80164	0.000287891	46	25
R-HSA-5218920	VEGFR2 mediated vascular permeability	0.69628	1.79683	0.000311888	24	18
R-HSA-389357	CD28 dependent PI3K/Akt signaling	0.711195	1.79636	0.000314691	22	15
R-HSA-877300	Interferon gamma signaling	0.651066	1.79541	0.000321647	59	40
R-HSA-6804116	TP53 Regulates Transcription of Genes Involved in G1 Cell Cycle Arrest	0.744907	1.79247	0.000346271	14	8
R-HSA-1839122	Signaling by activated point mutants of FGFR1	0.785152	1.79325	0.000347796	11	9
R-HSA-190373	FGFR1c ligand binding and activation	0.785152	1.79325	0.000347796	11	9
R-HSA-1474228	Degradation of the extracellular matrix	0.626194	1.78678	0.000416815	110	67
R-HSA-1980143	Signaling by NOTCH1	0.640633	1.78679	0.000418636	61	35
R-HSA-141405	Inhibition of the proteolytic activity of APC/C required for the onset of anaphase by mitotic spindle checkpoint components	0.718579	1.78343	0.000437529	18	14
R-HSA-141430	Inactivation of APC/C via direct inhibition of the APC/C complex	0.718579	1.78343	0.000437529	18	14
R-HSA-8866910	TFAP2 (AP-2) family regulates transcription of growth factors and their receptors	0.766693	1.78243	0.000443719	12	7
R-HSA-3108232	SUMO E3 ligases SUMOylate target proteins	0.614779	1.7822	0.000453873	143	75
R-HSA-430116	GP1b-IX-V activation signalling	0.798417	1.77919	0.000503935	10	7
R-HSA-174048	APC/C:Cdc20 mediated degradation of Cyclin B	0.718579	1.77722	0.000513379	18	14
R-HSA-73887	Death Receptor Signalling	0.617935	1.77734	0.000515545	115	59
R-HSA-2559580	Oxidative Stress Induced Senescence	0.642317	1.77753	0.000517729	56	34
R-HSA-5674400	Constitutive Signaling by AKT1 E17K in Cancer	0.686348	1.77616	0.000520849	24	18
R-HSA-76002	Platelet activation, signaling and aggregation	0.603495	1.77631	0.000523028	224	117
R-HSA-6803207	TP53 Regulates Transcription of Caspase Activators and Caspases	0.784008	1.77483	0.000539847	10	10
R-HSA-190242	FGFR1 ligand binding and activation	0.736291	1.77503	0.000542087	15	11
R-HSA-5654221	Phospholipase C-mediated cascade; FGFR2	0.720238	1.77268	0.00055083	17	13
R-HSA-2559585	Oncogene Induced Senescence	0.676316	1.77385	0.000553097	30	21
R-HSA-912446	Meiotic recombination	0.694709	1.7708	0.000553993	21	14
R-HSA-622312	Inflammasomes	0.714959	1.77157	0.000556254	19	12
R-HSA-389513	CTLA4 inhibitory signaling	0.711683	1.76987	0.000559361	20	11
R-HSA-3000171	Non-integrin membrane-ECM interactions	0.643556	1.76553	0.000598793	53	33
R-HSA-2644602	Signaling by NOTCH1 PEST Domain Mutants in Cancer	0.645848	1.76255	0.000627824	46	28
R-HSA-2644603	Signaling by NOTCH1 in Cancer	0.645848	1.76255	0.000627824	46	28
R-HSA-2644606	Constitutive Signaling by NOTCH1 PEST Domain Mutants	0.645848	1.76255	0.000627824	46	28
R-HSA-2894858	Signaling by NOTCH1 HD+PEST Domain Mutants in Cancer	0.645848	1.76255	0.000627824	46	28
R-HSA-2894862	Constitutive Signaling by NOTCH1 HD+PEST Domain Mutants	0.645848	1.76255	0.000627824	46	28
R-HSA-5674135	MAP2K and MAPK activation	0.659626	1.75954	0.000646166	38	25
R-HSA-381340	Transcriptional regulation of white adipocyte differentiation	0.621879	1.76058	0.000647554	75	64
R-HSA-168927	TICAM1, RIP1-mediated IKK complex recruitment	0.735112	1.75961	0.0006487	14	11
R-HSA-6802946	Signaling by moderate kinase activity BRAF mutants	0.658739	1.75728	0.000664084	37	25
R-HSA-6802955	Paradoxical activation of RAF signaling by kinase inactive BRAF	0.658739	1.75728	0.000664084	37	25
R-HSA-190375	FGFR2c ligand binding and activation	0.752543	1.75731	0.000669252	12	10
R-HSA-8875360	InlB-mediated entry of Listeria monocytogenes into host cell	0.780486	1.75465	0.000722983	11	10
R-HSA-2990846	SUMOylation	0.604542	1.75429	0.000723814	149	76
R-HSA-179409	APC-Cdc20 mediated degradation of Nek2A	0.701288	1.75396	0.000728226	20	18
R-HSA-210744	Regulation of gene expression in late stage (branching morphogenesis) pancreatic bud precursor cells	0.737687	1.75239	0.000754046	13	10
R-HSA-5654227	Phospholipase C-mediated cascade; FGFR3	0.749449	1.75081	0.000772551	12	10
R-HSA-210991	Basigin interactions	0.690958	1.74889	0.000801556	22	14
R-HSA-176412	Phosphorylation of the APC/C	0.711422	1.74765	0.000806112	17	13
R-HSA-6804757	Regulation of TP53 Degradation	0.6636	1.74815	0.000809143	31	20
R-HSA-193692	Regulated proteolysis of p75NTR	0.757718	1.7454	0.000831161	11	7
R-HSA-76009	Platelet Aggregation (Plug Formation)	0.646745	1.74385	0.000866504	38	23
R-HSA-176407	Conversion from APC/C:Cdc20 to APC/C:Cdh1 in late anaphase	0.708184	1.74141	0.00091203	17	14
R-HSA-1257604	PIP3 activates AKT signaling	0.591042	1.73972	0.000939878	234	110
R-HSA-354194	GRB2:SOS provides linkage to MAPK signaling for Integrins	0.723288	1.73975	0.000943346	15	12
R-HSA-2033519	Activated point mutants of FGFR2	0.713124	1.73869	0.000960535	16	12
R-HSA-5689896	Ovarian tumor domain proteases	0.663899	1.73823	0.00097418	30	21
R-HSA-375276	Peptide ligand-binding receptors	0.599925	1.73578	0.00104241	148	104
R-HSA-169893	Prolonged ERK activation events	0.771453	1.7336	0.00107609	10	9
R-HSA-8940973	RUNX2 regulates osteoblast differentiation	0.693023	1.73257	0.00108917	22	14
R-HSA-5663202	Diseases of signal transduction	0.583384	1.73167	0.00112583	336	169
R-HSA-372708	p130Cas linkage to MAPK signaling for integrins	0.716246	1.72494	0.00127338	15	12
R-HSA-5633008	TP53 Regulates Transcription of Cell Death Genes	0.646952	1.72402	0.00130576	31	18
R-HSA-8875878	MET promotes cell motility	0.63593	1.72255	0.00131784	39	26
R-HSA-1362277	Transcription of E2F targets under negative control by DREAM complex	0.690882	1.72118	0.00132983	18	15
R-HSA-5655253	Signaling by FGFR2 in disease	0.640819	1.71772	0.00140151	41	22
R-HSA-539107	Activation of E2F1 target genes at G1/S	0.652	1.71485	0.00146753	26	19
R-HSA-69205	G1/S-Specific Transcription	0.652	1.71485	0.00146753	26	19
R-HSA-2454202	Fc epsilon receptor (FCERI) signaling	0.598571	1.71405	0.00148869	115	67
R-HSA-9006925	Intracellular signaling by second messengers	0.578275	1.70884	0.00159484	261	118
R-HSA-9020591	Interleukin-12 signaling	0.635519	1.70804	0.00160236	36	11
R-HSA-8875656	MET receptor recycling	0.763006	1.70583	0.00162869	10	7
R-HSA-879415	Advanced glycosylation endproduct receptor signaling	0.760328	1.70714	0.00163259	10	6
R-HSA-1839130	Signaling by activated point mutants of FGFR3	0.741999	1.70615	0.00163429	11	9
R-HSA-2033514	FGFR3 mutant receptor activation	0.741999	1.70615	0.00163429	11	9
R-HSA-109606	Intrinsic Pathway for Apoptosis	0.635697	1.70424	0.00166163	38	24
R-HSA-375165	NCAM signaling for neurite out-growth	0.61964	1.70306	0.00166876	60	33
R-HSA-6806003	Regulation of TP53 Expression and Degradation	0.644306	1.70252	0.00168222	32	21
R-HSA-5654738	Signaling by FGFR2	0.614584	1.70147	0.00169559	65	31
R-HSA-9006936	Signaling by TGF-beta family members	0.599096	1.70103	0.00169937	92	56
R-HSA-9020702	Interleukin-1 signaling	0.601214	1.69908	0.00176621	84	42
R-HSA-9028731	Activated NTRK2 signals through FRS2 and FRS3	0.745215	1.69706	0.00181689	11	9
R-HSA-190241	FGFR2 ligand binding and activation	0.689245	1.696	0.00183903	17	12
R-HSA-5683057	MAPK family signaling cascades	0.573728	1.69441	0.00188288	259	129
R-HSA-5684996	MAPK1/MAPK3 signaling	0.576335	1.6934	0.00190457	225	105
R-HSA-109582	Hemostasis	0.563092	1.69365	0.00190777	487	228
R-HSA-2029485	Role of phospholipids in phagocytosis	0.676358	1.69011	0.00203743	20	14
R-HSA-1834949	Cytosolic sensors of pathogen-associated DNA	0.616891	1.68825	0.00211395	52	24
R-HSA-190239	FGFR3 ligand binding and activation	0.720268	1.68779	0.00211855	12	9
R-HSA-190372	FGFR3c ligand binding and activation	0.720268	1.68779	0.00211855	12	9
R-HSA-8847993	ERBB2 Activates PTK6 Signaling	0.723712	1.68757	0.00213303	12	9
R-HSA-69273	Cyclin A/B1/B2 associated events during G2/M transition	0.656803	1.68621	0.0021748	24	19
R-HSA-913531	Interferon Signaling	0.585016	1.68599	0.00217991	125	63
R-HSA-198725	Nuclear Events (kinase and transcription factor activation)	0.663052	1.68389	0.00221521	22	13
R-HSA-1502540	Signaling by Activin	0.719976	1.68153	0.00228945	13	11
R-HSA-373076	Class A/1 (Rhodopsin-like receptors)	0.570604	1.68041	0.00230315	234	149
R-HSA-8941326	RUNX2 regulates bone development	0.65079	1.67969	0.00232575	29	18
R-HSA-4420332	Defective B3GALT6 causes EDSP2 and SEMDJL1	0.684641	1.6793	0.0023303	16	9
R-HSA-3560783	Defective B4GALT7 causes EDS, progeroid type	0.683264	1.67879	0.00233185	16	9
R-HSA-400206	Regulation of lipid metabolism by PPARalpha	0.585522	1.67656	0.00242827	106	80
R-HSA-186712	Regulation of beta-cell development	0.623464	1.67605	0.00244132	37	20
R-HSA-170834	Signaling by TGF-beta Receptor Complex	0.597759	1.6721	0.00257214	66	39
R-HSA-1234158	Regulation of gene expression by Hypoxia-inducible Factor	0.726684	1.67084	0.0026669	11	8
R-HSA-1989781	PPARA activates gene expression	0.583227	1.6684	0.002764	104	78
R-HSA-2173793	Transcriptional activity of SMAD2/SMAD3:SMAD4 heterotrimer	0.618111	1.66613	0.00285466	39	23
R-HSA-428540	Activation of RAC1	0.717437	1.66564	0.00290402	11	9
R-HSA-6802952	Signaling by BRAF and RAF fusions	0.606961	1.66223	0.00305099	54	29
R-HSA-205043	NRIF signals cell death from the nucleus	0.700284	1.66262	0.0030517	13	8
R-HSA-202403	TCR signaling	0.582838	1.6584	0.00319443	93	45
R-HSA-399955	SEMA3A-Plexin repulsion signaling by inhibiting Integrin adhesion	0.710817	1.65813	0.00320478	13	9
R-HSA-190236	Signaling by FGFR	0.591425	1.65573	0.00332969	78	36
R-HSA-176187	Activation of ATR in response to replication stress	0.621364	1.65511	0.00334653	37	27
R-HSA-844456	The NLRP3 inflammasome	0.693172	1.65512	0.00335671	14	8
R-HSA-6802949	Signaling by RAS mutants	0.609437	1.65481	0.00337334	47	27
R-HSA-5686938	Regulation of TLR by endogenous ligand	0.669938	1.65396	0.00342263	17	10
R-HSA-1362300	Transcription of E2F targets under negative control by p107 (RBL1) and p130 (RBL2) in complex with HDAC1	0.676595	1.65208	0.00353936	15	12
R-HSA-8849471	PTK6 Regulates RHO GTPases, RAS GTPase and MAP kinases	0.695297	1.65195	0.00354283	14	11
R-HSA-76005	Response to elevated platelet cytosolic Ca2+	0.577824	1.65044	0.00361362	106	48
R-HSA-8851805	MET activates RAS signaling	0.723377	1.64828	0.0037735	11	9
R-HSA-5673001	RAF/MAP kinase cascade	0.561305	1.64696	0.00382923	219	99
R-HSA-2029480	Fcgamma receptor (FCGR) dependent phagocytosis	0.589829	1.6466	0.00385127	73	46
R-HSA-171007	p38MAPK events	0.703708	1.6445	0.00399172	13	8
R-HSA-8939211	ESR-mediated signaling	0.576845	1.6445	0.00400349	91	44
R-HSA-3928665	EPH-ephrin mediated repulsion of cells	0.606725	1.64306	0.00405994	45	30
R-HSA-1368082	RORA activates gene expression	0.669883	1.64152	0.00413876	16	9
R-HSA-2173789	TGF-beta receptor signaling activates SMADs	0.631135	1.63885	0.00428836	27	17
R-HSA-351906	Apoptotic cleavage of cell adhesion proteins	0.72234	1.63841	0.00430595	11	8
R-HSA-400253	Circadian Clock	0.588914	1.63768	0.00434251	55	36
R-HSA-8934593	Regulation of RUNX1 Expression and Activity	0.669485	1.63693	0.00437342	17	10
R-HSA-3560801	Defective B3GAT3 causes JDSSDHD	0.668035	1.63467	0.00456396	16	9
R-HSA-5621481	C-type lectin receptors (CLRs)	0.574236	1.63285	0.00466698	104	50
R-HSA-1295596	Spry regulation of FGF signaling	0.694067	1.63097	0.00478557	13	11
R-HSA-9013695	NOTCH4 Intracellular Domain Regulates Transcription	0.658703	1.62853	0.00493033	17	10
R-HSA-198323	AKT phosphorylates targets in the cytosol	0.679592	1.62679	0.00501536	14	10
R-HSA-3899300	SUMOylation of transcription cofactors	0.608608	1.6252	0.00512127	37	22
R-HSA-210745	Regulation of gene expression in beta cells	0.650467	1.62431	0.00516933	19	8
R-HSA-9018519	Estrogen-dependent gene expression	0.570772	1.62438	0.00517865	85	38
R-HSA-111465	Apoptotic cleavage of cellular proteins	0.614644	1.62208	0.00535333	35	21
R-HSA-1500931	Cell-Cell communication	0.5682	1.62069	0.00543918	103	59
R-HSA-6803204	TP53 Regulates Transcription of Genes Involved in Cytochrome C Release	0.66203	1.62074	0.00545446	16	8
R-HSA-500792	GPCR ligand binding	0.543665	1.61718	0.00577054	322	184
R-HSA-376172	DSCAM interactions	0.686482	1.6126	0.00618753	11	7
R-HSA-114608	Platelet degranulation	0.567394	1.61268	0.00620215	101	45
R-HSA-162658	Golgi Cisternae Pericentriolar Stack Reorganization	0.697192	1.61013	0.00638909	12	5
R-HSA-416476	G alpha (q) signalling events	0.553951	1.60931	0.00642596	167	107
R-HSA-2559586	DNA Damage/Telomere Stress Induced Senescence	0.621922	1.60873	0.00646004	25	12
R-HSA-69473	G2/M DNA damage checkpoint	0.588095	1.60797	0.00651201	52	28
R-HSA-983705	Signaling by the B Cell Receptor (BCR)	0.568616	1.60731	0.00657142	96	44
R-HSA-6804756	Regulation of TP53 Activity through Phosphorylation	0.567301	1.60636	0.00662524	79	37
R-HSA-1368108	BMAL1:CLOCK,NPAS2 activates circadian gene expression	0.631938	1.60644	0.00663564	21	12
R-HSA-399954	Sema3A PAK dependent Axon repulsion	0.680415	1.60487	0.00675793	13	10
R-HSA-2173791	TGF-beta receptor signaling in EMT (epithelial to mesenchymal transition)	0.679198	1.60427	0.00678546	13	9
R-HSA-418990	Adherens junctions interactions	0.627807	1.60304	0.00691953	25	18
R-HSA-193704	p75 NTR receptor-mediated signalling	0.56357	1.59955	0.00728089	81	38
R-HSA-8953750	Transcriptional Regulation by E2F6	0.618461	1.59774	0.00747102	27	16
R-HSA-381426	Regulation of Insulin-like Growth Factor (IGF) transport and uptake by Insulin-like Growth Factor Binding Proteins (IGFBPs)	0.560342	1.59722	0.00751902	100	63
R-HSA-1181150	Signaling by NODAL	0.668986	1.59434	0.00783818	14	11
R-HSA-8874081	MET activates PTK2 signaling	0.608517	1.59107	0.00816315	28	17
R-HSA-3656237	Defective EXT2 causes exostoses 2	0.694739	1.59017	0.00823453	11	10
R-HSA-3656253	Defective EXT1 causes exostoses 1, TRPS2 and CHDS	0.694739	1.59017	0.00823453	11	10
R-HSA-375170	CDO in myogenesis	0.60835	1.58145	0.00933182	25	17
R-HSA-525793	Myogenesis	0.60835	1.58145	0.00933182	25	17
R-HSA-2122948	Activated NOTCH1 Transmits Signal to the Nucleus	0.613063	1.57946	0.00955213	26	16
R-HSA-4755510	SUMOylation of immune response proteins	0.709474	1.57531	0.0101689	10	9
R-HSA-8864260	Transcriptional regulation by the AP-2 (TFAP2) family of transcription factors	0.596744	1.57535	0.0101882	33	18
R-HSA-176974	Unwinding of DNA	0.668206	1.57489	0.0102012	12	11
R-HSA-264876	Insulin processing	0.617038	1.57435	0.0102628	22	7
R-HSA-75035	Chk1/Chk2(Cds1) mediated inactivation of Cyclin B:Cdk1 complex	0.679588	1.57334	0.0103802	12	8
R-HSA-164952	The role of Nef in HIV-1 replication and disease pathogenesis	0.613685	1.57189	0.0105748	25	11
R-HSA-2980736	Peptide hormone metabolism	0.557391	1.56813	0.0110502	71	36
R-HSA-1980145	Signaling by NOTCH2	0.60527	1.56584	0.0113173	25	16
R-HSA-114452	Activation of BH3-only proteins	0.602142	1.56442	0.0114805	27	16
R-HSA-1971475	A tetrasaccharide linker sequence is required for GAG synthesis	0.619938	1.56467	0.0114815	19	14
R-HSA-5675221	Negative regulation of MAPK pathway	0.594999	1.56424	0.0114871	34	26
R-HSA-5689901	Metalloprotease DUBs	0.675224	1.56454	0.0114882	13	7
R-HSA-3928662	EPHB-mediated forward signaling	0.590104	1.56355	0.0115416	35	26
R-HSA-156711	Polo-like kinase mediated events	0.644217	1.56239	0.0116817	15	11
R-HSA-1912408	Pre-NOTCH Transcription and Translation	0.586727	1.56122	0.0118448	30	18
R-HSA-5658623	FGFRL1 modulation of FGFR1 signaling	0.660334	1.56074	0.011898	13	8
R-HSA-5685938	HDR through Single Strand Annealing (SSA)	0.589619	1.55829	0.0123273	34	19
R-HSA-5673000	RAF activation	0.617667	1.55717	0.0124829	22	18
R-HSA-453279	Mitotic G1-G1/S phases	0.53775	1.5567	0.0125058	137	75
R-HSA-68962	Activation of the pre-replicative complex	0.593486	1.55525	0.0126544	31	23
R-HSA-432142	Platelet sensitization by LDL	0.650531	1.55543	0.0126743	15	9
R-HSA-450604	KSRP (KHSRP) binds and destabilizes mRNA	0.64832	1.55382	0.0127442	15	4
R-HSA-6804760	Regulation of TP53 Activity through Methylation	0.662842	1.55393	0.0127595	13	7
R-HSA-198753	ERK/MAPK targets	0.623789	1.55399	0.0127819	19	13
R-HSA-456926	Thrombin signalling through proteinase activated receptors (PARs)	0.601367	1.55078	0.0132488	27	15
R-HSA-373752	Netrin-1 signaling	0.564214	1.54654	0.014038	44	28
R-HSA-2691230	Signaling by NOTCH1 HD Domain Mutants in Cancer	0.695179	1.54497	0.0142456	10	9
R-HSA-2691232	Constitutive Signaling by NOTCH1 HD Domain Mutants	0.695179	1.54497	0.0142456	10	9
R-HSA-68689	CDC6 association with the ORC:origin complex	0.677337	1.54413	0.0143877	11	10
R-HSA-2029482	Regulation of actin dynamics for phagocytic cup formation	0.564693	1.54303	0.0145704	51	30
R-HSA-5693616	Presynaptic phase of homologous DNA pairing and strand exchange	0.578872	1.53781	0.0155777	36	19
R-HSA-8878171	Transcriptional regulation by RUNX1	0.529819	1.53631	0.0157795	156	72
R-HSA-9022692	Regulation of MECP2 expression and activity	0.591436	1.5352	0.0159848	26	14
R-HSA-419037	NCAM1 interactions	0.575182	1.53412	0.0161433	39	26
R-HSA-2682334	EPH-Ephrin signaling	0.545794	1.5342	0.0161732	79	46
R-HSA-2243919	Crosslinking of collagen fibrils	0.635332	1.53325	0.0162829	15	11
R-HSA-6802957	Oncogenic MAPK signaling	0.551821	1.53115	0.0166143	66	31
R-HSA-9012852	Signaling by NOTCH3	0.570675	1.53125	0.0166473	41	20
R-HSA-75153	Apoptotic execution phase	0.57151	1.53074	0.0166733	42	28
R-HSA-418594	G alpha (i) signalling events	0.515411	1.52912	0.0169514	284	135
R-HSA-3214815	HDACs deacetylate histones	0.58785	1.5268	0.0174223	28	22
R-HSA-8941856	RUNX3 regulates NOTCH signaling	0.651135	1.52516	0.017773	12	9
R-HSA-3232118	SUMOylation of transcription factors	0.6156	1.52268	0.0182998	19	12
R-HSA-2022090	Assembly of collagen fibrils and other multimeric structures	0.558862	1.52132	0.0185848	51	26
R-HSA-373760	L1CAM interactions	0.532766	1.51966	0.0189723	98	48
R-HSA-5633007	Regulation of TP53 Activity	0.521371	1.5186	0.0191417	140	72
R-HSA-442742	CREB phosphorylation through the activation of Ras	0.590287	1.51762	0.0193566	26	13
R-HSA-392518	Signal amplification	0.588309	1.51561	0.0198538	27	19
R-HSA-8948216	Collagen chain trimerization	0.577928	1.51436	0.020123	33	18
R-HSA-4641265	Repression of WNT target genes	0.668163	1.51266	0.0204959	10	7
R-HSA-2173795	Downregulation of SMAD2/3:SMAD4 transcriptional activity	0.605313	1.5123	0.0205356	19	11
R-HSA-212300	PRC2 methylates histones and DNA	0.657176	1.51176	0.0205796	11	8
R-HSA-5357801	Programmed Cell Death	0.522784	1.51193	0.0205838	145	73
R-HSA-2173788	Downregulation of TGF-beta receptor signaling	0.594644	1.5071	0.0217926	22	16
R-HSA-202131	Metabolism of nitric oxide	0.646763	1.504	0.022542	12	8
R-HSA-203765	eNOS activation and regulation	0.646763	1.504	0.022542	12	8
R-HSA-9006931	Signaling by Nuclear Receptors	0.519263	1.50257	0.0229528	125	53
R-HSA-109581	Apoptosis	0.518873	1.49904	0.0238515	142	71
R-HSA-8862803	Deregulated CDK5 triggers multiple neurodegenerative pathways in Alzheimer's disease models	0.590703	1.49916	0.0238695	23	20
R-HSA-8863678	Neurodegenerative Diseases	0.590703	1.49916	0.0238695	23	20
R-HSA-8957275	Post-translational protein phosphorylation	0.530126	1.49586	0.0247032	86	50
R-HSA-5607763	CLEC7A (Dectin-1) induces NFAT activation	0.669661	1.49171	0.0258849	10	7
R-HSA-421270	Cell-cell junction organization	0.54658	1.48979	0.0263569	49	30
R-HSA-111447	Activation of BAD and translocation to mitochondria	0.619857	1.48896	0.0266024	14	9
R-HSA-73864	RNA Polymerase I Transcription	0.555462	1.48698	0.0271595	39	25
R-HSA-73854	RNA Polymerase I Promoter Clearance	0.555462	1.48698	0.0271595	39	25
R-HSA-8986944	Transcriptional Regulation by MECP2	0.541757	1.48516	0.027616	49	23
R-HSA-5693607	Processing of DNA double-strand break ends	0.541977	1.48424	0.0278271	52	28
R-HSA-3371571	HSF1-dependent transactivation	0.582897	1.47976	0.0292469	20	16
R-HSA-110312	Translesion synthesis by REV1	0.614602	1.47984	0.0292806	13	8
R-HSA-113510	E2F mediated regulation of DNA replication	0.590656	1.47926	0.0293634	20	16
R-HSA-3769402	Deactivation of the beta-catenin transactivating complex	0.556192	1.47891	0.029419	34	16
R-HSA-3700989	Transcriptional Regulation by TP53	0.493971	1.47832	0.0295429	295	139
R-HSA-162594	Early Phase of HIV Life Cycle	0.638989	1.4763	0.0302148	12	10
R-HSA-1912422	Pre-NOTCH Expression and Processing	0.543014	1.47517	0.0304615	44	23
R-HSA-204998	Cell death signalling via NRAGE, NRIF and NADE	0.529574	1.4753	0.0304934	61	26
R-HSA-8943724	Regulation of PTEN gene transcription	0.535422	1.47341	0.0309666	53	31
R-HSA-8936459	RUNX1 regulates genes involved in megakaryocyte differentiation and platelet function	0.548664	1.47081	0.0318225	35	17
R-HSA-196299	Beta-catenin phosphorylation cascade	0.624402	1.46907	0.0320165	13	11
R-HSA-4839743	phosphorylation site mutants of CTNNB1 are not targeted to the proteasome by the destruction complex	0.624402	1.46907	0.0320165	13	11
R-HSA-5339716	Misspliced GSK3beta mutants stabilize beta-catenin	0.624402	1.46907	0.0320165	13	11
R-HSA-5358747	S33 mutants of beta-catenin aren't phosphorylated	0.624402	1.46907	0.0320165	13	11
R-HSA-5358749	S37 mutants of beta-catenin aren't phosphorylated	0.624402	1.46907	0.0320165	13	11
R-HSA-5358751	S45 mutants of beta-catenin aren't phosphorylated	0.624402	1.46907	0.0320165	13	11
R-HSA-5358752	T41 mutants of beta-catenin aren't phosphorylated	0.624402	1.46907	0.0320165	13	11
R-HSA-202424	Downstream TCR signaling	0.522865	1.46491	0.0335149	75	23
R-HSA-157118	Signaling by NOTCH	0.503043	1.46056	0.0351182	154	71
R-HSA-2024096	HS-GAG degradation	0.606815	1.4608	0.0351559	15	6
R-HSA-2299718	Condensation of Prophase Chromosomes	0.639377	1.4606	0.0351611	11	5
R-HSA-6804759	Regulation of TP53 Activity through Association with Co-factors	0.604473	1.46015	0.0351834	14	10
R-HSA-5625740	RHO GTPases activate PKNs	0.557928	1.45983	0.0352305	28	18
R-HSA-69206	G1/S Transition	0.507008	1.45923	0.0354147	120	61
R-HSA-3928664	Ephrin signaling	0.601783	1.45688	0.0362777	15	10
R-HSA-209952	Peptide hormone biosynthesis	0.631063	1.45658	0.036332	11	6
R-HSA-201722	Formation of the beta-catenin:TCF transactivating complex	0.553634	1.45565	0.0365741	28	12
R-HSA-373753	Nephrin family interactions	0.588748	1.45396	0.0371686	19	13
R-HSA-2214320	Anchoring fibril formation	0.621914	1.4531	0.0374454	12	8
R-HSA-2022928	HS-GAG biosynthesis	0.606667	1.45244	0.0376266	14	8
R-HSA-422085	Synthesis, secretion, and deacylation of Ghrelin	0.603029	1.44962	0.0387155	14	12
R-HSA-5693579	Homologous DNA Pairing and Strand Exchange	0.544327	1.44927	0.0388091	39	19
R-HSA-8878166	Transcriptional regulation by RUNX2	0.511392	1.44771	0.0392122	106	49
R-HSA-69190	DNA strand elongation	0.546921	1.4479	0.0392136	29	27
R-HSA-73762	RNA Polymerase I Transcription Initiation	0.543425	1.44798	0.0392541	37	23
R-HSA-3560782	Diseases associated with glycosaminoglycan metabolism	0.549406	1.44711	0.0393817	32	15
R-HSA-446728	Cell junction organization	0.515285	1.44528	0.0401434	72	45
R-HSA-422475	Axon guidance	0.482323	1.44486	0.0402523	447	192
R-HSA-5655862	Translesion synthesis by POLK	0.592321	1.44457	0.0403433	14	8
R-HSA-69242	S Phase	0.496318	1.44372	0.0406305	143	72
R-HSA-5656121	Translesion synthesis by POLI	0.593677	1.44261	0.0410317	14	8
R-HSA-8856825	Cargo recognition for clathrin-mediated endocytosis	0.512961	1.44209	0.0412184	80	38
R-HSA-264870	Caspase-mediated cleavage of cytoskeletal proteins	0.618642	1.44127	0.041525	12	8
R-HSA-2979096	NOTCH2 Activation and Transmission of Signal to the Nucleus	0.588097	1.44058	0.0417825	17	11
R-HSA-6803205	TP53 regulates transcription of several additional cell death genes whose specific roles in p53-dependent apoptosis remain uncertain	0.621865	1.43904	0.0423746	11	7
R-HSA-9013508	NOTCH3 Intracellular Domain Regulates Transcription	0.564729	1.43804	0.0427778	22	10
R-HSA-418885	DCC mediated attractive signaling	0.617229	1.43774	0.0428413	12	5
R-HSA-3000157	Laminin interactions	0.54946	1.43692	0.043079	28	13
R-HSA-2142691	Synthesis of Leukotrienes (LT) and Eoxins (EX)	0.596659	1.43618	0.0433327	16	6
R-HSA-211976	Endogenous sterols	0.565532	1.43558	0.0435194	21	9
R-HSA-4839735	AXIN mutants destabilize the destruction complex, activating WNT signaling	0.614789	1.43322	0.0440514	12	10
R-HSA-4839744	truncated APC mutants destabilize the destruction complex	0.614789	1.43322	0.0440514	12	10
R-HSA-4839748	AMER1 mutants destabilize the destruction complex	0.614789	1.43322	0.0440514	12	10
R-HSA-5467337	APC truncation mutants have impaired AXIN binding	0.614789	1.43322	0.0440514	12	10
R-HSA-5467340	AXIN missense mutants destabilize the destruction complex	0.614789	1.43322	0.0440514	12	10
R-HSA-5467348	Truncations of AMER1 destabilize the destruction complex	0.614789	1.43322	0.0440514	12	10
R-HSA-3928663	EPHA-mediated growth cone collapse	0.552577	1.43359	0.044389	27	15
R-HSA-2151201	Transcriptional activation of mitochondrial biogenesis	0.527365	1.4312	0.0450584	43	16
R-HSA-438064	Post NMDA receptor activation events	0.544213	1.42994	0.0456239	33	21
R-HSA-164938	Nef-mediates down modulation of cell surface receptors by recruiting them to clathrin adapters	0.578951	1.42938	0.0458172	18	5
R-HSA-5693538	Homology Directed Repair	0.506191	1.42773	0.046523	86	39
R-HSA-159418	Recycling of bile acids and salts	0.618128	1.4266	0.0470013	12	9
R-HSA-5607764	CLEC7A (Dectin-1) signaling	0.507298	1.42511	0.0477002	84	37
R-HSA-6798695	Neutrophil degranulation	0.47566	1.42376	0.0483119	359	116
Supplementary Table 6: Pathways enriched within MIDAS GIN predictions.

## Sheet: SupplementaryTable7
Bio category	Set	Desired specificity	Feature importance mean recall	Rank by recall
GRN	CV held-out	0.7	0.146031	1
Autoimmunity	CV held-out	0.7	0.135362	2
Treg	CV held-out	0.7	0.101615	3
Functional DCs	CV held-out	0.7	0.088113	4
Mature DCs	CV held-out	0.7	0.080271	5
CNA	CV held-out	0.7	0.07829	6
CD4 Th	CV held-out	0.7	0.078091	7
T naïve	CV held-out	0.7	0.078029	8
Dysfunctional DCs	CV held-out	0.7	0.077438	9
T prolif	CV held-out	0.7	0.077085	10
DCs	CV held-out	0.7	0.07698	11
Mutation	CV held-out	0.7	0.076556	12
Terminal Tex	CV held-out	0.7	0.076124	13
HLA-pep	CV held-out	0.7	0.075962	14
Anti-tumour mac	CV held-out	0.7	0.075866	15
Macrophage	CV held-out	0.7	0.075801	16
CD8 Tem	CV held-out	0.7	0.074967	17
CD8 Teff	CV held-out	0.7	0.074862	18
CRISPR	CV held-out	0.7	0.074766	19
Tcell	CV held-out	0.7	0.074333	20
DCs -veMANA	CV held-out	0.7	0.073294	21
CD4 Tcm	CV held-out	0.7	0.073257	22
gSNP	CV held-out	0.7	0.073097	23
B/Plasma	CV held-out	0.7	0.073056	24
Precursor DCs	CV held-out	0.7	0.072421	25
Suppressive mac	CV held-out	0.7	0.072097	26
NK-like	CV held-out	0.7	0.064762	27
BulkRNAseq	CV held-out	0.7	0.055155	28
GRN	CV test	0.7	0.134197	1
Autoimmunity	CV test	0.7	0.126147	2
Treg	CV test	0.7	0.089422	3
CD4 Th	CV test	0.7	0.071019	4
Mature DCs	CV test	0.7	0.069498	5
CD8 Teff	CV test	0.7	0.068393	6
Functional DCs	CV test	0.7	0.0681	7
Mutation	CV test	0.7	0.067111	8
T prolif	CV test	0.7	0.067018	9
CNA	CV test	0.7	0.066949	10
Macrophage	CV test	0.7	0.066464	11
CD8 Tem	CV test	0.7	0.065575	12
Dysfunctional DCs	CV test	0.7	0.065322	13
HLA-pep	CV test	0.7	0.064597	14
DCs	CV test	0.7	0.064571	15
Anti-tumour mac	CV test	0.7	0.064244	16
CRISPR	CV test	0.7	0.06413	17
Precursor DCs	CV test	0.7	0.063901	18
B/Plasma	CV test	0.7	0.06305	19
T naïve	CV test	0.7	0.063001	20
Terminal Tex	CV test	0.7	0.062571	21
DCs -veMANA	CV test	0.7	0.062157	22
gSNP	CV test	0.7	0.061962	23
Tcell	CV test	0.7	0.061901	24
CD4 Tcm	CV test	0.7	0.061648	25
Suppressive mac	CV test	0.7	0.058662	26
NK-like	CV test	0.7	0.050149	27
BulkRNAseq	CV test	0.7	0.049637	28
GRN	CV train	0.7	0.090434	1
Autoimmunity	CV train	0.7	0.071143	2
Treg	CV train	0.7	0.051603	3
Functional DCs	CV train	0.7	0.038793	4
CD4 Th	CV train	0.7	0.037949	5
Macrophage	CV train	0.7	0.037581	6
Mutation	CV train	0.7	0.037385	7
Mature DCs	CV train	0.7	0.037346	8
Dysfunctional DCs	CV train	0.7	0.036356	9
HLA-pep	CV train	0.7	0.036106	10
CD8 Teff	CV train	0.7	0.036089	11
T naïve	CV train	0.7	0.036015	12
CNA	CV train	0.7	0.036001	13
Anti-tumour mac	CV train	0.7	0.035998	14
CRISPR	CV train	0.7	0.035995	15
DCs	CV train	0.7	0.03532	16
Tcell	CV train	0.7	0.034819	17
T prolif	CV train	0.7	0.034569	18
CD8 Tem	CV train	0.7	0.034165	19
B/Plasma	CV train	0.7	0.034107	20
Precursor DCs	CV train	0.7	0.033953	21
gSNP	CV train	0.7	0.033351	22
Suppressive mac	CV train	0.7	0.033255	23
DCs -veMANA	CV train	0.7	0.033132	24
Terminal Tex	CV train	0.7	0.033059	25
CD4 Tcm	CV train	0.7	0.032736	26
NK-like	CV train	0.7	0.029352	27
BulkRNAseq	CV train	0.7	0.027664	28
GRN	CV held-out	0.8	0.148355	1
Autoimmunity	CV held-out	0.8	0.139314	2
Treg	CV held-out	0.8	0.102399	3
Functional DCs	CV held-out	0.8	0.082009	4
Mature DCs	CV held-out	0.8	0.074539	5
CD4 Th	CV held-out	0.8	0.07446	6
T naïve	CV held-out	0.8	0.071935	7
DCs	CV held-out	0.8	0.071133	8
Terminal Tex	CV held-out	0.8	0.071018	9
CNA	CV held-out	0.8	0.070821	10
HLA-pep	CV held-out	0.8	0.070727	11
Mutation	CV held-out	0.8	0.070104	12
Macrophage	CV held-out	0.8	0.06984	13
CD8 Teff	CV held-out	0.8	0.069322	14
Anti-tumour mac	CV held-out	0.8	0.069314	15
Dysfunctional DCs	CV held-out	0.8	0.069305	16
T prolif	CV held-out	0.8	0.069296	17
CD8 Tem	CV held-out	0.8	0.068955	18
CRISPR	CV held-out	0.8	0.067379	19
Tcell	CV held-out	0.8	0.066001	20
gSNP	CV held-out	0.8	0.065923	21
DCs -veMANA	CV held-out	0.8	0.065525	22
B/Plasma	CV held-out	0.8	0.065456	23
CD4 Tcm	CV held-out	0.8	0.063645	24
Suppressive mac	CV held-out	0.8	0.063621	25
Precursor DCs	CV held-out	0.8	0.063477	26
NK-like	CV held-out	0.8	0.055087	27
BulkRNAseq	CV held-out	0.8	0.043231	28
Autoimmunity	CV test	0.8	0.105647	1
GRN	CV test	0.8	0.105138	2
Treg	CV test	0.8	0.064571	3
Mature DCs	CV test	0.8	0.038242	4
CD4 Th	CV test	0.8	0.036142	5
CD8 Teff	CV test	0.8	0.0358	6
Functional DCs	CV test	0.8	0.035456	7
CD8 Tem	CV test	0.8	0.034553	8
T prolif	CV test	0.8	0.034398	9
Macrophage	CV test	0.8	0.034172	10
Mutation	CV test	0.8	0.033729	11
Terminal Tex	CV test	0.8	0.033115	12
CNA	CV test	0.8	0.032982	13
CRISPR	CV test	0.8	0.032818	14
Dysfunctional DCs	CV test	0.8	0.032622	15
DCs	CV test	0.8	0.032042	16
Anti-tumour mac	CV test	0.8	0.031884	17
B/Plasma	CV test	0.8	0.030819	18
Tcell	CV test	0.8	0.030489	19
HLA-pep	CV test	0.8	0.030229	20
DCs -veMANA	CV test	0.8	0.029906	21
T naïve	CV test	0.8	0.029825	22
gSNP	CV test	0.8	0.029026	23
Precursor DCs	CV test	0.8	0.028446	24
CD4 Tcm	CV test	0.8	0.027449	25
Suppressive mac	CV test	0.8	0.025834	26
NK-like	CV test	0.8	0.015379	27
BulkRNAseq	CV test	0.8	0.013238	28
GRN	CV train	0.8	0.10925	1
Autoimmunity	CV train	0.8	0.092591	2
Treg	CV train	0.8	0.066704	3
Functional DCs	CV train	0.8	0.048082	4
Mature DCs	CV train	0.8	0.04728	5
Mutation	CV train	0.8	0.0466	6
CD4 Th	CV train	0.8	0.046591	7
Macrophage	CV train	0.8	0.046436	8
HLA-pep	CV train	0.8	0.045644	9
CD8 Teff	CV train	0.8	0.045407	10
T naïve	CV train	0.8	0.044931	11
CNA	CV train	0.8	0.044921	12
Dysfunctional DCs	CV train	0.8	0.044909	13
CRISPR	CV train	0.8	0.044727	14
Anti-tumour mac	CV train	0.8	0.04421	15
DCs	CV train	0.8	0.043785	16
CD8 Tem	CV train	0.8	0.043103	17
Tcell	CV train	0.8	0.043082	18
T prolif	CV train	0.8	0.042985	19
B/Plasma	CV train	0.8	0.042305	20
Precursor DCs	CV train	0.8	0.042259	21
Terminal Tex	CV train	0.8	0.04198	22
DCs -veMANA	CV train	0.8	0.041207	23
Suppressive mac	CV train	0.8	0.041018	24
gSNP	CV train	0.8	0.040968	25
CD4 Tcm	CV train	0.8	0.039698	26
NK-like	CV train	0.8	0.034317	27
BulkRNAseq	CV train	0.8	0.032481	28
GRN	CV held-out	0.9	0.12428	1
Autoimmunity	CV held-out	0.9	0.122511	2
Treg	CV held-out	0.9	0.080672	3
Functional DCs	CV held-out	0.9	0.048497	4
CD4 Th	CV held-out	0.9	0.041961	5
Mature DCs	CV held-out	0.9	0.04098	6
Terminal Tex	CV held-out	0.9	0.040332	7
DCs	CV held-out	0.9	0.038609	8
CD8 Teff	CV held-out	0.9	0.038436	9
Mutation	CV held-out	0.9	0.038015	10
Anti-tumour mac	CV held-out	0.9	0.038003	11
T naïve	CV held-out	0.9	0.037826	12
T prolif	CV held-out	0.9	0.037425	13
CD8 Tem	CV held-out	0.9	0.037251	14
Macrophage	CV held-out	0.9	0.037199	15
Dysfunctional DCs	CV held-out	0.9	0.036804	16
HLA-pep	CV held-out	0.9	0.03658	17
CNA	CV held-out	0.9	0.035641	18
CRISPR	CV held-out	0.9	0.03497	19
B/Plasma	CV held-out	0.9	0.032387	20
Tcell	CV held-out	0.9	0.031912	21
DCs -veMANA	CV held-out	0.9	0.031629	22
gSNP	CV held-out	0.9	0.031107	23
CD4 Tcm	CV held-out	0.9	0.030176	24
Precursor DCs	CV held-out	0.9	0.029543	25
Suppressive mac	CV held-out	0.9	0.027915	26
NK-like	CV held-out	0.9	0.016492	27
BulkRNAseq	CV held-out	0.9	0.001689	28
Autoimmunity	CV test	0.9	0.105901	1
GRN	CV test	0.9	0.093196	2
Treg	CV test	0.9	0.06106	3
CD4 Th	CV test	0.9	0.02488	4
Mature DCs	CV test	0.9	0.022938	5
Functional DCs	CV test	0.9	0.021766	6
CD8 Teff	CV test	0.9	0.020185	7
Terminal Tex	CV test	0.9	0.020143	8
T naïve	CV test	0.9	0.019302	9
CD8 Tem	CV test	0.9	0.019001	10
Macrophage	CV test	0.9	0.018785	11
Mutation	CV test	0.9	0.018362	12
Dysfunctional DCs	CV test	0.9	0.018321	13
Anti-tumour mac	CV test	0.9	0.017858	14
DCs -veMANA	CV test	0.9	0.017737	15
CNA	CV test	0.9	0.017706	16
CRISPR	CV test	0.9	0.017005	17
HLA-pep	CV test	0.9	0.016768	18
T prolif	CV test	0.9	0.016547	19
DCs	CV test	0.9	0.015386	20
B/Plasma	CV test	0.9	0.015341	21
Tcell	CV test	0.9	0.015079	22
Precursor DCs	CV test	0.9	0.013608	23
gSNP	CV test	0.9	0.011484	24
CD4 Tcm	CV test	0.9	0.010744	25
BulkRNAseq	CV test	0.9	0.008195	26
Suppressive mac	CV test	0.9	0.007844	27
NK-like	CV test	0.9	0.007771	28
GRN	CV train	0.9	0.12921	1
Autoimmunity	CV train	0.9	0.125291	2
Treg	CV train	0.9	0.085927	3
Functional DCs	CV train	0.9	0.05705	4
Mature DCs	CV train	0.9	0.056012	5
CD4 Th	CV train	0.9	0.055057	6
CD8 Teff	CV train	0.9	0.054201	7
Macrophage	CV train	0.9	0.053699	8
Dysfunctional DCs	CV train	0.9	0.052939	9
CNA	CV train	0.9	0.05263	10
Mutation	CV train	0.9	0.052475	11
T naïve	CV train	0.9	0.051741	12
CRISPR	CV train	0.9	0.051726	13
HLA-pep	CV train	0.9	0.051668	14
Anti-tumour mac	CV train	0.9	0.051444	15
CD8 Tem	CV train	0.9	0.051028	16
DCs	CV train	0.9	0.050374	17
Terminal Tex	CV train	0.9	0.049607	18
Tcell	CV train	0.9	0.049269	19
T prolif	CV train	0.9	0.048877	20
B/Plasma	CV train	0.9	0.048774	21
DCs -veMANA	CV train	0.9	0.048022	22
gSNP	CV train	0.9	0.047001	23
Precursor DCs	CV train	0.9	0.046591	24
Suppressive mac	CV train	0.9	0.045428	25
CD4 Tcm	CV train	0.9	0.04275	26
NK-like	CV train	0.9	0.036275	27
BulkRNAseq	CV train	0.9	0.033473	28
Supplementary Table 7: Permutation feature importance across specificity thresholds.

## Sheet: SupplementaryTable10
Trial_ID	Sex	Age	MelanomaSubtype	SiteOfResection	StageAtResection	PriorSystemicTherapy (if any)	SubsequentSystemicTherapy (if any)
TRM001	F	39	Cutaneous	LymphNode	3	Nil
TRM002	M	50	Cutaneous	LymphNode	3	Adjuvant anti-PD-1
TRM003	M	70	Uveal	Liver	4	Nil	Tebentafusp
TRM004	F	70	Cutaneous	LymphNode	3	Adjuvant anti-PD-1	Adjuvant anti-PD-1
TRM005	M	83	Acral	LymphNode	3	Nil	Adjuvant anti-PD-1
TRM006	M	60	Acral	LymphNode	3	Nil	IpiNivo
TRM007	M	68	Melanoma of Unknown Primary	Axilla	4	Nil	IpiNivo
TRM008	F	76	Cutaneous	Local recurrence / in-transit at calf	3	Nil	Adjuvant anti-PD-1
Supplementary Table 10: Individual patient clinical characteristics. IpiNivo = ipilimumab and nivolumab combination therapy.
