# Supplementary material for: Immunotherapy drug target identification using machine learning and patient-derived tumour explant validation
Source: Nat Mach Intell. 2026 May 18;8(5):670–89. doi: 10.1038/s42256-026-01201-3 (PMC13201160; doi:10.1038/s42256-026-01201-3)
Supplement: Supplementary file 4 — Supplementary Data 1–10. [file 42256_2026_1201_MOESM4_ESM.xlsx]

## Sheet: SuppData1A
model	set	pred	targ_stat
GCN	Held-out	0.992323	1
GCN	Held-out	0.99125	0
GCN	Held-out	0.987689	0
GCN	Held-out	0.986577	1
GCN	Held-out	0.985004	1
GCN	Held-out	0.984236	1
GCN	Held-out	0.983029	1
GCN	Held-out	0.982147	1
GCN	Held-out	0.979212	1
GCN	Held-out	0.97838	1
GCN	Held-out	0.978229	0
GCN	Held-out	0.977593	1
GCN	Held-out	0.973151	0
GCN	Held-out	0.972948	0
GCN	Held-out	0.972385	0
GCN	Held-out	0.972103	1
GCN	Held-out	0.971647	0
GCN	Held-out	0.971264	0
GCN	Held-out	0.969212	0
GCN	Held-out	0.966775	0
GCN	Held-out	0.966307	0
GCN	Held-out	0.966305	1
GCN	Held-out	0.965887	0
GCN	Held-out	0.965805	0
GCN	Held-out	0.96576	1
GCN	Held-out	0.965699	1
GCN	Held-out	0.96558	0
GCN	Held-out	0.963574	0
GCN	Held-out	0.962967	1
GCN	Held-out	0.962445	0
GCN	Held-out	0.961441	0
GCN	Held-out	0.961	0
GCN	Held-out	0.959589	1
GCN	Held-out	0.958771	1
GCN	Held-out	0.958548	1
GCN	Held-out	0.957471	0
GCN	Held-out	0.953874	0
GCN	Held-out	0.949275	0
GCN	Held-out	0.94789	0
GCN	Held-out	0.946918	0
GCN	Held-out	0.942081	0
GCN	Held-out	0.941379	0
GCN	Held-out	0.940912	1
GCN	Held-out	0.940056	0
GCN	Held-out	0.939164	0
GCN	Held-out	0.9358	0
GCN	Held-out	0.93343	0
GCN	Held-out	0.933264	1
GCN	Held-out	0.928814	1
GCN	Held-out	0.926247	0
GCN	Held-out	0.926191	0
GCN	Held-out	0.923575	0
GCN	Held-out	0.923467	0
GCN	Held-out	0.923437	0
GCN	Held-out	0.921366	0
GCN	Held-out	0.920479	0
GCN	Held-out	0.920028	0
GCN	Held-out	0.917926	0
GCN	Held-out	0.915351	0
GCN	Held-out	0.912932	0
GCN	Held-out	0.912731	0
GCN	Held-out	0.912613	0
GCN	Held-out	0.908443	0
GCN	Held-out	0.905752	0
GCN	Held-out	0.905712	1
GCN	Held-out	0.904593	0
GCN	Held-out	0.904234	0
GCN	Held-out	0.899707	1
GCN	Held-out	0.897146	1
GCN	Held-out	0.895342	0
GCN	Held-out	0.894199	0
GCN	Held-out	0.894012	0
GCN	Held-out	0.890369	0
GCN	Held-out	0.888108	0
GCN	Held-out	0.887163	0
GCN	Held-out	0.886731	0
GCN	Held-out	0.885288	0
GCN	Held-out	0.885204	0
GCN	Held-out	0.885176	0
GCN	Held-out	0.884713	1
GCN	Held-out	0.883959	0
GCN	Held-out	0.883339	0
GCN	Held-out	0.883315	0
GCN	Held-out	0.88294	0
GCN	Held-out	0.882149	0
GCN	Held-out	0.882128	0
GCN	Held-out	0.881894	0
GCN	Held-out	0.881737	0
GCN	Held-out	0.880246	0
GCN	Held-out	0.879751	0
GCN	Held-out	0.878532	0
GCN	Held-out	0.878388	1
GCN	Held-out	0.875981	1
GCN	Held-out	0.875703	0
GCN	Held-out	0.873908	0
GCN	Held-out	0.873416	0
GCN	Held-out	0.87189	0
GCN	Held-out	0.871278	0
GCN	Held-out	0.869116	0
GCN	Held-out	0.866547	0
GCN	Held-out	0.866324	0
GCN	Held-out	0.865603	0
GCN	Held-out	0.862433	0
GCN	Held-out	0.861819	0
GCN	Held-out	0.860507	0
GCN	Held-out	0.858242	0
GCN	Held-out	0.856559	0
GCN	Held-out	0.854102	1
GCN	Held-out	0.8525	0
GCN	Held-out	0.849753	0
GCN	Held-out	0.848672	1
GCN	Held-out	0.848366	0
GCN	Held-out	0.847492	1
GCN	Held-out	0.847484	0
GCN	Held-out	0.847102	0
GCN	Held-out	0.846512	0
GCN	Held-out	0.845359	0
GCN	Held-out	0.84293	0
GCN	Held-out	0.841777	0
GCN	Held-out	0.841041	1
GCN	Held-out	0.838834	0
GCN	Held-out	0.83841	0
GCN	Held-out	0.837911	0
GCN	Held-out	0.837333	0
GCN	Held-out	0.83584	1
GCN	Held-out	0.832769	0
GCN	Held-out	0.831664	0
GCN	Held-out	0.831104	0
GCN	Held-out	0.828779	0
GCN	Held-out	0.82767	0
GCN	Held-out	0.827285	1
GCN	Held-out	0.82551	0
GCN	Held-out	0.823516	0
GCN	Held-out	0.818397	0
GCN	Held-out	0.817827	0
GCN	Held-out	0.817031	0
GCN	Held-out	0.815257	0
GCN	Held-out	0.814811	0
GCN	Held-out	0.813152	0
GCN	Held-out	0.810879	0
GCN	Held-out	0.810309	0
GCN	Held-out	0.81026	0
GCN	Held-out	0.810061	0
GCN	Held-out	0.809468	0
GCN	Held-out	0.809319	0
GCN	Held-out	0.807966	0
GCN	Held-out	0.807304	0
GCN	Held-out	0.807031	0
GCN	Held-out	0.8062	0
GCN	Held-out	0.805033	0
GCN	Held-out	0.804693	0
GCN	Held-out	0.804545	0
GCN	Held-out	0.804481	0
GCN	Held-out	0.802873	0
GCN	Held-out	0.802436	0
GCN	Held-out	0.802296	0
GCN	Held-out	0.800366	0
GCN	Held-out	0.800219	0
GCN	Held-out	0.796477	1
GCN	Held-out	0.795498	1
GCN	Held-out	0.795356	0
GCN	Held-out	0.795025	0
GCN	Held-out	0.793155	1
GCN	Held-out	0.79094	0
GCN	Held-out	0.789663	0
GCN	Held-out	0.788365	0
GCN	Held-out	0.788326	0
GCN	Held-out	0.788133	0
GCN	Held-out	0.788037	0
GCN	Held-out	0.787102	0
GCN	Held-out	0.78354	0
GCN	Held-out	0.77577	0
GCN	Held-out	0.77301	0
GCN	Held-out	0.772208	1
GCN	Held-out	0.771103	1
GCN	Held-out	0.770331	0
GCN	Held-out	0.76327	0
GCN	Held-out	0.762235	1
GCN	Held-out	0.761806	0
GCN	Held-out	0.761318	0
GCN	Held-out	0.76063	0
GCN	Held-out	0.76036	0
GCN	Held-out	0.760094	0
GCN	Held-out	0.758636	0
GCN	Held-out	0.7571	0
GCN	Held-out	0.756638	0
GCN	Held-out	0.755735	0
GCN	Held-out	0.755537	0
GCN	Held-out	0.755082	0
GCN	Held-out	0.754942	0
GCN	Held-out	0.754658	0
GCN	Held-out	0.751182	0
GCN	Held-out	0.7506	0
GCN	Held-out	0.750494	0
GCN	Held-out	0.749766	0
GCN	Held-out	0.749054	0
GCN	Held-out	0.748396	1
GCN	Held-out	0.748195	0
GCN	Held-out	0.746993	0
GCN	Held-out	0.746087	0
GCN	Held-out	0.746082	0
GCN	Held-out	0.743201	1
GCN	Held-out	0.742927	0
GCN	Held-out	0.741733	0
GCN	Held-out	0.741172	0
GCN	Held-out	0.740543	0
GCN	Held-out	0.73726	0
GCN	Held-out	0.737124	0
GCN	Held-out	0.735863	0
GCN	Held-out	0.735807	0
GCN	Held-out	0.735425	0
GCN	Held-out	0.734878	0
GCN	Held-out	0.734858	0
GCN	Held-out	0.73485	0
GCN	Held-out	0.733282	0
GCN	Held-out	0.733255	0
GCN	Held-out	0.730093	0
GCN	Held-out	0.729046	0
GCN	Held-out	0.728479	0
GCN	Held-out	0.726539	0
GCN	Held-out	0.72607	0
GCN	Held-out	0.724918	0
GCN	Held-out	0.724371	0
GCN	Held-out	0.723187	0
GCN	Held-out	0.722592	0
GCN	Held-out	0.720834	0
GCN	Held-out	0.720715	0
GCN	Held-out	0.719725	0
GCN	Held-out	0.719263	0
GCN	Held-out	0.715011	0
GCN	Held-out	0.714629	0
GCN	Held-out	0.714596	0
GCN	Held-out	0.714552	0
GCN	Held-out	0.71435	0
GCN	Held-out	0.713452	1
GCN	Held-out	0.713229	0
GCN	Held-out	0.71224	0
GCN	Held-out	0.710791	0
GCN	Held-out	0.707308	0
GCN	Held-out	0.707286	0
GCN	Held-out	0.705384	0
GCN	Held-out	0.703353	0
GCN	Held-out	0.702546	0
GCN	Held-out	0.701454	0
GCN	Held-out	0.701386	0
GCN	Held-out	0.698762	0
GCN	Held-out	0.698212	0
GCN	Held-out	0.697489	0
GCN	Held-out	0.697214	0
GCN	Held-out	0.696041	0
GCN	Held-out	0.695076	0
GCN	Held-out	0.694435	0
GCN	Held-out	0.693209	0
GCN	Held-out	0.693043	0
GCN	Held-out	0.691983	0
GCN	Held-out	0.691572	0
GCN	Held-out	0.691393	0
GCN	Held-out	0.690244	0
GCN	Held-out	0.689584	0
GCN	Held-out	0.688684	0
GCN	Held-out	0.687824	0
GCN	Held-out	0.687039	0
GCN	Held-out	0.685583	0
GCN	Held-out	0.685297	0
GCN	Held-out	0.685243	0
GCN	Held-out	0.685124	0
GCN	Held-out	0.684978	0
GCN	Held-out	0.684344	0
GCN	Held-out	0.684152	0
GCN	Held-out	0.684043	0
GCN	Held-out	0.682933	0
GCN	Held-out	0.681948	0
GCN	Held-out	0.681036	0
GCN	Held-out	0.680511	0
GCN	Held-out	0.680068	0
GCN	Held-out	0.679535	0
GCN	Held-out	0.679166	0
GCN	Held-out	0.677312	0
GCN	Held-out	0.676895	0
GCN	Held-out	0.676706	1
GCN	Held-out	0.676693	0
GCN	Held-out	0.675659	0
GCN	Held-out	0.674783	0
GCN	Held-out	0.674725	0
GCN	Held-out	0.674481	0
GCN	Held-out	0.674079	0
GCN	Held-out	0.673111	0
GCN	Held-out	0.672793	0
GCN	Held-out	0.672234	0
GCN	Held-out	0.671736	0
GCN	Held-out	0.671663	0
GCN	Held-out	0.671194	0
GCN	Held-out	0.670889	0
GCN	Held-out	0.66639	0
GCN	Held-out	0.66437	0
GCN	Held-out	0.662999	0
GCN	Held-out	0.661343	0
GCN	Held-out	0.660661	0
GCN	Held-out	0.660122	0
GCN	Held-out	0.659544	0
GCN	Held-out	0.659258	0
GCN	Held-out	0.65833	0
GCN	Held-out	0.656868	0
GCN	Held-out	0.65649	0
GCN	Held-out	0.655899	0
GCN	Held-out	0.655426	0
GCN	Held-out	0.655366	0
GCN	Held-out	0.654811	0
GCN	Held-out	0.654559	0
GCN	Held-out	0.654506	0
GCN	Held-out	0.651408	0
GCN	Held-out	0.649393	0
GCN	Held-out	0.649141	0
GCN	Held-out	0.648918	0
GCN	Held-out	0.648722	0
GCN	Held-out	0.648535	0
GCN	Held-out	0.648185	0
GCN	Held-out	0.647071	0
GCN	Held-out	0.645871	0
GCN	Held-out	0.64586	0
GCN	Held-out	0.645533	0
GCN	Held-out	0.645524	0
GCN	Held-out	0.645366	0
GCN	Held-out	0.644128	0
GCN	Held-out	0.642434	0
GCN	Held-out	0.642174	0
GCN	Held-out	0.641978	0
GCN	Held-out	0.641282	0
GCN	Held-out	0.640506	0
GCN	Held-out	0.639918	0
GCN	Held-out	0.639465	0
GCN	Held-out	0.639435	0
GCN	Held-out	0.638879	0
GCN	Held-out	0.637688	0
GCN	Held-out	0.635805	0
GCN	Held-out	0.634783	0
GCN	Held-out	0.633667	0
GCN	Held-out	0.633517	0
GCN	Held-out	0.632344	0
GCN	Held-out	0.632267	0
GCN	Held-out	0.631644	0
GCN	Held-out	0.631463	0
GCN	Held-out	0.631066	0
GCN	Held-out	0.629077	0
GCN	Held-out	0.628989	0
GCN	Held-out	0.627698	0
GCN	Held-out	0.627405	0
GCN	Held-out	0.627041	0
GCN	Held-out	0.626571	0
GCN	Held-out	0.624913	0
GCN	Held-out	0.624268	0
GCN	Held-out	0.62298	0
GCN	Held-out	0.62229	0
GCN	Held-out	0.621701	0
GCN	Held-out	0.620467	0
GCN	Held-out	0.620158	0
GCN	Held-out	0.619864	0
GCN	Held-out	0.618412	0
GCN	Held-out	0.617751	1
GCN	Held-out	0.616287	0
GCN	Held-out	0.615849	0
GCN	Held-out	0.614389	0
GCN	Held-out	0.614089	0
GCN	Held-out	0.613375	0
GCN	Held-out	0.613293	0
GCN	Held-out	0.612752	0
GCN	Held-out	0.612484	0
GCN	Held-out	0.612187	0
GCN	Held-out	0.611589	0
GCN	Held-out	0.610639	0
GCN	Held-out	0.609838	0
GCN	Held-out	0.609835	0
GCN	Held-out	0.609492	0
GCN	Held-out	0.608667	0
GCN	Held-out	0.606814	0
GCN	Held-out	0.606231	0
GCN	Held-out	0.606224	0
GCN	Held-out	0.605699	0
GCN	Held-out	0.602702	0
GCN	Held-out	0.60261	0
GCN	Held-out	0.602387	0
GCN	Held-out	0.60062	0
GCN	Held-out	0.599818	0
GCN	Held-out	0.599005	0
GCN	Held-out	0.597361	0
GCN	Held-out	0.597117	0
GCN	Held-out	0.596988	0
GCN	Held-out	0.596652	0
GCN	Held-out	0.596325	0
GCN	Held-out	0.596034	0
GCN	Held-out	0.595575	0
GCN	Held-out	0.595442	0
GCN	Held-out	0.595383	0
GCN	Held-out	0.595115	0
GCN	Held-out	0.594554	0
GCN	Held-out	0.593947	0
GCN	Held-out	0.593892	0
GCN	Held-out	0.59364	0
GCN	Held-out	0.592891	0
GCN	Held-out	0.592694	0
GCN	Held-out	0.592423	0
GCN	Held-out	0.591176	0
GCN	Held-out	0.590985	0
GCN	Held-out	0.590732	0
GCN	Held-out	0.590629	0
GCN	Held-out	0.590176	0
GCN	Held-out	0.589636	0
GCN	Held-out	0.589505	0
GCN	Held-out	0.588498	0
GCN	Held-out	0.587174	0
GCN	Held-out	0.585709	0
GCN	Held-out	0.585439	0
GCN	Held-out	0.585422	0
GCN	Held-out	0.584761	0
GCN	Held-out	0.584731	0
GCN	Held-out	0.584313	0
GCN	Held-out	0.584023	0
GCN	Held-out	0.583778	0
GCN	Held-out	0.583537	0
GCN	Held-out	0.583335	0
GCN	Held-out	0.583176	0
GCN	Held-out	0.580689	0
GCN	Held-out	0.580678	0
GCN	Held-out	0.58027	0
GCN	Held-out	0.579393	0
GCN	Held-out	0.578926	0
GCN	Held-out	0.574717	0
GCN	Held-out	0.574673	0
GCN	Held-out	0.574577	0
GCN	Held-out	0.57357	0
GCN	Held-out	0.573323	0
GCN	Held-out	0.572368	0
GCN	Held-out	0.571426	0
GCN	Held-out	0.570958	0
GCN	Held-out	0.570318	0
GCN	Held-out	0.568961	0
GCN	Held-out	0.568784	0
GCN	Held-out	0.567444	0
GCN	Held-out	0.567433	0
GCN	Held-out	0.567305	0
GCN	Held-out	0.565998	0
GCN	Held-out	0.56582	0
GCN	Held-out	0.564546	0
GCN	Held-out	0.563936	0
GCN	Held-out	0.563769	0
GCN	Held-out	0.563391	0
GCN	Held-out	0.563183	1
GCN	Held-out	0.557485	0
GCN	Held-out	0.556843	0
GCN	Held-out	0.556102	0
GCN	Held-out	0.553479	0
GCN	Held-out	0.551817	0
GCN	Held-out	0.551651	0
GCN	Held-out	0.551171	0
GCN	Held-out	0.550929	0
GCN	Held-out	0.549465	0
GCN	Held-out	0.549235	0
GCN	Held-out	0.546024	0
GCN	Held-out	0.545567	0
GCN	Held-out	0.544727	1
GCN	Held-out	0.544679	0
GCN	Held-out	0.54427	0
GCN	Held-out	0.544263	0
GCN	Held-out	0.544185	0
GCN	Held-out	0.544107	0
GCN	Held-out	0.543966	0
GCN	Held-out	0.5431	0
GCN	Held-out	0.542109	0
GCN	Held-out	0.541183	0
GCN	Held-out	0.541101	0
GCN	Held-out	0.540653	1
GCN	Held-out	0.54062	0
GCN	Held-out	0.539394	0
GCN	Held-out	0.539112	0
GCN	Held-out	0.537758	0
GCN	Held-out	0.537393	0
GCN	Held-out	0.537175	0
GCN	Held-out	0.536611	0
GCN	Held-out	0.536277	0
GCN	Held-out	0.535958	0
GCN	Held-out	0.534174	0
GCN	Held-out	0.532845	0
GCN	Held-out	0.532459	0
GCN	Held-out	0.530238	0
GCN	Held-out	0.530147	0
GCN	Held-out	0.530052	0
GCN	Held-out	0.52737	0
GCN	Held-out	0.52722	0
GCN	Held-out	0.526995	0
GCN	Held-out	0.526604	0
GCN	Held-out	0.526177	0
GCN	Held-out	0.525316	0
GCN	Held-out	0.524911	0
GCN	Held-out	0.524377	0
GCN	Held-out	0.523709	0
GCN	Held-out	0.523527	0
GCN	Held-out	0.523115	0
GCN	Held-out	0.522634	0
GCN	Held-out	0.521955	0
GCN	Held-out	0.521805	0
GCN	Held-out	0.52135	0
GCN	Held-out	0.521263	0
GCN	Held-out	0.520994	0
GCN	Held-out	0.52084	0
GCN	Held-out	0.52041	0
GCN	Held-out	0.519983	0
GCN	Held-out	0.519239	0
GCN	Held-out	0.518913	0
GCN	Held-out	0.518791	0
GCN	Held-out	0.518575	0
GCN	Held-out	0.518442	0
GCN	Held-out	0.517981	0
GCN	Held-out	0.517846	0
GCN	Held-out	0.517207	0
GCN	Held-out	0.517071	0
GCN	Held-out	0.516732	0
GCN	Held-out	0.515559	0
GCN	Held-out	0.514496	0
GCN	Held-out	0.513878	0
GCN	Held-out	0.513124	0
GCN	Held-out	0.512351	0
GCN	Held-out	0.511751	0
GCN	Held-out	0.511718	0
GCN	Held-out	0.51058	0
GCN	Held-out	0.510526	0
GCN	Held-out	0.51039	0
GCN	Held-out	0.509793	0
GCN	Held-out	0.509537	0
GCN	Held-out	0.508477	0
GCN	Held-out	0.50835	0
GCN	Held-out	0.507869	0
GCN	Held-out	0.507682	0
GCN	Held-out	0.507251	0
GCN	Held-out	0.505074	0
GCN	Held-out	0.504874	0
GCN	Held-out	0.504847	0
GCN	Held-out	0.504213	0
GCN	Held-out	0.504167	0
GCN	Held-out	0.5035	0
GCN	Held-out	0.502614	0
GCN	Held-out	0.5026	0
GCN	Held-out	0.502132	1
GCN	Held-out	0.502059	0
GCN	Held-out	0.50104	0
GCN	Held-out	0.499945	0
GCN	Held-out	0.499646	0
GCN	Held-out	0.498993	0
GCN	Held-out	0.498466	0
GCN	Held-out	0.498406	0
GCN	Held-out	0.49822	0
GCN	Held-out	0.497211	0
GCN	Held-out	0.496996	0
GCN	Held-out	0.492092	0
GCN	Held-out	0.491471	0
GCN	Held-out	0.491141	0
GCN	Held-out	0.491124	0
GCN	Held-out	0.490281	0
GCN	Held-out	0.489765	0
GCN	Held-out	0.488687	0
GCN	Held-out	0.488643	0
GCN	Held-out	0.488085	1
GCN	Held-out	0.487629	0
GCN	Held-out	0.487223	1
GCN	Held-out	0.487187	0
GCN	Held-out	0.486916	0
GCN	Held-out	0.486873	0
GCN	Held-out	0.485826	0
GCN	Held-out	0.484979	0
GCN	Held-out	0.484657	0
GCN	Held-out	0.484573	0
GCN	Held-out	0.484482	0
GCN	Held-out	0.48442	0
GCN	Held-out	0.4841	0
GCN	Held-out	0.483335	0
GCN	Held-out	0.48303	0
GCN	Held-out	0.482556	0
GCN	Held-out	0.482324	0
GCN	Held-out	0.481846	0
GCN	Held-out	0.481371	1
GCN	Held-out	0.48004	0
GCN	Held-out	0.47976	0
GCN	Held-out	0.479134	0
GCN	Held-out	0.479078	0
GCN	Held-out	0.478018	0
GCN	Held-out	0.477355	0
GCN	Held-out	0.476485	0
GCN	Held-out	0.475025	0
GCN	Held-out	0.474114	0
GCN	Held-out	0.474008	0
GCN	Held-out	0.473924	0
GCN	Held-out	0.473843	0
GCN	Held-out	0.47329	0
GCN	Held-out	0.47279	0
GCN	Held-out	0.472356	0
GCN	Held-out	0.470751	0
GCN	Held-out	0.470481	0
GCN	Held-out	0.47024	0
GCN	Held-out	0.469286	0
GCN	Held-out	0.469259	0
GCN	Held-out	0.468532	0
GCN	Held-out	0.467302	0
GCN	Held-out	0.467261	0
GCN	Held-out	0.467028	0
GCN	Held-out	0.466711	0
GCN	Held-out	0.465953	0
GCN	Held-out	0.465475	0
GCN	Held-out	0.46361	0
GCN	Held-out	0.463257	0
GCN	Held-out	0.462194	0
GCN	Held-out	0.461523	0
GCN	Held-out	0.461248	0
GCN	Held-out	0.46053	0
GCN	Held-out	0.460418	0
GCN	Held-out	0.459878	0
GCN	Held-out	0.45908	0
GCN	Held-out	0.45907	0
GCN	Held-out	0.458737	0
GCN	Held-out	0.458737	0
GCN	Held-out	0.457528	0
GCN	Held-out	0.457317	0
GCN	Held-out	0.457135	0
GCN	Held-out	0.456058	0
GCN	Held-out	0.455989	0
GCN	Held-out	0.455813	1
GCN	Held-out	0.454336	0
GCN	Held-out	0.454181	0
GCN	Held-out	0.453529	0
GCN	Held-out	0.453342	0
GCN	Held-out	0.453012	0
GCN	Held-out	0.452665	0
GCN	Held-out	0.451811	0
GCN	Held-out	0.451413	0
GCN	Held-out	0.450899	0
GCN	Held-out	0.450882	0
GCN	Held-out	0.450023	0
GCN	Held-out	0.449691	0
GCN	Held-out	0.449318	0
GCN	Held-out	0.449033	0
GCN	Held-out	0.448932	0
GCN	Held-out	0.448472	0
GCN	Held-out	0.44839	0
GCN	Held-out	0.448225	0
GCN	Held-out	0.448034	0
GCN	Held-out	0.44757	0
GCN	Held-out	0.44724	0
GCN	Held-out	0.446262	0
GCN	Held-out	0.445646	0
GCN	Held-out	0.445391	0
GCN	Held-out	0.445313	0
GCN	Held-out	0.444323	0
GCN	Held-out	0.443487	0
GCN	Held-out	0.442953	0
GCN	Held-out	0.442799	0
GCN	Held-out	0.442117	0
GCN	Held-out	0.441825	0
GCN	Held-out	0.44173	0
GCN	Held-out	0.441433	0
GCN	Held-out	0.440999	0
GCN	Held-out	0.440132	0
GCN	Held-out	0.439804	0
GCN	Held-out	0.439789	0
GCN	Held-out	0.439636	0
GCN	Held-out	0.439366	0
GCN	Held-out	0.438991	0
GCN	Held-out	0.438894	0
GCN	Held-out	0.438626	0
GCN	Held-out	0.438395	0
GCN	Held-out	0.437465	0
GCN	Held-out	0.436624	0
GCN	Held-out	0.43656	0
GCN	Held-out	0.436468	0
GCN	Held-out	0.436199	0
GCN	Held-out	0.436054	0
GCN	Held-out	0.435901	0
GCN	Held-out	0.4357	0
GCN	Held-out	0.435221	0
GCN	Held-out	0.434499	0
GCN	Held-out	0.433823	0
GCN	Held-out	0.433522	0
GCN	Held-out	0.433503	0
GCN	Held-out	0.433488	0
GCN	Held-out	0.433371	0
GCN	Held-out	0.43302	0
GCN	Held-out	0.432735	0
GCN	Held-out	0.432544	0
GCN	Held-out	0.4322	0
GCN	Held-out	0.431412	0
GCN	Held-out	0.431368	0
GCN	Held-out	0.431331	0
GCN	Held-out	0.431251	0
GCN	Held-out	0.430401	0
GCN	Held-out	0.430357	0
GCN	Held-out	0.430278	0
GCN	Held-out	0.429094	0
GCN	Held-out	0.42849	0
GCN	Held-out	0.428276	0
GCN	Held-out	0.427953	0
GCN	Held-out	0.42769	0
GCN	Held-out	0.427204	0
GCN	Held-out	0.427102	0
GCN	Held-out	0.42657	0
GCN	Held-out	0.426337	0
GCN	Held-out	0.426211	0
GCN	Held-out	0.425529	0
GCN	Held-out	0.424191	0
GCN	Held-out	0.424063	0
GCN	Held-out	0.423466	0
GCN	Held-out	0.42334	0
GCN	Held-out	0.423333	0
GCN	Held-out	0.423331	0
GCN	Held-out	0.423273	0
GCN	Held-out	0.422844	0
GCN	Held-out	0.421815	0
GCN	Held-out	0.421729	0
GCN	Held-out	0.421546	0
GCN	Held-out	0.421473	0
GCN	Held-out	0.421275	0
GCN	Held-out	0.420713	0
GCN	Held-out	0.42059	0
GCN	Held-out	0.420535	0
GCN	Held-out	0.419055	0
GCN	Held-out	0.418144	0
GCN	Held-out	0.417461	0
GCN	Held-out	0.416623	0
GCN	Held-out	0.41638	0
GCN	Held-out	0.416045	0
GCN	Held-out	0.416006	0
GCN	Held-out	0.415712	0
GCN	Held-out	0.415525	0
GCN	Held-out	0.415112	0
GCN	Held-out	0.415084	0
GCN	Held-out	0.415008	0
GCN	Held-out	0.414401	0
GCN	Held-out	0.414322	0
GCN	Held-out	0.413433	0
GCN	Held-out	0.413087	0
GCN	Held-out	0.412715	0
GCN	Held-out	0.411132	0
GCN	Held-out	0.410333	0
GCN	Held-out	0.409313	0
GCN	Held-out	0.408973	0
GCN	Held-out	0.408834	0
GCN	Held-out	0.408287	0
GCN	Held-out	0.408024	0
GCN	Held-out	0.40778	0
GCN	Held-out	0.407241	0
GCN	Held-out	0.406739	0
GCN	Held-out	0.406365	0
GCN	Held-out	0.405837	0
GCN	Held-out	0.405194	0
GCN	Held-out	0.40452	0
GCN	Held-out	0.403931	0
GCN	Held-out	0.403866	0
GCN	Held-out	0.402536	0
GCN	Held-out	0.40149	0
GCN	Held-out	0.401372	0
GCN	Held-out	0.401264	0
GCN	Held-out	0.401098	0
GCN	Held-out	0.400664	1
GCN	Held-out	0.400603	0
GCN	Held-out	0.399677	0
GCN	Held-out	0.399447	0
GCN	Held-out	0.399371	0
GCN	Held-out	0.399105	0
GCN	Held-out	0.398247	0
GCN	Held-out	0.397236	0
GCN	Held-out	0.396779	0
GCN	Held-out	0.396224	0
GCN	Held-out	0.394928	0
GCN	Held-out	0.39487	0
GCN	Held-out	0.394814	0
GCN	Held-out	0.394672	0
GCN	Held-out	0.394644	0
GCN	Held-out	0.393859	0
GCN	Held-out	0.3938	0
GCN	Held-out	0.393585	0
GCN	Held-out	0.39337	0
GCN	Held-out	0.392914	0
GCN	Held-out	0.391271	0
GCN	Held-out	0.390345	0
GCN	Held-out	0.390006	0
GCN	Held-out	0.389115	0
GCN	Held-out	0.388191	0
GCN	Held-out	0.387734	0
GCN	Held-out	0.387039	0
GCN	Held-out	0.386993	0
GCN	Held-out	0.386971	0
GCN	Held-out	0.386734	0
GCN	Held-out	0.386382	0
GCN	Held-out	0.385921	0
GCN	Held-out	0.385863	0
GCN	Held-out	0.384958	0
GCN	Held-out	0.384703	0
GCN	Held-out	0.384595	0
GCN	Held-out	0.384244	0
GCN	Held-out	0.38422	0
GCN	Held-out	0.384083	0
GCN	Held-out	0.382994	0
GCN	Held-out	0.382918	0
GCN	Held-out	0.381805	0
GCN	Held-out	0.381764	0
GCN	Held-out	0.381574	0
GCN	Held-out	0.380647	0
GCN	Held-out	0.377634	0
GCN	Held-out	0.377596	0
GCN	Held-out	0.377523	1
GCN	Held-out	0.377465	0
GCN	Held-out	0.377414	0
GCN	Held-out	0.376801	0
GCN	Held-out	0.376783	0
GCN	Held-out	0.376281	0
GCN	Held-out	0.376156	0
GCN	Held-out	0.375852	0
GCN	Held-out	0.375548	0
GCN	Held-out	0.375142	0
GCN	Held-out	0.375028	0
GCN	Held-out	0.374883	0
GCN	Held-out	0.374736	0
GCN	Held-out	0.374697	0
GCN	Held-out	0.374632	0
GCN	Held-out	0.374518	0
GCN	Held-out	0.373918	0
GCN	Held-out	0.373738	0
GCN	Held-out	0.373384	0
GCN	Held-out	0.373258	0
GCN	Held-out	0.373101	0
GCN	Held-out	0.373033	0
GCN	Held-out	0.372759	0
GCN	Held-out	0.372739	0
GCN	Held-out	0.372196	0
GCN	Held-out	0.372033	0
GCN	Held-out	0.372001	0
GCN	Held-out	0.37116	0
GCN	Held-out	0.371108	0
GCN	Held-out	0.370902	0
GCN	Held-out	0.37077	0
GCN	Held-out	0.370745	0
GCN	Held-out	0.370603	0
GCN	Held-out	0.370043	0
GCN	Held-out	0.369755	0
GCN	Held-out	0.368653	0
GCN	Held-out	0.368033	0
GCN	Held-out	0.367517	0
GCN	Held-out	0.367412	0
GCN	Held-out	0.367381	0
GCN	Held-out	0.366073	0
GCN	Held-out	0.366044	0
GCN	Held-out	0.366043	0
GCN	Held-out	0.365806	0
GCN	Held-out	0.365699	0
GCN	Held-out	0.365683	0
GCN	Held-out	0.365614	0
GCN	Held-out	0.364353	0
GCN	Held-out	0.364346	0
GCN	Held-out	0.364263	0
GCN	Held-out	0.364091	0
GCN	Held-out	0.363599	0
GCN	Held-out	0.363569	1
GCN	Held-out	0.363494	0
GCN	Held-out	0.362932	0
GCN	Held-out	0.362801	0
GCN	Held-out	0.362429	0
GCN	Held-out	0.362216	0
GCN	Held-out	0.361427	1
GCN	Held-out	0.361053	0
GCN	Held-out	0.360816	0
GCN	Held-out	0.35955	0
GCN	Held-out	0.359415	0
GCN	Held-out	0.358956	0
GCN	Held-out	0.358367	0
GCN	Held-out	0.358161	0
GCN	Held-out	0.358015	0
GCN	Held-out	0.357723	0
GCN	Held-out	0.357061	0
GCN	Held-out	0.356971	0
GCN	Held-out	0.356623	0
GCN	Held-out	0.356579	0
GCN	Held-out	0.356325	0
GCN	Held-out	0.356284	0
GCN	Held-out	0.355731	0
GCN	Held-out	0.355691	0
GCN	Held-out	0.355676	0
GCN	Held-out	0.3554	0
GCN	Held-out	0.355164	0
GCN	Held-out	0.355095	0
GCN	Held-out	0.354899	0
GCN	Held-out	0.353851	0
GCN	Held-out	0.353482	0
GCN	Held-out	0.353345	0
GCN	Held-out	0.353202	0
GCN	Held-out	0.352893	0
GCN	Held-out	0.352579	0
GCN	Held-out	0.351837	0
GCN	Held-out	0.35164	0
GCN	Held-out	0.351207	0
GCN	Held-out	0.35081	0
GCN	Held-out	0.350214	0
GCN	Held-out	0.350175	1
GCN	Held-out	0.349998	0
GCN	Held-out	0.349437	1
GCN	Held-out	0.349381	0
GCN	Held-out	0.349063	0
GCN	Held-out	0.348677	0
GCN	Held-out	0.348568	0
GCN	Held-out	0.348461	0
GCN	Held-out	0.348459	0
GCN	Held-out	0.347502	0
GCN	Held-out	0.346866	0
GCN	Held-out	0.346494	0
GCN	Held-out	0.346212	0
GCN	Held-out	0.346187	0
GCN	Held-out	0.345904	0
GCN	Held-out	0.345463	0
GCN	Held-out	0.345313	0
GCN	Held-out	0.345165	0
GCN	Held-out	0.345078	0
GCN	Held-out	0.344198	0
GCN	Held-out	0.343936	0
GCN	Held-out	0.343551	0
GCN	Held-out	0.343467	0
GCN	Held-out	0.342977	0
GCN	Held-out	0.342677	0
GCN	Held-out	0.342395	0
GCN	Held-out	0.341944	0
GCN	Held-out	0.341433	0
GCN	Held-out	0.341373	0
GCN	Held-out	0.339997	0
GCN	Held-out	0.33956	0
GCN	Held-out	0.33948	0
GCN	Held-out	0.339259	0
GCN	Held-out	0.339029	0
GCN	Held-out	0.338025	0
GCN	Held-out	0.337904	0
GCN	Held-out	0.33721	0
GCN	Held-out	0.337082	0
GCN	Held-out	0.336775	0
GCN	Held-out	0.33665	0
GCN	Held-out	0.336459	0
GCN	Held-out	0.336053	0
GCN	Held-out	0.335255	0
GCN	Held-out	0.335241	1
GCN	Held-out	0.335175	0
GCN	Held-out	0.334858	1
GCN	Held-out	0.334763	0
GCN	Held-out	0.334402	0
GCN	Held-out	0.333917	0
GCN	Held-out	0.332718	0
GCN	Held-out	0.332221	0
GCN	Held-out	0.331893	0
GCN	Held-out	0.331415	0
GCN	Held-out	0.331382	0
GCN	Held-out	0.330591	0
GCN	Held-out	0.330426	0
GCN	Held-out	0.3294	0
GCN	Held-out	0.329128	0
GCN	Held-out	0.329	0
GCN	Held-out	0.328733	0
GCN	Held-out	0.327738	0
GCN	Held-out	0.327307	0
GCN	Held-out	0.325548	0
GCN	Held-out	0.325041	0
GCN	Held-out	0.323772	0
GCN	Held-out	0.32336	0
GCN	Held-out	0.32291	0
GCN	Held-out	0.322895	0
GCN	Held-out	0.322677	0
GCN	Held-out	0.322651	0
GCN	Held-out	0.322509	0
GCN	Held-out	0.322336	0
GCN	Held-out	0.32228	0
GCN	Held-out	0.322144	0
GCN	Held-out	0.321275	0
GCN	Held-out	0.320782	0
GCN	Held-out	0.319952	0
GCN	Held-out	0.319743	0
GCN	Held-out	0.319646	0
GCN	Held-out	0.319101	0
GCN	Held-out	0.3188	0
GCN	Held-out	0.318211	0
GCN	Held-out	0.317931	0
GCN	Held-out	0.317876	0
GCN	Held-out	0.317809	0
GCN	Held-out	0.316845	0
GCN	Held-out	0.316757	0
GCN	Held-out	0.316248	0
GCN	Held-out	0.316086	0
GCN	Held-out	0.315619	0
GCN	Held-out	0.31554	0
GCN	Held-out	0.315171	0
GCN	Held-out	0.314356	0
GCN	Held-out	0.313994	0
GCN	Held-out	0.312942	0
GCN	Held-out	0.311776	0
GCN	Held-out	0.311473	1
GCN	Held-out	0.311392	0
GCN	Held-out	0.310924	0
GCN	Held-out	0.310856	0
GCN	Held-out	0.310664	0
GCN	Held-out	0.310309	0
GCN	Held-out	0.31024	0
GCN	Held-out	0.310111	0
GCN	Held-out	0.309733	0
GCN	Held-out	0.309654	0
GCN	Held-out	0.308555	0
GCN	Held-out	0.307899	0
GCN	Held-out	0.307342	0
GCN	Held-out	0.306376	0
GCN	Held-out	0.305962	0
GCN	Held-out	0.305274	0
GCN	Held-out	0.305091	0
GCN	Held-out	0.304904	0
GCN	Held-out	0.304904	0
GCN	Held-out	0.304868	0
GCN	Held-out	0.304797	0
GCN	Held-out	0.304773	0
GCN	Held-out	0.303998	0
GCN	Held-out	0.303177	0
GCN	Held-out	0.303028	0
GCN	Held-out	0.30235	0
GCN	Held-out	0.301678	0
GCN	Held-out	0.301473	0
GCN	Held-out	0.301255	0
GCN	Held-out	0.301208	0
GCN	Held-out	0.301054	0
GCN	Held-out	0.300541	0
GCN	Held-out	0.300256	0
GCN	Held-out	0.30022	0
GCN	Held-out	0.299988	0
GCN	Held-out	0.299874	0
GCN	Held-out	0.299839	0
GCN	Held-out	0.299428	0
GCN	Held-out	0.299098	0
GCN	Held-out	0.298049	0
GCN	Held-out	0.295915	0
GCN	Held-out	0.295433	0
GCN	Held-out	0.295211	0
GCN	Held-out	0.295058	0
GCN	Held-out	0.294402	0
GCN	Held-out	0.293524	0
GCN	Held-out	0.293374	0
GCN	Held-out	0.293138	0
GCN	Held-out	0.293041	0
GCN	Held-out	0.292986	0
GCN	Held-out	0.292969	0
GCN	Held-out	0.292531	0
GCN	Held-out	0.292498	0
GCN	Held-out	0.29244	0
GCN	Held-out	0.291763	0
GCN	Held-out	0.291586	0
GCN	Held-out	0.291361	0
GCN	Held-out	0.29133	0
GCN	Held-out	0.290793	0
GCN	Held-out	0.290611	0
GCN	Held-out	0.290477	0
GCN	Held-out	0.290238	0
GCN	Held-out	0.290186	0
GCN	Held-out	0.289796	0
GCN	Held-out	0.289451	0
GCN	Held-out	0.289336	0
GCN	Held-out	0.289189	0
GCN	Held-out	0.289141	0
GCN	Held-out	0.288611	0
GCN	Held-out	0.288489	0
GCN	Held-out	0.288481	0
GCN	Held-out	0.288157	0
GCN	Held-out	0.288021	0
GCN	Held-out	0.287534	0
GCN	Held-out	0.287517	0
GCN	Held-out	0.287351	0
GCN	Held-out	0.286857	0
GCN	Held-out	0.286489	0
GCN	Held-out	0.285479	0
GCN	Held-out	0.285421	0
GCN	Held-out	0.284515	0
GCN	Held-out	0.282832	0
GCN	Held-out	0.282641	0
GCN	Held-out	0.281494	0
GCN	Held-out	0.281435	0
GCN	Held-out	0.280972	0
GCN	Held-out	0.280938	0
GCN	Held-out	0.280771	0
GCN	Held-out	0.28066	0
GCN	Held-out	0.280371	0
GCN	Held-out	0.280109	0
GCN	Held-out	0.279517	0
GCN	Held-out	0.279429	0
GCN	Held-out	0.278419	0
GCN	Held-out	0.277931	0
GCN	Held-out	0.277781	0
GCN	Held-out	0.276779	0
GCN	Held-out	0.27672	0
GCN	Held-out	0.275459	0
GCN	Held-out	0.275362	0
GCN	Held-out	0.275091	0
GCN	Held-out	0.27473	0
GCN	Held-out	0.274388	0
GCN	Held-out	0.273509	0
GCN	Held-out	0.273114	0
GCN	Held-out	0.273057	0
GCN	Held-out	0.272384	0
GCN	Held-out	0.272302	0
GCN	Held-out	0.272302	0
GCN	Held-out	0.272159	0
GCN	Held-out	0.272027	0
GCN	Held-out	0.271875	0
GCN	Held-out	0.271715	0
GCN	Held-out	0.271661	0
GCN	Held-out	0.271381	0
GCN	Held-out	0.271358	0
GCN	Held-out	0.27125	0
GCN	Held-out	0.27094	0
GCN	Held-out	0.270721	0
GCN	Held-out	0.270704	0
GCN	Held-out	0.270222	0
GCN	Held-out	0.270025	0
GCN	Held-out	0.269885	0
GCN	Held-out	0.269664	0
GCN	Held-out	0.269287	0
GCN	Held-out	0.268527	0
GCN	Held-out	0.2684	0
GCN	Held-out	0.268225	0
GCN	Held-out	0.267803	0
GCN	Held-out	0.267799	0
GCN	Held-out	0.267308	0
GCN	Held-out	0.266724	0
GCN	Held-out	0.266549	0
GCN	Held-out	0.266329	0
GCN	Held-out	0.266204	0
GCN	Held-out	0.266139	0
GCN	Held-out	0.266078	0
GCN	Held-out	0.265785	0
GCN	Held-out	0.2655	0
GCN	Held-out	0.265217	0
GCN	Held-out	0.264916	0
GCN	Held-out	0.264858	0
GCN	Held-out	0.264682	0
GCN	Held-out	0.264529	0
GCN	Held-out	0.264488	0
GCN	Held-out	0.264481	0
GCN	Held-out	0.264449	0
GCN	Held-out	0.263903	0
GCN	Held-out	0.263891	0
GCN	Held-out	0.263462	0
GCN	Held-out	0.263327	0
GCN	Held-out	0.262715	0
GCN	Held-out	0.262577	0
GCN	Held-out	0.262411	0
GCN	Held-out	0.262372	0
GCN	Held-out	0.261458	0
GCN	Held-out	0.260439	0
GCN	Held-out	0.260431	0
GCN	Held-out	0.260196	0
GCN	Held-out	0.259891	0
GCN	Held-out	0.259591	0
GCN	Held-out	0.259418	0
GCN	Held-out	0.259215	0
GCN	Held-out	0.259104	0
GCN	Held-out	0.259019	0
GCN	Held-out	0.258351	0
GCN	Held-out	0.25782	0
GCN	Held-out	0.257573	0
GCN	Held-out	0.257415	0
GCN	Held-out	0.257019	0
GCN	Held-out	0.256651	0
GCN	Held-out	0.256609	0
GCN	Held-out	0.256598	0
GCN	Held-out	0.255898	0
GCN	Held-out	0.255835	0
GCN	Held-out	0.255627	0
GCN	Held-out	0.255569	0
GCN	Held-out	0.254973	0
GCN	Held-out	0.254604	0
GCN	Held-out	0.254356	0
GCN	Held-out	0.254296	0
GCN	Held-out	0.254187	0
GCN	Held-out	0.253832	0
GCN	Held-out	0.253793	0
GCN	Held-out	0.253781	0
GCN	Held-out	0.253596	0
GCN	Held-out	0.253196	0
GCN	Held-out	0.253135	0
GCN	Held-out	0.253133	0
GCN	Held-out	0.252767	0
GCN	Held-out	0.252649	0
GCN	Held-out	0.252431	0
GCN	Held-out	0.25222	0
GCN	Held-out	0.25203	0
GCN	Held-out	0.251365	0
GCN	Held-out	0.25132	0
GCN	Held-out	0.25071	0
GCN	Held-out	0.250421	0
GCN	Held-out	0.250192	0
GCN	Held-out	0.25006	0
GCN	Held-out	0.250007	0
GCN	Held-out	0.24952	0
GCN	Held-out	0.249302	0
GCN	Held-out	0.24924	0
GCN	Held-out	0.248584	0
GCN	Held-out	0.24818	0
GCN	Held-out	0.247988	0
GCN	Held-out	0.24798	0
GCN	Held-out	0.247574	0
GCN	Held-out	0.247381	0
GCN	Held-out	0.247354	0
GCN	Held-out	0.2472	0
GCN	Held-out	0.247178	0
GCN	Held-out	0.246116	0
GCN	Held-out	0.245632	0
GCN	Held-out	0.245523	0
GCN	Held-out	0.245411	0
GCN	Held-out	0.24539	0
GCN	Held-out	0.245291	0
GCN	Held-out	0.245062	0
GCN	Held-out	0.244922	0
GCN	Held-out	0.244799	0
GCN	Held-out	0.244127	0
GCN	Held-out	0.24405	0
GCN	Held-out	0.24391	0
GCN	Held-out	0.243907	0
GCN	Held-out	0.243859	0
GCN	Held-out	0.243662	0
GCN	Held-out	0.243476	0
GCN	Held-out	0.243461	0
GCN	Held-out	0.243446	0
GCN	Held-out	0.243342	0
GCN	Held-out	0.243341	0
GCN	Held-out	0.243254	0
GCN	Held-out	0.242397	0
GCN	Held-out	0.242278	0
GCN	Held-out	0.242171	0
GCN	Held-out	0.242086	0
GCN	Held-out	0.241651	0
GCN	Held-out	0.241584	0
GCN	Held-out	0.241518	0
GCN	Held-out	0.241342	0
GCN	Held-out	0.241048	0
GCN	Held-out	0.24055	0
GCN	Held-out	0.240279	0
GCN	Held-out	0.240263	0
GCN	Held-out	0.240201	0
GCN	Held-out	0.24013	0
GCN	Held-out	0.240129	0
GCN	Held-out	0.240116	0
GCN	Held-out	0.240051	0
GCN	Held-out	0.239984	0
GCN	Held-out	0.239845	0
GCN	Held-out	0.239771	0
GCN	Held-out	0.239455	0
GCN	Held-out	0.239232	0
GCN	Held-out	0.238892	0
GCN	Held-out	0.23888	0
GCN	Held-out	0.238755	0
GCN	Held-out	0.23862	0
GCN	Held-out	0.238462	0
GCN	Held-out	0.238363	0
GCN	Held-out	0.237836	0
GCN	Held-out	0.237491	0
GCN	Held-out	0.237478	0
GCN	Held-out	0.237415	0
GCN	Held-out	0.237191	0
GCN	Held-out	0.236903	0
GCN	Held-out	0.235789	0
GCN	Held-out	0.235555	0
GCN	Held-out	0.235499	0
GCN	Held-out	0.235277	0
GCN	Held-out	0.235018	0
GCN	Held-out	0.234977	0
GCN	Held-out	0.234278	0
GCN	Held-out	0.234179	0
GCN	Held-out	0.234156	0
GCN	Held-out	0.234147	0
GCN	Held-out	0.234133	0
GCN	Held-out	0.233724	0
GCN	Held-out	0.23325	0
GCN	Held-out	0.233193	0
GCN	Held-out	0.233147	0
GCN	Held-out	0.232735	0
GCN	Held-out	0.232585	0
GCN	Held-out	0.232314	0
GCN	Held-out	0.232083	0
GCN	Held-out	0.232032	0
GCN	Held-out	0.232019	0
GCN	Held-out	0.231871	0
GCN	Held-out	0.231842	0
GCN	Held-out	0.231802	0
GCN	Held-out	0.231747	0
GCN	Held-out	0.231499	1
GCN	Held-out	0.230877	0
GCN	Held-out	0.230867	0
GCN	Held-out	0.230681	0
GCN	Held-out	0.230257	0
GCN	Held-out	0.229546	0
GCN	Held-out	0.229128	0
GCN	Held-out	0.228906	0
GCN	Held-out	0.228741	0
GCN	Held-out	0.228652	0
GCN	Held-out	0.228568	0
GCN	Held-out	0.228401	0
GCN	Held-out	0.2284	0
GCN	Held-out	0.228295	0
GCN	Held-out	0.228156	0
GCN	Held-out	0.228047	0
GCN	Held-out	0.227807	0
GCN	Held-out	0.226891	0
GCN	Held-out	0.226618	0
GCN	Held-out	0.226532	0
GCN	Held-out	0.226525	0
GCN	Held-out	0.226382	0
GCN	Held-out	0.226118	0
GCN	Held-out	0.225871	0
GCN	Held-out	0.225599	0
GCN	Held-out	0.224888	0
GCN	Held-out	0.22481	0
GCN	Held-out	0.224742	0
GCN	Held-out	0.224664	0
GCN	Held-out	0.224488	0
GCN	Held-out	0.224354	0
GCN	Held-out	0.224217	0
GCN	Held-out	0.223688	0
GCN	Held-out	0.223622	0
GCN	Held-out	0.223619	0
GCN	Held-out	0.223467	0
GCN	Held-out	0.223153	0
GCN	Held-out	0.222264	0
GCN	Held-out	0.22189	0
GCN	Held-out	0.221751	0
GCN	Held-out	0.221666	0
GCN	Held-out	0.221658	0
GCN	Held-out	0.221421	0
GCN	Held-out	0.221134	0
GCN	Held-out	0.221005	0
GCN	Held-out	0.220672	0
GCN	Held-out	0.220271	0
GCN	Held-out	0.220185	0
GCN	Held-out	0.219681	0
GCN	Held-out	0.219508	0
GCN	Held-out	0.219407	0
GCN	Held-out	0.219243	0
GCN	Held-out	0.21919	0
GCN	Held-out	0.218779	0
GCN	Held-out	0.218579	0
GCN	Held-out	0.218276	0
GCN	Held-out	0.218071	0
GCN	Held-out	0.217786	0
GCN	Held-out	0.217519	0
GCN	Held-out	0.217414	0
GCN	Held-out	0.216752	0
GCN	Held-out	0.216602	0
GCN	Held-out	0.216097	0
GCN	Held-out	0.21575	0
GCN	Held-out	0.215749	0
GCN	Held-out	0.215713	0
GCN	Held-out	0.215702	1
GCN	Held-out	0.215531	0
GCN	Held-out	0.215507	0
GCN	Held-out	0.215245	0
GCN	Held-out	0.215132	0
GCN	Held-out	0.215108	0
GCN	Held-out	0.215087	0
GCN	Held-out	0.214314	1
GCN	Held-out	0.214098	0
GCN	Held-out	0.212904	0
GCN	Held-out	0.212706	0
GCN	Held-out	0.212494	0
GCN	Held-out	0.212445	0
GCN	Held-out	0.21239	0
GCN	Held-out	0.212361	0
GCN	Held-out	0.212028	0
GCN	Held-out	0.211833	0
GCN	Held-out	0.211689	0
GCN	Held-out	0.211389	0
GCN	Held-out	0.211341	0
GCN	Held-out	0.211336	0
GCN	Held-out	0.211239	0
GCN	Held-out	0.2112	0
GCN	Held-out	0.211066	0
GCN	Held-out	0.211029	0
GCN	Held-out	0.210846	0
GCN	Held-out	0.210687	0
GCN	Held-out	0.210574	0
GCN	Held-out	0.210434	0
GCN	Held-out	0.209958	0
GCN	Held-out	0.209823	1
GCN	Held-out	0.209608	0
GCN	Held-out	0.209463	0
GCN	Held-out	0.208492	0
GCN	Held-out	0.207618	0
GCN	Held-out	0.207605	0
GCN	Held-out	0.20745	0
GCN	Held-out	0.207422	0
GCN	Held-out	0.206471	0
GCN	Held-out	0.206281	0
GCN	Held-out	0.206121	0
GCN	Held-out	0.206052	0
GCN	Held-out	0.205418	0
GCN	Held-out	0.204765	0
GCN	Held-out	0.20458	0
GCN	Held-out	0.204101	0
GCN	Held-out	0.20396	0
GCN	Held-out	0.203798	0
GCN	Held-out	0.203791	0
GCN	Held-out	0.203524	0
GCN	Held-out	0.203138	0
GCN	Held-out	0.202993	0
GCN	Held-out	0.202954	0
GCN	Held-out	0.202812	0
GCN	Held-out	0.20277	0
GCN	Held-out	0.202628	0
GCN	Held-out	0.202372	0
GCN	Held-out	0.202222	0
GCN	Held-out	0.20213	0
GCN	Held-out	0.201925	0
GCN	Held-out	0.201727	0
GCN	Held-out	0.201638	0
GCN	Held-out	0.201466	0
GCN	Held-out	0.201462	0
GCN	Held-out	0.201458	0
GCN	Held-out	0.200714	0
GCN	Held-out	0.200335	0
GCN	Held-out	0.200244	0
GCN	Held-out	0.199877	0
GCN	Held-out	0.199812	0
GCN	Held-out	0.199663	0
GCN	Held-out	0.199583	0
GCN	Held-out	0.199237	0
GCN	Held-out	0.199092	0
GCN	Held-out	0.199052	0
GCN	Held-out	0.198359	0
GCN	Held-out	0.198357	0
GCN	Held-out	0.197996	0
GCN	Held-out	0.197855	0
GCN	Held-out	0.197778	0
GCN	Held-out	0.197483	0
GCN	Held-out	0.197192	0
GCN	Held-out	0.196747	0
GCN	Held-out	0.196723	0
GCN	Held-out	0.196707	0
GCN	Held-out	0.196542	0
GCN	Held-out	0.196308	0
GCN	Held-out	0.19623	0
GCN	Held-out	0.196198	0
GCN	Held-out	0.196176	0
GCN	Held-out	0.196099	0
GCN	Held-out	0.195628	0
GCN	Held-out	0.195333	0
GCN	Held-out	0.195267	0
GCN	Held-out	0.195182	0
GCN	Held-out	0.19464	0
GCN	Held-out	0.194484	0
GCN	Held-out	0.194426	0
GCN	Held-out	0.194388	0
GCN	Held-out	0.194072	0
GCN	Held-out	0.193961	0
GCN	Held-out	0.193876	0
GCN	Held-out	0.193446	0
GCN	Held-out	0.193257	0
GCN	Held-out	0.193204	0
GCN	Held-out	0.19299	0
GCN	Held-out	0.192817	0
GCN	Held-out	0.192806	0
GCN	Held-out	0.19273	0
GCN	Held-out	0.192176	0
GCN	Held-out	0.191623	0
GCN	Held-out	0.191593	0
GCN	Held-out	0.191178	0
GCN	Held-out	0.190814	0
GCN	Held-out	0.190808	0
GCN	Held-out	0.190517	0
GCN	Held-out	0.190445	0
GCN	Held-out	0.190312	0
GCN	Held-out	0.190094	0
GCN	Held-out	0.189511	0
GCN	Held-out	0.189399	0
GCN	Held-out	0.189384	0
GCN	Held-out	0.189232	0
GCN	Held-out	0.189121	0
GCN	Held-out	0.189035	0
GCN	Held-out	0.188762	0
GCN	Held-out	0.188465	0
GCN	Held-out	0.188348	0
GCN	Held-out	0.188105	0
GCN	Held-out	0.187695	0
GCN	Held-out	0.187407	0
GCN	Held-out	0.187165	0
GCN	Held-out	0.187102	0
GCN	Held-out	0.186922	0
GCN	Held-out	0.186919	0
GCN	Held-out	0.186862	0
GCN	Held-out	0.186759	0
GCN	Held-out	0.186717	0
GCN	Held-out	0.186501	0
GCN	Held-out	0.186366	0
GCN	Held-out	0.186267	0
GCN	Held-out	0.186205	0
GCN	Held-out	0.186014	0
GCN	Held-out	0.185984	0
GCN	Held-out	0.18596	0
GCN	Held-out	0.185915	0
GCN	Held-out	0.185778	0
GCN	Held-out	0.185749	0
GCN	Held-out	0.185498	0
GCN	Held-out	0.185426	0
GCN	Held-out	0.184863	0
GCN	Held-out	0.184653	0
GCN	Held-out	0.184641	0
GCN	Held-out	0.184402	0
GCN	Held-out	0.184336	0
GCN	Held-out	0.18419	0
GCN	Held-out	0.184119	0
GCN	Held-out	0.183674	0
GCN	Held-out	0.183343	0
GCN	Held-out	0.183298	0
GCN	Held-out	0.182957	0
GCN	Held-out	0.182724	0
GCN	Held-out	0.182577	0
GCN	Held-out	0.181988	0
GCN	Held-out	0.181885	0
GCN	Held-out	0.181811	0
GCN	Held-out	0.181432	0
GCN	Held-out	0.181284	0
GCN	Held-out	0.181231	0
GCN	Held-out	0.180748	0
GCN	Held-out	0.180549	0
GCN	Held-out	0.180531	0
GCN	Held-out	0.180473	0
GCN	Held-out	0.180313	0
GCN	Held-out	0.180029	0
GCN	Held-out	0.179821	0
GCN	Held-out	0.179257	0
GCN	Held-out	0.179052	0
GCN	Held-out	0.178695	0
GCN	Held-out	0.178629	0
GCN	Held-out	0.178443	0
GCN	Held-out	0.178334	0
GCN	Held-out	0.178096	0
GCN	Held-out	0.178046	0
GCN	Held-out	0.178025	0
GCN	Held-out	0.177781	0
GCN	Held-out	0.177747	0
GCN	Held-out	0.177719	0
GCN	Held-out	0.177396	0
GCN	Held-out	0.177134	0
GCN	Held-out	0.177039	0
GCN	Held-out	0.176634	0
GCN	Held-out	0.176536	0
GCN	Held-out	0.176368	0
GCN	Held-out	0.176126	0
GCN	Held-out	0.176121	0
GCN	Held-out	0.176061	0
GCN	Held-out	0.175824	0
GCN	Held-out	0.175823	0
GCN	Held-out	0.175458	0
GCN	Held-out	0.17543	0
GCN	Held-out	0.175243	0
GCN	Held-out	0.175241	0
GCN	Held-out	0.175071	0
GCN	Held-out	0.175009	0
GCN	Held-out	0.174996	0
GCN	Held-out	0.17496	0
GCN	Held-out	0.173925	0
GCN	Held-out	0.173878	0
GCN	Held-out	0.17382	0
GCN	Held-out	0.173709	0
GCN	Held-out	0.173541	0
GCN	Held-out	0.173515	0
GCN	Held-out	0.173396	0
GCN	Held-out	0.17339	0
GCN	Held-out	0.173343	0
GCN	Held-out	0.173282	0
GCN	Held-out	0.173191	0
GCN	Held-out	0.172643	0
GCN	Held-out	0.172631	0
GCN	Held-out	0.172288	0
GCN	Held-out	0.172272	0
GCN	Held-out	0.172071	0
GCN	Held-out	0.171755	0
GCN	Held-out	0.171519	0
GCN	Held-out	0.171499	0
GCN	Held-out	0.17138	0
GCN	Held-out	0.171319	0
GCN	Held-out	0.171313	0
GCN	Held-out	0.171269	0
GCN	Held-out	0.171249	0
GCN	Held-out	0.171164	0
GCN	Held-out	0.170761	0
GCN	Held-out	0.170553	0
GCN	Held-out	0.170442	0
GCN	Held-out	0.170331	0
GCN	Held-out	0.170308	0
GCN	Held-out	0.170217	0
GCN	Held-out	0.169995	0
GCN	Held-out	0.169985	0
GCN	Held-out	0.169959	0
GCN	Held-out	0.169935	0
GCN	Held-out	0.169821	0
GCN	Held-out	0.169817	0
GCN	Held-out	0.169565	0
GCN	Held-out	0.16929	0
GCN	Held-out	0.168909	0
GCN	Held-out	0.168403	0
GCN	Held-out	0.168371	0
GCN	Held-out	0.168319	0
GCN	Held-out	0.168316	0
GCN	Held-out	0.168139	0
GCN	Held-out	0.168129	0
GCN	Held-out	0.167816	0
GCN	Held-out	0.16757	0
GCN	Held-out	0.167224	0
GCN	Held-out	0.166951	0
GCN	Held-out	0.166938	0
GCN	Held-out	0.166936	0
GCN	Held-out	0.166936	0
GCN	Held-out	0.166582	0
GCN	Held-out	0.166561	0
GCN	Held-out	0.166524	0
GCN	Held-out	0.166397	0
GCN	Held-out	0.1662	0
GCN	Held-out	0.165911	0
GCN	Held-out	0.165711	0
GCN	Held-out	0.165358	0
GCN	Held-out	0.165318	0
GCN	Held-out	0.165179	0
GCN	Held-out	0.165019	0
GCN	Held-out	0.165007	0
GCN	Held-out	0.164943	0
GCN	Held-out	0.164927	0
GCN	Held-out	0.164799	0
GCN	Held-out	0.164574	0
GCN	Held-out	0.164481	0
GCN	Held-out	0.164479	0
GCN	Held-out	0.164434	0
GCN	Held-out	0.164431	0
GCN	Held-out	0.164416	0
GCN	Held-out	0.164403	0
GCN	Held-out	0.164394	0
GCN	Held-out	0.164211	0
GCN	Held-out	0.163947	0
GCN	Held-out	0.163642	0
GCN	Held-out	0.163403	0
GCN	Held-out	0.162863	0
GCN	Held-out	0.162826	0
GCN	Held-out	0.162715	0
GCN	Held-out	0.162688	0
GCN	Held-out	0.162602	0
GCN	Held-out	0.162556	0
GCN	Held-out	0.162472	0
GCN	Held-out	0.162314	0
GCN	Held-out	0.161855	0
GCN	Held-out	0.161764	0
GCN	Held-out	0.161573	0
GCN	Held-out	0.161353	0
GCN	Held-out	0.161053	0
GCN	Held-out	0.16094	0
GCN	Held-out	0.160771	0
GCN	Held-out	0.160648	0
GCN	Held-out	0.160531	0
GCN	Held-out	0.160509	0
GCN	Held-out	0.160171	0
GCN	Held-out	0.160075	0
GCN	Held-out	0.159938	0
GCN	Held-out	0.159848	0
GCN	Held-out	0.159304	0
GCN	Held-out	0.158861	0
GCN	Held-out	0.158821	0
GCN	Held-out	0.158819	0
GCN	Held-out	0.158741	0
GCN	Held-out	0.158661	0
GCN	Held-out	0.158383	0
GCN	Held-out	0.15836	0
GCN	Held-out	0.158319	0
GCN	Held-out	0.158296	0
GCN	Held-out	0.158197	0
GCN	Held-out	0.15818	0
GCN	Held-out	0.157491	0
GCN	Held-out	0.157474	0
GCN	Held-out	0.15735	0
GCN	Held-out	0.156961	0
GCN	Held-out	0.156811	0
GCN	Held-out	0.156436	0
GCN	Held-out	0.156413	0
GCN	Held-out	0.156178	0
GCN	Held-out	0.155562	0
GCN	Held-out	0.155459	0
GCN	Held-out	0.15543	0
GCN	Held-out	0.155399	0
GCN	Held-out	0.155359	0
GCN	Held-out	0.155357	0
GCN	Held-out	0.154999	0
GCN	Held-out	0.154779	0
GCN	Held-out	0.154777	0
GCN	Held-out	0.154566	0
GCN	Held-out	0.154467	0
GCN	Held-out	0.154092	0
GCN	Held-out	0.153982	0
GCN	Held-out	0.153791	0
GCN	Held-out	0.15378	0
GCN	Held-out	0.153545	0
GCN	Held-out	0.153498	0
GCN	Held-out	0.153272	0
GCN	Held-out	0.153175	0
GCN	Held-out	0.152956	0
GCN	Held-out	0.152453	0
GCN	Held-out	0.152214	0
GCN	Held-out	0.152198	0
GCN	Held-out	0.152118	0
GCN	Held-out	0.151803	0
GCN	Held-out	0.151457	0
GCN	Held-out	0.151168	0
GCN	Held-out	0.151122	0
GCN	Held-out	0.151007	0
GCN	Held-out	0.15095	0
GCN	Held-out	0.150707	0
GCN	Held-out	0.150565	0
GCN	Held-out	0.150417	0
GCN	Held-out	0.150057	0
GCN	Held-out	0.150044	0
GCN	Held-out	0.149925	0
GCN	Held-out	0.149708	0
GCN	Held-out	0.149588	0
GCN	Held-out	0.149183	0
GCN	Held-out	0.149137	0
GCN	Held-out	0.149058	0
GCN	Held-out	0.148726	0
GCN	Held-out	0.148705	0
GCN	Held-out	0.14864	0
GCN	Held-out	0.14834	0
GCN	Held-out	0.148337	0
GCN	Held-out	0.14813	0
GCN	Held-out	0.147803	0
GCN	Held-out	0.147671	0
GCN	Held-out	0.147576	0
GCN	Held-out	0.14748	0
GCN	Held-out	0.147253	0
GCN	Held-out	0.147107	0
GCN	Held-out	0.147026	0
GCN	Held-out	0.146913	0
GCN	Held-out	0.146884	0
GCN	Held-out	0.146816	0
GCN	Held-out	0.146671	0
GCN	Held-out	0.146585	0
GCN	Held-out	0.146237	0
GCN	Held-out	0.146223	0
GCN	Held-out	0.146161	0
GCN	Held-out	0.146082	0
GCN	Held-out	0.14605	0
GCN	Held-out	0.146042	0
GCN	Held-out	0.145913	0
GCN	Held-out	0.145801	0
GCN	Held-out	0.145441	0
GCN	Held-out	0.145366	0
GCN	Held-out	0.145319	0
GCN	Held-out	0.14526	0
GCN	Held-out	0.144945	0
GCN	Held-out	0.144469	0
GCN	Held-out	0.144437	0
GCN	Held-out	0.144326	0
GCN	Held-out	0.143989	0
GCN	Held-out	0.14394	0
GCN	Held-out	0.143824	0
GCN	Held-out	0.143747	0
GCN	Held-out	0.143505	0
GCN	Held-out	0.143229	0
GCN	Held-out	0.143026	0
GCN	Held-out	0.143015	0
GCN	Held-out	0.142757	0
GCN	Held-out	0.142692	0
GCN	Held-out	0.142674	0
GCN	Held-out	0.142656	0
GCN	Held-out	0.14258	0
GCN	Held-out	0.142423	0
GCN	Held-out	0.142292	0
GCN	Held-out	0.142213	0
GCN	Held-out	0.14211	0
GCN	Held-out	0.141723	0
GCN	Held-out	0.14158	0
GCN	Held-out	0.141427	0
GCN	Held-out	0.141392	0
GCN	Held-out	0.141283	0
GCN	Held-out	0.141054	0
GCN	Held-out	0.140804	0
GCN	Held-out	0.140466	0
GCN	Held-out	0.140444	0
GCN	Held-out	0.140329	0
GCN	Held-out	0.140055	0
GCN	Held-out	0.140046	1
GCN	Held-out	0.139721	0
GCN	Held-out	0.139601	0
GCN	Held-out	0.139068	0
GCN	Held-out	0.138868	0
GCN	Held-out	0.138831	0
GCN	Held-out	0.138764	0
GCN	Held-out	0.138572	0
GCN	Held-out	0.138235	0
GCN	Held-out	0.138119	0
GCN	Held-out	0.137887	0
GCN	Held-out	0.137648	0
GCN	Held-out	0.137507	0
GCN	Held-out	0.137445	0
GCN	Held-out	0.137287	0
GCN	Held-out	0.136508	0
GCN	Held-out	0.136364	0
GCN	Held-out	0.136065	0
GCN	Held-out	0.13597	0
GCN	Held-out	0.135795	0
GCN	Held-out	0.135666	0
GCN	Held-out	0.135653	0
GCN	Held-out	0.13563	0
GCN	Held-out	0.135558	0
GCN	Held-out	0.135106	0
GCN	Held-out	0.135088	0
GCN	Held-out	0.135027	0
GCN	Held-out	0.134858	0
GCN	Held-out	0.134633	0
GCN	Held-out	0.134514	0
GCN	Held-out	0.134469	0
GCN	Held-out	0.134285	0
GCN	Held-out	0.133723	0
GCN	Held-out	0.133714	0
GCN	Held-out	0.133175	0
GCN	Held-out	0.133135	0
GCN	Held-out	0.133047	0
GCN	Held-out	0.133045	0
GCN	Held-out	0.132947	0
GCN	Held-out	0.13275	0
GCN	Held-out	0.132488	0
GCN	Held-out	0.132401	0
GCN	Held-out	0.132336	0
GCN	Held-out	0.132212	0
GCN	Held-out	0.132023	0
GCN	Held-out	0.131887	0
GCN	Held-out	0.131804	0
GCN	Held-out	0.131557	0
GCN	Held-out	0.130852	0
GCN	Held-out	0.129913	0
GCN	Held-out	0.129695	0
GCN	Held-out	0.129359	0
GCN	Held-out	0.129225	0
GCN	Held-out	0.129051	0
GCN	Held-out	0.128936	0
GCN	Held-out	0.128856	0
GCN	Held-out	0.128803	0
GCN	Held-out	0.128681	0
GCN	Held-out	0.128632	0
GCN	Held-out	0.128569	0
GCN	Held-out	0.128459	0
GCN	Held-out	0.12843	0
GCN	Held-out	0.12842	0
GCN	Held-out	0.128232	0
GCN	Held-out	0.128037	0
GCN	Held-out	0.128034	0
GCN	Held-out	0.127961	0
GCN	Held-out	0.127824	0
GCN	Held-out	0.127382	0
GCN	Held-out	0.127271	0
GCN	Held-out	0.127255	0
GCN	Held-out	0.127193	0
GCN	Held-out	0.126891	0
GCN	Held-out	0.126877	0
GCN	Held-out	0.126766	0
GCN	Held-out	0.126659	0
GCN	Held-out	0.126272	0
GCN	Held-out	0.126196	0
GCN	Held-out	0.126101	0
GCN	Held-out	0.125963	0
GCN	Held-out	0.125856	0
GCN	Held-out	0.125807	0
GCN	Held-out	0.125806	0
GCN	Held-out	0.12569	0
GCN	Held-out	0.125245	0
GCN	Held-out	0.125055	0
GCN	Held-out	0.124961	0
GCN	Held-out	0.124867	0
GCN	Held-out	0.124719	0
GCN	Held-out	0.124587	0
GCN	Held-out	0.124226	0
GCN	Held-out	0.124172	0
GCN	Held-out	0.124063	0
GCN	Held-out	0.123994	0
GCN	Held-out	0.123847	0
GCN	Held-out	0.123788	0
GCN	Held-out	0.123777	0
GCN	Held-out	0.123665	0
GCN	Held-out	0.123664	0
GCN	Held-out	0.123483	0
GCN	Held-out	0.123429	0
GCN	Held-out	0.123384	0
GCN	Held-out	0.123356	0
GCN	Held-out	0.123247	0
GCN	Held-out	0.123227	0
GCN	Held-out	0.123181	0
GCN	Held-out	0.123135	0
GCN	Held-out	0.122982	0
GCN	Held-out	0.122933	0
GCN	Held-out	0.122768	0
GCN	Held-out	0.122699	0
GCN	Held-out	0.122523	0
GCN	Held-out	0.122487	0
GCN	Held-out	0.12227	0
GCN	Held-out	0.122051	0
GCN	Held-out	0.121808	0
GCN	Held-out	0.121723	0
GCN	Held-out	0.121577	0
GCN	Held-out	0.121526	0
GCN	Held-out	0.121121	0
GCN	Held-out	0.120986	0
GCN	Held-out	0.120968	0
GCN	Held-out	0.120917	0
GCN	Held-out	0.120399	0
GCN	Held-out	0.120334	0
GCN	Held-out	0.120293	0
GCN	Held-out	0.120109	0
GCN	Held-out	0.120086	0
GCN	Held-out	0.120078	0
GCN	Held-out	0.120022	0
GCN	Held-out	0.119948	0
GCN	Held-out	0.119829	0
GCN	Held-out	0.119779	0
GCN	Held-out	0.119519	0
GCN	Held-out	0.119508	0
GCN	Held-out	0.119445	0
GCN	Held-out	0.119296	0
GCN	Held-out	0.119168	0
GCN	Held-out	0.119038	0
GCN	Held-out	0.119	0
GCN	Held-out	0.118962	0
GCN	Held-out	0.118843	0
GCN	Held-out	0.118763	0
GCN	Held-out	0.118581	0
GCN	Held-out	0.118312	0
GCN	Held-out	0.118301	0
GCN	Held-out	0.118288	0
GCN	Held-out	0.118242	0
GCN	Held-out	0.118208	0
GCN	Held-out	0.118201	0
GCN	Held-out	0.118199	0
GCN	Held-out	0.118166	0
GCN	Held-out	0.118141	0
GCN	Held-out	0.11775	0
GCN	Held-out	0.117745	0
GCN	Held-out	0.117367	0
GCN	Held-out	0.11722	0
GCN	Held-out	0.117159	0
GCN	Held-out	0.117155	0
GCN	Held-out	0.117057	0
GCN	Held-out	0.116869	0
GCN	Held-out	0.116664	0
GCN	Held-out	0.11627	0
GCN	Held-out	0.116212	0
GCN	Held-out	0.116138	0
GCN	Held-out	0.116122	0
GCN	Held-out	0.115985	0
GCN	Held-out	0.115906	0
GCN	Held-out	0.115753	0
GCN	Held-out	0.115692	0
GCN	Held-out	0.115518	0
GCN	Held-out	0.115512	0
GCN	Held-out	0.115397	0
GCN	Held-out	0.115349	0
GCN	Held-out	0.115341	0
GCN	Held-out	0.11497	0
GCN	Held-out	0.114864	0
GCN	Held-out	0.114792	0
GCN	Held-out	0.11473	0
GCN	Held-out	0.11463	0
GCN	Held-out	0.114444	0
GCN	Held-out	0.11437	0
GCN	Held-out	0.114285	0
GCN	Held-out	0.114051	0
GCN	Held-out	0.113937	0
GCN	Held-out	0.113909	0
GCN	Held-out	0.113907	0
GCN	Held-out	0.113807	0
GCN	Held-out	0.11371	0
GCN	Held-out	0.113665	0
GCN	Held-out	0.113523	0
GCN	Held-out	0.113506	0
GCN	Held-out	0.113266	0
GCN	Held-out	0.113133	0
GCN	Held-out	0.11278	0
GCN	Held-out	0.1126	0
GCN	Held-out	0.112573	0
GCN	Held-out	0.112481	0
GCN	Held-out	0.112472	0
GCN	Held-out	0.112056	0
GCN	Held-out	0.11201	0
GCN	Held-out	0.111961	0
GCN	Held-out	0.111761	0
GCN	Held-out	0.111598	0
GCN	Held-out	0.111482	0
GCN	Held-out	0.111409	0
GCN	Held-out	0.111301	0
GCN	Held-out	0.111104	0
GCN	Held-out	0.110704	0
GCN	Held-out	0.110608	0
GCN	Held-out	0.110474	0
GCN	Held-out	0.110444	0
GCN	Held-out	0.110382	0
GCN	Held-out	0.110274	0
GCN	Held-out	0.110261	0
[truncated: 81,435 more rows]

## Sheet: SuppData1B
model	total_params	CVtest_loglik	hout_loglik	dataset	BIC
GAT	15074	1.2254	1.3608	CV test	102441
GAT	15074	0.6562	0.6182	CV test	102440
GAT	15074	0.5618	0.4654	CV test	102440
GAT	15074	1.0525	1.0781	CV test	102424
GAT	15074	1.1846	1.1419	CV test	102424
GAT	15074	0.6541	0.7326	CV test	102423
GAT	15074	0.6101	0.6724	CV test	102423
GAT	15074	0.4426	0.458	CV test	102422
GAT	15074	0.5783	0.6366	CV test	102423
GAT	15074	0.5534	0.5509	CV test	102423
GAT	15074	0.2973	0.2952	CV test	102439
GAT	15074	0.6685	0.6747	CV test	102440
GAT	15074	0.3994	0.3617	CV test	102439
GAT	15074	0.5476	0.5376	CV test	102423
GAT	15074	0.5055	0.4899	CV test	102423
GAT	15074	0.5475	0.6632	CV test	102423
GAT	15074	0.3976	0.42	CV test	102422
GAT	15074	0.9507	0.8751	CV test	102423
GAT	15074	0.7205	0.8321	CV test	102423
GAT	15074	0.5402	0.5644	CV test	102423
GAT	15074	0.4125	0.4295	CV test	102439
GAT	15074	0.436	0.4307	CV test	102439
GAT	15074	0.7814	0.7486	CV test	102440
GAT	15074	0.4378	0.4069	CV test	102422
GAT	15074	0.429	0.4667	CV test	102422
GAT	15074	1.1411	1.123	CV test	102424
GAT	15074	0.7575	0.7986	CV test	102423
GAT	15074	0.4024	0.374	CV test	102422
GAT	15074	0.6782	0.6957	CV test	102423
GAT	15074	0.5087	0.4546	CV test	102423
GAT	15074	0.5127	0.5542	CV test	102439
GAT	15074	0.914	0.9572	CV test	102440
GAT	15074	0.5413	0.5441	CV test	102440
GAT	15074	1.0434	1.0982	CV test	102424
GAT	15074	0.5764	0.5386	CV test	102423
GAT	15074	0.5289	0.5509	CV test	102423
GAT	15074	0.8212	0.8305	CV test	102423
GAT	15074	1.0594	1.1827	CV test	102424
GAT	15074	0.6482	0.6929	CV test	102423
GAT	15074	1.1456	1.1169	CV test	102424
GAT	15074	0.6508	0.6071	CV test	102440
GAT	15074	1.0326	0.9396	CV test	102441
GAT	15074	0.6562	0.6052	CV test	102440
GAT	15074	0.7618	0.7873	CV test	102423
GAT	15074	0.5014	0.4882	CV test	102423
GAT	15074	0.9454	1.0266	CV test	102423
GAT	15074	0.9129	0.9061	CV test	102423
GAT	15074	0.4669	0.4415	CV test	102423
GAT	15074	0.3065	0.2975	CV test	102422
GAT	15074	1.1054	1.0676	CV test	102424
GAT	15074	0.9357	0.8947	CV test	102440
GAT	15074	0.7944	0.7639	CV test	102440
GAT	15074	0.6322	0.6053	CV test	102440
GAT	15074	0.5106	0.5388	CV test	102423
GAT	15074	0.4518	0.4801	CV test	102423
GAT	15074	0.6461	0.6765	CV test	102423
GAT	15074	0.8269	0.7872	CV test	102423
GAT	15074	0.9088	0.8778	CV test	102423
GAT	15074	0.8757	0.9244	CV test	102423
GAT	15074	0.4993	0.4962	CV test	102423
GAT	15074	0.6878	0.6586	CV test	102440
GAT	15074	0.6668	0.6853	CV test	102440
GAT	15074	1.0532	1.0619	CV test	102441
GAT	15074	0.9617	0.9557	CV test	102424
GAT	15074	0.8599	0.8377	CV test	102423
GAT	15074	0.5926	0.5529	CV test	102423
GAT	15074	0.4367	0.4476	CV test	102422
GAT	15074	0.5334	0.5971	CV test	102423
GAT	15074	0.6475	0.6912	CV test	102423
GAT	15074	0.4885	0.4853	CV test	102423
GAT	15074	0.6322	0.6398	CV test	102440
GAT	15074	0.4839	0.4932	CV test	102439
GAT	15074	0.3899	0.3758	CV test	102439
GAT	15074	0.8461	0.814	CV test	102423
GAT	15074	0.7711	0.8839	CV test	102423
GAT	15074	0.4265	0.5573	CV test	102422
GAT	15074	0.4321	0.417	CV test	102422
GAT	15074	0.5282	0.4817	CV test	102423
GAT	15074	0.3809	0.3705	CV test	102422
GAT	15074	0.4628	0.4663	CV test	102423
GAT	15074	1.0444	1.0598	CV test	102441
GAT	15074	0.6285	0.6423	CV test	102440
GAT	15074	0.4255	0.3876	CV test	102439
GAT	15074	0.873	0.8817	CV test	102423
GAT	15074	1.0363	1.0039	CV test	102424
GAT	15074	0.4801	0.4827	CV test	102423
GAT	15074	0.3499	0.4021	CV test	102422
GAT	15074	0.5428	0.5874	CV test	102423
GAT	15074	0.5302	0.5541	CV test	102423
GAT	15074	0.4811	0.4486	CV test	102423
GAT	15074	0.3722	0.3781	CV test	102439
GAT	15074	0.2855	0.2922	CV test	102439
GAT	15074	1.1395	1.0887	CV test	102441
GAT	15074	0.8269	0.9314	CV test	102423
GAT	15074	0.3607	0.4239	CV test	102422
GAT	15074	0.4045	0.3911	CV test	102422
GAT	15074	0.8762	0.9047	CV test	102423
GAT	15074	0.2966	0.3515	CV test	102422
GAT	15074	1.0282	1.0409	CV test	102424
GAT	15074	0.7877	0.8107	CV test	102423
GCN	3138	0.5298	0.4804	CV test	21326
GCN	3138	0.7682	0.7274	CV test	21326.5
GCN	3138	0.527	0.5063	CV test	21326
GCN	3138	0.8373	0.771	CV test	21323.1
GCN	3138	0.9641	0.9126	CV test	21323.3
GCN	3138	0.6366	0.5866	CV test	21322.7
GCN	3138	0.7207	0.7184	CV test	21322.9
GCN	3138	0.6175	0.6158	CV test	21322.6
GCN	3138	0.3397	0.3611	CV test	21322.1
GCN	3138	0.6742	0.636	CV test	21322.8
GCN	3138	0.54	0.5157	CV test	21326
GCN	3138	0.558	0.5735	CV test	21326
GCN	3138	0.5089	0.469	CV test	21325.9
GCN	3138	0.564	0.5506	CV test	21322.5
GCN	3138	0.6876	0.6366	CV test	21322.8
GCN	3138	0.798	0.7866	CV test	21323
GCN	3138	0.7563	0.7767	CV test	21322.9
GCN	3138	0.4861	0.4152	CV test	21322.4
GCN	3138	0.4819	0.4345	CV test	21322.4
GCN	3138	0.7012	0.6931	CV test	21322.8
GCN	3138	1.0131	0.9711	CV test	21327
GCN	3138	0.9756	0.8594	CV test	21326.9
GCN	3138	0.5249	0.4888	CV test	21326
GCN	3138	0.5505	0.5447	CV test	21322.5
GCN	3138	0.5864	0.5444	CV test	21322.6
GCN	3138	0.5701	0.5716	CV test	21322.6
GCN	3138	0.7246	0.7859	CV test	21322.9
GCN	3138	0.5145	0.5045	CV test	21322.4
GCN	3138	0.7058	0.5768	CV test	21322.8
GCN	3138	0.6589	0.6256	CV test	21322.7
GCN	3138	0.5071	0.6014	CV test	21325.9
GCN	3138	0.6264	0.6225	CV test	21326.2
GCN	3138	0.8161	0.7867	CV test	21326.6
GCN	3138	0.5492	0.4847	CV test	21322.5
GCN	3138	0.5462	0.633	CV test	21322.5
GCN	3138	0.6125	0.602	CV test	21322.6
GCN	3138	0.4703	0.4309	CV test	21322.4
GCN	3138	0.5227	0.6484	CV test	21322.5
GCN	3138	0.7359	0.786	CV test	21322.9
GCN	3138	0.7192	0.6413	CV test	21322.9
GCN	3138	0.616	0.5737	CV test	21326.2
GCN	3138	0.694	0.684	CV test	21326.3
GCN	3138	0.628	0.5944	CV test	21326.2
GCN	3138	0.6053	0.6077	CV test	21322.6
GCN	3138	0.4402	0.4256	CV test	21322.3
GCN	3138	0.7615	0.8415	CV test	21322.9
GCN	3138	0.5599	0.5675	CV test	21322.5
GCN	3138	0.6047	0.5356	CV test	21322.6
GCN	3138	0.7032	0.6427	CV test	21322.8
GCN	3138	0.9871	0.9559	CV test	21323.4
GCN	3138	0.825	0.7693	CV test	21326.6
GCN	3138	0.8138	0.7281	CV test	21326.6
GCN	3138	0.6982	0.5975	CV test	21326.3
GCN	3138	0.5601	0.5844	CV test	21322.5
GCN	3138	0.5557	0.5797	CV test	21322.5
GCN	3138	0.9512	0.8999	CV test	21323.3
GCN	3138	0.689	0.6845	CV test	21322.8
GCN	3138	0.5745	0.4748	CV test	21322.6
GCN	3138	0.64	0.5802	CV test	21322.7
GCN	3138	0.5148	0.4283	CV test	21322.4
GCN	3138	0.5177	0.4855	CV test	21326
GCN	3138	0.7991	0.761	CV test	21326.5
GCN	3138	0.6134	0.5697	CV test	21326.2
GCN	3138	0.6775	0.711	CV test	21322.8
GCN	3138	0.5844	0.5772	CV test	21322.6
GCN	3138	0.7566	0.7755	CV test	21322.9
GCN	3138	0.7677	0.6698	CV test	21322.9
GCN	3138	0.7572	0.7402	CV test	21322.9
GCN	3138	0.5452	0.5688	CV test	21322.5
GCN	3138	0.6477	0.5823	CV test	21322.7
GCN	3138	0.7219	0.7018	CV test	21326.4
GCN	3138	0.7391	0.7188	CV test	21326.4
GCN	3138	0.5662	0.4947	CV test	21326.1
GCN	3138	0.5376	0.5881	CV test	21322.5
GCN	3138	0.5182	0.5197	CV test	21322.4
GCN	3138	0.7196	0.7505	CV test	21322.9
GCN	3138	0.4686	0.4386	CV test	21322.3
GCN	3138	0.9107	0.8379	CV test	21323.2
GCN	3138	0.6628	0.5861	CV test	21322.7
GCN	3138	0.6826	0.6688	CV test	21322.8
GCN	3138	0.7603	0.7044	CV test	21326.4
GCN	3138	0.4821	0.4722	CV test	21325.9
GCN	3138	0.717	0.6979	CV test	21326.4
GCN	3138	0.6016	0.5805	CV test	21322.6
GCN	3138	0.5778	0.5466	CV test	21322.6
GCN	3138	0.8751	0.812	CV test	21323.2
GCN	3138	0.6119	0.6735	CV test	21322.6
GCN	3138	0.4826	0.5245	CV test	21322.4
GCN	3138	0.6624	0.6246	CV test	21322.7
GCN	3138	0.6967	0.6421	CV test	21322.8
GCN	3138	0.4179	0.4147	CV test	21325.8
GCN	3138	0.8545	0.8311	CV test	21326.6
GCN	3138	0.4941	0.4897	CV test	21325.9
GCN	3138	0.8219	0.7079	CV test	21323.1
GCN	3138	0.7996	0.8187	CV test	21323
GCN	3138	0.7468	0.8214	CV test	21322.9
GCN	3138	0.6112	0.6636	CV test	21322.6
GCN	3138	0.6534	0.6537	CV test	21322.7
GCN	3138	0.5522	0.525	CV test	21322.5
GCN	3138	0.7271	0.7488	CV test	21322.9
GIN MLP no proc_x000D_ concat	27010	2.3558	2.277	CV test	183557
GIN MLP no proc_x000D_ concat	27010	2.1903	2.287	CV test	183556
GIN MLP no proc_x000D_ concat	27010	1.2271	0.9483	CV test	183554
GIN MLP no proc_x000D_ concat	27010	1.7103	1.7568	CV test	183525
GIN MLP no proc_x000D_ concat	27010	2.2639	2.2594	CV test	183526
GIN MLP no proc_x000D_ concat	27010	1.4336	1.6363	CV test	183525
GIN MLP no proc_x000D_ concat	27010	1.9152	1.6603	CV test	183526
GIN MLP no proc_x000D_ concat	27010	2.7812	3.0454	CV test	183527
GIN MLP no proc_x000D_ concat	27010	1.8704	1.8691	CV test	183526
GIN MLP no proc_x000D_ concat	27010	2.5315	2.3265	CV test	183527
GIN MLP no proc_x000D_ concat	27010	1.5014	1.8044	CV test	183555
GIN MLP no proc_x000D_ concat	27010	1.9878	1.9863	CV test	183556
GIN MLP no proc_x000D_ concat	27010	2.1624	1.9833	CV test	183556
GIN MLP no proc_x000D_ concat	27010	2.7032	2.4985	CV test	183527
GIN MLP no proc_x000D_ concat	27010	3.2112	3.027	CV test	183528
GIN MLP no proc_x000D_ concat	27010	2.0431	2.0904	CV test	183526
GIN MLP no proc_x000D_ concat	27010	2.797	2.6458	CV test	183527
GIN MLP no proc_x000D_ concat	27010	1.7872	1.6691	CV test	183525
GIN MLP no proc_x000D_ concat	27010	2.1573	2.0765	CV test	183526
GIN MLP no proc_x000D_ concat	27010	2.7964	2.3234	CV test	183527
GIN MLP no proc_x000D_ concat	27010	2.8968	3.0924	CV test	183558
GIN MLP no proc_x000D_ concat	27010	3.0503	2.6909	CV test	183558
GIN MLP no proc_x000D_ concat	27010	1.105	1.2479	CV test	183554
GIN MLP no proc_x000D_ concat	27010	2.6241	2.1954	CV test	183527
GIN MLP no proc_x000D_ concat	27010	1.581	1.6409	CV test	183525
GIN MLP no proc_x000D_ concat	27010	1.4852	1.5489	CV test	183525
GIN MLP no proc_x000D_ concat	27010	1.6462	1.6365	CV test	183525
GIN MLP no proc_x000D_ concat	27010	2.0159	2.3366	CV test	183526
GIN MLP no proc_x000D_ concat	27010	2.2515	2.3562	CV test	183526
GIN MLP no proc_x000D_ concat	27010	1.8704	1.8025	CV test	183526
GIN MLP no proc_x000D_ concat	27010	1.4725	1.6361	CV test	183555
GIN MLP no proc_x000D_ concat	27010	2.8623	2.4498	CV test	183558
GIN MLP no proc_x000D_ concat	27010	2.1822	1.8729	CV test	183556
GIN MLP no proc_x000D_ concat	27010	2.529	2.4473	CV test	183527
GIN MLP no proc_x000D_ concat	27010	1.4172	1.655	CV test	183525
GIN MLP no proc_x000D_ concat	27010	1.7767	1.8641	CV test	183525
GIN MLP no proc_x000D_ concat	27010	1.6397	1.6935	CV test	183525
GIN MLP no proc_x000D_ concat	27010	2.4582	2.2571	CV test	183527
GIN MLP no proc_x000D_ concat	27010	1.9909	1.9603	CV test	183526
GIN MLP no proc_x000D_ concat	27010	3.049	2.6476	CV test	183528
GIN MLP no proc_x000D_ concat	27010	1.9795	1.5258	CV test	183556
GIN MLP no proc_x000D_ concat	27010	2.0487	2.014	CV test	183556
GIN MLP no proc_x000D_ concat	27010	2.1397	1.8886	CV test	183556
GIN MLP no proc_x000D_ concat	27010	1.937	1.7121	CV test	183526
GIN MLP no proc_x000D_ concat	27010	1.9707	1.9424	CV test	183526
GIN MLP no proc_x000D_ concat	27010	2.2515	2.5011	CV test	183526
GIN MLP no proc_x000D_ concat	27010	3.0496	2.7106	CV test	183528
GIN MLP no proc_x000D_ concat	27010	1.8569	2.0168	CV test	183525
GIN MLP no proc_x000D_ concat	27010	2.0417	2.0789	CV test	183526
GIN MLP no proc_x000D_ concat	27010	2.6875	2.702	CV test	183527
GIN MLP no proc_x000D_ concat	27010	1.9232	1.9574	CV test	183556
GIN MLP no proc_x000D_ concat	27010	1.6262	1.4636	CV test	183555
GIN MLP no proc_x000D_ concat	27010	2.5932	2.5163	CV test	183557
GIN MLP no proc_x000D_ concat	27010	2.5397	2.4083	CV test	183527
GIN MLP no proc_x000D_ concat	27010	2.2505	2.312	CV test	183526
GIN MLP no proc_x000D_ concat	27010	1.9869	1.8947	CV test	183526
GIN MLP no proc_x000D_ concat	27010	3.6984	3.318	CV test	183529
GIN MLP no proc_x000D_ concat	27010	2.3547	2.262	CV test	183526
GIN MLP no proc_x000D_ concat	27010	2.8471	2.7212	CV test	183527
GIN MLP no proc_x000D_ concat	27010	1.8416	1.9601	CV test	183525
GIN MLP no proc_x000D_ concat	27010	3.3146	3.2622	CV test	183559
GIN MLP no proc_x000D_ concat	27010	3.1894	2.9144	CV test	183558
GIN MLP no proc_x000D_ concat	27010	1.9549	1.9585	CV test	183556
GIN MLP no proc_x000D_ concat	27010	3.1603	2.7818	CV test	183528
GIN MLP no proc_x000D_ concat	27010	1.9933	1.8352	CV test	183526
GIN MLP no proc_x000D_ concat	27010	1.3212	1.3516	CV test	183524
GIN MLP no proc_x000D_ concat	27010	2.1038	2.0379	CV test	183526
GIN MLP no proc_x000D_ concat	27010	1.917	2.3065	CV test	183526
GIN MLP no proc_x000D_ concat	27010	2.3199	2.2179	CV test	183526
GIN MLP no proc_x000D_ concat	27010	2.3488	2.3422	CV test	183526
GIN MLP no proc_x000D_ concat	27010	2.07	2.2782	CV test	183556
GIN MLP no proc_x000D_ concat	27010	2.1798	2.1671	CV test	183556
GIN MLP no proc_x000D_ concat	27010	1.7792	1.5154	CV test	183556
GIN MLP no proc_x000D_ concat	27010	2.8819	2.4343	CV test	183528
GIN MLP no proc_x000D_ concat	27010	1.4797	1.5071	CV test	183525
GIN MLP no proc_x000D_ concat	27010	1.377	1.5622	CV test	183525
GIN MLP no proc_x000D_ concat	27010	1.3556	1.4573	CV test	183524
GIN MLP no proc_x000D_ concat	27010	3.437	2.9646	CV test	183529
GIN MLP no proc_x000D_ concat	27010	2.4295	2.2785	CV test	183527
GIN MLP no proc_x000D_ concat	27010	2.4183	2.2943	CV test	183527
GIN MLP no proc_x000D_ concat	27010	2.4935	2.8149	CV test	183557
GIN MLP no proc_x000D_ concat	27010	1.7736	1.8754	CV test	183556
GIN MLP no proc_x000D_ concat	27010	2.7754	2.9541	CV test	183558
GIN MLP no proc_x000D_ concat	27010	2.2689	2.3953	CV test	183526
GIN MLP no proc_x000D_ concat	27010	2.3287	2.2208	CV test	183526
GIN MLP no proc_x000D_ concat	27010	1.9459	1.9328	CV test	183526
GIN MLP no proc_x000D_ concat	27010	2.2157	1.8619	CV test	183526
GIN MLP no proc_x000D_ concat	27010	2.2626	2.175	CV test	183526
GIN MLP no proc_x000D_ concat	27010	1.7378	1.9	CV test	183525
GIN MLP no proc_x000D_ concat	27010	2.437	2.4141	CV test	183527
GIN MLP no proc_x000D_ concat	27010	2.4837	2.2516	CV test	183557
GIN MLP no proc_x000D_ concat	27010	1.8969	1.9446	CV test	183556
GIN MLP no proc_x000D_ concat	27010	2.3228	1.8803	CV test	183557
GIN MLP no proc_x000D_ concat	27010	2.3517	2.1251	CV test	183526
GIN MLP no proc_x000D_ concat	27010	1.9691	2.0138	CV test	183526
GIN MLP no proc_x000D_ concat	27010	2.0351	2.1583	CV test	183526
GIN MLP no proc_x000D_ concat	27010	2.3547	2.3628	CV test	183526
GIN MLP no proc_x000D_ concat	27010	1.653	1.6833	CV test	183525
GIN MLP no proc_x000D_ concat	27010	1.8	1.7614	CV test	183525
GIN MLP no proc_x000D_ concat	27010	2.1317	1.9824	CV test	183526
GIN MLP no proc	7012	1.598	1.3753	CV test	47654.7
GIN MLP no proc	7012	1.8251	1.7144	CV test	47655.1
GIN MLP no proc	7012	0.6092	0.5413	CV test	47652.7
GIN MLP no proc	7012	1.3701	1.1875	CV test	47646.4
GIN MLP no proc	7012	1.8586	2.0149	CV test	47647.4
GIN MLP no proc	7012	2.5084	2.3365	CV test	47648.7
GIN MLP no proc	7012	1.6472	1.8766	CV test	47646.9
GIN MLP no proc	7012	2.5064	2.2409	CV test	47648.7
GIN MLP no proc	7012	2.3552	2.388	CV test	47648.4
GIN MLP no proc	7012	4.4455	3.8873	CV test	47652.5
GIN MLP no proc	7012	1.335	1.3911	CV test	47654.2
GIN MLP no proc	7012	1.0049	0.9806	CV test	47653.5
GIN MLP no proc	7012	2.0143	1.866	CV test	47655.5
GIN MLP no proc	7012	2.3677	2.274	CV test	47648.4
GIN MLP no proc	7012	1.8546	1.7368	CV test	47647.4
GIN MLP no proc	7012	1.7006	1.4881	CV test	47647
GIN MLP no proc	7012	1.8609	1.8923	CV test	47647.4
GIN MLP no proc	7012	1.2996	1.3495	CV test	47646.2
GIN MLP no proc	7012	3.6259	3.5704	CV test	47650.9
GIN MLP no proc	7012	2.8603	2.4008	CV test	47649.4
GIN MLP no proc	7012	1.6175	1.556	CV test	47654.7
GIN MLP no proc	7012	3.0518	2.721	CV test	47657.6
GIN MLP no proc	7012	1.4578	1.5331	CV test	47654.4
GIN MLP no proc	7012	2.1189	1.6217	CV test	47647.9
GIN MLP no proc	7012	1.7313	1.6956	CV test	47647.1
GIN MLP no proc	7012	2.3871	2.4528	CV test	47648.4
GIN MLP no proc	7012	2.0605	1.4618	CV test	47647.8
GIN MLP no proc	7012	1.0951	0.9269	CV test	47645.8
GIN MLP no proc	7012	1.2025	1.2668	CV test	47646
GIN MLP no proc	7012	2.2851	1.8826	CV test	47648.2
GIN MLP no proc	7012	1.3656	1.3853	CV test	47654.2
GIN MLP no proc	7012	2.2718	1.9211	CV test	47656
GIN MLP no proc	7012	1.6968	1.9205	CV test	47654.9
GIN MLP no proc	7012	2.8435	2.6113	CV test	47649.3
GIN MLP no proc	7012	2.323	1.9439	CV test	47648.3
GIN MLP no proc	7012	3.1144	2.8141	CV test	47649.9
GIN MLP no proc	7012	1.1681	1.1232	CV test	47646
GIN MLP no proc	7012	2.7188	2.2873	CV test	47649.1
GIN MLP no proc	7012	3.4973	3.6353	CV test	47650.6
GIN MLP no proc	7012	2.0223	1.9435	CV test	47647.7
GIN MLP no proc	7012	1.8897	1.5199	CV test	47655.3
GIN MLP no proc	7012	2.8668	2.9578	CV test	47657.2
GIN MLP no proc	7012	1.6572	1.6461	CV test	47654.8
GIN MLP no proc	7012	1.5212	1.427	CV test	47646.7
GIN MLP no proc	7012	1.5498	1.5263	CV test	47646.7
GIN MLP no proc	7012	2.8599	3.0462	CV test	47649.4
GIN MLP no proc	7012	1.696	1.5669	CV test	47647
GIN MLP no proc	7012	1.7475	1.5923	CV test	47647.1
GIN MLP no proc	7012	1.1586	1.2675	CV test	47646
GIN MLP no proc	7012	2.2021	1.9328	CV test	47648
GIN MLP no proc	7012	0.9393	0.8269	CV test	47653.4
GIN MLP no proc	7012	3.1336	3.1008	CV test	47657.8
GIN MLP no proc	7012	2.8048	2.5527	CV test	47657.1
GIN MLP no proc	7012	1.8645	2.0801	CV test	47647.4
GIN MLP no proc	7012	1.733	1.8858	CV test	47647.1
GIN MLP no proc	7012	2.678	2.6801	CV test	47649
GIN MLP no proc	7012	1.6585	1.6734	CV test	47647
GIN MLP no proc	7012	1.4031	1.3691	CV test	47646.4
GIN MLP no proc	7012	3.3585	3.3225	CV test	47650.4
GIN MLP no proc	7012	2.3083	2.0695	CV test	47648.3
GIN MLP no proc	7012	2.5746	2.7217	CV test	47656.6
GIN MLP no proc	7012	2.362	2.5323	CV test	47656.2
GIN MLP no proc	7012	1.8166	2.0223	CV test	47655.1
GIN MLP no proc	7012	1.0473	0.8877	CV test	47645.7
GIN MLP no proc	7012	2.4351	2.0816	CV test	47648.5
GIN MLP no proc	7012	1.853	1.6713	CV test	47647.3
GIN MLP no proc	7012	1.7993	1.6967	CV test	47647.2
GIN MLP no proc	7012	1.9535	2.1509	CV test	47647.5
GIN MLP no proc	7012	1.7973	2.0415	CV test	47647.2
GIN MLP no proc	7012	4.1492	3.5265	CV test	47651.9
GIN MLP no proc	7012	2.1328	1.9678	CV test	47655.8
GIN MLP no proc	7012	3.3453	3.1484	CV test	47658.2
GIN MLP no proc	7012	1.5466	1.3537	CV test	47654.6
GIN MLP no proc	7012	1.3633	1.2935	CV test	47646.4
GIN MLP no proc	7012	1.6837	1.4337	CV test	47647
GIN MLP no proc	7012	1.1547	1.4308	CV test	47646
GIN MLP no proc	7012	2.1903	2.432	CV test	47648
GIN MLP no proc	7012	1.4527	1.2072	CV test	47646.5
GIN MLP no proc	7012	1.0224	0.9783	CV test	47645.7
GIN MLP no proc	7012	2.5471	2.5581	CV test	47648.7
GIN MLP no proc	7012	2.3421	2.4222	CV test	47656.2
GIN MLP no proc	7012	2.7773	2.1871	CV test	47657
GIN MLP no proc	7012	2.8892	2.5628	CV test	47657.3
GIN MLP no proc	7012	2.9987	2.6235	CV test	47649.6
GIN MLP no proc	7012	2.7403	2.4525	CV test	47649.1
GIN MLP no proc	7012	1.5118	1.5865	CV test	47646.7
GIN MLP no proc	7012	2.126	1.7851	CV test	47647.9
GIN MLP no proc	7012	2.4023	2.424	CV test	47648.4
GIN MLP no proc	7012	1.0354	1.2558	CV test	47645.7
GIN MLP no proc	7012	2.3764	2.579	CV test	47648.4
GIN MLP no proc	7012	2.3562	2.0462	CV test	47656.2
GIN MLP no proc	7012	3.3597	3.4343	CV test	47658.2
GIN MLP no proc	7012	1.2773	1.0719	CV test	47654
GIN MLP no proc	7012	2.373	2.0882	CV test	47648.4
GIN MLP no proc	7012	1.8338	2.0848	CV test	47647.3
GIN MLP no proc	7012	1.8131	1.8096	CV test	47647.3
GIN MLP no proc	7012	1.2339	1.239	CV test	47646.1
GIN MLP no proc	7012	4.0208	3.5997	CV test	47651.7
GIN MLP no proc	7012	1.1196	0.9951	CV test	47645.9
GIN MLP no proc	7012	1.4731	1.4187	CV test	47646.6
MIDAS GIN	2834	0.3914	0.3413	CV test	19259.8
MIDAS GIN	2834	0.8092	0.676	CV test	19260.6
MIDAS GIN	2834	0.392	0.33	CV test	19259.8
MIDAS GIN	2834	0.5658	0.5328	CV test	19257
MIDAS GIN	2834	0.6398	0.6123	CV test	19257.1
MIDAS GIN	2834	0.395	0.3477	CV test	19256.6
MIDAS GIN	2834	0.4372	0.4166	CV test	19256.7
MIDAS GIN	2834	0.5257	0.4957	CV test	19256.9
MIDAS GIN	2834	0.3977	0.3584	CV test	19256.7
MIDAS GIN	2834	0.6725	0.6575	CV test	19257.2
MIDAS GIN	2834	0.4407	0.4284	CV test	19259.9
MIDAS GIN	2834	0.5546	0.4723	CV test	19260.1
MIDAS GIN	2834	0.4694	0.3836	CV test	19260
MIDAS GIN	2834	0.4536	0.4398	CV test	19256.8
MIDAS GIN	2834	0.4811	0.4102	CV test	19256.8
MIDAS GIN	2834	0.5296	0.505	CV test	19256.9
MIDAS GIN	2834	0.6092	0.6064	CV test	19257.1
MIDAS GIN	2834	0.4293	0.3814	CV test	19256.7
MIDAS GIN	2834	0.5478	0.4901	CV test	19257
MIDAS GIN	2834	0.4409	0.3672	CV test	19256.7
MIDAS GIN	2834	0.6085	0.5415	CV test	19260.2
MIDAS GIN	2834	1.4106	1.2118	CV test	19261.9
MIDAS GIN	2834	0.6319	0.6168	CV test	19260.3
MIDAS GIN	2834	0.4547	0.4211	CV test	19256.8
MIDAS GIN	2834	0.6078	0.5009	CV test	19257.1
MIDAS GIN	2834	0.379	0.3416	CV test	19256.6
MIDAS GIN	2834	0.4684	0.3452	CV test	19256.8
MIDAS GIN	2834	0.5446	0.4938	CV test	19256.9
MIDAS GIN	2834	0.5194	0.4565	CV test	19256.9
MIDAS GIN	2834	0.4462	0.4157	CV test	19256.8
MIDAS GIN	2834	0.3334	0.3735	CV test	19259.7
MIDAS GIN	2834	0.7683	0.6619	CV test	19260.6
MIDAS GIN	2834	0.6376	0.61	CV test	19260.3
MIDAS GIN	2834	0.4262	0.4398	CV test	19256.7
MIDAS GIN	2834	0.6353	0.527	CV test	19257.1
MIDAS GIN	2834	0.572	0.5413	CV test	19257
MIDAS GIN	2834	0.4066	0.3985	CV test	19256.7
MIDAS GIN	2834	0.6066	0.6561	CV test	19257.1
MIDAS GIN	2834	0.5499	0.4783	CV test	19257
MIDAS GIN	2834	0.3813	0.343	CV test	19256.6
MIDAS GIN	2834	0.5264	0.4461	CV test	19260.1
MIDAS GIN	2834	0.5511	0.5261	CV test	19260.1
MIDAS GIN	2834	0.4609	0.4039	CV test	19260
MIDAS GIN	2834	0.5776	0.5578	CV test	19257
MIDAS GIN	2834	0.4334	0.3708	CV test	19256.7
MIDAS GIN	2834	0.4532	0.4574	CV test	19256.8
MIDAS GIN	2834	0.8748	0.7556	CV test	19257.6
MIDAS GIN	2834	0.4496	0.4829	CV test	19256.8
MIDAS GIN	2834	0.3788	0.3565	CV test	19256.6
MIDAS GIN	2834	0.5687	0.5067	CV test	19257
MIDAS GIN	2834	0.5934	0.4638	CV test	19260.2
MIDAS GIN	2834	0.4734	0.39	CV test	19260
MIDAS GIN	2834	0.4233	0.3947	CV test	19259.9
MIDAS GIN	2834	0.7407	0.5983	CV test	19257.3
MIDAS GIN	2834	0.418	0.3406	CV test	19256.7
MIDAS GIN	2834	0.2906	0.3328	CV test	19256.4
MIDAS GIN	2834	0.5302	0.4882	CV test	19256.9
MIDAS GIN	2834	0.543	0.4197	CV test	19256.9
MIDAS GIN	2834	1.0263	0.8325	CV test	19257.9
MIDAS GIN	2834	0.5783	0.5311	CV test	19257
MIDAS GIN	2834	0.5302	0.518	CV test	19260.1
MIDAS GIN	2834	0.5071	0.474	CV test	19260
MIDAS GIN	2834	0.3907	0.4054	CV test	19259.8
MIDAS GIN	2834	1.0822	0.9543	CV test	19258
MIDAS GIN	2834	0.7888	0.5676	CV test	19257.4
MIDAS GIN	2834	0.596	0.4952	CV test	19257.1
MIDAS GIN	2834	0.4958	0.4729	CV test	19256.9
MIDAS GIN	2834	0.5396	0.5117	CV test	19256.9
MIDAS GIN	2834	0.4577	0.4782	CV test	19256.8
MIDAS GIN	2834	0.56	0.498	CV test	19257
MIDAS GIN	2834	0.6032	0.6429	CV test	19260.2
MIDAS GIN	2834	0.6519	0.7032	CV test	19260.3
MIDAS GIN	2834	0.5365	0.4281	CV test	19260.1
MIDAS GIN	2834	0.4587	0.3202	CV test	19256.8
MIDAS GIN	2834	0.5111	0.4918	CV test	19256.9
MIDAS GIN	2834	0.5552	0.5423	CV test	19257
MIDAS GIN	2834	0.5211	0.5428	CV test	19256.9
MIDAS GIN	2834	0.542	0.4621	CV test	19256.9
MIDAS GIN	2834	0.4804	0.3981	CV test	19256.8
MIDAS GIN	2834	0.5749	0.4817	CV test	19257
MIDAS GIN	2834	1.0289	0.9491	CV test	19261.1
MIDAS GIN	2834	0.7593	0.6634	CV test	19260.5
MIDAS GIN	2834	0.4396	0.4727	CV test	19259.9
MIDAS GIN	2834	0.7139	0.6215	CV test	19257.3
MIDAS GIN	2834	0.6574	0.6935	CV test	19257.2
MIDAS GIN	2834	0.6034	0.5456	CV test	19257.1
MIDAS GIN	2834	0.4889	0.5146	CV test	19256.8
MIDAS GIN	2834	0.5557	0.5422	CV test	19257
MIDAS GIN	2834	0.3573	0.3616	CV test	19256.6
MIDAS GIN	2834	0.417	0.3781	CV test	19256.7
MIDAS GIN	2834	0.4525	0.3905	CV test	19259.9
MIDAS GIN	2834	0.5327	0.5086	CV test	19260.1
MIDAS GIN	2834	0.7589	0.6914	CV test	19260.5
MIDAS GIN	2834	0.8046	0.6602	CV test	19257.5
MIDAS GIN	2834	0.4642	0.4756	CV test	19256.8
MIDAS GIN	2834	0.4314	0.4518	CV test	19256.7
MIDAS GIN	2834	0.5698	0.5995	CV test	19257
MIDAS GIN	2834	0.5933	0.5509	CV test	19257
MIDAS GIN	2834	0.6331	0.5834	CV test	19257.1
MIDAS GIN	2834	0.3566	0.3138	CV test	19256.6
GIN MLP	4866	0.7816	0.7364	CV test	33069.5
GIN MLP	4866	0.5955	0.549	CV test	33069.1
GIN MLP	4866	0.885	0.7638	CV test	33069.7
GIN MLP	4866	0.5472	0.4722	CV test	33063.6
GIN MLP	4866	0.3573	0.3771	CV test	33063.2
GIN MLP	4866	0.6473	0.611	CV test	33063.8
GIN MLP	4866	0.3927	0.4027	CV test	33063.2
GIN MLP	4866	0.2847	0.2748	CV test	33063
GIN MLP	4866	0.3325	0.3118	CV test	33063.1
GIN MLP	4866	0.6951	0.5927	CV test	33063.8
GIN MLP	4866	0.3303	0.3574	CV test	33068.6
GIN MLP	4866	0.3561	0.3694	CV test	33068.6
GIN MLP	4866	0.3616	0.3596	CV test	33068.6
GIN MLP	4866	1.9948	2.0903	CV test	33066.4
GIN MLP	4866	0.5617	0.5032	CV test	33063.6
GIN MLP	4866	0.4218	0.4007	CV test	33063.3
GIN MLP	4866	0.9948	0.9932	CV test	33064.4
GIN MLP	4866	0.5656	0.5845	CV test	33063.6
GIN MLP	4866	0.6561	0.5907	CV test	33063.8
GIN MLP	4866	0.4464	0.4238	CV test	33063.4
GIN MLP	4866	0.9235	0.8666	CV test	33069.8
GIN MLP	4866	2.1861	1.9616	CV test	33072.3
GIN MLP	4866	0.4571	0.4281	CV test	33068.8
GIN MLP	4866	0.3075	0.2601	CV test	33063.1
GIN MLP	4866	0.5583	0.5199	CV test	33063.6
GIN MLP	4866	0.5196	0.5305	CV test	33063.5
GIN MLP	4866	0.9819	0.8748	CV test	33064.4
GIN MLP	4866	0.3648	0.3289	CV test	33063.2
GIN MLP	4866	0.6108	0.5722	CV test	33063.7
GIN MLP	4866	0.2895	0.2702	CV test	33063
GIN MLP	4866	0.9468	0.9433	CV test	33069.8
GIN MLP	4866	0.6053	0.5399	CV test	33069.1
GIN MLP	4866	0.9724	0.986	CV test	33069.8
GIN MLP	4866	0.376	0.3462	CV test	33063.2
GIN MLP	4866	0.2205	0.2117	CV test	33062.9
GIN MLP	4866	0.6037	0.5812	CV test	33063.7
GIN MLP	4866	0.4447	0.3942	CV test	33063.3
GIN MLP	4866	1.1581	1.1182	CV test	33064.8
GIN MLP	4866	0.5942	0.5797	CV test	33063.6
GIN MLP	4866	0.6342	0.5745	CV test	33063.7
GIN MLP	4866	0.8466	0.7403	CV test	33069.6
GIN MLP	4866	0.286	0.2878	CV test	33068.5
GIN MLP	4866	0.6223	0.5606	CV test	33069.1
GIN MLP	4866	0.9144	0.9525	CV test	33064.3
GIN MLP	4866	1.4007	1.3907	CV test	33065.3
GIN MLP	4866	0.2585	0.2638	CV test	33063
GIN MLP	4866	0.2245	0.2361	CV test	33062.9
GIN MLP	4866	0.5581	0.5668	CV test	33063.6
GIN MLP	4866	0.523	0.4874	CV test	33063.5
GIN MLP	4866	0.2573	0.2492	CV test	33063
GIN MLP	4866	0.4351	0.3636	CV test	33068.8
GIN MLP	4866	0.7299	0.6936	CV test	33069.4
GIN MLP	4866	0.3542	0.3218	CV test	33068.6
GIN MLP	4866	0.4416	0.4474	CV test	33063.3
GIN MLP	4866	0.3577	0.3537	CV test	33063.2
GIN MLP	4866	0.332	0.3773	CV test	33063.1
GIN MLP	4866	0.7553	0.6986	CV test	33064
GIN MLP	4866	0.3888	0.3711	CV test	33063.2
GIN MLP	4866	0.8133	0.7835	CV test	33064.1
GIN MLP	4866	0.6821	0.6236	CV test	33063.8
GIN MLP	4866	0.4344	0.4339	CV test	33068.8
GIN MLP	4866	0.5195	0.5201	CV test	33068.9
GIN MLP	4866	0.3693	0.3919	CV test	33068.6
GIN MLP	4866	0.8039	0.736	CV test	33064.1
GIN MLP	4866	0.8524	0.8236	CV test	33064.2
GIN MLP	4866	0.436	0.3951	CV test	33063.3
GIN MLP	4866	0.9732	0.9953	CV test	33064.4
GIN MLP	4866	0.3451	0.3577	CV test	33063.1
GIN MLP	4866	0.2148	0.2241	CV test	33062.9
GIN MLP	4866	0.5509	0.4572	CV test	33063.6
GIN MLP	4866	0.5251	0.5359	CV test	33069
GIN MLP	4866	0.5629	0.5397	CV test	33069
GIN MLP	4866	0.4472	0.411	CV test	33068.8
GIN MLP	4866	0.3032	0.3161	CV test	33063.1
GIN MLP	4866	0.3521	0.3742	CV test	33063.2
GIN MLP	4866	0.5526	0.6313	CV test	33063.6
GIN MLP	4866	0.7237	0.6641	CV test	33063.9
GIN MLP	4866	0.5555	0.495	CV test	33063.6
GIN MLP	4866	0.3256	0.3029	CV test	33063.1
GIN MLP	4866	0.341	0.3404	CV test	33063.1
GIN MLP	4866	0.5759	0.5976	CV test	33069.1
GIN MLP	4866	0.6083	0.585	CV test	33069.1
GIN MLP	4866	0.6565	0.5409	CV test	33069.2
GIN MLP	4866	0.723	0.6668	CV test	33063.9
GIN MLP	4866	0.2591	0.2492	CV test	33063
GIN MLP	4866	0.4135	0.4606	CV test	33063.3
GIN MLP	4866	0.9066	0.8662	CV test	33064.3
GIN MLP	4866	0.7786	0.7347	CV test	33064
GIN MLP	4866	0.7277	0.7144	CV test	33063.9
GIN MLP	4866	0.6457	0.6269	CV test	33063.7
GIN MLP	4866	0.2776	0.2521	CV test	33068.5
GIN MLP	4866	0.2531	0.2498	CV test	33068.4
GIN MLP	4866	0.5075	0.4779	CV test	33068.9
GIN MLP	4866	0.9919	0.9388	CV test	33064.4
GIN MLP	4866	0.3158	0.3724	CV test	33063.1
GIN MLP	4866	0.9582	1.0016	CV test	33064.4
GIN MLP	4866	0.3507	0.3446	CV test	33063.2
GIN MLP	4866	0.6616	0.537	CV test	33063.8
GIN MLP	4866	0.6075	0.5728	CV test	33063.7
GIN MLP	4866	0.6313	0.5394	CV test	33063.7
SAGE	8450	0.4705	0.4831	CV test	57424.7
SAGE	8450	0.5952	0.6988	CV test	57424.9
SAGE	8450	0.6543	0.6357	CV test	57425
SAGE	8450	0.3987	0.4159	CV test	57415.1
SAGE	8450	1.8098	1.5713	CV test	57417.9
SAGE	8450	1.3779	1.3117	CV test	57417
SAGE	8450	0.5033	0.5483	CV test	57415.3
SAGE	8450	0.538	0.5359	CV test	57415.3
SAGE	8450	0.4466	0.4795	CV test	57415.1
SAGE	8450	0.6913	0.7173	CV test	57415.6
SAGE	8450	0.6771	0.7124	CV test	57425.1
SAGE	8450	0.3829	0.443	CV test	57424.5
SAGE	8450	0.4857	0.499	CV test	57424.7
SAGE	8450	0.8939	0.8543	CV test	57416
SAGE	8450	0.7544	0.6785	CV test	57415.8
SAGE	8450	0.7823	0.7526	CV test	57415.8
SAGE	8450	0.9402	0.9228	CV test	57416.1
SAGE	8450	0.831	0.8288	CV test	57415.9
SAGE	8450	0.6289	0.5189	CV test	57415.5
SAGE	8450	0.7089	0.6851	CV test	57415.7
SAGE	8450	0.8406	0.8633	CV test	57425.4
SAGE	8450	0.8432	0.7827	CV test	57425.4
SAGE	8450	0.7208	0.634	CV test	57425.2
SAGE	8450	0.6444	0.5566	CV test	57415.5
SAGE	8450	0.7088	0.608	CV test	57415.7
SAGE	8450	0.3689	0.4189	CV test	57415
SAGE	8450	1.1502	1.2257	CV test	57416.6
SAGE	8450	0.7967	0.7708	CV test	57415.8
SAGE	8450	0.5504	0.5353	CV test	57415.4
SAGE	8450	0.4849	0.4705	CV test	57415.2
SAGE	8450	0.4914	0.451	CV test	57424.7
SAGE	8450	0.3769	0.3958	CV test	57424.5
SAGE	8450	0.4527	0.5202	CV test	57424.6
SAGE	8450	0.8535	0.61	CV test	57416
SAGE	8450	0.8543	0.8161	CV test	57416
SAGE	8450	0.5628	0.5643	CV test	57415.4
SAGE	8450	0.6451	0.578	CV test	57415.5
SAGE	8450	0.9025	0.8955	CV test	57416.1
SAGE	8450	0.4477	0.4132	CV test	57415.2
SAGE	8450	0.7841	0.6363	CV test	57415.8
SAGE	8450	0.7523	0.7015	CV test	57425.2
SAGE	8450	0.3161	0.3318	CV test	57424.3
SAGE	8450	0.9616	0.7934	CV test	57425.6
SAGE	8450	0.8764	0.9697	CV test	57416
SAGE	8450	0.8853	0.7716	CV test	57416
SAGE	8450	0.5686	0.5188	CV test	57415.4
SAGE	8450	0.5511	0.5566	CV test	57415.4
SAGE	8450	0.5667	0.5134	CV test	57415.4
SAGE	8450	0.671	0.6124	CV test	57415.6
SAGE	8450	0.8049	0.7642	CV test	57415.9
SAGE	8450	0.9219	0.8787	CV test	57425.6
SAGE	8450	0.5895	0.505	CV test	57424.9
SAGE	8450	0.4767	0.4365	CV test	57424.7
SAGE	8450	0.4224	0.4477	CV test	57415.1
SAGE	8450	0.4219	0.4165	CV test	57415.1
SAGE	8450	0.5938	0.656	CV test	57415.4
SAGE	8450	0.9692	0.941	CV test	57416.2
SAGE	8450	0.4821	0.4672	CV test	57415.2
SAGE	8450	0.7841	0.7673	CV test	57415.8
SAGE	8450	0.6686	0.5305	CV test	57415.6
SAGE	8450	0.8546	0.8278	CV test	57425.4
SAGE	8450	0.4628	0.4684	CV test	57424.6
SAGE	8450	0.4908	0.4275	CV test	57424.7
SAGE	8450	0.5854	0.557	CV test	57415.4
SAGE	8450	0.667	0.6309	CV test	57415.6
SAGE	8450	0.6775	0.5377	CV test	57415.6
SAGE	8450	0.7344	0.7054	CV test	57415.7
SAGE	8450	1.2038	1.2185	CV test	57416.7
SAGE	8450	1.1203	1.0523	CV test	57416.5
SAGE	8450	0.9605	0.841	CV test	57416.2
SAGE	8450	0.7223	0.7368	CV test	57425.2
SAGE	8450	0.8705	0.7988	CV test	57425.5
SAGE	8450	1.3227	1.1463	CV test	57426.4
SAGE	8450	1.0023	0.9467	CV test	57416.3
SAGE	8450	0.5323	0.5323	CV test	57415.3
SAGE	8450	0.8937	0.9711	CV test	57416
SAGE	8450	0.7373	0.6752	CV test	57415.7
SAGE	8450	0.6679	0.5769	CV test	57415.6
SAGE	8450	0.3585	0.3492	CV test	57415
SAGE	8450	0.889	0.8546	CV test	57416
SAGE	8450	0.9621	0.8702	CV test	57425.6
SAGE	8450	0.5865	0.556	CV test	57424.9
SAGE	8450	0.5135	0.4661	CV test	57424.7
SAGE	8450	0.76	0.6073	CV test	57415.8
SAGE	8450	0.4862	0.4357	CV test	57415.2
SAGE	8450	0.7096	0.6675	CV test	57415.7
SAGE	8450	0.688	0.6895	CV test	57415.6
SAGE	8450	0.8524	0.7612	CV test	57416
SAGE	8450	0.4551	0.4564	CV test	57415.2
SAGE	8450	1.4813	1.4967	CV test	57417.2
SAGE	8450	0.4089	0.4005	CV test	57424.5
SAGE	8450	0.5266	0.5525	CV test	57424.8
SAGE	8450	0.2583	0.2196	CV test	57424.2
SAGE	8450	1.2041	1.062	CV test	57416.7
SAGE	8450	0.5894	0.5146	CV test	57415.4
SAGE	8450	0.7232	0.7698	CV test	57415.7
SAGE	8450	0.6747	0.666	CV test	57415.6
SAGE	8450	0.6239	0.6567	CV test	57415.5
SAGE	8450	0.7737	0.8044	CV test	57415.8
SAGE	8450	0.7662	0.7133	CV test	57415.8
GAT	15074	1.2254	1.3608	Held-out	120620
GAT	15074	0.6562	0.6182	Held-out	120619
GAT	15074	0.5618	0.4654	Held-out	120618
GAT	15074	1.0525	1.0781	Held-out	120620
GAT	15074	1.1846	1.1419	Held-out	120620
GAT	15074	0.6541	0.7326	Held-out	120619
GAT	15074	0.6101	0.6724	Held-out	120619
GAT	15074	0.4426	0.458	Held-out	120618
GAT	15074	0.5783	0.6366	Held-out	120619
GAT	15074	0.5534	0.5509	Held-out	120619
GAT	15074	0.2973	0.2952	Held-out	120618
GAT	15074	0.6685	0.6747	Held-out	120619
GAT	15074	0.3994	0.3617	Held-out	120618
GAT	15074	0.5476	0.5376	Held-out	120619
GAT	15074	0.5055	0.4899	Held-out	120618
GAT	15074	0.5475	0.6632	Held-out	120619
GAT	15074	0.3976	0.42	Held-out	120618
GAT	15074	0.9507	0.8751	Held-out	120619
GAT	15074	0.7205	0.8321	Held-out	120619
GAT	15074	0.5402	0.5644	Held-out	120619
GAT	15074	0.4125	0.4295	Held-out	120618
GAT	15074	0.436	0.4307	Held-out	120618
GAT	15074	0.7814	0.7486	Held-out	120619
GAT	15074	0.4378	0.4069	Held-out	120618
GAT	15074	0.429	0.4667	Held-out	120618
GAT	15074	1.1411	1.123	Held-out	120620
GAT	15074	0.7575	0.7986	Held-out	120619
GAT	15074	0.4024	0.374	Held-out	120618
GAT	15074	0.6782	0.6957	Held-out	120619
GAT	15074	0.5087	0.4546	Held-out	120618
GAT	15074	0.5127	0.5542	Held-out	120619
GAT	15074	0.914	0.9572	Held-out	120619
GAT	15074	0.5413	0.5441	Held-out	120619
GAT	15074	1.0434	1.0982	Held-out	120620
GAT	15074	0.5764	0.5386	Held-out	120619
GAT	15074	0.5289	0.5509	Held-out	120619
GAT	15074	0.8212	0.8305	Held-out	120619
GAT	15074	1.0594	1.1827	Held-out	120620
GAT	15074	0.6482	0.6929	Held-out	120619
GAT	15074	1.1456	1.1169	Held-out	120620
GAT	15074	0.6508	0.6071	Held-out	120619
GAT	15074	1.0326	0.9396	Held-out	120619
GAT	15074	0.6562	0.6052	Held-out	120619
GAT	15074	0.7618	0.7873	Held-out	120619
GAT	15074	0.5014	0.4882	Held-out	120618
GAT	15074	0.9454	1.0266	Held-out	120620
GAT	15074	0.9129	0.9061	Held-out	120619
GAT	15074	0.4669	0.4415	Held-out	120618
GAT	15074	0.3065	0.2975	Held-out	120618
GAT	15074	1.1054	1.0676	Held-out	120620
GAT	15074	0.9357	0.8947	Held-out	120619
GAT	15074	0.7944	0.7639	Held-out	120619
GAT	15074	0.6322	0.6053	Held-out	120619
GAT	15074	0.5106	0.5388	Held-out	120619
GAT	15074	0.4518	0.4801	Held-out	120618
GAT	15074	0.6461	0.6765	Held-out	120619
GAT	15074	0.8269	0.7872	Held-out	120619
GAT	15074	0.9088	0.8778	Held-out	120619
GAT	15074	0.8757	0.9244	Held-out	120619
GAT	15074	0.4993	0.4962	Held-out	120618
GAT	15074	0.6878	0.6586	Held-out	120619
GAT	15074	0.6668	0.6853	Held-out	120619
GAT	15074	1.0532	1.0619	Held-out	120620
GAT	15074	0.9617	0.9557	Held-out	120619
GAT	15074	0.8599	0.8377	Held-out	120619
GAT	15074	0.5926	0.5529	Held-out	120619
GAT	15074	0.4367	0.4476	Held-out	120618
GAT	15074	0.5334	0.5971	Held-out	120619
GAT	15074	0.6475	0.6912	Held-out	120619
GAT	15074	0.4885	0.4853	Held-out	120618
GAT	15074	0.6322	0.6398	Held-out	120619
GAT	15074	0.4839	0.4932	Held-out	120618
GAT	15074	0.3899	0.3758	Held-out	120618
GAT	15074	0.8461	0.814	Held-out	120619
GAT	15074	0.7711	0.8839	Held-out	120619
GAT	15074	0.4265	0.5573	Held-out	120619
GAT	15074	0.4321	0.417	Held-out	120618
GAT	15074	0.5282	0.4817	Held-out	120618
GAT	15074	0.3809	0.3705	Held-out	120618
GAT	15074	0.4628	0.4663	Held-out	120618
GAT	15074	1.0444	1.0598	Held-out	120620
GAT	15074	0.6285	0.6423	Held-out	120619
GAT	15074	0.4255	0.3876	Held-out	120618
GAT	15074	0.873	0.8817	Held-out	120619
GAT	15074	1.0363	1.0039	Held-out	120619
GAT	15074	0.4801	0.4827	Held-out	120618
GAT	15074	0.3499	0.4021	Held-out	120618
GAT	15074	0.5428	0.5874	Held-out	120619
GAT	15074	0.5302	0.5541	Held-out	120619
GAT	15074	0.4811	0.4486	Held-out	120618
GAT	15074	0.3722	0.3781	Held-out	120618
GAT	15074	0.2855	0.2922	Held-out	120618
GAT	15074	1.1395	1.0887	Held-out	120620
GAT	15074	0.8269	0.9314	Held-out	120619
GAT	15074	0.3607	0.4239	Held-out	120618
GAT	15074	0.4045	0.3911	Held-out	120618
GAT	15074	0.8762	0.9047	Held-out	120619
GAT	15074	0.2966	0.3515	Held-out	120618
GAT	15074	1.0282	1.0409	Held-out	120620
GAT	15074	0.7877	0.8107	Held-out	120619
GCN	3138	0.5298	0.4804	Held-out	25110.3
GCN	3138	0.7682	0.7274	Held-out	25110.8
GCN	3138	0.527	0.5063	Held-out	25110.3
GCN	3138	0.8373	0.771	Held-out	25110.8
GCN	3138	0.9641	0.9126	Held-out	25111.1
GCN	3138	0.6366	0.5866	Held-out	25110.5
GCN	3138	0.7207	0.7184	Held-out	25110.7
GCN	3138	0.6175	0.6158	Held-out	25110.5
GCN	3138	0.3397	0.3611	Held-out	25110
GCN	3138	0.6742	0.636	Held-out	25110.6
GCN	3138	0.54	0.5157	Held-out	25110.3
GCN	3138	0.558	0.5735	Held-out	25110.5
GCN	3138	0.5089	0.469	Held-out	25110.2
GCN	3138	0.564	0.5506	Held-out	25110.4
GCN	3138	0.6876	0.6366	Held-out	25110.6
GCN	3138	0.798	0.7866	Held-out	25110.9
GCN	3138	0.7563	0.7767	Held-out	25110.9
GCN	3138	0.4861	0.4152	Held-out	25110.1
GCN	3138	0.4819	0.4345	Held-out	25110.2
GCN	3138	0.7012	0.6931	Held-out	25110.7
GCN	3138	1.0131	0.9711	Held-out	25111.2
GCN	3138	0.9756	0.8594	Held-out	25111
GCN	3138	0.5249	0.4888	Held-out	25110.3
GCN	3138	0.5505	0.5447	Held-out	25110.4
GCN	3138	0.5864	0.5444	Held-out	25110.4
GCN	3138	0.5701	0.5716	Held-out	25110.4
GCN	3138	0.7246	0.7859	Held-out	25110.9
GCN	3138	0.5145	0.5045	Held-out	25110.3
GCN	3138	0.7058	0.5768	Held-out	25110.5
GCN	3138	0.6589	0.6256	Held-out	25110.6
GCN	3138	0.5071	0.6014	Held-out	25110.5
GCN	3138	0.6264	0.6225	Held-out	25110.5
GCN	3138	0.8161	0.7867	Held-out	25110.9
GCN	3138	0.5492	0.4847	Held-out	25110.3
GCN	3138	0.5462	0.633	Held-out	25110.6
GCN	3138	0.6125	0.602	Held-out	25110.5
GCN	3138	0.4703	0.4309	Held-out	25110.2
GCN	3138	0.5227	0.6484	Held-out	25110.6
GCN	3138	0.7359	0.786	Held-out	25110.9
GCN	3138	0.7192	0.6413	Held-out	25110.6
GCN	3138	0.616	0.5737	Held-out	25110.5
GCN	3138	0.694	0.684	Held-out	25110.7
GCN	3138	0.628	0.5944	Held-out	25110.5
GCN	3138	0.6053	0.6077	Held-out	25110.5
GCN	3138	0.4402	0.4256	Held-out	25110.2
GCN	3138	0.7615	0.8415	Held-out	25111
GCN	3138	0.5599	0.5675	Held-out	25110.4
GCN	3138	0.6047	0.5356	Held-out	25110.4
GCN	3138	0.7032	0.6427	Held-out	25110.6
GCN	3138	0.9871	0.9559	Held-out	25111.2
GCN	3138	0.825	0.7693	Held-out	25110.8
GCN	3138	0.8138	0.7281	Held-out	25110.8
GCN	3138	0.6982	0.5975	Held-out	25110.5
GCN	3138	0.5601	0.5844	Held-out	25110.5
GCN	3138	0.5557	0.5797	Held-out	25110.5
GCN	3138	0.9512	0.8999	Held-out	25111.1
GCN	3138	0.689	0.6845	Held-out	25110.7
GCN	3138	0.5745	0.4748	Held-out	25110.3
GCN	3138	0.64	0.5802	Held-out	25110.5
GCN	3138	0.5148	0.4283	Held-out	25110.2
GCN	3138	0.5177	0.4855	Held-out	25110.3
GCN	3138	0.7991	0.761	Held-out	25110.8
GCN	3138	0.6134	0.5697	Held-out	25110.4
GCN	3138	0.6775	0.711	Held-out	25110.7
GCN	3138	0.5844	0.5772	Held-out	25110.5
GCN	3138	0.7566	0.7755	Held-out	25110.9
GCN	3138	0.7677	0.6698	Held-out	25110.6
GCN	3138	0.7572	0.7402	Held-out	25110.8
GCN	3138	0.5452	0.5688	Held-out	25110.4
GCN	3138	0.6477	0.5823	Held-out	25110.5
GCN	3138	0.7219	0.7018	Held-out	25110.7
GCN	3138	0.7391	0.7188	Held-out	25110.7
GCN	3138	0.5662	0.4947	Held-out	25110.3
GCN	3138	0.5376	0.5881	Held-out	25110.5
GCN	3138	0.5182	0.5197	Held-out	25110.3
GCN	3138	0.7196	0.7505	Held-out	25110.8
GCN	3138	0.4686	0.4386	Held-out	25110.2
GCN	3138	0.9107	0.8379	Held-out	25111
GCN	3138	0.6628	0.5861	Held-out	25110.5
GCN	3138	0.6826	0.6688	Held-out	25110.6
GCN	3138	0.7603	0.7044	Held-out	25110.7
GCN	3138	0.4821	0.4722	Held-out	25110.2
GCN	3138	0.717	0.6979	Held-out	25110.7
GCN	3138	0.6016	0.5805	Held-out	25110.5
GCN	3138	0.5778	0.5466	Held-out	25110.4
GCN	3138	0.8751	0.812	Held-out	25110.9
GCN	3138	0.6119	0.6735	Held-out	25110.7
GCN	3138	0.4826	0.5245	Held-out	25110.4
GCN	3138	0.6624	0.6246	Held-out	25110.6
GCN	3138	0.6967	0.6421	Held-out	25110.6
GCN	3138	0.4179	0.4147	Held-out	25110.1
GCN	3138	0.8545	0.8311	Held-out	25111
GCN	3138	0.4941	0.4897	Held-out	25110.3
GCN	3138	0.8219	0.7079	Held-out	25110.7
GCN	3138	0.7996	0.8187	Held-out	25110.9
GCN	3138	0.7468	0.8214	Held-out	25110.9
GCN	3138	0.6112	0.6636	Held-out	25110.6
GCN	3138	0.6534	0.6537	Held-out	25110.6
GCN	3138	0.5522	0.525	Held-out	25110.4
GCN	3138	0.7271	0.7488	Held-out	25110.8
GIN MLP no proc_x000D_ concat	27010	2.3558	2.277	Held-out	216130
GIN MLP no proc_x000D_ concat	27010	2.1903	2.287	Held-out	216130
GIN MLP no proc_x000D_ concat	27010	1.2271	0.9483	Held-out	216128
GIN MLP no proc_x000D_ concat	27010	1.7103	1.7568	Held-out	216129
GIN MLP no proc_x000D_ concat	27010	2.2639	2.2594	Held-out	216130
GIN MLP no proc_x000D_ concat	27010	1.4336	1.6363	Held-out	216129
GIN MLP no proc_x000D_ concat	27010	1.9152	1.6603	Held-out	216129
GIN MLP no proc_x000D_ concat	27010	2.7812	3.0454	Held-out	216132
GIN MLP no proc_x000D_ concat	27010	1.8704	1.8691	Held-out	216129
GIN MLP no proc_x000D_ concat	27010	2.5315	2.3265	Held-out	216130
GIN MLP no proc_x000D_ concat	27010	1.5014	1.8044	Held-out	216129
GIN MLP no proc_x000D_ concat	27010	1.9878	1.9863	Held-out	216130
GIN MLP no proc_x000D_ concat	27010	2.1624	1.9833	Held-out	216130
GIN MLP no proc_x000D_ concat	27010	2.7032	2.4985	Held-out	216131
GIN MLP no proc_x000D_ concat	27010	3.2112	3.027	Held-out	216132
GIN MLP no proc_x000D_ concat	27010	2.0431	2.0904	Held-out	216130
GIN MLP no proc_x000D_ concat	27010	2.797	2.6458	Held-out	216131
GIN MLP no proc_x000D_ concat	27010	1.7872	1.6691	Held-out	216129
GIN MLP no proc_x000D_ concat	27010	2.1573	2.0765	Held-out	216130
GIN MLP no proc_x000D_ concat	27010	2.7964	2.3234	Held-out	216130
GIN MLP no proc_x000D_ concat	27010	2.8968	3.0924	Held-out	216132
GIN MLP no proc_x000D_ concat	27010	3.0503	2.6909	Held-out	216131
GIN MLP no proc_x000D_ concat	27010	1.105	1.2479	Held-out	216128
GIN MLP no proc_x000D_ concat	27010	2.6241	2.1954	Held-out	216130
GIN MLP no proc_x000D_ concat	27010	1.581	1.6409	Held-out	216129
GIN MLP no proc_x000D_ concat	27010	1.4852	1.5489	Held-out	216129
GIN MLP no proc_x000D_ concat	27010	1.6462	1.6365	Held-out	216129
GIN MLP no proc_x000D_ concat	27010	2.0159	2.3366	Held-out	216130
GIN MLP no proc_x000D_ concat	27010	2.2515	2.3562	Held-out	216130
GIN MLP no proc_x000D_ concat	27010	1.8704	1.8025	Held-out	216129
GIN MLP no proc_x000D_ concat	27010	1.4725	1.6361	Held-out	216129
GIN MLP no proc_x000D_ concat	27010	2.8623	2.4498	Held-out	216131
GIN MLP no proc_x000D_ concat	27010	2.1822	1.8729	Held-out	216129
GIN MLP no proc_x000D_ concat	27010	2.529	2.4473	Held-out	216131
GIN MLP no proc_x000D_ concat	27010	1.4172	1.655	Held-out	216129
GIN MLP no proc_x000D_ concat	27010	1.7767	1.8641	Held-out	216129
GIN MLP no proc_x000D_ concat	27010	1.6397	1.6935	Held-out	216129
GIN MLP no proc_x000D_ concat	27010	2.4582	2.2571	Held-out	216130
GIN MLP no proc_x000D_ concat	27010	1.9909	1.9603	Held-out	216130
GIN MLP no proc_x000D_ concat	27010	3.049	2.6476	Held-out	216131
GIN MLP no proc_x000D_ concat	27010	1.9795	1.5258	Held-out	216129
GIN MLP no proc_x000D_ concat	27010	2.0487	2.014	Held-out	216130
GIN MLP no proc_x000D_ concat	27010	2.1397	1.8886	Held-out	216129
GIN MLP no proc_x000D_ concat	27010	1.937	1.7121	Held-out	216129
GIN MLP no proc_x000D_ concat	27010	1.9707	1.9424	Held-out	216130
GIN MLP no proc_x000D_ concat	27010	2.2515	2.5011	Held-out	216131
GIN MLP no proc_x000D_ concat	27010	3.0496	2.7106	Held-out	216131
GIN MLP no proc_x000D_ concat	27010	1.8569	2.0168	Held-out	216130
GIN MLP no proc_x000D_ concat	27010	2.0417	2.0789	Held-out	216130
GIN MLP no proc_x000D_ concat	27010	2.6875	2.702	Held-out	216131
GIN MLP no proc_x000D_ concat	27010	1.9232	1.9574	Held-out	216130
GIN MLP no proc_x000D_ concat	27010	1.6262	1.4636	Held-out	216129
GIN MLP no proc_x000D_ concat	27010	2.5932	2.5163	Held-out	216131
GIN MLP no proc_x000D_ concat	27010	2.5397	2.4083	Held-out	216130
GIN MLP no proc_x000D_ concat	27010	2.2505	2.312	Held-out	216130
GIN MLP no proc_x000D_ concat	27010	1.9869	1.8947	Held-out	216129
GIN MLP no proc_x000D_ concat	27010	3.6984	3.318	Held-out	216132
GIN MLP no proc_x000D_ concat	27010	2.3547	2.262	Held-out	216130
GIN MLP no proc_x000D_ concat	27010	2.8471	2.7212	Held-out	216131
GIN MLP no proc_x000D_ concat	27010	1.8416	1.9601	Held-out	216130
GIN MLP no proc_x000D_ concat	27010	3.3146	3.2622	Held-out	216132
GIN MLP no proc_x000D_ concat	27010	3.1894	2.9144	Held-out	216131
GIN MLP no proc_x000D_ concat	27010	1.9549	1.9585	Held-out	216130
GIN MLP no proc_x000D_ concat	27010	3.1603	2.7818	Held-out	216131
GIN MLP no proc_x000D_ concat	27010	1.9933	1.8352	Held-out	216129
GIN MLP no proc_x000D_ concat	27010	1.3212	1.3516	Held-out	216128
GIN MLP no proc_x000D_ concat	27010	2.1038	2.0379	Held-out	216130
GIN MLP no proc_x000D_ concat	27010	1.917	2.3065	Held-out	216130
GIN MLP no proc_x000D_ concat	27010	2.3199	2.2179	Held-out	216130
GIN MLP no proc_x000D_ concat	27010	2.3488	2.3422	Held-out	216130
GIN MLP no proc_x000D_ concat	27010	2.07	2.2782	Held-out	216130
GIN MLP no proc_x000D_ concat	27010	2.1798	2.1671	Held-out	216130
GIN MLP no proc_x000D_ concat	27010	1.7792	1.5154	Held-out	216129
GIN MLP no proc_x000D_ concat	27010	2.8819	2.4343	Held-out	216131
GIN MLP no proc_x000D_ concat	27010	1.4797	1.5071	Held-out	216129
GIN MLP no proc_x000D_ concat	27010	1.377	1.5622	Held-out	216129
GIN MLP no proc_x000D_ concat	27010	1.3556	1.4573	Held-out	216129
GIN MLP no proc_x000D_ concat	27010	3.437	2.9646	Held-out	216132
GIN MLP no proc_x000D_ concat	27010	2.4295	2.2785	Held-out	216130
GIN MLP no proc_x000D_ concat	27010	2.4183	2.2943	Held-out	216130
GIN MLP no proc_x000D_ concat	27010	2.4935	2.8149	Held-out	216131
GIN MLP no proc_x000D_ concat	27010	1.7736	1.8754	Held-out	216129
GIN MLP no proc_x000D_ concat	27010	2.7754	2.9541	Held-out	216132
GIN MLP no proc_x000D_ concat	27010	2.2689	2.3953	Held-out	216130
GIN MLP no proc_x000D_ concat	27010	2.3287	2.2208	Held-out	216130
GIN MLP no proc_x000D_ concat	27010	1.9459	1.9328	Held-out	216130
GIN MLP no proc_x000D_ concat	27010	2.2157	1.8619	Held-out	216129
GIN MLP no proc_x000D_ concat	27010	2.2626	2.175	Held-out	216130
GIN MLP no proc_x000D_ concat	27010	1.7378	1.9	Held-out	216129
GIN MLP no proc_x000D_ concat	27010	2.437	2.4141	Held-out	216130
GIN MLP no proc_x000D_ concat	27010	2.4837	2.2516	Held-out	216130
GIN MLP no proc_x000D_ concat	27010	1.8969	1.9446	Held-out	216130
GIN MLP no proc_x000D_ concat	27010	2.3228	1.8803	Held-out	216129
GIN MLP no proc_x000D_ concat	27010	2.3517	2.1251	Held-out	216130
GIN MLP no proc_x000D_ concat	27010	1.9691	2.0138	Held-out	216130
GIN MLP no proc_x000D_ concat	27010	2.0351	2.1583	Held-out	216130
GIN MLP no proc_x000D_ concat	27010	2.3547	2.3628	Held-out	216130
GIN MLP no proc_x000D_ concat	27010	1.653	1.6833	Held-out	216129
GIN MLP no proc_x000D_ concat	27010	1.8	1.7614	Held-out	216129
GIN MLP no proc_x000D_ concat	27010	2.1317	1.9824	Held-out	216130
GIN MLP no proc	7012	1.598	1.3753	Held-out	56110.6
GIN MLP no proc	7012	1.8251	1.7144	Held-out	56111.3
GIN MLP no proc	7012	0.6092	0.5413	Held-out	56108.9
GIN MLP no proc	7012	1.3701	1.1875	Held-out	56110.2
GIN MLP no proc	7012	1.8586	2.0149	Held-out	56111.9
GIN MLP no proc	7012	2.5084	2.3365	Held-out	56112.5
GIN MLP no proc	7012	1.6472	1.8766	Held-out	56111.6
GIN MLP no proc	7012	2.5064	2.2409	Held-out	56112.3
GIN MLP no proc	7012	2.3552	2.388	Held-out	56112.6
GIN MLP no proc	7012	4.4455	3.8873	Held-out	56115.6
GIN MLP no proc	7012	1.335	1.3911	Held-out	56110.6
GIN MLP no proc	7012	1.0049	0.9806	Held-out	56109.8
GIN MLP no proc	7012	2.0143	1.866	Held-out	56111.6
GIN MLP no proc	7012	2.3677	2.274	Held-out	56112.4
GIN MLP no proc	7012	1.8546	1.7368	Held-out	56111.3
GIN MLP no proc	7012	1.7006	1.4881	Held-out	56110.8
GIN MLP no proc	7012	1.8609	1.8923	Held-out	56111.6
GIN MLP no proc	7012	1.2996	1.3495	Held-out	56110.5
GIN MLP no proc	7012	3.6259	3.5704	Held-out	56115
GIN MLP no proc	7012	2.8603	2.4008	Held-out	56112.7
GIN MLP no proc	7012	1.6175	1.556	Held-out	56111
GIN MLP no proc	7012	3.0518	2.721	Held-out	56113.3
GIN MLP no proc	7012	1.4578	1.5331	Held-out	56110.9
GIN MLP no proc	7012	2.1189	1.6217	Held-out	56111.1
GIN MLP no proc	7012	1.7313	1.6956	Held-out	56111.2
GIN MLP no proc	7012	2.3871	2.4528	Held-out	56112.8
GIN MLP no proc	7012	2.0605	1.4618	Held-out	56110.8
GIN MLP no proc	7012	1.0951	0.9269	Held-out	56109.7
GIN MLP no proc	7012	1.2025	1.2668	Held-out	56110.4
GIN MLP no proc	7012	2.2851	1.8826	Held-out	56111.6
GIN MLP no proc	7012	1.3656	1.3853	Held-out	56110.6
GIN MLP no proc	7012	2.2718	1.9211	Held-out	56111.7
GIN MLP no proc	7012	1.6968	1.9205	Held-out	56111.7
GIN MLP no proc	7012	2.8435	2.6113	Held-out	56113.1
GIN MLP no proc	7012	2.323	1.9439	Held-out	56111.7
GIN MLP no proc	7012	3.1144	2.8141	Held-out	56113.5
GIN MLP no proc	7012	1.1681	1.1232	Held-out	56110.1
GIN MLP no proc	7012	2.7188	2.2873	Held-out	56112.4
GIN MLP no proc	7012	3.4973	3.6353	Held-out	56115.1
GIN MLP no proc	7012	2.0223	1.9435	Held-out	56111.7
GIN MLP no proc	7012	1.8897	1.5199	Held-out	56110.9
GIN MLP no proc	7012	2.8668	2.9578	Held-out	56113.8
GIN MLP no proc	7012	1.6572	1.6461	Held-out	56111.1
GIN MLP no proc	7012	1.5212	1.427	Held-out	56110.7
GIN MLP no proc	7012	1.5498	1.5263	Held-out	56110.9
GIN MLP no proc	7012	2.8599	3.0462	Held-out	56113.9
GIN MLP no proc	7012	1.696	1.5669	Held-out	56111
GIN MLP no proc	7012	1.7475	1.5923	Held-out	56111
GIN MLP no proc	7012	1.1586	1.2675	Held-out	56110.4
GIN MLP no proc	7012	2.2021	1.9328	Held-out	56111.7
GIN MLP no proc	7012	0.9393	0.8269	Held-out	56109.5
GIN MLP no proc	7012	3.1336	3.1008	Held-out	56114.1
GIN MLP no proc	7012	2.8048	2.5527	Held-out	56113
GIN MLP no proc	7012	1.8645	2.0801	Held-out	56112
GIN MLP no proc	7012	1.733	1.8858	Held-out	56111.6
GIN MLP no proc	7012	2.678	2.6801	Held-out	56113.2
GIN MLP no proc	7012	1.6585	1.6734	Held-out	56111.2
GIN MLP no proc	7012	1.4031	1.3691	Held-out	56110.6
GIN MLP no proc	7012	3.3585	3.3225	Held-out	56114.5
GIN MLP no proc	7012	2.3083	2.0695	Held-out	56112
GIN MLP no proc	7012	2.5746	2.7217	Held-out	56113.3
GIN MLP no proc	7012	2.362	2.5323	Held-out	56112.9
GIN MLP no proc	7012	1.8166	2.0223	Held-out	56111.9
GIN MLP no proc	7012	1.0473	0.8877	Held-out	56109.6
GIN MLP no proc	7012	2.4351	2.0816	Held-out	56112
GIN MLP no proc	7012	1.853	1.6713	Held-out	56111.2
GIN MLP no proc	7012	1.7993	1.6967	Held-out	56111.2
GIN MLP no proc	7012	1.9535	2.1509	Held-out	56112.2
GIN MLP no proc	7012	1.7973	2.0415	Held-out	56111.9
GIN MLP no proc	7012	4.1492	3.5265	Held-out	56114.9
GIN MLP no proc	7012	2.1328	1.9678	Held-out	56111.8
GIN MLP no proc	7012	3.3453	3.1484	Held-out	56114.1
GIN MLP no proc	7012	1.5466	1.3537	Held-out	56110.6
GIN MLP no proc	7012	1.3633	1.2935	Held-out	56110.4
GIN MLP no proc	7012	1.6837	1.4337	Held-out	56110.7
GIN MLP no proc	7012	1.1547	1.4308	Held-out	56110.7
GIN MLP no proc	7012	2.1903	2.432	Held-out	56112.7
GIN MLP no proc	7012	1.4527	1.2072	Held-out	56110.3
GIN MLP no proc	7012	1.0224	0.9783	Held-out	56109.8
GIN MLP no proc	7012	2.5471	2.5581	Held-out	56113
GIN MLP no proc	7012	2.3421	2.4222	Held-out	56112.7
GIN MLP no proc	7012	2.7773	2.1871	Held-out	56112.2
GIN MLP no proc	7012	2.8892	2.5628	Held-out	56113
GIN MLP no proc	7012	2.9987	2.6235	Held-out	56113.1
GIN MLP no proc	7012	2.7403	2.4525	Held-out	56112.8
GIN MLP no proc	7012	1.5118	1.5865	Held-out	56111
GIN MLP no proc	7012	2.126	1.7851	Held-out	56111.4
GIN MLP no proc	7012	2.4023	2.424	Held-out	56112.7
GIN MLP no proc	7012	1.0354	1.2558	Held-out	56110.4
GIN MLP no proc	7012	2.3764	2.579	Held-out	56113
GIN MLP no proc	7012	2.3562	2.0462	Held-out	56111.9
GIN MLP no proc	7012	3.3597	3.4343	Held-out	56114.7
GIN MLP no proc	7012	1.2773	1.0719	Held-out	56110
GIN MLP no proc	7012	2.373	2.0882	Held-out	56112
GIN MLP no proc	7012	1.8338	2.0848	Held-out	56112
GIN MLP no proc	7012	1.8131	1.8096	Held-out	56111.5
GIN MLP no proc	7012	1.2339	1.239	Held-out	56110.3
GIN MLP no proc	7012	4.0208	3.5997	Held-out	56115
GIN MLP no proc	7012	1.1196	0.9951	Held-out	56109.8
GIN MLP no proc	7012	1.4731	1.4187	Held-out	56110.7
MIDAS GIN	2834	0.3914	0.3413	Held-out	22677.5
MIDAS GIN	2834	0.8092	0.676	Held-out	22678.1
MIDAS GIN	2834	0.392	0.33	Held-out	22677.4
MIDAS GIN	2834	0.5658	0.5328	Held-out	22677.9
MIDAS GIN	2834	0.6398	0.6123	Held-out	22678
MIDAS GIN	2834	0.395	0.3477	Held-out	22677.5
MIDAS GIN	2834	0.4372	0.4166	Held-out	22677.6
MIDAS GIN	2834	0.5257	0.4957	Held-out	22677.8
MIDAS GIN	2834	0.3977	0.3584	Held-out	22677.5
MIDAS GIN	2834	0.6725	0.6575	Held-out	22678.1
MIDAS GIN	2834	0.4407	0.4284	Held-out	22677.6
MIDAS GIN	2834	0.5546	0.4723	Held-out	22677.7
MIDAS GIN	2834	0.4694	0.3836	Held-out	22677.6
MIDAS GIN	2834	0.4536	0.4398	Held-out	22677.7
MIDAS GIN	2834	0.4811	0.4102	Held-out	22677.6
MIDAS GIN	2834	0.5296	0.505	Held-out	22677.8
MIDAS GIN	2834	0.6092	0.6064	Held-out	22678
MIDAS GIN	2834	0.4293	0.3814	Held-out	22677.6
MIDAS GIN	2834	0.5478	0.4901	Held-out	22677.8
MIDAS GIN	2834	0.4409	0.3672	Held-out	22677.5
MIDAS GIN	2834	0.6085	0.5415	Held-out	22677.9
MIDAS GIN	2834	1.4106	1.2118	Held-out	22679.2
MIDAS GIN	2834	0.6319	0.6168	Held-out	22678
MIDAS GIN	2834	0.4547	0.4211	Held-out	22677.6
MIDAS GIN	2834	0.6078	0.5009	Held-out	22677.8
MIDAS GIN	2834	0.379	0.3416	Held-out	22677.5
MIDAS GIN	2834	0.4684	0.3452	Held-out	22677.5
MIDAS GIN	2834	0.5446	0.4938	Held-out	22677.8
MIDAS GIN	2834	0.5194	0.4565	Held-out	22677.7
MIDAS GIN	2834	0.4462	0.4157	Held-out	22677.6
MIDAS GIN	2834	0.3334	0.3735	Held-out	22677.5
MIDAS GIN	2834	0.7683	0.6619	Held-out	22678.1
MIDAS GIN	2834	0.6376	0.61	Held-out	22678
MIDAS GIN	2834	0.4262	0.4398	Held-out	22677.7
MIDAS GIN	2834	0.6353	0.527	Held-out	22677.8
MIDAS GIN	2834	0.572	0.5413	Held-out	22677.9
MIDAS GIN	2834	0.4066	0.3985	Held-out	22677.6
MIDAS GIN	2834	0.6066	0.6561	Held-out	22678.1
MIDAS GIN	2834	0.5499	0.4783	Held-out	22677.7
MIDAS GIN	2834	0.3813	0.343	Held-out	22677.5
MIDAS GIN	2834	0.5264	0.4461	Held-out	22677.7
MIDAS GIN	2834	0.5511	0.5261	Held-out	22677.8
MIDAS GIN	2834	0.4609	0.4039	Held-out	22677.6
MIDAS GIN	2834	0.5776	0.5578	Held-out	22677.9
MIDAS GIN	2834	0.4334	0.3708	Held-out	22677.5
MIDAS GIN	2834	0.4532	0.4574	Held-out	22677.7
MIDAS GIN	2834	0.8748	0.7556	Held-out	22678.3
MIDAS GIN	2834	0.4496	0.4829	Held-out	22677.8
MIDAS GIN	2834	0.3788	0.3565	Held-out	22677.5
MIDAS GIN	2834	0.5687	0.5067	Held-out	22677.8
MIDAS GIN	2834	0.5934	0.4638	Held-out	22677.7
MIDAS GIN	2834	0.4734	0.39	Held-out	22677.6
MIDAS GIN	2834	0.4233	0.3947	Held-out	22677.6
MIDAS GIN	2834	0.7407	0.5983	Held-out	22678
MIDAS GIN	2834	0.418	0.3406	Held-out	22677.5
MIDAS GIN	2834	0.2906	0.3328	Held-out	22677.5
MIDAS GIN	2834	0.5302	0.4882	Held-out	22677.8
MIDAS GIN	2834	0.543	0.4197	Held-out	22677.6
MIDAS GIN	2834	1.0263	0.8325	Held-out	22678.5
MIDAS GIN	2834	0.5783	0.5311	Held-out	22677.9
MIDAS GIN	2834	0.5302	0.518	Held-out	22677.8
MIDAS GIN	2834	0.5071	0.474	Held-out	22677.7
MIDAS GIN	2834	0.3907	0.4054	Held-out	22677.6
MIDAS GIN	2834	1.0822	0.9543	Held-out	22678.7
MIDAS GIN	2834	0.7888	0.5676	Held-out	22677.9
MIDAS GIN	2834	0.596	0.4952	Held-out	22677.8
MIDAS GIN	2834	0.4958	0.4729	Held-out	22677.7
MIDAS GIN	2834	0.5396	0.5117	Held-out	22677.8
MIDAS GIN	2834	0.4577	0.4782	Held-out	22677.7
MIDAS GIN	2834	0.56	0.498	Held-out	22677.8
MIDAS GIN	2834	0.6032	0.6429	Held-out	22678.1
MIDAS GIN	2834	0.6519	0.7032	Held-out	22678.2
MIDAS GIN	2834	0.5365	0.4281	Held-out	22677.6
MIDAS GIN	2834	0.4587	0.3202	Held-out	22677.4
MIDAS GIN	2834	0.5111	0.4918	Held-out	22677.8
MIDAS GIN	2834	0.5552	0.5423	Held-out	22677.9
MIDAS GIN	2834	0.5211	0.5428	Held-out	22677.9
MIDAS GIN	2834	0.542	0.4621	Held-out	22677.7
MIDAS GIN	2834	0.4804	0.3981	Held-out	22677.6
MIDAS GIN	2834	0.5749	0.4817	Held-out	22677.8
MIDAS GIN	2834	1.0289	0.9491	Held-out	22678.7
MIDAS GIN	2834	0.7593	0.6634	Held-out	22678.1
MIDAS GIN	2834	0.4396	0.4727	Held-out	22677.7
MIDAS GIN	2834	0.7139	0.6215	Held-out	22678
MIDAS GIN	2834	0.6574	0.6935	Held-out	22678.2
MIDAS GIN	2834	0.6034	0.5456	Held-out	22677.9
MIDAS GIN	2834	0.4889	0.5146	Held-out	22677.8
MIDAS GIN	2834	0.5557	0.5422	Held-out	22677.9
MIDAS GIN	2834	0.3573	0.3616	Held-out	22677.5
MIDAS GIN	2834	0.417	0.3781	Held-out	22677.5
MIDAS GIN	2834	0.4525	0.3905	Held-out	22677.6
MIDAS GIN	2834	0.5327	0.5086	Held-out	22677.8
MIDAS GIN	2834	0.7589	0.6914	Held-out	22678.2
MIDAS GIN	2834	0.8046	0.6602	Held-out	22678.1
MIDAS GIN	2834	0.4642	0.4756	Held-out	22677.7
MIDAS GIN	2834	0.4314	0.4518	Held-out	22677.7
MIDAS GIN	2834	0.5698	0.5995	Held-out	22678
MIDAS GIN	2834	0.5933	0.5509	Held-out	22677.9
MIDAS GIN	2834	0.6331	0.5834	Held-out	22678
MIDAS GIN	2834	0.3566	0.3138	Held-out	22677.4
GIN MLP	4866	0.7816	0.7364	Held-out	38937.7
GIN MLP	4866	0.5955	0.549	Held-out	38937.3
GIN MLP	4866	0.885	0.7638	Held-out	38937.8
GIN MLP	4866	0.5472	0.4722	Held-out	38937.2
GIN MLP	4866	0.3573	0.3771	Held-out	38937
GIN MLP	4866	0.6473	0.611	Held-out	38937.4
GIN MLP	4866	0.3927	0.4027	Held-out	38937
GIN MLP	4866	0.2847	0.2748	Held-out	38936.8
GIN MLP	4866	0.3325	0.3118	Held-out	38936.8
GIN MLP	4866	0.6951	0.5927	Held-out	38937.4
GIN MLP	4866	0.3303	0.3574	Held-out	38936.9
GIN MLP	4866	0.3561	0.3694	Held-out	38937
GIN MLP	4866	0.3616	0.3596	Held-out	38936.9
GIN MLP	4866	1.9948	2.0903	Held-out	38940.4
GIN MLP	4866	0.5617	0.5032	Held-out	38937.2
GIN MLP	4866	0.4218	0.4007	Held-out	38937
GIN MLP	4866	0.9948	0.9932	Held-out	38938.2
GIN MLP	4866	0.5656	0.5845	Held-out	38937.4
GIN MLP	4866	0.6561	0.5907	Held-out	38937.4
GIN MLP	4866	0.4464	0.4238	Held-out	38937.1
GIN MLP	4866	0.9235	0.8666	Held-out	38938
GIN MLP	4866	2.1861	1.9616	Held-out	38940.1
GIN MLP	4866	0.4571	0.4281	Held-out	38937.1
GIN MLP	4866	0.3075	0.2601	Held-out	38936.7
GIN MLP	4866	0.5583	0.5199	Held-out	38937.3
GIN MLP	4866	0.5196	0.5305	Held-out	38937.3
GIN MLP	4866	0.9819	0.8748	Held-out	38938
GIN MLP	4866	0.3648	0.3289	Held-out	38936.9
GIN MLP	4866	0.6108	0.5722	Held-out	38937.4
GIN MLP	4866	0.2895	0.2702	Held-out	38936.8
GIN MLP	4866	0.9468	0.9433	Held-out	38938.1
GIN MLP	4866	0.6053	0.5399	Held-out	38937.3
GIN MLP	4866	0.9724	0.986	Held-out	38938.2
GIN MLP	4866	0.376	0.3462	Held-out	38936.9
GIN MLP	4866	0.2205	0.2117	Held-out	38936.6
GIN MLP	4866	0.6037	0.5812	Held-out	38937.4
GIN MLP	4866	0.4447	0.3942	Held-out	38937
GIN MLP	4866	1.1581	1.1182	Held-out	38938.5
GIN MLP	4866	0.5942	0.5797	Held-out	38937.4
GIN MLP	4866	0.6342	0.5745	Held-out	38937.4
GIN MLP	4866	0.8466	0.7403	Held-out	38937.7
GIN MLP	4866	0.286	0.2878	Held-out	38936.8
GIN MLP	4866	0.6223	0.5606	Held-out	38937.3
GIN MLP	4866	0.9144	0.9525	Held-out	38938.1
GIN MLP	4866	1.4007	1.3907	Held-out	38939
GIN MLP	4866	0.2585	0.2638	Held-out	38936.8
GIN MLP	4866	0.2245	0.2361	Held-out	38936.7
GIN MLP	4866	0.5581	0.5668	Held-out	38937.4
GIN MLP	4866	0.523	0.4874	Held-out	38937.2
GIN MLP	4866	0.2573	0.2492	Held-out	38936.7
GIN MLP	4866	0.4351	0.3636	Held-out	38937
GIN MLP	4866	0.7299	0.6936	Held-out	38937.6
GIN MLP	4866	0.3542	0.3218	Held-out	38936.9
GIN MLP	4866	0.4416	0.4474	Held-out	38937.1
GIN MLP	4866	0.3577	0.3537	Held-out	38936.9
GIN MLP	4866	0.332	0.3773	Held-out	38937
GIN MLP	4866	0.7553	0.6986	Held-out	38937.6
GIN MLP	4866	0.3888	0.3711	Held-out	38937
GIN MLP	4866	0.8133	0.7835	Held-out	38937.8
GIN MLP	4866	0.6821	0.6236	Held-out	38937.5
GIN MLP	4866	0.4344	0.4339	Held-out	38937.1
GIN MLP	4866	0.5195	0.5201	Held-out	38937.3
GIN MLP	4866	0.3693	0.3919	Held-out	38937
GIN MLP	4866	0.8039	0.736	Held-out	38937.7
GIN MLP	4866	0.8524	0.8236	Held-out	38937.9
GIN MLP	4866	0.436	0.3951	Held-out	38937
GIN MLP	4866	0.9732	0.9953	Held-out	38938.2
GIN MLP	4866	0.3451	0.3577	Held-out	38936.9
GIN MLP	4866	0.2148	0.2241	Held-out	38936.7
GIN MLP	4866	0.5509	0.4572	Held-out	38937.1
GIN MLP	4866	0.5251	0.5359	Held-out	38937.3
GIN MLP	4866	0.5629	0.5397	Held-out	38937.3
GIN MLP	4866	0.4472	0.411	Held-out	38937
GIN MLP	4866	0.3032	0.3161	Held-out	38936.9
GIN MLP	4866	0.3521	0.3742	Held-out	38937
GIN MLP	4866	0.5526	0.6313	Held-out	38937.5
GIN MLP	4866	0.7237	0.6641	Held-out	38937.6
GIN MLP	4866	0.5555	0.495	Held-out	38937.2
GIN MLP	4866	0.3256	0.3029	Held-out	38936.8
GIN MLP	4866	0.341	0.3404	Held-out	38936.9
GIN MLP	4866	0.5759	0.5976	Held-out	38937.4
GIN MLP	4866	0.6083	0.585	Held-out	38937.4
GIN MLP	4866	0.6565	0.5409	Held-out	38937.3
GIN MLP	4866	0.723	0.6668	Held-out	38937.6
GIN MLP	4866	0.2591	0.2492	Held-out	38936.7
GIN MLP	4866	0.4135	0.4606	Held-out	38937.1
GIN MLP	4866	0.9066	0.8662	Held-out	38938
GIN MLP	4866	0.7786	0.7347	Held-out	38937.7
GIN MLP	4866	0.7277	0.7144	Held-out	38937.7
GIN MLP	4866	0.6457	0.6269	Held-out	38937.5
GIN MLP	4866	0.2776	0.2521	Held-out	38936.7
GIN MLP	4866	0.2531	0.2498	Held-out	38936.7
GIN MLP	4866	0.5075	0.4779	Held-out	38937.2
GIN MLP	4866	0.9919	0.9388	Held-out	38938.1
GIN MLP	4866	0.3158	0.3724	Held-out	38937
GIN MLP	4866	0.9582	1.0016	Held-out	38938.2
GIN MLP	4866	0.3507	0.3446	Held-out	38936.9
GIN MLP	4866	0.6616	0.537	Held-out	38937.3
GIN MLP	4866	0.6075	0.5728	Held-out	38937.4
GIN MLP	4866	0.6313	0.5394	Held-out	38937.3
SAGE	8450	0.4705	0.4831	Held-out	67615.2
SAGE	8450	0.5952	0.6988	Held-out	67615.7
SAGE	8450	0.6543	0.6357	Held-out	67615.6
SAGE	8450	0.3987	0.4159	Held-out	67615.1
SAGE	8450	1.8098	1.5713	Held-out	67617.4
SAGE	8450	1.3779	1.3117	Held-out	67616.9
SAGE	8450	0.5033	0.5483	Held-out	67615.4
SAGE	8450	0.538	0.5359	Held-out	67615.4
SAGE	8450	0.4466	0.4795	Held-out	67615.2
SAGE	8450	0.6913	0.7173	Held-out	67615.7
SAGE	8450	0.6771	0.7124	Held-out	67615.7
SAGE	8450	0.3829	0.443	Held-out	67615.2
SAGE	8450	0.4857	0.499	Held-out	67615.3
SAGE	8450	0.8939	0.8543	Held-out	67616
SAGE	8450	0.7544	0.6785	Held-out	67615.6
SAGE	8450	0.7823	0.7526	Held-out	67615.8
SAGE	8450	0.9402	0.9228	Held-out	67616.1
SAGE	8450	0.831	0.8288	Held-out	67615.9
SAGE	8450	0.6289	0.5189	Held-out	67615.3
SAGE	8450	0.7089	0.6851	Held-out	67615.7
SAGE	8450	0.8406	0.8633	Held-out	67616
SAGE	8450	0.8432	0.7827	Held-out	67615.8
SAGE	8450	0.7208	0.634	Held-out	67615.5
SAGE	8450	0.6444	0.5566	Held-out	67615.4
SAGE	8450	0.7088	0.608	Held-out	67615.5
SAGE	8450	0.3689	0.4189	Held-out	67615.1
SAGE	8450	1.1502	1.2257	Held-out	67616.7
SAGE	8450	0.7967	0.7708	Held-out	67615.8
SAGE	8450	0.5504	0.5353	Held-out	67615.4
SAGE	8450	0.4849	0.4705	Held-out	67615.2
SAGE	8450	0.4914	0.451	Held-out	67615.2
SAGE	8450	0.3769	0.3958	Held-out	67615.1
SAGE	8450	0.4527	0.5202	Held-out	67615.3
SAGE	8450	0.8535	0.61	Held-out	67615.5
SAGE	8450	0.8543	0.8161	Held-out	67615.9
SAGE	8450	0.5628	0.5643	Held-out	67615.4
SAGE	8450	0.6451	0.578	Held-out	67615.4
SAGE	8450	0.9025	0.8955	Held-out	67616.1
SAGE	8450	0.4477	0.4132	Held-out	67615.1
SAGE	8450	0.7841	0.6363	Held-out	67615.6
SAGE	8450	0.7523	0.7015	Held-out	67615.7
SAGE	8450	0.3161	0.3318	Held-out	67614.9
SAGE	8450	0.9616	0.7934	Held-out	67615.9
SAGE	8450	0.8764	0.9697	Held-out	67616.2
SAGE	8450	0.8853	0.7716	Held-out	67615.8
SAGE	8450	0.5686	0.5188	Held-out	67615.3
SAGE	8450	0.5511	0.5566	Held-out	67615.4
SAGE	8450	0.5667	0.5134	Held-out	67615.3
SAGE	8450	0.671	0.6124	Held-out	67615.5
SAGE	8450	0.8049	0.7642	Held-out	67615.8
SAGE	8450	0.9219	0.8787	Held-out	67616
SAGE	8450	0.5895	0.505	Held-out	67615.3
SAGE	8450	0.4767	0.4365	Held-out	67615.2
SAGE	8450	0.4224	0.4477	Held-out	67615.2
SAGE	8450	0.4219	0.4165	Held-out	67615.1
SAGE	8450	0.5938	0.656	Held-out	67615.6
SAGE	8450	0.9692	0.941	Held-out	67616.2
SAGE	8450	0.4821	0.4672	Held-out	67615.2
SAGE	8450	0.7841	0.7673	Held-out	67615.8
SAGE	8450	0.6686	0.5305	Held-out	67615.3
SAGE	8450	0.8546	0.8278	Held-out	67615.9
SAGE	8450	0.4628	0.4684	Held-out	67615.2
SAGE	8450	0.4908	0.4275	Held-out	67615.1
SAGE	8450	0.5854	0.557	Held-out	67615.4
SAGE	8450	0.667	0.6309	Held-out	67615.5
SAGE	8450	0.6775	0.5377	Held-out	67615.4
SAGE	8450	0.7344	0.7054	Held-out	67615.7
SAGE	8450	1.2038	1.2185	Held-out	67616.7
SAGE	8450	1.1203	1.0523	Held-out	67616.4
SAGE	8450	0.9605	0.841	Held-out	67616
SAGE	8450	0.7223	0.7368	Held-out	67615.8
SAGE	8450	0.8705	0.7988	Held-out	67615.9
SAGE	8450	1.3227	1.1463	Held-out	67616.6
SAGE	8450	1.0023	0.9467	Held-out	67616.2
SAGE	8450	0.5323	0.5323	Held-out	67615.3
SAGE	8450	0.8937	0.9711	Held-out	67616.2
SAGE	8450	0.7373	0.6752	Held-out	67615.6
SAGE	8450	0.6679	0.5769	Held-out	67615.4
SAGE	8450	0.3585	0.3492	Held-out	67615
SAGE	8450	0.889	0.8546	Held-out	67616
SAGE	8450	0.9621	0.8702	Held-out	67616
SAGE	8450	0.5865	0.556	Held-out	67615.4
SAGE	8450	0.5135	0.4661	Held-out	67615.2
SAGE	8450	0.76	0.6073	Held-out	67615.5
SAGE	8450	0.4862	0.4357	Held-out	67615.2
SAGE	8450	0.7096	0.6675	Held-out	67615.6
SAGE	8450	0.688	0.6895	Held-out	67615.7
SAGE	8450	0.8524	0.7612	Held-out	67615.8
SAGE	8450	0.4551	0.4564	Held-out	67615.2
SAGE	8450	1.4813	1.4967	Held-out	67617.3
SAGE	8450	0.4089	0.4005	Held-out	67615.1
SAGE	8450	0.5266	0.5525	Held-out	67615.4
SAGE	8450	0.2583	0.2196	Held-out	67614.7
SAGE	8450	1.2041	1.062	Held-out	67616.4
SAGE	8450	0.5894	0.5146	Held-out	67615.3
SAGE	8450	0.7232	0.7698	Held-out	67615.8
SAGE	8450	0.6747	0.666	Held-out	67615.6
SAGE	8450	0.6239	0.6567	Held-out	67615.6
SAGE	8450	0.7737	0.8044	Held-out	67615.9
SAGE	8450	0.7662	0.7133	Held-out	67615.7
Supplementary Data 1B: BIC values for alternative graph neural networks (source data for S1B).

## Sheet: SuppData1C
model	pred	targ_stat
MIDAS GIN	0.999012	0
MIDAS GIN	0.998975	0
MIDAS GIN	0.993548	1
MIDAS GIN	0.993253	1
MIDAS GIN	0.991407	1
MIDAS GIN	0.990667	1
MIDAS GIN	0.990557	1
MIDAS GIN	0.990548	0
MIDAS GIN	0.987804	1
MIDAS GIN	0.987662	1
MIDAS GIN	0.981656	0
MIDAS GIN	0.980853	1
MIDAS GIN	0.980388	1
MIDAS GIN	0.979186	1
MIDAS GIN	0.978085	0
MIDAS GIN	0.977862	0
MIDAS GIN	0.977605	1
MIDAS GIN	0.975961	1
MIDAS GIN	0.974917	1
MIDAS GIN	0.974374	1
MIDAS GIN	0.973638	1
MIDAS GIN	0.973388	1
MIDAS GIN	0.972759	0
MIDAS GIN	0.971975	0
MIDAS GIN	0.971747	0
MIDAS GIN	0.969232	0
MIDAS GIN	0.966574	1
MIDAS GIN	0.966159	0
MIDAS GIN	0.966104	0
MIDAS GIN	0.964711	1
MIDAS GIN	0.962508	1
MIDAS GIN	0.959737	0
MIDAS GIN	0.959685	0
MIDAS GIN	0.956374	0
MIDAS GIN	0.956361	0
MIDAS GIN	0.954632	0
MIDAS GIN	0.952185	1
MIDAS GIN	0.951827	0
MIDAS GIN	0.951718	0
MIDAS GIN	0.945654	0
MIDAS GIN	0.945122	0
MIDAS GIN	0.942228	1
MIDAS GIN	0.942017	1
MIDAS GIN	0.941637	0
MIDAS GIN	0.941099	0
MIDAS GIN	0.938305	0
MIDAS GIN	0.935382	1
MIDAS GIN	0.933262	0
MIDAS GIN	0.93267	0
MIDAS GIN	0.931877	0
MIDAS GIN	0.93186	0
MIDAS GIN	0.930974	0
MIDAS GIN	0.928145	1
MIDAS GIN	0.926072	0
MIDAS GIN	0.925064	0
MIDAS GIN	0.924848	0
MIDAS GIN	0.924795	0
MIDAS GIN	0.923445	0
MIDAS GIN	0.922221	0
MIDAS GIN	0.921995	0
MIDAS GIN	0.921235	0
MIDAS GIN	0.920214	0
MIDAS GIN	0.918823	0
MIDAS GIN	0.917692	0
MIDAS GIN	0.912183	1
MIDAS GIN	0.908543	0
MIDAS GIN	0.904945	0
MIDAS GIN	0.90297	1
MIDAS GIN	0.900056	1
MIDAS GIN	0.899922	0
MIDAS GIN	0.89806	0
MIDAS GIN	0.896245	1
MIDAS GIN	0.892491	0
MIDAS GIN	0.89163	0
MIDAS GIN	0.889133	0
MIDAS GIN	0.886941	0
MIDAS GIN	0.883673	0
MIDAS GIN	0.882569	0
MIDAS GIN	0.879953	0
MIDAS GIN	0.878122	0
MIDAS GIN	0.876172	1
MIDAS GIN	0.876147	0
MIDAS GIN	0.875027	0
MIDAS GIN	0.874508	0
MIDAS GIN	0.873536	0
MIDAS GIN	0.873023	1
MIDAS GIN	0.871241	1
MIDAS GIN	0.870927	0
MIDAS GIN	0.868055	0
MIDAS GIN	0.867131	0
MIDAS GIN	0.866998	0
MIDAS GIN	0.865442	0
MIDAS GIN	0.861859	0
MIDAS GIN	0.860861	0
MIDAS GIN	0.860496	1
MIDAS GIN	0.859183	0
MIDAS GIN	0.858815	0
MIDAS GIN	0.855518	0
MIDAS GIN	0.854173	0
MIDAS GIN	0.853522	0
MIDAS GIN	0.853259	1
MIDAS GIN	0.852094	0
MIDAS GIN	0.850911	0
MIDAS GIN	0.85086	0
MIDAS GIN	0.850127	0
MIDAS GIN	0.848756	0
MIDAS GIN	0.841804	0
MIDAS GIN	0.841797	0
MIDAS GIN	0.840606	0
MIDAS GIN	0.83749	0
MIDAS GIN	0.833711	0
MIDAS GIN	0.832564	0
MIDAS GIN	0.832524	0
MIDAS GIN	0.832395	0
MIDAS GIN	0.832317	0
MIDAS GIN	0.831895	1
MIDAS GIN	0.830277	0
MIDAS GIN	0.829897	0
MIDAS GIN	0.827905	0
MIDAS GIN	0.826698	0
MIDAS GIN	0.823667	0
MIDAS GIN	0.823536	0
MIDAS GIN	0.821647	0
MIDAS GIN	0.820069	0
MIDAS GIN	0.817364	1
MIDAS GIN	0.817306	0
MIDAS GIN	0.815948	0
MIDAS GIN	0.813815	0
MIDAS GIN	0.806305	0
MIDAS GIN	0.803401	0
MIDAS GIN	0.801691	0
MIDAS GIN	0.801307	0
MIDAS GIN	0.800275	0
MIDAS GIN	0.7992	0
MIDAS GIN	0.796973	0
MIDAS GIN	0.793507	0
MIDAS GIN	0.79173	1
MIDAS GIN	0.791015	0
MIDAS GIN	0.789661	0
MIDAS GIN	0.78324	0
MIDAS GIN	0.782394	0
MIDAS GIN	0.779871	1
MIDAS GIN	0.777618	0
MIDAS GIN	0.77652	1
MIDAS GIN	0.776283	0
MIDAS GIN	0.776029	0
MIDAS GIN	0.773154	0
MIDAS GIN	0.772905	0
MIDAS GIN	0.772512	0
MIDAS GIN	0.771735	1
MIDAS GIN	0.76674	0
MIDAS GIN	0.766699	0
MIDAS GIN	0.764404	0
MIDAS GIN	0.764074	0
MIDAS GIN	0.760817	0
MIDAS GIN	0.759651	1
MIDAS GIN	0.758994	0
MIDAS GIN	0.757283	0
MIDAS GIN	0.756436	0
MIDAS GIN	0.753697	0
MIDAS GIN	0.753425	0
MIDAS GIN	0.749814	1
MIDAS GIN	0.745518	0
MIDAS GIN	0.744119	0
MIDAS GIN	0.742151	0
MIDAS GIN	0.739935	0
MIDAS GIN	0.736763	1
MIDAS GIN	0.736398	0
MIDAS GIN	0.731818	0
MIDAS GIN	0.73143	0
MIDAS GIN	0.730216	0
MIDAS GIN	0.730147	0
MIDAS GIN	0.728843	0
MIDAS GIN	0.728297	0
MIDAS GIN	0.726014	0
MIDAS GIN	0.725962	0
MIDAS GIN	0.725467	0
MIDAS GIN	0.725392	0
MIDAS GIN	0.724427	0
MIDAS GIN	0.72224	1
MIDAS GIN	0.721816	0
MIDAS GIN	0.720141	0
MIDAS GIN	0.718925	0
MIDAS GIN	0.715112	0
MIDAS GIN	0.714799	0
MIDAS GIN	0.713955	0
MIDAS GIN	0.713706	0
MIDAS GIN	0.713253	0
MIDAS GIN	0.711093	0
MIDAS GIN	0.710606	0
MIDAS GIN	0.704642	0
MIDAS GIN	0.704274	0
MIDAS GIN	0.704035	0
MIDAS GIN	0.703253	0
MIDAS GIN	0.70196	0
MIDAS GIN	0.701345	0
MIDAS GIN	0.700202	0
MIDAS GIN	0.700183	1
MIDAS GIN	0.699856	0
MIDAS GIN	0.698643	1
MIDAS GIN	0.697341	0
MIDAS GIN	0.695848	0
MIDAS GIN	0.695066	0
MIDAS GIN	0.694336	0
MIDAS GIN	0.694252	0
MIDAS GIN	0.691861	0
MIDAS GIN	0.688278	0
MIDAS GIN	0.688215	0
MIDAS GIN	0.687989	0
MIDAS GIN	0.686763	0
MIDAS GIN	0.686445	0
MIDAS GIN	0.685264	0
MIDAS GIN	0.68416	0
MIDAS GIN	0.683593	0
MIDAS GIN	0.6832	0
MIDAS GIN	0.68278	0
MIDAS GIN	0.682397	0
MIDAS GIN	0.680564	0
MIDAS GIN	0.677763	0
MIDAS GIN	0.677015	0
MIDAS GIN	0.6733	0
MIDAS GIN	0.673225	0
MIDAS GIN	0.672429	0
MIDAS GIN	0.672181	0
MIDAS GIN	0.671193	0
MIDAS GIN	0.671151	0
MIDAS GIN	0.6708	0
MIDAS GIN	0.669128	0
MIDAS GIN	0.665501	0
MIDAS GIN	0.66487	0
MIDAS GIN	0.661494	0
MIDAS GIN	0.661337	0
MIDAS GIN	0.661091	0
MIDAS GIN	0.660262	0
MIDAS GIN	0.659365	0
MIDAS GIN	0.659333	0
MIDAS GIN	0.657448	0
MIDAS GIN	0.657433	0
MIDAS GIN	0.656013	1
MIDAS GIN	0.655282	0
MIDAS GIN	0.65508	1
MIDAS GIN	0.65452	0
MIDAS GIN	0.653548	0
MIDAS GIN	0.652278	0
MIDAS GIN	0.648305	0
MIDAS GIN	0.647625	0
MIDAS GIN	0.647222	0
MIDAS GIN	0.645408	0
MIDAS GIN	0.642261	0
MIDAS GIN	0.642233	0
MIDAS GIN	0.640386	0
MIDAS GIN	0.640347	0
MIDAS GIN	0.639665	0
MIDAS GIN	0.639488	0
MIDAS GIN	0.637725	0
MIDAS GIN	0.637267	0
MIDAS GIN	0.636817	1
MIDAS GIN	0.636664	0
MIDAS GIN	0.636537	0
MIDAS GIN	0.636057	0
MIDAS GIN	0.635386	0
MIDAS GIN	0.634181	0
MIDAS GIN	0.633783	1
MIDAS GIN	0.633447	0
MIDAS GIN	0.633029	0
MIDAS GIN	0.629168	0
MIDAS GIN	0.627784	0
MIDAS GIN	0.626976	0
MIDAS GIN	0.626671	0
MIDAS GIN	0.625173	0
MIDAS GIN	0.624926	0
MIDAS GIN	0.623516	0
MIDAS GIN	0.623141	0
MIDAS GIN	0.61977	0
MIDAS GIN	0.618618	0
MIDAS GIN	0.618496	0
MIDAS GIN	0.616479	0
MIDAS GIN	0.614506	0
MIDAS GIN	0.613906	0
MIDAS GIN	0.613303	0
MIDAS GIN	0.613189	0
MIDAS GIN	0.612442	0
MIDAS GIN	0.610751	0
MIDAS GIN	0.610678	0
MIDAS GIN	0.60978	0
MIDAS GIN	0.609714	0
MIDAS GIN	0.607945	0
MIDAS GIN	0.60773	0
MIDAS GIN	0.606597	0
MIDAS GIN	0.606179	0
MIDAS GIN	0.605941	0
MIDAS GIN	0.604054	0
MIDAS GIN	0.603814	0
MIDAS GIN	0.603567	0
MIDAS GIN	0.603504	1
MIDAS GIN	0.602782	0
MIDAS GIN	0.602251	0
MIDAS GIN	0.601523	0
MIDAS GIN	0.601473	0
MIDAS GIN	0.600491	0
MIDAS GIN	0.599587	1
MIDAS GIN	0.597689	0
MIDAS GIN	0.596672	0
MIDAS GIN	0.5961	0
MIDAS GIN	0.595463	0
MIDAS GIN	0.595414	0
MIDAS GIN	0.594829	0
MIDAS GIN	0.594566	0
MIDAS GIN	0.592542	0
MIDAS GIN	0.592475	0
MIDAS GIN	0.591984	0
MIDAS GIN	0.591049	0
MIDAS GIN	0.590998	0
MIDAS GIN	0.590895	0
MIDAS GIN	0.589964	0
MIDAS GIN	0.589812	0
MIDAS GIN	0.589765	0
MIDAS GIN	0.587186	0
MIDAS GIN	0.587106	0
MIDAS GIN	0.586685	0
MIDAS GIN	0.583345	0
MIDAS GIN	0.582119	0
MIDAS GIN	0.58151	0
MIDAS GIN	0.580879	0
MIDAS GIN	0.58086	0
MIDAS GIN	0.580618	0
MIDAS GIN	0.578472	0
MIDAS GIN	0.577967	0
MIDAS GIN	0.577299	0
MIDAS GIN	0.576424	0
MIDAS GIN	0.575472	0
MIDAS GIN	0.573668	0
MIDAS GIN	0.573404	0
MIDAS GIN	0.572978	0
MIDAS GIN	0.571961	0
MIDAS GIN	0.571711	0
MIDAS GIN	0.570174	0
MIDAS GIN	0.569492	0
MIDAS GIN	0.567266	0
MIDAS GIN	0.564796	0
MIDAS GIN	0.56374	0
MIDAS GIN	0.563423	0
MIDAS GIN	0.563351	0
MIDAS GIN	0.562429	0
MIDAS GIN	0.560932	0
MIDAS GIN	0.560884	0
MIDAS GIN	0.558675	0
MIDAS GIN	0.55769	0
MIDAS GIN	0.557339	0
MIDAS GIN	0.556112	0
MIDAS GIN	0.556071	0
MIDAS GIN	0.555972	0
MIDAS GIN	0.555786	0
MIDAS GIN	0.554912	0
MIDAS GIN	0.554146	0
MIDAS GIN	0.553301	0
MIDAS GIN	0.552696	1
MIDAS GIN	0.548652	0
MIDAS GIN	0.54838	0
MIDAS GIN	0.54704	0
MIDAS GIN	0.546976	0
MIDAS GIN	0.546514	0
MIDAS GIN	0.546496	0
MIDAS GIN	0.546067	0
MIDAS GIN	0.545392	0
MIDAS GIN	0.54478	0
MIDAS GIN	0.541899	0
MIDAS GIN	0.541797	0
MIDAS GIN	0.538747	0
MIDAS GIN	0.538581	0
MIDAS GIN	0.538048	0
MIDAS GIN	0.534679	0
MIDAS GIN	0.533531	0
MIDAS GIN	0.53322	0
MIDAS GIN	0.531365	0
MIDAS GIN	0.529887	0
MIDAS GIN	0.529059	0
MIDAS GIN	0.528509	0
MIDAS GIN	0.527488	0
MIDAS GIN	0.526913	0
MIDAS GIN	0.526665	0
MIDAS GIN	0.526559	0
MIDAS GIN	0.526258	0
MIDAS GIN	0.52617	0
MIDAS GIN	0.5252	0
MIDAS GIN	0.524494	0
MIDAS GIN	0.523757	0
MIDAS GIN	0.523429	0
MIDAS GIN	0.523184	0
MIDAS GIN	0.518989	0
MIDAS GIN	0.518905	0
MIDAS GIN	0.518323	0
MIDAS GIN	0.517185	0
MIDAS GIN	0.516579	0
MIDAS GIN	0.515688	0
MIDAS GIN	0.512405	0
MIDAS GIN	0.511977	0
MIDAS GIN	0.511231	0
MIDAS GIN	0.510687	0
MIDAS GIN	0.510141	0
MIDAS GIN	0.509267	0
MIDAS GIN	0.508604	0
MIDAS GIN	0.508194	0
MIDAS GIN	0.507785	0
MIDAS GIN	0.507383	0
MIDAS GIN	0.506372	0
MIDAS GIN	0.506193	0
MIDAS GIN	0.505645	0
MIDAS GIN	0.504407	0
MIDAS GIN	0.503537	0
MIDAS GIN	0.503327	0
MIDAS GIN	0.503209	0
MIDAS GIN	0.501404	0
MIDAS GIN	0.501298	0
MIDAS GIN	0.499066	0
MIDAS GIN	0.497876	0
MIDAS GIN	0.497875	0
MIDAS GIN	0.49722	0
MIDAS GIN	0.496126	0
MIDAS GIN	0.49446	0
MIDAS GIN	0.49423	0
MIDAS GIN	0.493471	0
MIDAS GIN	0.493333	0
MIDAS GIN	0.493243	0
MIDAS GIN	0.493109	0
MIDAS GIN	0.491369	0
MIDAS GIN	0.491274	0
MIDAS GIN	0.490998	0
MIDAS GIN	0.490839	0
MIDAS GIN	0.490811	0
MIDAS GIN	0.490558	0
MIDAS GIN	0.489891	0
MIDAS GIN	0.489562	0
MIDAS GIN	0.488184	0
MIDAS GIN	0.487402	0
MIDAS GIN	0.486841	0
MIDAS GIN	0.485711	0
MIDAS GIN	0.485701	0
MIDAS GIN	0.484501	0
MIDAS GIN	0.484437	0
MIDAS GIN	0.484235	0
MIDAS GIN	0.483432	0
MIDAS GIN	0.483165	0
MIDAS GIN	0.482509	0
MIDAS GIN	0.48196	0
MIDAS GIN	0.480413	0
MIDAS GIN	0.480057	0
MIDAS GIN	0.478751	0
MIDAS GIN	0.477787	0
MIDAS GIN	0.477026	0
MIDAS GIN	0.477005	0
MIDAS GIN	0.476681	0
MIDAS GIN	0.475962	0
MIDAS GIN	0.475403	0
MIDAS GIN	0.474669	0
MIDAS GIN	0.47408	0
MIDAS GIN	0.474073	0
MIDAS GIN	0.47398	0
MIDAS GIN	0.473088	0
MIDAS GIN	0.47226	0
MIDAS GIN	0.471777	0
MIDAS GIN	0.47127	0
MIDAS GIN	0.471108	0
MIDAS GIN	0.470887	1
MIDAS GIN	0.47043	0
MIDAS GIN	0.470411	0
MIDAS GIN	0.469202	0
MIDAS GIN	0.468662	0
MIDAS GIN	0.4685	0
MIDAS GIN	0.467361	1
MIDAS GIN	0.467031	0
MIDAS GIN	0.466829	0
MIDAS GIN	0.466595	0
MIDAS GIN	0.465871	0
MIDAS GIN	0.46479	0
MIDAS GIN	0.462972	0
MIDAS GIN	0.46177	0
MIDAS GIN	0.461518	0
MIDAS GIN	0.46118	0
MIDAS GIN	0.460871	0
MIDAS GIN	0.460423	0
MIDAS GIN	0.459887	0
MIDAS GIN	0.458984	0
MIDAS GIN	0.458819	0
MIDAS GIN	0.458756	0
MIDAS GIN	0.457494	0
MIDAS GIN	0.456922	0
MIDAS GIN	0.456587	0
MIDAS GIN	0.456081	0
MIDAS GIN	0.456001	0
MIDAS GIN	0.4556	0
MIDAS GIN	0.454764	0
MIDAS GIN	0.454437	0
MIDAS GIN	0.453645	0
MIDAS GIN	0.453614	0
MIDAS GIN	0.453422	0
MIDAS GIN	0.45114	0
MIDAS GIN	0.450849	0
MIDAS GIN	0.450777	0
MIDAS GIN	0.449624	0
MIDAS GIN	0.449531	0
MIDAS GIN	0.449493	0
MIDAS GIN	0.449381	0
MIDAS GIN	0.447883	0
MIDAS GIN	0.446769	0
MIDAS GIN	0.444443	0
MIDAS GIN	0.444002	0
MIDAS GIN	0.443803	0
MIDAS GIN	0.443533	0
MIDAS GIN	0.443192	0
MIDAS GIN	0.442628	0
MIDAS GIN	0.441632	0
MIDAS GIN	0.441564	0
MIDAS GIN	0.441442	0
MIDAS GIN	0.441358	0
MIDAS GIN	0.441143	0
MIDAS GIN	0.440977	0
MIDAS GIN	0.440868	0
MIDAS GIN	0.439846	0
MIDAS GIN	0.437704	0
MIDAS GIN	0.437366	0
MIDAS GIN	0.437267	0
MIDAS GIN	0.437214	0
MIDAS GIN	0.437075	0
MIDAS GIN	0.436426	0
MIDAS GIN	0.436148	0
MIDAS GIN	0.435361	0
MIDAS GIN	0.435271	0
MIDAS GIN	0.433461	0
MIDAS GIN	0.431742	0
MIDAS GIN	0.430934	0
MIDAS GIN	0.430913	0
MIDAS GIN	0.430572	0
MIDAS GIN	0.430322	0
MIDAS GIN	0.430176	0
MIDAS GIN	0.429989	1
MIDAS GIN	0.429543	0
MIDAS GIN	0.428577	0
MIDAS GIN	0.42857	0
MIDAS GIN	0.427548	0
MIDAS GIN	0.427344	0
MIDAS GIN	0.427259	0
MIDAS GIN	0.427117	0
MIDAS GIN	0.426342	0
MIDAS GIN	0.425275	0
MIDAS GIN	0.425109	0
MIDAS GIN	0.425013	0
MIDAS GIN	0.424218	0
MIDAS GIN	0.42396	0
MIDAS GIN	0.423295	0
MIDAS GIN	0.423135	0
MIDAS GIN	0.422546	0
MIDAS GIN	0.422436	0
MIDAS GIN	0.422113	0
MIDAS GIN	0.421802	0
MIDAS GIN	0.421593	0
MIDAS GIN	0.421537	0
MIDAS GIN	0.421441	0
MIDAS GIN	0.420953	0
MIDAS GIN	0.420297	0
MIDAS GIN	0.420058	0
MIDAS GIN	0.419853	0
MIDAS GIN	0.41876	0
MIDAS GIN	0.418724	0
MIDAS GIN	0.418487	0
MIDAS GIN	0.41839	1
MIDAS GIN	0.417551	0
MIDAS GIN	0.416342	0
MIDAS GIN	0.415532	0
MIDAS GIN	0.415338	0
MIDAS GIN	0.415206	0
MIDAS GIN	0.413704	0
MIDAS GIN	0.412484	0
MIDAS GIN	0.411722	0
MIDAS GIN	0.411559	0
MIDAS GIN	0.411144	0
MIDAS GIN	0.410448	1
MIDAS GIN	0.409956	0
MIDAS GIN	0.408597	0
MIDAS GIN	0.407899	0
MIDAS GIN	0.407098	0
MIDAS GIN	0.406555	0
MIDAS GIN	0.405965	0
MIDAS GIN	0.405812	0
MIDAS GIN	0.405192	0
MIDAS GIN	0.404837	1
MIDAS GIN	0.402804	0
MIDAS GIN	0.402612	0
MIDAS GIN	0.402223	0
MIDAS GIN	0.401238	0
MIDAS GIN	0.40113	0
MIDAS GIN	0.401117	0
MIDAS GIN	0.40043	0
MIDAS GIN	0.400287	0
MIDAS GIN	0.39983	0
MIDAS GIN	0.398627	0
MIDAS GIN	0.3985	0
MIDAS GIN	0.398176	0
MIDAS GIN	0.397834	0
MIDAS GIN	0.397754	0
MIDAS GIN	0.396565	0
MIDAS GIN	0.396378	0
MIDAS GIN	0.396144	0
MIDAS GIN	0.394982	0
MIDAS GIN	0.394286	0
MIDAS GIN	0.393661	0
MIDAS GIN	0.393523	0
MIDAS GIN	0.393349	0
MIDAS GIN	0.392176	0
MIDAS GIN	0.39215	0
MIDAS GIN	0.391866	0
MIDAS GIN	0.391735	0
MIDAS GIN	0.39173	0
MIDAS GIN	0.391337	0
MIDAS GIN	0.391052	0
MIDAS GIN	0.389608	0
MIDAS GIN	0.389596	0
MIDAS GIN	0.389068	0
MIDAS GIN	0.389059	0
MIDAS GIN	0.388067	0
MIDAS GIN	0.38787	0
MIDAS GIN	0.387758	0
MIDAS GIN	0.387748	0
MIDAS GIN	0.387733	0
MIDAS GIN	0.387604	0
MIDAS GIN	0.387485	0
MIDAS GIN	0.387225	0
MIDAS GIN	0.387067	0
MIDAS GIN	0.386785	0
MIDAS GIN	0.386112	0
MIDAS GIN	0.384996	0
MIDAS GIN	0.384882	0
MIDAS GIN	0.384471	0
MIDAS GIN	0.384121	0
MIDAS GIN	0.384023	0
MIDAS GIN	0.383832	0
MIDAS GIN	0.383573	0
MIDAS GIN	0.383399	0
MIDAS GIN	0.383107	0
MIDAS GIN	0.382707	0
MIDAS GIN	0.382661	0
MIDAS GIN	0.38245	0
MIDAS GIN	0.382089	0
MIDAS GIN	0.381957	0
MIDAS GIN	0.379391	0
MIDAS GIN	0.379185	0
MIDAS GIN	0.379118	0
MIDAS GIN	0.378862	0
MIDAS GIN	0.378453	0
MIDAS GIN	0.378076	0
MIDAS GIN	0.377981	0
MIDAS GIN	0.37798	0
MIDAS GIN	0.377715	0
MIDAS GIN	0.376481	0
MIDAS GIN	0.376265	0
MIDAS GIN	0.376042	0
MIDAS GIN	0.376008	0
MIDAS GIN	0.375902	0
MIDAS GIN	0.375413	0
MIDAS GIN	0.375408	0
MIDAS GIN	0.375369	0
MIDAS GIN	0.37489	0
MIDAS GIN	0.374844	0
MIDAS GIN	0.374713	0
MIDAS GIN	0.374644	0
MIDAS GIN	0.373649	0
MIDAS GIN	0.37357	0
MIDAS GIN	0.373417	0
MIDAS GIN	0.372639	0
MIDAS GIN	0.372137	0
MIDAS GIN	0.371832	0
MIDAS GIN	0.371791	0
MIDAS GIN	0.371259	0
MIDAS GIN	0.371087	0
MIDAS GIN	0.37082	0
MIDAS GIN	0.37072	0
MIDAS GIN	0.370669	0
MIDAS GIN	0.370604	0
MIDAS GIN	0.370496	0
MIDAS GIN	0.370074	0
MIDAS GIN	0.368951	0
MIDAS GIN	0.368632	0
MIDAS GIN	0.368481	0
MIDAS GIN	0.368303	0
MIDAS GIN	0.368255	0
MIDAS GIN	0.368109	0
MIDAS GIN	0.367879	0
MIDAS GIN	0.367474	0
MIDAS GIN	0.366728	0
MIDAS GIN	0.365817	0
MIDAS GIN	0.365118	0
MIDAS GIN	0.364891	0
MIDAS GIN	0.364442	0
MIDAS GIN	0.364298	0
MIDAS GIN	0.364035	0
MIDAS GIN	0.363264	0
MIDAS GIN	0.362786	0
MIDAS GIN	0.362742	0
MIDAS GIN	0.362182	0
MIDAS GIN	0.361904	0
MIDAS GIN	0.361862	0
MIDAS GIN	0.361669	0
MIDAS GIN	0.360927	0
MIDAS GIN	0.36067	0
MIDAS GIN	0.360592	0
MIDAS GIN	0.360524	0
MIDAS GIN	0.359702	0
MIDAS GIN	0.359272	0
MIDAS GIN	0.359188	0
MIDAS GIN	0.35834	0
MIDAS GIN	0.35803	0
MIDAS GIN	0.357681	0
MIDAS GIN	0.357272	0
MIDAS GIN	0.357268	0
MIDAS GIN	0.357067	0
MIDAS GIN	0.356871	0
MIDAS GIN	0.356294	0
MIDAS GIN	0.355946	0
MIDAS GIN	0.355357	0
MIDAS GIN	0.3551	0
MIDAS GIN	0.354551	0
MIDAS GIN	0.354285	0
MIDAS GIN	0.353997	0
MIDAS GIN	0.353901	0
MIDAS GIN	0.353123	0
MIDAS GIN	0.35294	0
MIDAS GIN	0.352409	0
MIDAS GIN	0.352229	0
MIDAS GIN	0.352135	0
MIDAS GIN	0.351924	0
MIDAS GIN	0.351564	0
MIDAS GIN	0.351449	0
MIDAS GIN	0.351162	0
MIDAS GIN	0.350315	0
MIDAS GIN	0.350133	0
MIDAS GIN	0.350114	0
MIDAS GIN	0.349634	0
MIDAS GIN	0.349421	0
MIDAS GIN	0.349409	0
MIDAS GIN	0.349338	0
MIDAS GIN	0.348399	0
MIDAS GIN	0.34834	0
MIDAS GIN	0.347892	0
MIDAS GIN	0.347889	0
MIDAS GIN	0.347311	0
MIDAS GIN	0.345661	0
MIDAS GIN	0.345232	0
MIDAS GIN	0.345072	0
MIDAS GIN	0.344409	0
MIDAS GIN	0.344374	0
MIDAS GIN	0.343988	0
MIDAS GIN	0.343919	0
MIDAS GIN	0.343717	0
MIDAS GIN	0.343648	0
MIDAS GIN	0.343647	0
MIDAS GIN	0.343365	0
MIDAS GIN	0.342916	0
MIDAS GIN	0.342294	0
MIDAS GIN	0.342103	0
MIDAS GIN	0.342025	0
MIDAS GIN	0.341982	0
MIDAS GIN	0.341762	0
MIDAS GIN	0.340833	0
MIDAS GIN	0.340286	0
MIDAS GIN	0.340211	0
MIDAS GIN	0.340111	0
MIDAS GIN	0.339705	0
MIDAS GIN	0.3397	0
MIDAS GIN	0.339548	0
MIDAS GIN	0.339497	0
MIDAS GIN	0.339147	0
MIDAS GIN	0.338698	0
MIDAS GIN	0.338096	0
MIDAS GIN	0.337816	0
MIDAS GIN	0.337462	0
MIDAS GIN	0.337297	0
MIDAS GIN	0.337278	0
MIDAS GIN	0.336807	0
MIDAS GIN	0.334628	0
MIDAS GIN	0.334488	0
MIDAS GIN	0.334214	0
MIDAS GIN	0.333932	0
MIDAS GIN	0.333623	0
MIDAS GIN	0.333597	0
MIDAS GIN	0.332982	0
MIDAS GIN	0.331449	0
MIDAS GIN	0.331431	0
MIDAS GIN	0.331117	0
MIDAS GIN	0.331115	0
MIDAS GIN	0.330482	0
MIDAS GIN	0.330408	0
MIDAS GIN	0.33012	0
MIDAS GIN	0.330106	0
MIDAS GIN	0.330082	0
MIDAS GIN	0.329622	0
MIDAS GIN	0.329012	0
MIDAS GIN	0.328288	0
MIDAS GIN	0.327761	0
MIDAS GIN	0.327714	0
MIDAS GIN	0.327347	0
MIDAS GIN	0.326695	0
MIDAS GIN	0.326459	0
MIDAS GIN	0.326024	0
MIDAS GIN	0.325743	0
MIDAS GIN	0.325362	0
MIDAS GIN	0.325291	0
MIDAS GIN	0.324995	0
MIDAS GIN	0.324892	0
MIDAS GIN	0.324353	0
MIDAS GIN	0.324292	0
MIDAS GIN	0.323992	0
MIDAS GIN	0.323637	0
MIDAS GIN	0.323409	0
MIDAS GIN	0.323128	0
MIDAS GIN	0.32307	0
MIDAS GIN	0.322927	0
MIDAS GIN	0.321112	0
MIDAS GIN	0.32104	0
MIDAS GIN	0.32101	0
MIDAS GIN	0.320653	0
MIDAS GIN	0.320636	0
MIDAS GIN	0.320623	0
MIDAS GIN	0.320348	0
MIDAS GIN	0.320115	1
MIDAS GIN	0.320099	0
MIDAS GIN	0.319752	0
MIDAS GIN	0.319466	0
MIDAS GIN	0.319215	0
MIDAS GIN	0.31855	0
MIDAS GIN	0.318484	0
MIDAS GIN	0.318368	0
MIDAS GIN	0.318306	0
MIDAS GIN	0.317644	0
MIDAS GIN	0.317511	1
MIDAS GIN	0.317316	0
MIDAS GIN	0.316778	0
MIDAS GIN	0.316407	0
MIDAS GIN	0.316376	0
MIDAS GIN	0.316294	0
MIDAS GIN	0.316245	0
MIDAS GIN	0.315644	0
MIDAS GIN	0.315164	0
MIDAS GIN	0.314945	0
MIDAS GIN	0.314739	0
MIDAS GIN	0.314601	0
MIDAS GIN	0.313919	0
MIDAS GIN	0.313794	0
MIDAS GIN	0.313718	0
MIDAS GIN	0.313688	0
MIDAS GIN	0.313412	0
MIDAS GIN	0.313323	0
MIDAS GIN	0.313249	0
MIDAS GIN	0.313137	0
MIDAS GIN	0.312646	0
MIDAS GIN	0.312598	0
MIDAS GIN	0.31183	0
MIDAS GIN	0.31173	0
MIDAS GIN	0.311434	0
MIDAS GIN	0.311215	0
MIDAS GIN	0.310775	0
MIDAS GIN	0.310307	0
MIDAS GIN	0.309936	0
MIDAS GIN	0.308893	0
MIDAS GIN	0.308804	0
MIDAS GIN	0.308777	0
MIDAS GIN	0.308653	0
MIDAS GIN	0.308212	0
MIDAS GIN	0.308167	0
MIDAS GIN	0.308138	0
MIDAS GIN	0.307842	0
MIDAS GIN	0.307676	0
MIDAS GIN	0.30761	0
MIDAS GIN	0.307204	1
MIDAS GIN	0.306578	0
MIDAS GIN	0.306333	0
MIDAS GIN	0.306161	0
MIDAS GIN	0.305921	0
MIDAS GIN	0.305651	0
MIDAS GIN	0.305633	0
MIDAS GIN	0.305144	0
MIDAS GIN	0.304847	0
MIDAS GIN	0.304328	0
MIDAS GIN	0.304296	0
MIDAS GIN	0.304177	0
MIDAS GIN	0.304021	0
MIDAS GIN	0.304005	0
MIDAS GIN	0.302951	0
MIDAS GIN	0.302119	0
MIDAS GIN	0.302065	0
MIDAS GIN	0.301644	0
MIDAS GIN	0.301533	0
MIDAS GIN	0.301201	0
MIDAS GIN	0.301182	0
MIDAS GIN	0.300678	0
MIDAS GIN	0.300548	0
MIDAS GIN	0.299993	0
MIDAS GIN	0.29971	0
MIDAS GIN	0.299458	0
MIDAS GIN	0.299138	0
MIDAS GIN	0.298796	0
MIDAS GIN	0.298518	0
MIDAS GIN	0.298064	0
MIDAS GIN	0.297871	0
MIDAS GIN	0.297377	0
MIDAS GIN	0.296318	0
MIDAS GIN	0.296314	0
MIDAS GIN	0.295232	0
MIDAS GIN	0.294848	0
MIDAS GIN	0.294496	0
MIDAS GIN	0.29435	0
MIDAS GIN	0.293558	0
MIDAS GIN	0.293486	0
MIDAS GIN	0.293186	0
MIDAS GIN	0.29294	0
MIDAS GIN	0.292739	0
MIDAS GIN	0.292001	0
MIDAS GIN	0.291877	0
MIDAS GIN	0.291846	0
MIDAS GIN	0.291841	0
MIDAS GIN	0.290384	0
MIDAS GIN	0.290353	0
MIDAS GIN	0.290306	0
MIDAS GIN	0.290288	0
MIDAS GIN	0.290125	0
MIDAS GIN	0.289986	0
MIDAS GIN	0.289986	0
MIDAS GIN	0.289583	0
MIDAS GIN	0.289231	0
MIDAS GIN	0.28867	0
MIDAS GIN	0.287965	0
MIDAS GIN	0.287213	0
MIDAS GIN	0.286629	0
MIDAS GIN	0.286494	0
MIDAS GIN	0.286444	0
MIDAS GIN	0.286339	0
MIDAS GIN	0.286181	0
MIDAS GIN	0.286178	0
MIDAS GIN	0.285767	0
MIDAS GIN	0.28483	0
MIDAS GIN	0.284777	0
MIDAS GIN	0.284372	0
MIDAS GIN	0.284179	0
MIDAS GIN	0.284172	0
MIDAS GIN	0.283829	0
MIDAS GIN	0.283687	0
MIDAS GIN	0.283676	0
MIDAS GIN	0.283088	0
MIDAS GIN	0.282772	0
MIDAS GIN	0.282314	0
MIDAS GIN	0.281307	0
MIDAS GIN	0.280768	0
MIDAS GIN	0.280343	0
MIDAS GIN	0.279776	0
MIDAS GIN	0.279495	0
MIDAS GIN	0.2792	0
MIDAS GIN	0.279183	0
MIDAS GIN	0.278998	0
MIDAS GIN	0.278934	0
MIDAS GIN	0.278876	0
MIDAS GIN	0.278539	0
MIDAS GIN	0.278426	0
MIDAS GIN	0.278041	0
MIDAS GIN	0.277651	0
MIDAS GIN	0.277418	0
MIDAS GIN	0.277385	0
MIDAS GIN	0.277135	0
MIDAS GIN	0.276566	0
MIDAS GIN	0.276441	0
MIDAS GIN	0.276122	0
MIDAS GIN	0.275941	0
MIDAS GIN	0.275598	0
MIDAS GIN	0.275311	0
MIDAS GIN	0.275185	0
MIDAS GIN	0.275127	0
MIDAS GIN	0.274726	0
MIDAS GIN	0.274379	0
MIDAS GIN	0.274322	0
MIDAS GIN	0.273685	0
MIDAS GIN	0.273663	0
MIDAS GIN	0.273575	0
MIDAS GIN	0.273426	0
MIDAS GIN	0.27339	0
MIDAS GIN	0.27291	0
MIDAS GIN	0.272682	0
MIDAS GIN	0.272643	0
MIDAS GIN	0.272518	0
MIDAS GIN	0.272204	0
MIDAS GIN	0.272071	0
MIDAS GIN	0.272053	0
MIDAS GIN	0.271667	0
MIDAS GIN	0.271142	0
MIDAS GIN	0.270077	0
MIDAS GIN	0.269954	0
MIDAS GIN	0.269479	0
MIDAS GIN	0.269137	0
MIDAS GIN	0.268936	0
MIDAS GIN	0.268576	0
MIDAS GIN	0.268573	0
MIDAS GIN	0.268151	0
MIDAS GIN	0.267835	0
MIDAS GIN	0.267833	0
MIDAS GIN	0.267342	0
MIDAS GIN	0.267302	0
MIDAS GIN	0.267297	0
MIDAS GIN	0.267271	0
MIDAS GIN	0.266905	0
MIDAS GIN	0.266499	0
MIDAS GIN	0.26645	0
MIDAS GIN	0.266367	0
MIDAS GIN	0.266351	0
MIDAS GIN	0.26633	0
MIDAS GIN	0.26628	0
MIDAS GIN	0.26627	0
MIDAS GIN	0.266162	0
MIDAS GIN	0.266093	0
MIDAS GIN	0.266058	0
MIDAS GIN	0.266022	0
MIDAS GIN	0.265903	0
MIDAS GIN	0.265735	0
MIDAS GIN	0.265574	0
MIDAS GIN	0.265021	0
MIDAS GIN	0.264745	0
MIDAS GIN	0.264588	0
MIDAS GIN	0.264456	0
MIDAS GIN	0.264183	0
MIDAS GIN	0.263523	0
MIDAS GIN	0.263305	0
MIDAS GIN	0.26322	0
MIDAS GIN	0.262837	0
MIDAS GIN	0.262481	0
MIDAS GIN	0.261728	0
MIDAS GIN	0.261268	0
MIDAS GIN	0.261259	0
MIDAS GIN	0.261245	0
MIDAS GIN	0.260882	0
MIDAS GIN	0.260216	0
MIDAS GIN	0.259373	0
MIDAS GIN	0.259318	0
MIDAS GIN	0.25931	0
MIDAS GIN	0.258851	0
MIDAS GIN	0.258754	0
MIDAS GIN	0.258626	0
MIDAS GIN	0.258342	0
MIDAS GIN	0.258251	0
MIDAS GIN	0.258234	0
MIDAS GIN	0.258018	0
MIDAS GIN	0.258002	0
MIDAS GIN	0.257638	0
MIDAS GIN	0.2569	0
MIDAS GIN	0.256444	0
MIDAS GIN	0.256051	0
MIDAS GIN	0.255948	0
MIDAS GIN	0.255831	0
MIDAS GIN	0.255776	0
MIDAS GIN	0.255712	0
MIDAS GIN	0.255689	0
MIDAS GIN	0.255687	0
MIDAS GIN	0.255655	0
MIDAS GIN	0.25548	0
MIDAS GIN	0.255336	0
MIDAS GIN	0.255066	0
MIDAS GIN	0.254641	0
MIDAS GIN	0.254603	0
MIDAS GIN	0.254445	0
MIDAS GIN	0.253918	0
MIDAS GIN	0.253381	0
MIDAS GIN	0.253337	0
MIDAS GIN	0.252889	0
MIDAS GIN	0.252875	0
MIDAS GIN	0.252509	0
MIDAS GIN	0.252279	0
MIDAS GIN	0.252199	0
MIDAS GIN	0.251907	0
MIDAS GIN	0.251823	0
MIDAS GIN	0.251392	0
MIDAS GIN	0.25136	0
MIDAS GIN	0.251291	0
MIDAS GIN	0.251202	0
MIDAS GIN	0.251061	0
MIDAS GIN	0.251029	0
MIDAS GIN	0.250505	0
MIDAS GIN	0.250423	0
MIDAS GIN	0.250118	0
MIDAS GIN	0.249981	0
MIDAS GIN	0.249701	0
MIDAS GIN	0.248995	0
MIDAS GIN	0.248922	0
MIDAS GIN	0.248886	0
MIDAS GIN	0.248748	0
MIDAS GIN	0.248711	0
MIDAS GIN	0.248391	0
MIDAS GIN	0.24827	0
MIDAS GIN	0.248268	0
MIDAS GIN	0.247941	0
MIDAS GIN	0.247893	0
MIDAS GIN	0.247219	0
MIDAS GIN	0.247201	0
MIDAS GIN	0.247147	0
MIDAS GIN	0.247131	0
MIDAS GIN	0.246099	0
MIDAS GIN	0.24608	0
MIDAS GIN	0.24599	0
MIDAS GIN	0.245891	0
MIDAS GIN	0.245775	0
MIDAS GIN	0.24571	0
MIDAS GIN	0.245462	0
MIDAS GIN	0.245416	0
MIDAS GIN	0.2453	0
MIDAS GIN	0.245235	0
MIDAS GIN	0.245155	0
MIDAS GIN	0.24456	0
MIDAS GIN	0.244411	0
MIDAS GIN	0.244067	0
MIDAS GIN	0.243817	0
MIDAS GIN	0.243702	0
MIDAS GIN	0.243544	0
MIDAS GIN	0.242999	0
MIDAS GIN	0.24297	0
MIDAS GIN	0.242578	0
MIDAS GIN	0.242529	0
MIDAS GIN	0.242049	0
MIDAS GIN	0.24198	0
MIDAS GIN	0.241811	0
MIDAS GIN	0.241573	0
MIDAS GIN	0.241479	0
MIDAS GIN	0.240908	0
MIDAS GIN	0.239863	0
MIDAS GIN	0.239862	0
MIDAS GIN	0.239761	0
MIDAS GIN	0.23873	0
MIDAS GIN	0.238693	0
MIDAS GIN	0.238357	0
MIDAS GIN	0.238259	0
MIDAS GIN	0.238153	0
MIDAS GIN	0.237732	0
MIDAS GIN	0.237547	0
MIDAS GIN	0.237385	0
MIDAS GIN	0.237301	0
MIDAS GIN	0.237173	0
MIDAS GIN	0.236855	0
MIDAS GIN	0.236776	0
MIDAS GIN	0.236646	0
MIDAS GIN	0.235995	0
MIDAS GIN	0.235757	0
MIDAS GIN	0.235716	0
MIDAS GIN	0.235627	0
MIDAS GIN	0.235621	0
MIDAS GIN	0.235476	0
MIDAS GIN	0.235193	0
MIDAS GIN	0.23515	0
MIDAS GIN	0.235128	0
MIDAS GIN	0.23494	0
MIDAS GIN	0.234772	0
MIDAS GIN	0.234578	0
MIDAS GIN	0.234394	0
MIDAS GIN	0.233296	0
MIDAS GIN	0.233288	0
MIDAS GIN	0.232874	0
MIDAS GIN	0.23284	0
MIDAS GIN	0.232839	0
MIDAS GIN	0.232839	0
MIDAS GIN	0.231829	0
MIDAS GIN	0.231714	0
MIDAS GIN	0.231592	0
MIDAS GIN	0.231199	0
MIDAS GIN	0.230995	0
MIDAS GIN	0.230878	0
MIDAS GIN	0.230549	0
MIDAS GIN	0.230497	0
MIDAS GIN	0.230254	0
MIDAS GIN	0.230029	0
MIDAS GIN	0.229923	0
MIDAS GIN	0.229923	0
MIDAS GIN	0.229292	1
MIDAS GIN	0.229228	0
MIDAS GIN	0.228891	0
MIDAS GIN	0.228775	0
MIDAS GIN	0.228727	0
MIDAS GIN	0.227121	0
MIDAS GIN	0.226725	0
MIDAS GIN	0.226536	0
MIDAS GIN	0.226488	0
MIDAS GIN	0.225995	0
MIDAS GIN	0.225972	0
MIDAS GIN	0.225741	0
MIDAS GIN	0.225623	0
MIDAS GIN	0.225584	0
MIDAS GIN	0.224984	0
MIDAS GIN	0.224756	0
MIDAS GIN	0.224425	0
MIDAS GIN	0.224161	0
MIDAS GIN	0.224122	0
MIDAS GIN	0.223887	0
MIDAS GIN	0.223835	0
MIDAS GIN	0.223728	0
MIDAS GIN	0.223703	0
MIDAS GIN	0.223501	0
MIDAS GIN	0.223382	0
MIDAS GIN	0.222457	0
MIDAS GIN	0.222345	0
MIDAS GIN	0.222158	0
MIDAS GIN	0.221989	0
MIDAS GIN	0.221982	0
MIDAS GIN	0.221968	0
MIDAS GIN	0.221944	0
MIDAS GIN	0.221382	0
MIDAS GIN	0.221241	0
MIDAS GIN	0.220676	0
MIDAS GIN	0.220632	0
MIDAS GIN	0.220375	0
MIDAS GIN	0.220201	0
MIDAS GIN	0.22012	0
MIDAS GIN	0.220036	0
MIDAS GIN	0.220027	0
MIDAS GIN	0.219964	0
MIDAS GIN	0.219855	0
MIDAS GIN	0.219723	0
MIDAS GIN	0.219626	0
MIDAS GIN	0.219476	0
MIDAS GIN	0.219468	0
MIDAS GIN	0.219324	0
MIDAS GIN	0.219064	0
MIDAS GIN	0.21896	0
MIDAS GIN	0.218759	0
MIDAS GIN	0.218647	0
MIDAS GIN	0.218597	0
MIDAS GIN	0.218063	0
MIDAS GIN	0.217871	0
MIDAS GIN	0.21765	0
MIDAS GIN	0.217477	0
MIDAS GIN	0.217007	0
MIDAS GIN	0.217001	0
MIDAS GIN	0.216661	0
MIDAS GIN	0.216354	0
MIDAS GIN	0.216294	0
MIDAS GIN	0.216076	0
MIDAS GIN	0.215907	0
MIDAS GIN	0.215707	0
MIDAS GIN	0.215627	0
MIDAS GIN	0.214877	0
MIDAS GIN	0.214738	0
MIDAS GIN	0.214402	0
MIDAS GIN	0.214106	0
MIDAS GIN	0.214075	0
MIDAS GIN	0.213747	0
MIDAS GIN	0.213617	0
MIDAS GIN	0.213441	0
MIDAS GIN	0.213166	0
MIDAS GIN	0.213057	0
MIDAS GIN	0.212896	0
MIDAS GIN	0.21272	0
MIDAS GIN	0.212691	0
MIDAS GIN	0.212649	0
MIDAS GIN	0.21248	0
MIDAS GIN	0.212467	0
MIDAS GIN	0.212291	0
MIDAS GIN	0.212228	0
MIDAS GIN	0.212086	0
MIDAS GIN	0.212067	1
MIDAS GIN	0.212037	0
MIDAS GIN	0.211817	0
MIDAS GIN	0.211797	0
MIDAS GIN	0.211702	0
MIDAS GIN	0.211671	0
MIDAS GIN	0.211321	0
MIDAS GIN	0.211189	0
MIDAS GIN	0.210869	0
MIDAS GIN	0.210751	0
MIDAS GIN	0.210504	0
MIDAS GIN	0.210483	0
MIDAS GIN	0.210483	0
MIDAS GIN	0.210471	0
MIDAS GIN	0.210447	0
MIDAS GIN	0.210292	0
MIDAS GIN	0.209918	0
MIDAS GIN	0.20946	0
MIDAS GIN	0.209379	0
MIDAS GIN	0.209271	0
MIDAS GIN	0.209088	0
MIDAS GIN	0.208946	0
MIDAS GIN	0.208665	0
MIDAS GIN	0.20837	0
MIDAS GIN	0.20836	0
MIDAS GIN	0.208341	0
MIDAS GIN	0.208015	0
MIDAS GIN	0.207946	0
MIDAS GIN	0.20777	0
MIDAS GIN	0.207758	0
MIDAS GIN	0.207357	1
MIDAS GIN	0.206966	0
MIDAS GIN	0.206932	0
MIDAS GIN	0.206601	0
MIDAS GIN	0.2066	0
MIDAS GIN	0.206444	0
MIDAS GIN	0.206396	0
MIDAS GIN	0.206371	0
MIDAS GIN	0.206118	0
MIDAS GIN	0.2059	0
MIDAS GIN	0.205897	0
MIDAS GIN	0.205667	0
MIDAS GIN	0.205558	0
MIDAS GIN	0.205493	0
MIDAS GIN	0.205222	0
MIDAS GIN	0.20513	0
MIDAS GIN	0.205033	0
MIDAS GIN	0.204672	1
MIDAS GIN	0.204578	0
MIDAS GIN	0.204419	0
MIDAS GIN	0.204309	0
MIDAS GIN	0.204091	0
MIDAS GIN	0.204026	0
MIDAS GIN	0.203602	0
MIDAS GIN	0.203593	0
MIDAS GIN	0.202522	0
MIDAS GIN	0.20235	0
MIDAS GIN	0.202274	0
MIDAS GIN	0.202189	0
MIDAS GIN	0.202077	0
MIDAS GIN	0.201953	0
MIDAS GIN	0.201367	0
MIDAS GIN	0.201323	0
MIDAS GIN	0.200543	0
MIDAS GIN	0.200528	0
MIDAS GIN	0.200061	0
MIDAS GIN	0.200007	0
MIDAS GIN	0.199963	0
MIDAS GIN	0.199896	0
MIDAS GIN	0.199729	0
MIDAS GIN	0.199611	0
MIDAS GIN	0.199444	0
MIDAS GIN	0.199169	0
MIDAS GIN	0.19912	0
MIDAS GIN	0.198972	0
MIDAS GIN	0.198816	0
MIDAS GIN	0.198515	0
MIDAS GIN	0.198335	0
MIDAS GIN	0.198171	0
MIDAS GIN	0.19798	0
MIDAS GIN	0.197795	0
MIDAS GIN	0.197747	0
MIDAS GIN	0.197684	0
MIDAS GIN	0.197681	0
MIDAS GIN	0.197584	0
MIDAS GIN	0.197455	0
MIDAS GIN	0.197318	0
MIDAS GIN	0.197263	0
MIDAS GIN	0.196973	0
MIDAS GIN	0.196961	0
MIDAS GIN	0.196952	0
MIDAS GIN	0.196821	0
MIDAS GIN	0.196567	0
MIDAS GIN	0.196554	0
MIDAS GIN	0.196514	0
MIDAS GIN	0.19634	0
MIDAS GIN	0.196283	0
MIDAS GIN	0.195896	0
MIDAS GIN	0.195717	0
MIDAS GIN	0.195569	0
MIDAS GIN	0.195555	0
MIDAS GIN	0.195518	0
MIDAS GIN	0.195208	0
MIDAS GIN	0.194616	0
MIDAS GIN	0.194383	0
MIDAS GIN	0.194343	0
MIDAS GIN	0.194275	0
MIDAS GIN	0.193566	0
MIDAS GIN	0.193437	0
MIDAS GIN	0.193132	0
MIDAS GIN	0.192938	0
MIDAS GIN	0.192718	0
MIDAS GIN	0.192676	0
MIDAS GIN	0.192608	0
MIDAS GIN	0.192146	0
MIDAS GIN	0.191968	0
MIDAS GIN	0.191729	0
MIDAS GIN	0.191376	0
MIDAS GIN	0.191354	0
MIDAS GIN	0.191294	0
MIDAS GIN	0.19115	0
MIDAS GIN	0.191125	0
MIDAS GIN	0.191005	0
MIDAS GIN	0.190601	0
MIDAS GIN	0.190423	0
MIDAS GIN	0.189985	0
MIDAS GIN	0.189887	0
MIDAS GIN	0.189811	0
MIDAS GIN	0.189203	0
MIDAS GIN	0.189135	0
MIDAS GIN	0.189005	0
MIDAS GIN	0.188914	0
MIDAS GIN	0.18886	0
MIDAS GIN	0.188727	0
MIDAS GIN	0.188569	0
MIDAS GIN	0.188303	0
MIDAS GIN	0.188155	0
MIDAS GIN	0.188028	0
MIDAS GIN	0.187925	0
MIDAS GIN	0.187719	0
MIDAS GIN	0.187637	0
MIDAS GIN	0.187296	0
MIDAS GIN	0.187226	0
MIDAS GIN	0.186903	0
MIDAS GIN	0.186826	0
MIDAS GIN	0.186798	0
MIDAS GIN	0.186706	0
MIDAS GIN	0.186689	0
MIDAS GIN	0.186641	0
MIDAS GIN	0.186473	0
MIDAS GIN	0.186333	0
MIDAS GIN	0.186246	0
MIDAS GIN	0.186202	0
MIDAS GIN	0.185756	0
MIDAS GIN	0.185733	0
MIDAS GIN	0.185586	0
MIDAS GIN	0.185513	0
MIDAS GIN	0.18548	0
MIDAS GIN	0.185321	0
MIDAS GIN	0.185209	0
MIDAS GIN	0.184956	0
MIDAS GIN	0.184605	0
MIDAS GIN	0.184379	0
MIDAS GIN	0.184058	0
MIDAS GIN	0.183167	0
MIDAS GIN	0.183159	0
MIDAS GIN	0.18311	0
MIDAS GIN	0.183088	0
MIDAS GIN	0.182765	0
MIDAS GIN	0.182525	0
MIDAS GIN	0.182342	0
MIDAS GIN	0.182105	0
MIDAS GIN	0.181716	0
MIDAS GIN	0.181714	0
MIDAS GIN	0.18161	0
MIDAS GIN	0.181565	0
MIDAS GIN	0.181304	0
MIDAS GIN	0.181173	0
MIDAS GIN	0.181151	0
MIDAS GIN	0.18113	0
MIDAS GIN	0.181082	0
MIDAS GIN	0.180985	0
MIDAS GIN	0.180841	0
MIDAS GIN	0.180721	0
MIDAS GIN	0.180717	0
MIDAS GIN	0.180562	0
MIDAS GIN	0.180559	0
MIDAS GIN	0.180419	0
MIDAS GIN	0.180298	0
MIDAS GIN	0.180292	0
MIDAS GIN	0.180128	0
MIDAS GIN	0.180121	0
MIDAS GIN	0.180086	0
MIDAS GIN	0.18006	0
MIDAS GIN	0.179185	0
MIDAS GIN	0.179012	0
MIDAS GIN	0.178833	0
MIDAS GIN	0.178701	0
MIDAS GIN	0.17829	0
MIDAS GIN	0.177936	0
MIDAS GIN	0.17792	0
MIDAS GIN	0.177742	0
MIDAS GIN	0.177484	0
MIDAS GIN	0.177134	0
MIDAS GIN	0.177056	0
MIDAS GIN	0.176962	0
MIDAS GIN	0.17663	0
MIDAS GIN	0.176606	0
MIDAS GIN	0.176411	0
MIDAS GIN	0.176264	0
MIDAS GIN	0.176238	0
MIDAS GIN	0.176124	0
MIDAS GIN	0.176068	0
MIDAS GIN	0.175967	0
MIDAS GIN	0.175629	0
MIDAS GIN	0.175626	0
MIDAS GIN	0.175602	0
MIDAS GIN	0.175588	0
MIDAS GIN	0.175429	0
MIDAS GIN	0.175208	0
MIDAS GIN	0.175124	0
MIDAS GIN	0.174222	0
MIDAS GIN	0.174057	0
MIDAS GIN	0.174053	0
MIDAS GIN	0.174031	0
MIDAS GIN	0.173939	0
MIDAS GIN	0.173821	0
MIDAS GIN	0.173818	0
MIDAS GIN	0.173456	0
MIDAS GIN	0.173371	0
MIDAS GIN	0.173334	0
MIDAS GIN	0.17321	0
MIDAS GIN	0.173173	0
MIDAS GIN	0.172964	0
MIDAS GIN	0.172897	0
MIDAS GIN	0.172721	0
MIDAS GIN	0.17269	0
MIDAS GIN	0.172321	0
MIDAS GIN	0.172277	0
MIDAS GIN	0.172259	0
MIDAS GIN	0.172197	0
MIDAS GIN	0.171951	0
MIDAS GIN	0.171401	0
MIDAS GIN	0.171356	0
MIDAS GIN	0.171165	0
MIDAS GIN	0.171112	0
MIDAS GIN	0.171075	0
MIDAS GIN	0.17092	0
MIDAS GIN	0.170608	0
MIDAS GIN	0.170209	0
MIDAS GIN	0.170045	0
MIDAS GIN	0.169726	0
MIDAS GIN	0.169724	0
MIDAS GIN	0.169643	0
MIDAS GIN	0.169554	0
MIDAS GIN	0.169521	0
MIDAS GIN	0.169489	0
MIDAS GIN	0.169228	0
MIDAS GIN	0.168996	0
MIDAS GIN	0.16899	0
MIDAS GIN	0.168919	0
MIDAS GIN	0.168769	0
MIDAS GIN	0.168745	0
MIDAS GIN	0.16872	0
MIDAS GIN	0.16857	0
MIDAS GIN	0.168454	0
MIDAS GIN	0.168341	0
MIDAS GIN	0.16827	0
MIDAS GIN	0.168114	0
MIDAS GIN	0.168018	0
MIDAS GIN	0.16754	0
MIDAS GIN	0.167491	0
MIDAS GIN	0.167482	0
MIDAS GIN	0.167225	0
MIDAS GIN	0.167056	0
MIDAS GIN	0.166979	0
MIDAS GIN	0.166763	0
MIDAS GIN	0.16653	0
MIDAS GIN	0.166407	0
MIDAS GIN	0.166372	0
MIDAS GIN	0.166306	0
MIDAS GIN	0.166078	0
MIDAS GIN	0.165707	0
MIDAS GIN	0.165679	0
MIDAS GIN	0.165667	0
MIDAS GIN	0.165459	0
MIDAS GIN	0.16545	0
MIDAS GIN	0.165122	0
MIDAS GIN	0.165112	0
MIDAS GIN	0.16506	0
MIDAS GIN	0.165033	0
MIDAS GIN	0.164973	0
MIDAS GIN	0.164816	0
MIDAS GIN	0.164775	0
MIDAS GIN	0.164708	0
MIDAS GIN	0.164706	0
MIDAS GIN	0.164547	0
MIDAS GIN	0.164271	0
MIDAS GIN	0.164051	0
MIDAS GIN	0.163966	0
MIDAS GIN	0.163469	0
MIDAS GIN	0.163138	0
MIDAS GIN	0.163087	0
MIDAS GIN	0.162958	0
MIDAS GIN	0.162757	0
MIDAS GIN	0.162655	0
MIDAS GIN	0.162655	0
MIDAS GIN	0.162565	0
MIDAS GIN	0.162544	0
MIDAS GIN	0.1625	0
MIDAS GIN	0.162089	0
MIDAS GIN	0.161941	0
MIDAS GIN	0.161811	0
MIDAS GIN	0.161788	0
MIDAS GIN	0.161353	0
MIDAS GIN	0.161209	0
MIDAS GIN	0.161149	0
MIDAS GIN	0.161037	0
MIDAS GIN	0.161023	0
MIDAS GIN	0.16089	0
MIDAS GIN	0.160814	0
MIDAS GIN	0.16063	0
MIDAS GIN	0.160622	0
MIDAS GIN	0.160616	0
MIDAS GIN	0.160503	0
MIDAS GIN	0.160195	0
MIDAS GIN	0.159964	0
MIDAS GIN	0.159802	0
MIDAS GIN	0.159619	0
MIDAS GIN	0.159532	0
MIDAS GIN	0.159333	0
MIDAS GIN	0.159332	0
MIDAS GIN	0.159096	0
MIDAS GIN	0.159022	0
MIDAS GIN	0.15902	0
MIDAS GIN	0.158914	0
MIDAS GIN	0.158695	0
MIDAS GIN	0.158306	0
MIDAS GIN	0.158174	0
MIDAS GIN	0.158	0
MIDAS GIN	0.157982	0
MIDAS GIN	0.15793	0
MIDAS GIN	0.157838	0
MIDAS GIN	0.157802	0
MIDAS GIN	0.157788	0
MIDAS GIN	0.157545	0
MIDAS GIN	0.157523	0
MIDAS GIN	0.157519	0
MIDAS GIN	0.157296	0
MIDAS GIN	0.157229	0
MIDAS GIN	0.156961	0
MIDAS GIN	0.156851	0
MIDAS GIN	0.156804	0
MIDAS GIN	0.156481	0
MIDAS GIN	0.156388	0
MIDAS GIN	0.156386	0
MIDAS GIN	0.156208	0
MIDAS GIN	0.156149	0
MIDAS GIN	0.156142	0
MIDAS GIN	0.156047	0
MIDAS GIN	0.155998	0
MIDAS GIN	0.15594	0
MIDAS GIN	0.155929	0
MIDAS GIN	0.155892	0
MIDAS GIN	0.155836	0
MIDAS GIN	0.155815	0
MIDAS GIN	0.155775	0
MIDAS GIN	0.155722	0
MIDAS GIN	0.155405	0
MIDAS GIN	0.155137	0
MIDAS GIN	0.154977	0
MIDAS GIN	0.154852	0
MIDAS GIN	0.154761	0
MIDAS GIN	0.154694	0
MIDAS GIN	0.154561	0
MIDAS GIN	0.154525	0
MIDAS GIN	0.154263	0
MIDAS GIN	0.15426	0
MIDAS GIN	0.154207	0
MIDAS GIN	0.153959	0
MIDAS GIN	0.153823	0
MIDAS GIN	0.153369	0
MIDAS GIN	0.153238	0
MIDAS GIN	0.153083	0
MIDAS GIN	0.152968	0
MIDAS GIN	0.152926	0
MIDAS GIN	0.152896	0
MIDAS GIN	0.152497	0
MIDAS GIN	0.152253	0
MIDAS GIN	0.152128	0
MIDAS GIN	0.152105	0
MIDAS GIN	0.152041	0
MIDAS GIN	0.152001	0
MIDAS GIN	0.151675	0
MIDAS GIN	0.151604	0
MIDAS GIN	0.151545	0
MIDAS GIN	0.151364	0
MIDAS GIN	0.151333	0
MIDAS GIN	0.151313	0
MIDAS GIN	0.151107	0
MIDAS GIN	0.150911	0
MIDAS GIN	0.1508	0
MIDAS GIN	0.150589	0
MIDAS GIN	0.15044	0
MIDAS GIN	0.150149	0
MIDAS GIN	0.150128	0
MIDAS GIN	0.150085	0
MIDAS GIN	0.149983	0
MIDAS GIN	0.149599	0
MIDAS GIN	0.149471	0
MIDAS GIN	0.149406	0
MIDAS GIN	0.149364	0
MIDAS GIN	0.149295	0
MIDAS GIN	0.149138	0
MIDAS GIN	0.148905	0
MIDAS GIN	0.148783	0
MIDAS GIN	0.148649	0
MIDAS GIN	0.148399	0
MIDAS GIN	0.148338	0
MIDAS GIN	0.148322	0
MIDAS GIN	0.148302	0
MIDAS GIN	0.148167	0
MIDAS GIN	0.147853	0
MIDAS GIN	0.147813	0
MIDAS GIN	0.147633	0
MIDAS GIN	0.147594	0
MIDAS GIN	0.147441	0
MIDAS GIN	0.147405	0
MIDAS GIN	0.147368	0
MIDAS GIN	0.147351	0
MIDAS GIN	0.147268	0
MIDAS GIN	0.147007	0
MIDAS GIN	0.146937	0
MIDAS GIN	0.146894	0
MIDAS GIN	0.146737	0
MIDAS GIN	0.146609	0
MIDAS GIN	0.146604	0
MIDAS GIN	0.146538	0
MIDAS GIN	0.146516	0
MIDAS GIN	0.146333	0
MIDAS GIN	0.146157	0
MIDAS GIN	0.146119	0
MIDAS GIN	0.145887	0
MIDAS GIN	0.145287	0
MIDAS GIN	0.145274	0
MIDAS GIN	0.145202	0
MIDAS GIN	0.144959	0
MIDAS GIN	0.144927	0
MIDAS GIN	0.14491	0
MIDAS GIN	0.14489	0
MIDAS GIN	0.144837	0
MIDAS GIN	0.144833	0
MIDAS GIN	0.144698	0
MIDAS GIN	0.144569	0
MIDAS GIN	0.144529	0
MIDAS GIN	0.144514	0
MIDAS GIN	0.144474	0
MIDAS GIN	0.144346	0
MIDAS GIN	0.144229	0
MIDAS GIN	0.144181	0
MIDAS GIN	0.144154	0
MIDAS GIN	0.14415	0
MIDAS GIN	0.144107	0
MIDAS GIN	0.144037	0
MIDAS GIN	0.14401	0
MIDAS GIN	0.143659	0
MIDAS GIN	0.143345	0
MIDAS GIN	0.143319	0
MIDAS GIN	0.14322	0
MIDAS GIN	0.143121	0
MIDAS GIN	0.142837	0
MIDAS GIN	0.142796	0
MIDAS GIN	0.142786	0
MIDAS GIN	0.142588	0
MIDAS GIN	0.142444	0
MIDAS GIN	0.14169	0
MIDAS GIN	0.141501	0
MIDAS GIN	0.141489	0
MIDAS GIN	0.1414	0
MIDAS GIN	0.141243	0
MIDAS GIN	0.141142	0
MIDAS GIN	0.141061	0
MIDAS GIN	0.140886	0
MIDAS GIN	0.140399	0
MIDAS GIN	0.14029	0
MIDAS GIN	0.140266	0
MIDAS GIN	0.140083	0
MIDAS GIN	0.14	0
MIDAS GIN	0.139987	0
MIDAS GIN	0.139893	0
MIDAS GIN	0.139876	0
MIDAS GIN	0.139875	0
MIDAS GIN	0.139836	0
MIDAS GIN	0.139804	0
MIDAS GIN	0.139565	0
MIDAS GIN	0.139434	0
MIDAS GIN	0.139215	0
MIDAS GIN	0.139045	0
MIDAS GIN	0.139045	0
MIDAS GIN	0.139029	0
MIDAS GIN	0.138558	0
MIDAS GIN	0.138537	0
MIDAS GIN	0.138352	0
MIDAS GIN	0.138113	0
MIDAS GIN	0.138045	0
MIDAS GIN	0.13797	0
MIDAS GIN	0.137791	0
MIDAS GIN	0.137725	0
MIDAS GIN	0.137659	0
MIDAS GIN	0.137521	0
MIDAS GIN	0.137519	0
MIDAS GIN	0.137498	0
MIDAS GIN	0.137443	0
MIDAS GIN	0.137337	0
MIDAS GIN	0.137334	0
MIDAS GIN	0.137285	0
MIDAS GIN	0.137261	0
MIDAS GIN	0.137254	0
MIDAS GIN	0.13713	0
MIDAS GIN	0.136982	0
MIDAS GIN	0.136951	0
MIDAS GIN	0.136937	0
MIDAS GIN	0.136876	0
MIDAS GIN	0.136521	0
MIDAS GIN	0.136476	0
MIDAS GIN	0.136335	0
MIDAS GIN	0.136198	0
MIDAS GIN	0.136197	0
MIDAS GIN	0.136022	0
MIDAS GIN	0.135766	0
MIDAS GIN	0.135515	0
MIDAS GIN	0.135512	0
MIDAS GIN	0.135434	0
MIDAS GIN	0.135378	0
MIDAS GIN	0.135325	0
MIDAS GIN	0.135055	0
MIDAS GIN	0.134555	0
MIDAS GIN	0.134554	0
MIDAS GIN	0.134465	0
MIDAS GIN	0.134423	0
MIDAS GIN	0.134397	0
MIDAS GIN	0.13439	0
MIDAS GIN	0.134196	0
MIDAS GIN	0.134184	0
MIDAS GIN	0.134016	0
MIDAS GIN	0.133998	0
MIDAS GIN	0.133901	0
MIDAS GIN	0.133866	0
MIDAS GIN	0.133788	0
MIDAS GIN	0.133628	0
MIDAS GIN	0.133626	0
MIDAS GIN	0.133486	0
MIDAS GIN	0.133374	0
MIDAS GIN	0.133273	0
MIDAS GIN	0.13321	0
MIDAS GIN	0.133021	0
MIDAS GIN	0.132963	0
MIDAS GIN	0.132946	0
MIDAS GIN	0.132759	0
MIDAS GIN	0.132551	0
MIDAS GIN	0.132501	0
MIDAS GIN	0.13248	0
MIDAS GIN	0.132274	0
MIDAS GIN	0.132079	0
MIDAS GIN	0.132055	0
MIDAS GIN	0.132005	0
MIDAS GIN	0.131951	0
MIDAS GIN	0.131883	1
MIDAS GIN	0.131789	0
MIDAS GIN	0.131764	0
MIDAS GIN	0.131715	0
MIDAS GIN	0.131701	0
MIDAS GIN	0.131555	0
MIDAS GIN	0.131544	0
MIDAS GIN	0.131431	0
MIDAS GIN	0.13141	0
MIDAS GIN	0.131289	0
MIDAS GIN	0.131236	0
MIDAS GIN	0.131231	0
MIDAS GIN	0.131228	0
MIDAS GIN	0.131167	0
MIDAS GIN	0.131164	0
MIDAS GIN	0.131148	0
MIDAS GIN	0.131077	0
MIDAS GIN	0.130975	0
MIDAS GIN	0.130858	0
MIDAS GIN	0.130845	0
MIDAS GIN	0.130839	0
MIDAS GIN	0.130701	0
MIDAS GIN	0.130543	0
MIDAS GIN	0.130505	0
MIDAS GIN	0.130452	0
MIDAS GIN	0.130027	0
MIDAS GIN	0.129922	0
MIDAS GIN	0.1299	0
MIDAS GIN	0.129774	0
MIDAS GIN	0.129709	0
MIDAS GIN	0.129706	0
MIDAS GIN	0.129634	0
MIDAS GIN	0.129376	0
MIDAS GIN	0.129278	0
MIDAS GIN	0.129238	0
MIDAS GIN	0.129155	0
MIDAS GIN	0.12911	0
MIDAS GIN	0.129026	0
MIDAS GIN	0.12896	0
MIDAS GIN	0.128934	0
MIDAS GIN	0.128843	0
MIDAS GIN	0.128778	0
MIDAS GIN	0.128664	0
MIDAS GIN	0.128583	0
MIDAS GIN	0.128455	0
MIDAS GIN	0.128304	0
MIDAS GIN	0.128167	0
MIDAS GIN	0.127878	0
MIDAS GIN	0.127758	0
MIDAS GIN	0.127707	0
MIDAS GIN	0.127686	0
MIDAS GIN	0.127628	0
MIDAS GIN	0.127568	0
MIDAS GIN	0.127467	0
MIDAS GIN	0.127464	0
MIDAS GIN	0.127412	0
MIDAS GIN	0.127066	0
MIDAS GIN	0.126782	0
MIDAS GIN	0.126715	0
MIDAS GIN	0.126645	0
MIDAS GIN	0.126031	0
MIDAS GIN	0.125947	0
MIDAS GIN	0.125817	0
MIDAS GIN	0.125496	0
MIDAS GIN	0.125466	0
MIDAS GIN	0.125376	0
MIDAS GIN	0.125363	0
MIDAS GIN	0.125297	0
MIDAS GIN	0.125124	0
MIDAS GIN	0.124795	0
MIDAS GIN	0.124657	0
MIDAS GIN	0.124433	0
MIDAS GIN	0.124387	0
MIDAS GIN	0.124376	0
MIDAS GIN	0.124296	0
MIDAS GIN	0.124207	0
MIDAS GIN	0.124007	0
MIDAS GIN	0.124003	0
MIDAS GIN	0.123988	0
MIDAS GIN	0.123964	0
MIDAS GIN	0.12373	0
MIDAS GIN	0.123528	0
MIDAS GIN	0.123492	0
MIDAS GIN	0.123354	0
MIDAS GIN	0.123129	0
MIDAS GIN	0.123118	0
MIDAS GIN	0.123114	0
MIDAS GIN	0.123057	0
MIDAS GIN	0.123032	0
MIDAS GIN	0.123021	0
MIDAS GIN	0.123007	0
MIDAS GIN	0.122934	0
MIDAS GIN	0.122907	0
MIDAS GIN	0.122897	0
MIDAS GIN	0.122831	0
MIDAS GIN	0.12277	0
MIDAS GIN	0.122752	0
MIDAS GIN	0.122581	0
MIDAS GIN	0.122563	0
MIDAS GIN	0.122438	0
MIDAS GIN	0.122346	0
MIDAS GIN	0.122319	0
MIDAS GIN	0.122256	0
MIDAS GIN	0.122147	0
MIDAS GIN	0.121915	0
MIDAS GIN	0.121848	0
MIDAS GIN	0.121844	0
MIDAS GIN	0.121805	0
MIDAS GIN	0.121798	0
MIDAS GIN	0.121781	0
MIDAS GIN	0.121677	0
MIDAS GIN	0.121517	0
MIDAS GIN	0.121421	0
MIDAS GIN	0.121268	0
MIDAS GIN	0.12117	0
MIDAS GIN	0.120994	0
MIDAS GIN	0.120967	0
MIDAS GIN	0.120835	0
MIDAS GIN	0.120808	0
MIDAS GIN	0.120772	0
MIDAS GIN	0.120766	0
MIDAS GIN	0.12071	0
MIDAS GIN	0.120633	0
MIDAS GIN	0.120617	0
MIDAS GIN	0.120594	0
MIDAS GIN	0.120502	0
MIDAS GIN	0.120459	0
MIDAS GIN	0.120428	0
MIDAS GIN	0.120378	0
MIDAS GIN	0.120311	0
MIDAS GIN	0.120239	0
MIDAS GIN	0.12023	0
MIDAS GIN	0.120166	0
MIDAS GIN	0.120124	0
MIDAS GIN	0.120019	0
MIDAS GIN	0.120005	0
MIDAS GIN	0.119853	0
MIDAS GIN	0.11971	0
MIDAS GIN	0.119639	0
MIDAS GIN	0.119544	0
MIDAS GIN	0.119528	0
MIDAS GIN	0.119502	0
MIDAS GIN	0.119463	0
MIDAS GIN	0.119428	0
MIDAS GIN	0.119386	0
MIDAS GIN	0.119323	0
MIDAS GIN	0.119226	0
MIDAS GIN	0.119028	0
MIDAS GIN	0.118942	0
MIDAS GIN	0.118907	0
MIDAS GIN	0.118814	0
MIDAS GIN	0.118748	0
MIDAS GIN	0.118699	0
MIDAS GIN	0.118635	0
MIDAS GIN	0.118087	0
MIDAS GIN	0.11804	0
MIDAS GIN	0.118026	0
MIDAS GIN	0.117924	0
MIDAS GIN	0.117846	0
MIDAS GIN	0.117705	0
MIDAS GIN	0.11762	0
MIDAS GIN	0.117608	0
MIDAS GIN	0.117459	0
MIDAS GIN	0.117427	0
MIDAS GIN	0.117176	0
MIDAS GIN	0.117123	0
MIDAS GIN	0.117087	0
MIDAS GIN	0.117065	0
MIDAS GIN	0.116976	0
MIDAS GIN	0.11684	0
MIDAS GIN	0.116745	0
MIDAS GIN	0.116495	0
MIDAS GIN	0.116482	0
MIDAS GIN	0.116469	0
[truncated: 12,932 more rows]

## Sheet: SuppData1D
source	rank	type
time-sliced	1	OpenTargets_x000D_ (direct)
time-sliced	2	OpenTargets_x000D_ (direct)
time-sliced	3	OpenTargets_x000D_ (direct)
time-sliced	4	OpenTargets_x000D_ (direct)
time-sliced	5	OpenTargets_x000D_ (direct)
time-sliced	6	OpenTargets_x000D_ (direct)
time-sliced	7	OpenTargets_x000D_ (direct)
time-sliced	8	OpenTargets_x000D_ (direct)
time-sliced	9	OpenTargets_x000D_ (direct)
time-sliced	10	OpenTargets_x000D_ (direct)
time-sliced	11	OpenTargets_x000D_ (direct)
time-sliced	12	OpenTargets_x000D_ (direct)
time-sliced	13	OpenTargets_x000D_ (direct)
time-sliced	14	OpenTargets_x000D_ (direct)
time-sliced	15	OpenTargets_x000D_ (direct)
time-sliced	16	OpenTargets_x000D_ (direct)
time-sliced	17	OpenTargets_x000D_ (direct)
random	18	OpenTargets_x000D_ (direct)
time-sliced	19	OpenTargets_x000D_ (direct)
random	20	OpenTargets_x000D_ (direct)
time-sliced	21	OpenTargets_x000D_ (direct)
time-sliced	22	OpenTargets_x000D_ (direct)
random	23	OpenTargets_x000D_ (direct)
random	24	OpenTargets_x000D_ (direct)
time-sliced	25	OpenTargets_x000D_ (direct)
time-sliced	26	OpenTargets_x000D_ (direct)
time-sliced	27	OpenTargets_x000D_ (direct)
random	28	OpenTargets_x000D_ (direct)
random	29	OpenTargets_x000D_ (direct)
random	30	OpenTargets_x000D_ (direct)
random	31	OpenTargets_x000D_ (direct)
random	32	OpenTargets_x000D_ (direct)
random	33	OpenTargets_x000D_ (direct)
random	34	OpenTargets_x000D_ (direct)
random	35	OpenTargets_x000D_ (direct)
random	36	OpenTargets_x000D_ (direct)
random	37	OpenTargets_x000D_ (direct)
random	38	OpenTargets_x000D_ (direct)
random	39	OpenTargets_x000D_ (direct)
random	40	OpenTargets_x000D_ (direct)
random	41	OpenTargets_x000D_ (direct)
random	42	OpenTargets_x000D_ (direct)
random	43	OpenTargets_x000D_ (direct)
random	44	OpenTargets_x000D_ (direct)
random	45	OpenTargets_x000D_ (direct)
random	46	OpenTargets_x000D_ (direct)
random	47	OpenTargets_x000D_ (direct)
random	48	OpenTargets_x000D_ (direct)
random	49	OpenTargets_x000D_ (direct)
random	50	OpenTargets_x000D_ (direct)
random	51	OpenTargets_x000D_ (direct)
random	52	OpenTargets_x000D_ (direct)
random	53	OpenTargets_x000D_ (direct)
random	54	OpenTargets_x000D_ (direct)
random	55	OpenTargets_x000D_ (direct)
random	56	OpenTargets_x000D_ (direct)
random	57	OpenTargets_x000D_ (direct)
random	58	OpenTargets_x000D_ (direct)
random	59	OpenTargets_x000D_ (direct)
random	60	OpenTargets_x000D_ (direct)
random	61	OpenTargets_x000D_ (direct)
random	62	OpenTargets_x000D_ (direct)
random	63	OpenTargets_x000D_ (direct)
random	64	OpenTargets_x000D_ (direct)
random	65	OpenTargets_x000D_ (direct)
random	66	OpenTargets_x000D_ (direct)
random	67	OpenTargets_x000D_ (direct)
random	68	OpenTargets_x000D_ (direct)
random	69	OpenTargets_x000D_ (direct)
random	70	OpenTargets_x000D_ (direct)
random	71	OpenTargets_x000D_ (direct)
random	72	OpenTargets_x000D_ (direct)
random	73	OpenTargets_x000D_ (direct)
random	74	OpenTargets_x000D_ (direct)
random	75	OpenTargets_x000D_ (direct)
random	76	OpenTargets_x000D_ (direct)
random	77	OpenTargets_x000D_ (direct)
random	78	OpenTargets_x000D_ (direct)
random	79	OpenTargets_x000D_ (direct)
random	80	OpenTargets_x000D_ (direct)
random	81	OpenTargets_x000D_ (direct)
random	82	OpenTargets_x000D_ (direct)
random	83	OpenTargets_x000D_ (direct)
random	84	OpenTargets_x000D_ (direct)
random	85	OpenTargets_x000D_ (direct)
random	86	OpenTargets_x000D_ (direct)
random	87	OpenTargets_x000D_ (direct)
random	88	OpenTargets_x000D_ (direct)
time-sliced	89	OpenTargets_x000D_ (direct)
random	90	OpenTargets_x000D_ (direct)
time-sliced	91	OpenTargets_x000D_ (direct)
random	92	OpenTargets_x000D_ (direct)
random	93	OpenTargets_x000D_ (direct)
random	94	OpenTargets_x000D_ (direct)
random	95	OpenTargets_x000D_ (direct)
random	96	OpenTargets_x000D_ (direct)
random	97	OpenTargets_x000D_ (direct)
random	98	OpenTargets_x000D_ (direct)
random	99	OpenTargets_x000D_ (direct)
random	100	OpenTargets_x000D_ (direct)
random	101	OpenTargets_x000D_ (direct)
random	102	OpenTargets_x000D_ (direct)
random	103	OpenTargets_x000D_ (direct)
random	104	OpenTargets_x000D_ (direct)
random	105	OpenTargets_x000D_ (direct)
random	106	OpenTargets_x000D_ (direct)
random	107	OpenTargets_x000D_ (direct)
random	108	OpenTargets_x000D_ (direct)
random	109	OpenTargets_x000D_ (direct)
random	110	OpenTargets_x000D_ (direct)
random	111	OpenTargets_x000D_ (direct)
random	112	OpenTargets_x000D_ (direct)
random	113	OpenTargets_x000D_ (direct)
random	114	OpenTargets_x000D_ (direct)
random	115	OpenTargets_x000D_ (direct)
random	116	OpenTargets_x000D_ (direct)
random	117	OpenTargets_x000D_ (direct)
random	118	OpenTargets_x000D_ (direct)
random	119	OpenTargets_x000D_ (direct)
random	120	OpenTargets_x000D_ (direct)
random	121	OpenTargets_x000D_ (direct)
random	122	OpenTargets_x000D_ (direct)
random	123	OpenTargets_x000D_ (direct)
random	124	OpenTargets_x000D_ (direct)
random	125	OpenTargets_x000D_ (direct)
random	126	OpenTargets_x000D_ (direct)
random	127	OpenTargets_x000D_ (direct)
random	128	OpenTargets_x000D_ (direct)
random	129	OpenTargets_x000D_ (direct)
random	130	OpenTargets_x000D_ (direct)
random	131	OpenTargets_x000D_ (direct)
random	132	OpenTargets_x000D_ (direct)
random	133	OpenTargets_x000D_ (direct)
random	134	OpenTargets_x000D_ (direct)
random	135	OpenTargets_x000D_ (direct)
random	136	OpenTargets_x000D_ (direct)
random	137	OpenTargets_x000D_ (direct)
random	138	OpenTargets_x000D_ (direct)
random	139	OpenTargets_x000D_ (direct)
random	140	OpenTargets_x000D_ (direct)
random	141	OpenTargets_x000D_ (direct)
random	142	OpenTargets_x000D_ (direct)
random	143	OpenTargets_x000D_ (direct)
random	144	OpenTargets_x000D_ (direct)
random	145	OpenTargets_x000D_ (direct)
random	146	OpenTargets_x000D_ (direct)
random	147	OpenTargets_x000D_ (direct)
random	148	OpenTargets_x000D_ (direct)
random	149	OpenTargets_x000D_ (direct)
random	150	OpenTargets_x000D_ (direct)
random	151	OpenTargets_x000D_ (direct)
random	152	OpenTargets_x000D_ (direct)
random	153	OpenTargets_x000D_ (direct)
random	154	OpenTargets_x000D_ (direct)
random	155	OpenTargets_x000D_ (direct)
random	156	OpenTargets_x000D_ (direct)
random	157	OpenTargets_x000D_ (direct)
random	158	OpenTargets_x000D_ (direct)
random	159	OpenTargets_x000D_ (direct)
random	160	OpenTargets_x000D_ (direct)
random	161	OpenTargets_x000D_ (direct)
random	162	OpenTargets_x000D_ (direct)
random	163	OpenTargets_x000D_ (direct)
random	164	OpenTargets_x000D_ (direct)
random	165	OpenTargets_x000D_ (direct)
random	166	OpenTargets_x000D_ (direct)
random	167	OpenTargets_x000D_ (direct)
random	168	OpenTargets_x000D_ (direct)
random	169	OpenTargets_x000D_ (direct)
random	170	OpenTargets_x000D_ (direct)
random	171	OpenTargets_x000D_ (direct)
random	172	OpenTargets_x000D_ (direct)
random	173	OpenTargets_x000D_ (direct)
random	174	OpenTargets_x000D_ (direct)
random	175	OpenTargets_x000D_ (direct)
random	176	OpenTargets_x000D_ (direct)
random	177	OpenTargets_x000D_ (direct)
random	178	OpenTargets_x000D_ (direct)
random	179	OpenTargets_x000D_ (direct)
random	180	OpenTargets_x000D_ (direct)
random	181	OpenTargets_x000D_ (direct)
random	182	OpenTargets_x000D_ (direct)
random	183	OpenTargets_x000D_ (direct)
random	184	OpenTargets_x000D_ (direct)
random	185	OpenTargets_x000D_ (direct)
random	186	OpenTargets_x000D_ (direct)
random	187	OpenTargets_x000D_ (direct)
time-sliced	188	OpenTargets_x000D_ (direct)
random	189	OpenTargets_x000D_ (direct)
time-sliced	190	OpenTargets_x000D_ (direct)
random	191	OpenTargets_x000D_ (direct)
random	192	OpenTargets_x000D_ (direct)
random	193	OpenTargets_x000D_ (direct)
random	194	OpenTargets_x000D_ (direct)
random	195	OpenTargets_x000D_ (direct)
random	196	OpenTargets_x000D_ (direct)
random	197	OpenTargets_x000D_ (direct)
random	198	OpenTargets_x000D_ (direct)
random	199	OpenTargets_x000D_ (direct)
random	200	OpenTargets_x000D_ (direct)
random	201	OpenTargets_x000D_ (direct)
random	202	OpenTargets_x000D_ (direct)
random	203	OpenTargets_x000D_ (direct)
random	204	OpenTargets_x000D_ (direct)
random	205	OpenTargets_x000D_ (direct)
random	206	OpenTargets_x000D_ (direct)
random	207	OpenTargets_x000D_ (direct)
random	208	OpenTargets_x000D_ (direct)
random	209	OpenTargets_x000D_ (direct)
random	210	OpenTargets_x000D_ (direct)
random	211	OpenTargets_x000D_ (direct)
random	212	OpenTargets_x000D_ (direct)
random	213	OpenTargets_x000D_ (direct)
random	214	OpenTargets_x000D_ (direct)
random	215	OpenTargets_x000D_ (direct)
random	216	OpenTargets_x000D_ (direct)
random	217	OpenTargets_x000D_ (direct)
random	218	OpenTargets_x000D_ (direct)
random	219	OpenTargets_x000D_ (direct)
random	220	OpenTargets_x000D_ (direct)
random	221	OpenTargets_x000D_ (direct)
random	222	OpenTargets_x000D_ (direct)
random	223	OpenTargets_x000D_ (direct)
random	224	OpenTargets_x000D_ (direct)
random	225	OpenTargets_x000D_ (direct)
random	226	OpenTargets_x000D_ (direct)
random	227	OpenTargets_x000D_ (direct)
random	228	OpenTargets_x000D_ (direct)
random	229	OpenTargets_x000D_ (direct)
random	230	OpenTargets_x000D_ (direct)
random	231	OpenTargets_x000D_ (direct)
random	232	OpenTargets_x000D_ (direct)
random	233	OpenTargets_x000D_ (direct)
random	234	OpenTargets_x000D_ (direct)
random	235	OpenTargets_x000D_ (direct)
random	236	OpenTargets_x000D_ (direct)
random	237	OpenTargets_x000D_ (direct)
random	238	OpenTargets_x000D_ (direct)
time-sliced	239	OpenTargets_x000D_ (direct)
random	240	OpenTargets_x000D_ (direct)
random	241	OpenTargets_x000D_ (direct)
random	242	OpenTargets_x000D_ (direct)
random	243	OpenTargets_x000D_ (direct)
random	244	OpenTargets_x000D_ (direct)
random	245	OpenTargets_x000D_ (direct)
random	246	OpenTargets_x000D_ (direct)
random	247	OpenTargets_x000D_ (direct)
random	248	OpenTargets_x000D_ (direct)
random	249	OpenTargets_x000D_ (direct)
random	250	OpenTargets_x000D_ (direct)
random	251	OpenTargets_x000D_ (direct)
random	252	OpenTargets_x000D_ (direct)
random	253	OpenTargets_x000D_ (direct)
random	254	OpenTargets_x000D_ (direct)
random	255	OpenTargets_x000D_ (direct)
random	256	OpenTargets_x000D_ (direct)
random	257	OpenTargets_x000D_ (direct)
random	258	OpenTargets_x000D_ (direct)
random	259	OpenTargets_x000D_ (direct)
random	260	OpenTargets_x000D_ (direct)
random	261	OpenTargets_x000D_ (direct)
random	262	OpenTargets_x000D_ (direct)
random	263	OpenTargets_x000D_ (direct)
random	264	OpenTargets_x000D_ (direct)
random	265	OpenTargets_x000D_ (direct)
random	266	OpenTargets_x000D_ (direct)
random	267	OpenTargets_x000D_ (direct)
random	268	OpenTargets_x000D_ (direct)
random	269	OpenTargets_x000D_ (direct)
random	270	OpenTargets_x000D_ (direct)
random	271	OpenTargets_x000D_ (direct)
random	272	OpenTargets_x000D_ (direct)
random	273	OpenTargets_x000D_ (direct)
random	274	OpenTargets_x000D_ (direct)
random	275	OpenTargets_x000D_ (direct)
random	276	OpenTargets_x000D_ (direct)
random	277	OpenTargets_x000D_ (direct)
random	278	OpenTargets_x000D_ (direct)
random	279	OpenTargets_x000D_ (direct)
random	280	OpenTargets_x000D_ (direct)
random	281	OpenTargets_x000D_ (direct)
random	282	OpenTargets_x000D_ (direct)
random	283	OpenTargets_x000D_ (direct)
random	284	OpenTargets_x000D_ (direct)
random	285	OpenTargets_x000D_ (direct)
random	286	OpenTargets_x000D_ (direct)
random	287	OpenTargets_x000D_ (direct)
random	288	OpenTargets_x000D_ (direct)
random	289	OpenTargets_x000D_ (direct)
random	290	OpenTargets_x000D_ (direct)
random	291	OpenTargets_x000D_ (direct)
random	292	OpenTargets_x000D_ (direct)
random	293	OpenTargets_x000D_ (direct)
random	294	OpenTargets_x000D_ (direct)
random	295	OpenTargets_x000D_ (direct)
random	296	OpenTargets_x000D_ (direct)
random	297	OpenTargets_x000D_ (direct)
random	298	OpenTargets_x000D_ (direct)
random	299	OpenTargets_x000D_ (direct)
random	300	OpenTargets_x000D_ (direct)
random	301	OpenTargets_x000D_ (direct)
random	302	OpenTargets_x000D_ (direct)
random	303	OpenTargets_x000D_ (direct)
random	304	OpenTargets_x000D_ (direct)
random	305	OpenTargets_x000D_ (direct)
random	306	OpenTargets_x000D_ (direct)
random	307	OpenTargets_x000D_ (direct)
random	308	OpenTargets_x000D_ (direct)
random	309	OpenTargets_x000D_ (direct)
random	310	OpenTargets_x000D_ (direct)
random	311	OpenTargets_x000D_ (direct)
random	312	OpenTargets_x000D_ (direct)
random	313	OpenTargets_x000D_ (direct)
random	314	OpenTargets_x000D_ (direct)
random	315	OpenTargets_x000D_ (direct)
random	316	OpenTargets_x000D_ (direct)
random	317	OpenTargets_x000D_ (direct)
random	318	OpenTargets_x000D_ (direct)
random	319	OpenTargets_x000D_ (direct)
random	320	OpenTargets_x000D_ (direct)
random	321	OpenTargets_x000D_ (direct)
random	322	OpenTargets_x000D_ (direct)
random	323	OpenTargets_x000D_ (direct)
random	324	OpenTargets_x000D_ (direct)
random	325	OpenTargets_x000D_ (direct)
random	326	OpenTargets_x000D_ (direct)
random	327	OpenTargets_x000D_ (direct)
time-sliced	328	OpenTargets_x000D_ (direct)
random	329	OpenTargets_x000D_ (direct)
random	330	OpenTargets_x000D_ (direct)
random	331	OpenTargets_x000D_ (direct)
random	332	OpenTargets_x000D_ (direct)
random	333	OpenTargets_x000D_ (direct)
random	334	OpenTargets_x000D_ (direct)
random	335	OpenTargets_x000D_ (direct)
random	336	OpenTargets_x000D_ (direct)
random	337	OpenTargets_x000D_ (direct)
random	338	OpenTargets_x000D_ (direct)
random	339	OpenTargets_x000D_ (direct)
random	340	OpenTargets_x000D_ (direct)
random	341	OpenTargets_x000D_ (direct)
random	342	OpenTargets_x000D_ (direct)
random	343	OpenTargets_x000D_ (direct)
random	344	OpenTargets_x000D_ (direct)
random	345	OpenTargets_x000D_ (direct)
random	346	OpenTargets_x000D_ (direct)
random	347	OpenTargets_x000D_ (direct)
random	348	OpenTargets_x000D_ (direct)
random	349	OpenTargets_x000D_ (direct)
random	350	OpenTargets_x000D_ (direct)
random	351	OpenTargets_x000D_ (direct)
random	352	OpenTargets_x000D_ (direct)
random	353	OpenTargets_x000D_ (direct)
random	354	OpenTargets_x000D_ (direct)
random	355	OpenTargets_x000D_ (direct)
random	356	OpenTargets_x000D_ (direct)
random	357	OpenTargets_x000D_ (direct)
random	358	OpenTargets_x000D_ (direct)
random	359	OpenTargets_x000D_ (direct)
random	360	OpenTargets_x000D_ (direct)
random	361	OpenTargets_x000D_ (direct)
random	362	OpenTargets_x000D_ (direct)
random	363	OpenTargets_x000D_ (direct)
random	364	OpenTargets_x000D_ (direct)
random	365	OpenTargets_x000D_ (direct)
random	366	OpenTargets_x000D_ (direct)
random	367	OpenTargets_x000D_ (direct)
random	368	OpenTargets_x000D_ (direct)
random	369	OpenTargets_x000D_ (direct)
random	370	OpenTargets_x000D_ (direct)
random	371	OpenTargets_x000D_ (direct)
random	372	OpenTargets_x000D_ (direct)
random	373	OpenTargets_x000D_ (direct)
random	374	OpenTargets_x000D_ (direct)
random	375	OpenTargets_x000D_ (direct)
random	376	OpenTargets_x000D_ (direct)
random	377	OpenTargets_x000D_ (direct)
random	378	OpenTargets_x000D_ (direct)
random	379	OpenTargets_x000D_ (direct)
random	380	OpenTargets_x000D_ (direct)
random	381	OpenTargets_x000D_ (direct)
random	382	OpenTargets_x000D_ (direct)
random	383	OpenTargets_x000D_ (direct)
random	384	OpenTargets_x000D_ (direct)
random	385	OpenTargets_x000D_ (direct)
random	386	OpenTargets_x000D_ (direct)
random	387	OpenTargets_x000D_ (direct)
random	388	OpenTargets_x000D_ (direct)
random	389	OpenTargets_x000D_ (direct)
random	390	OpenTargets_x000D_ (direct)
random	391	OpenTargets_x000D_ (direct)
random	392	OpenTargets_x000D_ (direct)
random	393	OpenTargets_x000D_ (direct)
random	394	OpenTargets_x000D_ (direct)
random	395	OpenTargets_x000D_ (direct)
random	396	OpenTargets_x000D_ (direct)
random	397	OpenTargets_x000D_ (direct)
random	398	OpenTargets_x000D_ (direct)
random	399	OpenTargets_x000D_ (direct)
random	400	OpenTargets_x000D_ (direct)
random	401	OpenTargets_x000D_ (direct)
random	402	OpenTargets_x000D_ (direct)
random	403	OpenTargets_x000D_ (direct)
random	404	OpenTargets_x000D_ (direct)
random	405	OpenTargets_x000D_ (direct)
random	406	OpenTargets_x000D_ (direct)
random	407	OpenTargets_x000D_ (direct)
random	408	OpenTargets_x000D_ (direct)
random	409	OpenTargets_x000D_ (direct)
random	410	OpenTargets_x000D_ (direct)
random	411	OpenTargets_x000D_ (direct)
random	412	OpenTargets_x000D_ (direct)
random	413	OpenTargets_x000D_ (direct)
random	414	OpenTargets_x000D_ (direct)
random	415	OpenTargets_x000D_ (direct)
random	416	OpenTargets_x000D_ (direct)
random	417	OpenTargets_x000D_ (direct)
random	418	OpenTargets_x000D_ (direct)
random	419	OpenTargets_x000D_ (direct)
random	420	OpenTargets_x000D_ (direct)
random	421	OpenTargets_x000D_ (direct)
random	422	OpenTargets_x000D_ (direct)
random	423	OpenTargets_x000D_ (direct)
random	424	OpenTargets_x000D_ (direct)
random	425	OpenTargets_x000D_ (direct)
random	426	OpenTargets_x000D_ (direct)
random	427	OpenTargets_x000D_ (direct)
random	428	OpenTargets_x000D_ (direct)
random	429	OpenTargets_x000D_ (direct)
random	430	OpenTargets_x000D_ (direct)
random	431	OpenTargets_x000D_ (direct)
random	432	OpenTargets_x000D_ (direct)
random	433	OpenTargets_x000D_ (direct)
random	434	OpenTargets_x000D_ (direct)
random	435	OpenTargets_x000D_ (direct)
random	436	OpenTargets_x000D_ (direct)
random	437	OpenTargets_x000D_ (direct)
random	438	OpenTargets_x000D_ (direct)
random	439	OpenTargets_x000D_ (direct)
random	440	OpenTargets_x000D_ (direct)
random	441	OpenTargets_x000D_ (direct)
random	442	OpenTargets_x000D_ (direct)
random	443	OpenTargets_x000D_ (direct)
random	444	OpenTargets_x000D_ (direct)
random	445	OpenTargets_x000D_ (direct)
random	446	OpenTargets_x000D_ (direct)
random	447	OpenTargets_x000D_ (direct)
random	448	OpenTargets_x000D_ (direct)
random	449	OpenTargets_x000D_ (direct)
random	450	OpenTargets_x000D_ (direct)
random	451	OpenTargets_x000D_ (direct)
random	452	OpenTargets_x000D_ (direct)
random	453	OpenTargets_x000D_ (direct)
random	454	OpenTargets_x000D_ (direct)
random	455	OpenTargets_x000D_ (direct)
random	456	OpenTargets_x000D_ (direct)
random	457	OpenTargets_x000D_ (direct)
random	458	OpenTargets_x000D_ (direct)
random	459	OpenTargets_x000D_ (direct)
random	460	OpenTargets_x000D_ (direct)
random	461	OpenTargets_x000D_ (direct)
random	462	OpenTargets_x000D_ (direct)
random	463	OpenTargets_x000D_ (direct)
random	464	OpenTargets_x000D_ (direct)
random	465	OpenTargets_x000D_ (direct)
random	466	OpenTargets_x000D_ (direct)
random	467	OpenTargets_x000D_ (direct)
random	468	OpenTargets_x000D_ (direct)
random	469	OpenTargets_x000D_ (direct)
random	470	OpenTargets_x000D_ (direct)
random	471	OpenTargets_x000D_ (direct)
random	472	OpenTargets_x000D_ (direct)
random	473	OpenTargets_x000D_ (direct)
random	474	OpenTargets_x000D_ (direct)
random	475	OpenTargets_x000D_ (direct)
random	476	OpenTargets_x000D_ (direct)
random	477	OpenTargets_x000D_ (direct)
random	478	OpenTargets_x000D_ (direct)
random	479	OpenTargets_x000D_ (direct)
random	480	OpenTargets_x000D_ (direct)
random	481	OpenTargets_x000D_ (direct)
random	482	OpenTargets_x000D_ (direct)
random	483	OpenTargets_x000D_ (direct)
random	484	OpenTargets_x000D_ (direct)
random	485	OpenTargets_x000D_ (direct)
random	486	OpenTargets_x000D_ (direct)
random	487	OpenTargets_x000D_ (direct)
random	488	OpenTargets_x000D_ (direct)
random	489	OpenTargets_x000D_ (direct)
random	490	OpenTargets_x000D_ (direct)
random	491	OpenTargets_x000D_ (direct)
random	492	OpenTargets_x000D_ (direct)
random	493	OpenTargets_x000D_ (direct)
random	494	OpenTargets_x000D_ (direct)
random	495	OpenTargets_x000D_ (direct)
random	496	OpenTargets_x000D_ (direct)
random	497	OpenTargets_x000D_ (direct)
random	498	OpenTargets_x000D_ (direct)
random	499	OpenTargets_x000D_ (direct)
random	500	OpenTargets_x000D_ (direct)
random	501	OpenTargets_x000D_ (direct)
random	502	OpenTargets_x000D_ (direct)
random	503	OpenTargets_x000D_ (direct)
random	504	OpenTargets_x000D_ (direct)
random	505	OpenTargets_x000D_ (direct)
random	506	OpenTargets_x000D_ (direct)
random	507	OpenTargets_x000D_ (direct)
random	508	OpenTargets_x000D_ (direct)
random	509	OpenTargets_x000D_ (direct)
random	510	OpenTargets_x000D_ (direct)
random	511	OpenTargets_x000D_ (direct)
random	512	OpenTargets_x000D_ (direct)
random	513	OpenTargets_x000D_ (direct)
random	514	OpenTargets_x000D_ (direct)
random	515	OpenTargets_x000D_ (direct)
random	516	OpenTargets_x000D_ (direct)
random	517	OpenTargets_x000D_ (direct)
random	518	OpenTargets_x000D_ (direct)
random	519	OpenTargets_x000D_ (direct)
random	520	OpenTargets_x000D_ (direct)
random	521	OpenTargets_x000D_ (direct)
random	522	OpenTargets_x000D_ (direct)
random	523	OpenTargets_x000D_ (direct)
random	524	OpenTargets_x000D_ (direct)
random	525	OpenTargets_x000D_ (direct)
random	526	OpenTargets_x000D_ (direct)
random	527	OpenTargets_x000D_ (direct)
random	528	OpenTargets_x000D_ (direct)
random	529	OpenTargets_x000D_ (direct)
random	530	OpenTargets_x000D_ (direct)
random	531	OpenTargets_x000D_ (direct)
random	532	OpenTargets_x000D_ (direct)
random	533	OpenTargets_x000D_ (direct)
random	534	OpenTargets_x000D_ (direct)
random	535	OpenTargets_x000D_ (direct)
random	536	OpenTargets_x000D_ (direct)
random	537	OpenTargets_x000D_ (direct)
random	538	OpenTargets_x000D_ (direct)
random	539	OpenTargets_x000D_ (direct)
random	540	OpenTargets_x000D_ (direct)
random	541	OpenTargets_x000D_ (direct)
random	542	OpenTargets_x000D_ (direct)
random	543	OpenTargets_x000D_ (direct)
random	544	OpenTargets_x000D_ (direct)
random	545	OpenTargets_x000D_ (direct)
random	546	OpenTargets_x000D_ (direct)
random	547	OpenTargets_x000D_ (direct)
random	548	OpenTargets_x000D_ (direct)
random	549	OpenTargets_x000D_ (direct)
random	550	OpenTargets_x000D_ (direct)
random	551	OpenTargets_x000D_ (direct)
random	552	OpenTargets_x000D_ (direct)
random	553	OpenTargets_x000D_ (direct)
random	554	OpenTargets_x000D_ (direct)
random	555	OpenTargets_x000D_ (direct)
time-sliced	556	OpenTargets_x000D_ (direct)
random	557	OpenTargets_x000D_ (direct)
random	558	OpenTargets_x000D_ (direct)
random	559	OpenTargets_x000D_ (direct)
random	560	OpenTargets_x000D_ (direct)
random	561	OpenTargets_x000D_ (direct)
random	562	OpenTargets_x000D_ (direct)
random	563	OpenTargets_x000D_ (direct)
random	564	OpenTargets_x000D_ (direct)
random	565	OpenTargets_x000D_ (direct)
random	566	OpenTargets_x000D_ (direct)
random	567	OpenTargets_x000D_ (direct)
random	568	OpenTargets_x000D_ (direct)
random	569	OpenTargets_x000D_ (direct)
random	570	OpenTargets_x000D_ (direct)
random	571	OpenTargets_x000D_ (direct)
random	572	OpenTargets_x000D_ (direct)
random	573	OpenTargets_x000D_ (direct)
random	574	OpenTargets_x000D_ (direct)
random	575	OpenTargets_x000D_ (direct)
random	576	OpenTargets_x000D_ (direct)
random	577	OpenTargets_x000D_ (direct)
random	578	OpenTargets_x000D_ (direct)
random	579	OpenTargets_x000D_ (direct)
random	580	OpenTargets_x000D_ (direct)
random	581	OpenTargets_x000D_ (direct)
random	582	OpenTargets_x000D_ (direct)
random	583	OpenTargets_x000D_ (direct)
random	584	OpenTargets_x000D_ (direct)
random	585	OpenTargets_x000D_ (direct)
random	586	OpenTargets_x000D_ (direct)
random	587	OpenTargets_x000D_ (direct)
random	588	OpenTargets_x000D_ (direct)
random	589	OpenTargets_x000D_ (direct)
random	590	OpenTargets_x000D_ (direct)
random	591	OpenTargets_x000D_ (direct)
random	592	OpenTargets_x000D_ (direct)
random	593	OpenTargets_x000D_ (direct)
random	594	OpenTargets_x000D_ (direct)
random	595	OpenTargets_x000D_ (direct)
random	596	OpenTargets_x000D_ (direct)
random	597	OpenTargets_x000D_ (direct)
random	598	OpenTargets_x000D_ (direct)
time-sliced	599	OpenTargets_x000D_ (direct)
random	600	OpenTargets_x000D_ (direct)
random	601	OpenTargets_x000D_ (direct)
random	602	OpenTargets_x000D_ (direct)
random	603	OpenTargets_x000D_ (direct)
random	604	OpenTargets_x000D_ (direct)
random	605	OpenTargets_x000D_ (direct)
random	606	OpenTargets_x000D_ (direct)
random	607	OpenTargets_x000D_ (direct)
random	608	OpenTargets_x000D_ (direct)
random	609	OpenTargets_x000D_ (direct)
random	610	OpenTargets_x000D_ (direct)
random	611	OpenTargets_x000D_ (direct)
random	612	OpenTargets_x000D_ (direct)
random	613	OpenTargets_x000D_ (direct)
random	614	OpenTargets_x000D_ (direct)
random	615	OpenTargets_x000D_ (direct)
random	616	OpenTargets_x000D_ (direct)
random	617	OpenTargets_x000D_ (direct)
random	618	OpenTargets_x000D_ (direct)
random	619	OpenTargets_x000D_ (direct)
random	620	OpenTargets_x000D_ (direct)
random	621	OpenTargets_x000D_ (direct)
random	622	OpenTargets_x000D_ (direct)
random	623	OpenTargets_x000D_ (direct)
random	624	OpenTargets_x000D_ (direct)
random	625	OpenTargets_x000D_ (direct)
random	626	OpenTargets_x000D_ (direct)
random	627	OpenTargets_x000D_ (direct)
random	628	OpenTargets_x000D_ (direct)
random	629	OpenTargets_x000D_ (direct)
random	630	OpenTargets_x000D_ (direct)
random	631	OpenTargets_x000D_ (direct)
random	632	OpenTargets_x000D_ (direct)
random	633	OpenTargets_x000D_ (direct)
random	634	OpenTargets_x000D_ (direct)
random	635	OpenTargets_x000D_ (direct)
random	636	OpenTargets_x000D_ (direct)
random	637	OpenTargets_x000D_ (direct)
random	638	OpenTargets_x000D_ (direct)
random	639	OpenTargets_x000D_ (direct)
random	640	OpenTargets_x000D_ (direct)
random	641	OpenTargets_x000D_ (direct)
random	642	OpenTargets_x000D_ (direct)
random	643	OpenTargets_x000D_ (direct)
random	644	OpenTargets_x000D_ (direct)
random	645	OpenTargets_x000D_ (direct)
random	646	OpenTargets_x000D_ (direct)
random	647	OpenTargets_x000D_ (direct)
random	648	OpenTargets_x000D_ (direct)
random	649	OpenTargets_x000D_ (direct)
random	650	OpenTargets_x000D_ (direct)
random	651	OpenTargets_x000D_ (direct)
random	652	OpenTargets_x000D_ (direct)
random	653	OpenTargets_x000D_ (direct)
random	654	OpenTargets_x000D_ (direct)
random	655	OpenTargets_x000D_ (direct)
random	656	OpenTargets_x000D_ (direct)
random	657	OpenTargets_x000D_ (direct)
random	658	OpenTargets_x000D_ (direct)
random	659	OpenTargets_x000D_ (direct)
random	660	OpenTargets_x000D_ (direct)
random	661	OpenTargets_x000D_ (direct)
random	662	OpenTargets_x000D_ (direct)
random	663	OpenTargets_x000D_ (direct)
random	664	OpenTargets_x000D_ (direct)
random	665	OpenTargets_x000D_ (direct)
random	666	OpenTargets_x000D_ (direct)
random	667	OpenTargets_x000D_ (direct)
random	668	OpenTargets_x000D_ (direct)
random	669	OpenTargets_x000D_ (direct)
random	670	OpenTargets_x000D_ (direct)
random	671	OpenTargets_x000D_ (direct)
random	672	OpenTargets_x000D_ (direct)
random	673	OpenTargets_x000D_ (direct)
random	674	OpenTargets_x000D_ (direct)
random	675	OpenTargets_x000D_ (direct)
random	676	OpenTargets_x000D_ (direct)
random	677	OpenTargets_x000D_ (direct)
random	678	OpenTargets_x000D_ (direct)
random	679	OpenTargets_x000D_ (direct)
random	680	OpenTargets_x000D_ (direct)
random	681	OpenTargets_x000D_ (direct)
random	682	OpenTargets_x000D_ (direct)
random	683	OpenTargets_x000D_ (direct)
random	684	OpenTargets_x000D_ (direct)
random	685	OpenTargets_x000D_ (direct)
random	686	OpenTargets_x000D_ (direct)
random	687	OpenTargets_x000D_ (direct)
random	688	OpenTargets_x000D_ (direct)
random	689	OpenTargets_x000D_ (direct)
random	690	OpenTargets_x000D_ (direct)
random	691	OpenTargets_x000D_ (direct)
random	692	OpenTargets_x000D_ (direct)
random	693	OpenTargets_x000D_ (direct)
random	694	OpenTargets_x000D_ (direct)
random	695	OpenTargets_x000D_ (direct)
random	696	OpenTargets_x000D_ (direct)
random	697	OpenTargets_x000D_ (direct)
random	698	OpenTargets_x000D_ (direct)
random	699	OpenTargets_x000D_ (direct)
random	700	OpenTargets_x000D_ (direct)
random	701	OpenTargets_x000D_ (direct)
random	702	OpenTargets_x000D_ (direct)
random	703	OpenTargets_x000D_ (direct)
random	704	OpenTargets_x000D_ (direct)
random	705	OpenTargets_x000D_ (direct)
random	706	OpenTargets_x000D_ (direct)
random	707	OpenTargets_x000D_ (direct)
random	708	OpenTargets_x000D_ (direct)
random	709	OpenTargets_x000D_ (direct)
random	710	OpenTargets_x000D_ (direct)
random	711	OpenTargets_x000D_ (direct)
random	712	OpenTargets_x000D_ (direct)
random	713	OpenTargets_x000D_ (direct)
random	714	OpenTargets_x000D_ (direct)
random	715	OpenTargets_x000D_ (direct)
random	716	OpenTargets_x000D_ (direct)
random	717	OpenTargets_x000D_ (direct)
random	718	OpenTargets_x000D_ (direct)
random	719	OpenTargets_x000D_ (direct)
random	720	OpenTargets_x000D_ (direct)
random	721	OpenTargets_x000D_ (direct)
random	722	OpenTargets_x000D_ (direct)
random	723	OpenTargets_x000D_ (direct)
random	724	OpenTargets_x000D_ (direct)
random	725	OpenTargets_x000D_ (direct)
random	726	OpenTargets_x000D_ (direct)
random	727	OpenTargets_x000D_ (direct)
random	728	OpenTargets_x000D_ (direct)
random	729	OpenTargets_x000D_ (direct)
random	730	OpenTargets_x000D_ (direct)
random	731	OpenTargets_x000D_ (direct)
random	732	OpenTargets_x000D_ (direct)
random	733	OpenTargets_x000D_ (direct)
random	734	OpenTargets_x000D_ (direct)
random	735	OpenTargets_x000D_ (direct)
random	736	OpenTargets_x000D_ (direct)
random	737	OpenTargets_x000D_ (direct)
random	738	OpenTargets_x000D_ (direct)
random	739	OpenTargets_x000D_ (direct)
random	740	OpenTargets_x000D_ (direct)
random	741	OpenTargets_x000D_ (direct)
random	742	OpenTargets_x000D_ (direct)
random	743	OpenTargets_x000D_ (direct)
random	744	OpenTargets_x000D_ (direct)
random	745	OpenTargets_x000D_ (direct)
random	746	OpenTargets_x000D_ (direct)
random	747	OpenTargets_x000D_ (direct)
random	748	OpenTargets_x000D_ (direct)
random	749	OpenTargets_x000D_ (direct)
random	750	OpenTargets_x000D_ (direct)
random	751	OpenTargets_x000D_ (direct)
random	752	OpenTargets_x000D_ (direct)
random	753	OpenTargets_x000D_ (direct)
random	754	OpenTargets_x000D_ (direct)
random	755	OpenTargets_x000D_ (direct)
random	756	OpenTargets_x000D_ (direct)
random	757	OpenTargets_x000D_ (direct)
random	758	OpenTargets_x000D_ (direct)
random	759	OpenTargets_x000D_ (direct)
random	760	OpenTargets_x000D_ (direct)
random	761	OpenTargets_x000D_ (direct)
random	762	OpenTargets_x000D_ (direct)
random	763	OpenTargets_x000D_ (direct)
random	764	OpenTargets_x000D_ (direct)
random	765	OpenTargets_x000D_ (direct)
random	766	OpenTargets_x000D_ (direct)
random	767	OpenTargets_x000D_ (direct)
random	768	OpenTargets_x000D_ (direct)
random	769	OpenTargets_x000D_ (direct)
random	770	OpenTargets_x000D_ (direct)
random	771	OpenTargets_x000D_ (direct)
random	772	OpenTargets_x000D_ (direct)
random	773	OpenTargets_x000D_ (direct)
random	774	OpenTargets_x000D_ (direct)
random	775	OpenTargets_x000D_ (direct)
time-sliced	776	OpenTargets_x000D_ (direct)
random	777	OpenTargets_x000D_ (direct)
random	778	OpenTargets_x000D_ (direct)
random	779	OpenTargets_x000D_ (direct)
random	780	OpenTargets_x000D_ (direct)
random	781	OpenTargets_x000D_ (direct)
random	782	OpenTargets_x000D_ (direct)
random	783	OpenTargets_x000D_ (direct)
random	784	OpenTargets_x000D_ (direct)
random	785	OpenTargets_x000D_ (direct)
random	786	OpenTargets_x000D_ (direct)
random	787	OpenTargets_x000D_ (direct)
random	788	OpenTargets_x000D_ (direct)
random	789	OpenTargets_x000D_ (direct)
random	790	OpenTargets_x000D_ (direct)
random	791	OpenTargets_x000D_ (direct)
time-sliced	792	OpenTargets_x000D_ (direct)
random	793	OpenTargets_x000D_ (direct)
random	794	OpenTargets_x000D_ (direct)
random	795	OpenTargets_x000D_ (direct)
random	796	OpenTargets_x000D_ (direct)
time-sliced	797	OpenTargets_x000D_ (direct)
random	798	OpenTargets_x000D_ (direct)
random	799	OpenTargets_x000D_ (direct)
random	800	OpenTargets_x000D_ (direct)
random	801	OpenTargets_x000D_ (direct)
random	802	OpenTargets_x000D_ (direct)
random	803	OpenTargets_x000D_ (direct)
random	804	OpenTargets_x000D_ (direct)
random	805	OpenTargets_x000D_ (direct)
random	806	OpenTargets_x000D_ (direct)
random	807	OpenTargets_x000D_ (direct)
random	808	OpenTargets_x000D_ (direct)
random	809	OpenTargets_x000D_ (direct)
random	810	OpenTargets_x000D_ (direct)
random	811	OpenTargets_x000D_ (direct)
random	812	OpenTargets_x000D_ (direct)
random	813	OpenTargets_x000D_ (direct)
random	814	OpenTargets_x000D_ (direct)
random	815	OpenTargets_x000D_ (direct)
random	816	OpenTargets_x000D_ (direct)
random	817	OpenTargets_x000D_ (direct)
random	818	OpenTargets_x000D_ (direct)
random	819	OpenTargets_x000D_ (direct)
random	820	OpenTargets_x000D_ (direct)
random	821	OpenTargets_x000D_ (direct)
random	822	OpenTargets_x000D_ (direct)
time-sliced	823	OpenTargets_x000D_ (direct)
random	824	OpenTargets_x000D_ (direct)
random	825	OpenTargets_x000D_ (direct)
random	826	OpenTargets_x000D_ (direct)
random	827	OpenTargets_x000D_ (direct)
random	828	OpenTargets_x000D_ (direct)
random	829	OpenTargets_x000D_ (direct)
random	830	OpenTargets_x000D_ (direct)
random	831	OpenTargets_x000D_ (direct)
random	832	OpenTargets_x000D_ (direct)
random	833	OpenTargets_x000D_ (direct)
random	834	OpenTargets_x000D_ (direct)
random	835	OpenTargets_x000D_ (direct)
random	836	OpenTargets_x000D_ (direct)
random	837	OpenTargets_x000D_ (direct)
random	838	OpenTargets_x000D_ (direct)
random	839	OpenTargets_x000D_ (direct)
random	840	OpenTargets_x000D_ (direct)
random	841	OpenTargets_x000D_ (direct)
random	842	OpenTargets_x000D_ (direct)
random	843	OpenTargets_x000D_ (direct)
random	844	OpenTargets_x000D_ (direct)
random	845	OpenTargets_x000D_ (direct)
random	846	OpenTargets_x000D_ (direct)
random	847	OpenTargets_x000D_ (direct)
random	848	OpenTargets_x000D_ (direct)
random	849	OpenTargets_x000D_ (direct)
random	850	OpenTargets_x000D_ (direct)
time-sliced	851	OpenTargets_x000D_ (direct)
random	852	OpenTargets_x000D_ (direct)
random	853	OpenTargets_x000D_ (direct)
random	854	OpenTargets_x000D_ (direct)
random	855	OpenTargets_x000D_ (direct)
random	856	OpenTargets_x000D_ (direct)
random	857	OpenTargets_x000D_ (direct)
random	858	OpenTargets_x000D_ (direct)
random	859	OpenTargets_x000D_ (direct)
random	860	OpenTargets_x000D_ (direct)
random	861	OpenTargets_x000D_ (direct)
random	862	OpenTargets_x000D_ (direct)
random	863	OpenTargets_x000D_ (direct)
random	864	OpenTargets_x000D_ (direct)
random	865	OpenTargets_x000D_ (direct)
random	866	OpenTargets_x000D_ (direct)
random	867	OpenTargets_x000D_ (direct)
random	868	OpenTargets_x000D_ (direct)
random	869	OpenTargets_x000D_ (direct)
random	870	OpenTargets_x000D_ (direct)
random	871	OpenTargets_x000D_ (direct)
random	872	OpenTargets_x000D_ (direct)
random	873	OpenTargets_x000D_ (direct)
random	874	OpenTargets_x000D_ (direct)
random	875	OpenTargets_x000D_ (direct)
random	876	OpenTargets_x000D_ (direct)
random	877	OpenTargets_x000D_ (direct)
random	878	OpenTargets_x000D_ (direct)
random	879	OpenTargets_x000D_ (direct)
random	880	OpenTargets_x000D_ (direct)
random	881	OpenTargets_x000D_ (direct)
random	882	OpenTargets_x000D_ (direct)
random	883	OpenTargets_x000D_ (direct)
random	884	OpenTargets_x000D_ (direct)
random	885	OpenTargets_x000D_ (direct)
random	886	OpenTargets_x000D_ (direct)
random	887	OpenTargets_x000D_ (direct)
random	888	OpenTargets_x000D_ (direct)
random	889	OpenTargets_x000D_ (direct)
random	890	OpenTargets_x000D_ (direct)
random	891	OpenTargets_x000D_ (direct)
random	892	OpenTargets_x000D_ (direct)
random	893	OpenTargets_x000D_ (direct)
random	894	OpenTargets_x000D_ (direct)
random	895	OpenTargets_x000D_ (direct)
random	896	OpenTargets_x000D_ (direct)
random	897	OpenTargets_x000D_ (direct)
random	898	OpenTargets_x000D_ (direct)
random	899	OpenTargets_x000D_ (direct)
random	900	OpenTargets_x000D_ (direct)
random	901	OpenTargets_x000D_ (direct)
random	902	OpenTargets_x000D_ (direct)
random	903	OpenTargets_x000D_ (direct)
random	904	OpenTargets_x000D_ (direct)
random	905	OpenTargets_x000D_ (direct)
random	906	OpenTargets_x000D_ (direct)
random	907	OpenTargets_x000D_ (direct)
random	908	OpenTargets_x000D_ (direct)
random	909	OpenTargets_x000D_ (direct)
random	910	OpenTargets_x000D_ (direct)
random	911	OpenTargets_x000D_ (direct)
random	912	OpenTargets_x000D_ (direct)
random	913	OpenTargets_x000D_ (direct)
random	914	OpenTargets_x000D_ (direct)
random	915	OpenTargets_x000D_ (direct)
random	916	OpenTargets_x000D_ (direct)
random	917	OpenTargets_x000D_ (direct)
random	918	OpenTargets_x000D_ (direct)
random	919	OpenTargets_x000D_ (direct)
random	920	OpenTargets_x000D_ (direct)
random	921	OpenTargets_x000D_ (direct)
random	922	OpenTargets_x000D_ (direct)
random	923	OpenTargets_x000D_ (direct)
random	924	OpenTargets_x000D_ (direct)
random	925	OpenTargets_x000D_ (direct)
random	926	OpenTargets_x000D_ (direct)
random	927	OpenTargets_x000D_ (direct)
random	928	OpenTargets_x000D_ (direct)
random	929	OpenTargets_x000D_ (direct)
random	930	OpenTargets_x000D_ (direct)
random	931	OpenTargets_x000D_ (direct)
random	932	OpenTargets_x000D_ (direct)
random	933	OpenTargets_x000D_ (direct)
random	934	OpenTargets_x000D_ (direct)
random	935	OpenTargets_x000D_ (direct)
random	936	OpenTargets_x000D_ (direct)
random	937	OpenTargets_x000D_ (direct)
random	938	OpenTargets_x000D_ (direct)
random	939	OpenTargets_x000D_ (direct)
random	940	OpenTargets_x000D_ (direct)
random	941	OpenTargets_x000D_ (direct)
random	942	OpenTargets_x000D_ (direct)
random	943	OpenTargets_x000D_ (direct)
random	944	OpenTargets_x000D_ (direct)
random	945	OpenTargets_x000D_ (direct)
random	946	OpenTargets_x000D_ (direct)
random	947	OpenTargets_x000D_ (direct)
random	948	OpenTargets_x000D_ (direct)
random	949	OpenTargets_x000D_ (direct)
random	950	OpenTargets_x000D_ (direct)
random	951	OpenTargets_x000D_ (direct)
random	952	OpenTargets_x000D_ (direct)
random	953	OpenTargets_x000D_ (direct)
random	954	OpenTargets_x000D_ (direct)
random	955	OpenTargets_x000D_ (direct)
random	956	OpenTargets_x000D_ (direct)
random	957	OpenTargets_x000D_ (direct)
random	958	OpenTargets_x000D_ (direct)
random	959	OpenTargets_x000D_ (direct)
random	960	OpenTargets_x000D_ (direct)
random	961	OpenTargets_x000D_ (direct)
random	962	OpenTargets_x000D_ (direct)
random	963	OpenTargets_x000D_ (direct)
random	964	OpenTargets_x000D_ (direct)
random	965	OpenTargets_x000D_ (direct)
random	966	OpenTargets_x000D_ (direct)
random	967	OpenTargets_x000D_ (direct)
random	968	OpenTargets_x000D_ (direct)
random	969	OpenTargets_x000D_ (direct)
random	970	OpenTargets_x000D_ (direct)
random	971	OpenTargets_x000D_ (direct)
random	972	OpenTargets_x000D_ (direct)
random	973	OpenTargets_x000D_ (direct)
random	974	OpenTargets_x000D_ (direct)
random	975	OpenTargets_x000D_ (direct)
random	976	OpenTargets_x000D_ (direct)
random	977	OpenTargets_x000D_ (direct)
random	978	OpenTargets_x000D_ (direct)
random	979	OpenTargets_x000D_ (direct)
random	980	OpenTargets_x000D_ (direct)
random	981	OpenTargets_x000D_ (direct)
random	982	OpenTargets_x000D_ (direct)
random	983	OpenTargets_x000D_ (direct)
random	984	OpenTargets_x000D_ (direct)
random	985	OpenTargets_x000D_ (direct)
random	986	OpenTargets_x000D_ (direct)
random	987	OpenTargets_x000D_ (direct)
random	988	OpenTargets_x000D_ (direct)
random	989	OpenTargets_x000D_ (direct)
random	990	OpenTargets_x000D_ (direct)
random	991	OpenTargets_x000D_ (direct)
random	992	OpenTargets_x000D_ (direct)
random	993	OpenTargets_x000D_ (direct)
random	994	OpenTargets_x000D_ (direct)
random	995	OpenTargets_x000D_ (direct)
random	996	OpenTargets_x000D_ (direct)
random	997	OpenTargets_x000D_ (direct)
random	998	OpenTargets_x000D_ (direct)
random	999	OpenTargets_x000D_ (direct)
random	1000	OpenTargets_x000D_ (direct)
random	1001	OpenTargets_x000D_ (direct)
random	1002	OpenTargets_x000D_ (direct)
random	1003	OpenTargets_x000D_ (direct)
random	1004	OpenTargets_x000D_ (direct)
random	1005	OpenTargets_x000D_ (direct)
random	1006	OpenTargets_x000D_ (direct)
random	1007	OpenTargets_x000D_ (direct)
random	1008	OpenTargets_x000D_ (direct)
random	1009	OpenTargets_x000D_ (direct)
random	1010	OpenTargets_x000D_ (direct)
random	1011	OpenTargets_x000D_ (direct)
random	1012	OpenTargets_x000D_ (direct)
random	1013	OpenTargets_x000D_ (direct)
random	1014	OpenTargets_x000D_ (direct)
random	1015	OpenTargets_x000D_ (direct)
random	1016	OpenTargets_x000D_ (direct)
time-sliced	1017	OpenTargets_x000D_ (direct)
random	1018	OpenTargets_x000D_ (direct)
random	1019	OpenTargets_x000D_ (direct)
random	1020	OpenTargets_x000D_ (direct)
random	1021	OpenTargets_x000D_ (direct)
random	1022	OpenTargets_x000D_ (direct)
random	1023	OpenTargets_x000D_ (direct)
random	1024	OpenTargets_x000D_ (direct)
random	1025	OpenTargets_x000D_ (direct)
random	1026	OpenTargets_x000D_ (direct)
random	1027	OpenTargets_x000D_ (direct)
random	1028	OpenTargets_x000D_ (direct)
random	1029	OpenTargets_x000D_ (direct)
random	1030	OpenTargets_x000D_ (direct)
random	1031	OpenTargets_x000D_ (direct)
time-sliced	1032	OpenTargets_x000D_ (direct)
random	1033	OpenTargets_x000D_ (direct)
random	1034	OpenTargets_x000D_ (direct)
random	1035	OpenTargets_x000D_ (direct)
random	1036	OpenTargets_x000D_ (direct)
random	1037	OpenTargets_x000D_ (direct)
random	1038	OpenTargets_x000D_ (direct)
time-sliced	1039	OpenTargets_x000D_ (direct)
time-sliced	1	MIDAS GIN
time-sliced	2	MIDAS GIN
time-sliced	3	MIDAS GIN
time-sliced	4	MIDAS GIN
time-sliced	5	MIDAS GIN
time-sliced	6	MIDAS GIN
time-sliced	7	MIDAS GIN
time-sliced	8	MIDAS GIN
time-sliced	9	MIDAS GIN
time-sliced	10	MIDAS GIN
time-sliced	11	MIDAS GIN
time-sliced	12	MIDAS GIN
time-sliced	13	MIDAS GIN
time-sliced	14	MIDAS GIN
time-sliced	15	MIDAS GIN
time-sliced	16	MIDAS GIN
time-sliced	17	MIDAS GIN
time-sliced	18	MIDAS GIN
time-sliced	19	MIDAS GIN
time-sliced	20	MIDAS GIN
time-sliced	21	MIDAS GIN
time-sliced	22	MIDAS GIN
time-sliced	23	MIDAS GIN
time-sliced	24	MIDAS GIN
time-sliced	25	MIDAS GIN
time-sliced	26	MIDAS GIN
random	27	MIDAS GIN
time-sliced	28	MIDAS GIN
random	29	MIDAS GIN
random	30	MIDAS GIN
random	31	MIDAS GIN
time-sliced	32	MIDAS GIN
random	33	MIDAS GIN
random	34	MIDAS GIN
random	35	MIDAS GIN
time-sliced	36	MIDAS GIN
random	37	MIDAS GIN
random	38	MIDAS GIN
random	39	MIDAS GIN
random	40	MIDAS GIN
random	41	MIDAS GIN
random	42	MIDAS GIN
random	43	MIDAS GIN
random	44	MIDAS GIN
random	45	MIDAS GIN
random	46	MIDAS GIN
random	47	MIDAS GIN
random	48	MIDAS GIN
random	49	MIDAS GIN
random	50	MIDAS GIN
random	51	MIDAS GIN
random	52	MIDAS GIN
random	53	MIDAS GIN
random	54	MIDAS GIN
random	55	MIDAS GIN
random	56	MIDAS GIN
random	57	MIDAS GIN
random	58	MIDAS GIN
random	59	MIDAS GIN
random	60	MIDAS GIN
random	61	MIDAS GIN
random	62	MIDAS GIN
random	63	MIDAS GIN
random	64	MIDAS GIN
random	65	MIDAS GIN
random	66	MIDAS GIN
random	67	MIDAS GIN
random	68	MIDAS GIN
random	69	MIDAS GIN
random	70	MIDAS GIN
random	71	MIDAS GIN
random	72	MIDAS GIN
random	73	MIDAS GIN
random	74	MIDAS GIN
random	75	MIDAS GIN
random	76	MIDAS GIN
random	77	MIDAS GIN
random	78	MIDAS GIN
random	79	MIDAS GIN
random	80	MIDAS GIN
random	81	MIDAS GIN
random	82	MIDAS GIN
random	83	MIDAS GIN
random	84	MIDAS GIN
random	85	MIDAS GIN
random	86	MIDAS GIN
random	87	MIDAS GIN
random	88	MIDAS GIN
random	89	MIDAS GIN
random	90	MIDAS GIN
random	91	MIDAS GIN
random	92	MIDAS GIN
random	93	MIDAS GIN
random	94	MIDAS GIN
random	95	MIDAS GIN
random	96	MIDAS GIN
random	97	MIDAS GIN
random	98	MIDAS GIN
random	99	MIDAS GIN
random	100	MIDAS GIN
random	101	MIDAS GIN
random	102	MIDAS GIN
random	103	MIDAS GIN
random	104	MIDAS GIN
random	105	MIDAS GIN
random	106	MIDAS GIN
random	107	MIDAS GIN
random	108	MIDAS GIN
random	109	MIDAS GIN
random	110	MIDAS GIN
random	111	MIDAS GIN
random	112	MIDAS GIN
random	113	MIDAS GIN
random	114	MIDAS GIN
random	115	MIDAS GIN
random	116	MIDAS GIN
random	117	MIDAS GIN
random	118	MIDAS GIN
random	119	MIDAS GIN
random	120	MIDAS GIN
random	121	MIDAS GIN
random	122	MIDAS GIN
random	123	MIDAS GIN
random	124	MIDAS GIN
random	125	MIDAS GIN
random	126	MIDAS GIN
random	127	MIDAS GIN
random	128	MIDAS GIN
random	129	MIDAS GIN
random	130	MIDAS GIN
random	131	MIDAS GIN
random	132	MIDAS GIN
random	133	MIDAS GIN
random	134	MIDAS GIN
random	135	MIDAS GIN
random	136	MIDAS GIN
random	137	MIDAS GIN
random	138	MIDAS GIN
random	139	MIDAS GIN
random	140	MIDAS GIN
random	141	MIDAS GIN
random	142	MIDAS GIN
random	143	MIDAS GIN
random	144	MIDAS GIN
random	145	MIDAS GIN
random	146	MIDAS GIN
random	147	MIDAS GIN
random	148	MIDAS GIN
random	149	MIDAS GIN
random	150	MIDAS GIN
random	151	MIDAS GIN
random	152	MIDAS GIN
random	153	MIDAS GIN
random	154	MIDAS GIN
random	155	MIDAS GIN
random	156	MIDAS GIN
random	157	MIDAS GIN
random	158	MIDAS GIN
random	159	MIDAS GIN
random	160	MIDAS GIN
random	161	MIDAS GIN
random	162	MIDAS GIN
random	163	MIDAS GIN
random	164	MIDAS GIN
random	165	MIDAS GIN
random	166	MIDAS GIN
random	167	MIDAS GIN
random	168	MIDAS GIN
random	169	MIDAS GIN
random	170	MIDAS GIN
random	171	MIDAS GIN
random	172	MIDAS GIN
random	173	MIDAS GIN
random	174	MIDAS GIN
random	175	MIDAS GIN
random	176	MIDAS GIN
random	177	MIDAS GIN
random	178	MIDAS GIN
random	179	MIDAS GIN
random	180	MIDAS GIN
random	181	MIDAS GIN
random	182	MIDAS GIN
random	183	MIDAS GIN
random	184	MIDAS GIN
random	185	MIDAS GIN
random	186	MIDAS GIN
random	187	MIDAS GIN
random	188	MIDAS GIN
random	189	MIDAS GIN
random	190	MIDAS GIN
random	191	MIDAS GIN
random	192	MIDAS GIN
random	193	MIDAS GIN
random	194	MIDAS GIN
random	195	MIDAS GIN
random	196	MIDAS GIN
random	197	MIDAS GIN
random	198	MIDAS GIN
random	199	MIDAS GIN
random	200	MIDAS GIN
random	201	MIDAS GIN
random	202	MIDAS GIN
random	203	MIDAS GIN
random	204	MIDAS GIN
random	205	MIDAS GIN
random	206	MIDAS GIN
random	207	MIDAS GIN
random	208	MIDAS GIN
random	209	MIDAS GIN
random	210	MIDAS GIN
random	211	MIDAS GIN
random	212	MIDAS GIN
random	213	MIDAS GIN
random	214	MIDAS GIN
random	215	MIDAS GIN
random	216	MIDAS GIN
random	217	MIDAS GIN
random	218	MIDAS GIN
random	219	MIDAS GIN
random	220	MIDAS GIN
random	221	MIDAS GIN
random	222	MIDAS GIN
random	223	MIDAS GIN
random	224	MIDAS GIN
random	225	MIDAS GIN
random	226	MIDAS GIN
random	227	MIDAS GIN
random	228	MIDAS GIN
random	229	MIDAS GIN
random	230	MIDAS GIN
random	231	MIDAS GIN
random	232	MIDAS GIN
random	233	MIDAS GIN
random	234	MIDAS GIN
random	235	MIDAS GIN
random	236	MIDAS GIN
random	237	MIDAS GIN
random	238	MIDAS GIN
random	239	MIDAS GIN
random	240	MIDAS GIN
random	241	MIDAS GIN
random	242	MIDAS GIN
random	243	MIDAS GIN
random	244	MIDAS GIN
random	245	MIDAS GIN
random	246	MIDAS GIN
random	247	MIDAS GIN
random	248	MIDAS GIN
random	249	MIDAS GIN
random	250	MIDAS GIN
random	251	MIDAS GIN
random	252	MIDAS GIN
random	253	MIDAS GIN
random	254	MIDAS GIN
random	255	MIDAS GIN
random	256	MIDAS GIN
random	257	MIDAS GIN
random	258	MIDAS GIN
random	259	MIDAS GIN
random	260	MIDAS GIN
random	261	MIDAS GIN
random	262	MIDAS GIN
random	263	MIDAS GIN
random	264	MIDAS GIN
random	265	MIDAS GIN
random	266	MIDAS GIN
random	267	MIDAS GIN
random	268	MIDAS GIN
random	269	MIDAS GIN
random	270	MIDAS GIN
random	271	MIDAS GIN
random	272	MIDAS GIN
random	273	MIDAS GIN
random	274	MIDAS GIN
random	275	MIDAS GIN
random	276	MIDAS GIN
random	277	MIDAS GIN
random	278	MIDAS GIN
random	279	MIDAS GIN
random	280	MIDAS GIN
random	281	MIDAS GIN
random	282	MIDAS GIN
random	283	MIDAS GIN
random	284	MIDAS GIN
random	285	MIDAS GIN
random	286	MIDAS GIN
random	287	MIDAS GIN
random	288	MIDAS GIN
random	289	MIDAS GIN
random	290	MIDAS GIN
random	291	MIDAS GIN
random	292	MIDAS GIN
random	293	MIDAS GIN
random	294	MIDAS GIN
random	295	MIDAS GIN
random	296	MIDAS GIN
random	297	MIDAS GIN
random	298	MIDAS GIN
random	299	MIDAS GIN
random	300	MIDAS GIN
random	301	MIDAS GIN
random	302	MIDAS GIN
random	303	MIDAS GIN
random	304	MIDAS GIN
random	305	MIDAS GIN
random	306	MIDAS GIN
random	307	MIDAS GIN
random	308	MIDAS GIN
random	309	MIDAS GIN
random	310	MIDAS GIN
random	311	MIDAS GIN
random	312	MIDAS GIN
random	313	MIDAS GIN
random	314	MIDAS GIN
random	315	MIDAS GIN
random	316	MIDAS GIN
random	317	MIDAS GIN
random	318	MIDAS GIN
random	319	MIDAS GIN
random	320	MIDAS GIN
random	321	MIDAS GIN
random	322	MIDAS GIN
random	323	MIDAS GIN
random	324	MIDAS GIN
random	325	MIDAS GIN
random	326	MIDAS GIN
random	327	MIDAS GIN
random	328	MIDAS GIN
random	329	MIDAS GIN
random	330	MIDAS GIN
random	331	MIDAS GIN
random	332	MIDAS GIN
random	333	MIDAS GIN
random	334	MIDAS GIN
random	335	MIDAS GIN
random	336	MIDAS GIN
random	337	MIDAS GIN
random	338	MIDAS GIN
random	339	MIDAS GIN
random	340	MIDAS GIN
random	341	MIDAS GIN
random	342	MIDAS GIN
random	343	MIDAS GIN
random	344	MIDAS GIN
random	345	MIDAS GIN
random	346	MIDAS GIN
random	347	MIDAS GIN
random	348	MIDAS GIN
random	349	MIDAS GIN
random	350	MIDAS GIN
random	351	MIDAS GIN
random	352	MIDAS GIN
random	353	MIDAS GIN
random	354	MIDAS GIN
random	355	MIDAS GIN
random	356	MIDAS GIN
random	357	MIDAS GIN
random	358	MIDAS GIN
random	359	MIDAS GIN
random	360	MIDAS GIN
random	361	MIDAS GIN
random	362	MIDAS GIN
random	363	MIDAS GIN
random	364	MIDAS GIN
random	365	MIDAS GIN
random	366	MIDAS GIN
random	367	MIDAS GIN
random	368	MIDAS GIN
random	369	MIDAS GIN
random	370	MIDAS GIN
random	371	MIDAS GIN
random	372	MIDAS GIN
random	373	MIDAS GIN
random	374	MIDAS GIN
random	375	MIDAS GIN
random	376	MIDAS GIN
random	377	MIDAS GIN
random	378	MIDAS GIN
random	379	MIDAS GIN
random	380	MIDAS GIN
random	381	MIDAS GIN
random	382	MIDAS GIN
random	383	MIDAS GIN
random	384	MIDAS GIN
random	385	MIDAS GIN
random	386	MIDAS GIN
random	387	MIDAS GIN
random	388	MIDAS GIN
random	389	MIDAS GIN
random	390	MIDAS GIN
random	391	MIDAS GIN
random	392	MIDAS GIN
random	393	MIDAS GIN
random	394	MIDAS GIN
random	395	MIDAS GIN
random	396	MIDAS GIN
random	397	MIDAS GIN
random	398	MIDAS GIN
random	399	MIDAS GIN
random	400	MIDAS GIN
random	401	MIDAS GIN
random	402	MIDAS GIN
random	403	MIDAS GIN
random	404	MIDAS GIN
random	405	MIDAS GIN
random	406	MIDAS GIN
random	407	MIDAS GIN
random	408	MIDAS GIN
random	409	MIDAS GIN
random	410	MIDAS GIN
random	411	MIDAS GIN
random	412	MIDAS GIN
random	413	MIDAS GIN
random	414	MIDAS GIN
random	415	MIDAS GIN
random	416	MIDAS GIN
random	417	MIDAS GIN
random	418	MIDAS GIN
random	419	MIDAS GIN
random	420	MIDAS GIN
random	421	MIDAS GIN
random	422	MIDAS GIN
random	423	MIDAS GIN
random	424	MIDAS GIN
random	425	MIDAS GIN
random	426	MIDAS GIN
random	427	MIDAS GIN
random	428	MIDAS GIN
random	429	MIDAS GIN
random	430	MIDAS GIN
random	431	MIDAS GIN
random	432	MIDAS GIN
random	433	MIDAS GIN
random	434	MIDAS GIN
random	435	MIDAS GIN
random	436	MIDAS GIN
random	437	MIDAS GIN
random	438	MIDAS GIN
random	439	MIDAS GIN
random	440	MIDAS GIN
random	441	MIDAS GIN
random	442	MIDAS GIN
random	443	MIDAS GIN
random	444	MIDAS GIN
random	445	MIDAS GIN
random	446	MIDAS GIN
random	447	MIDAS GIN
random	448	MIDAS GIN
random	449	MIDAS GIN
random	450	MIDAS GIN
random	451	MIDAS GIN
random	452	MIDAS GIN
random	453	MIDAS GIN
random	454	MIDAS GIN
random	455	MIDAS GIN
random	456	MIDAS GIN
random	457	MIDAS GIN
random	458	MIDAS GIN
random	459	MIDAS GIN
random	460	MIDAS GIN
random	461	MIDAS GIN
random	462	MIDAS GIN
random	463	MIDAS GIN
random	464	MIDAS GIN
random	465	MIDAS GIN
random	466	MIDAS GIN
random	467	MIDAS GIN
random	468	MIDAS GIN
random	469	MIDAS GIN
random	470	MIDAS GIN
random	471	MIDAS GIN
random	472	MIDAS GIN
random	473	MIDAS GIN
random	474	MIDAS GIN
random	475	MIDAS GIN
random	476	MIDAS GIN
random	477	MIDAS GIN
random	478	MIDAS GIN
random	479	MIDAS GIN
random	480	MIDAS GIN
random	481	MIDAS GIN
random	482	MIDAS GIN
random	483	MIDAS GIN
random	484	MIDAS GIN
random	485	MIDAS GIN
random	486	MIDAS GIN
random	487	MIDAS GIN
random	488	MIDAS GIN
random	489	MIDAS GIN
random	490	MIDAS GIN
random	491	MIDAS GIN
random	492	MIDAS GIN
random	493	MIDAS GIN
random	494	MIDAS GIN
random	495	MIDAS GIN
random	496	MIDAS GIN
random	497	MIDAS GIN
random	498	MIDAS GIN
random	499	MIDAS GIN
random	500	MIDAS GIN
random	501	MIDAS GIN
random	502	MIDAS GIN
random	503	MIDAS GIN
random	504	MIDAS GIN
random	505	MIDAS GIN
random	506	MIDAS GIN
random	507	MIDAS GIN
random	508	MIDAS GIN
random	509	MIDAS GIN
random	510	MIDAS GIN
random	511	MIDAS GIN
random	512	MIDAS GIN
random	513	MIDAS GIN
random	514	MIDAS GIN
random	515	MIDAS GIN
random	516	MIDAS GIN
random	517	MIDAS GIN
random	518	MIDAS GIN
random	519	MIDAS GIN
random	520	MIDAS GIN
random	521	MIDAS GIN
random	522	MIDAS GIN
random	523	MIDAS GIN
random	524	MIDAS GIN
random	525	MIDAS GIN
random	526	MIDAS GIN
random	527	MIDAS GIN
random	528	MIDAS GIN
random	529	MIDAS GIN
random	530	MIDAS GIN
random	531	MIDAS GIN
random	532	MIDAS GIN
random	533	MIDAS GIN
random	534	MIDAS GIN
random	535	MIDAS GIN
random	536	MIDAS GIN
random	537	MIDAS GIN
random	538	MIDAS GIN
random	539	MIDAS GIN
random	540	MIDAS GIN
random	541	MIDAS GIN
random	542	MIDAS GIN
random	543	MIDAS GIN
random	544	MIDAS GIN
random	545	MIDAS GIN
random	546	MIDAS GIN
random	547	MIDAS GIN
random	548	MIDAS GIN
random	549	MIDAS GIN
random	550	MIDAS GIN
random	551	MIDAS GIN
random	552	MIDAS GIN
random	553	MIDAS GIN
random	554	MIDAS GIN
random	555	MIDAS GIN
random	556	MIDAS GIN
random	557	MIDAS GIN
random	558	MIDAS GIN
random	559	MIDAS GIN
random	560	MIDAS GIN
random	561	MIDAS GIN
random	562	MIDAS GIN
random	563	MIDAS GIN
random	564	MIDAS GIN
random	565	MIDAS GIN
random	566	MIDAS GIN
random	567	MIDAS GIN
random	568	MIDAS GIN
random	569	MIDAS GIN
random	570	MIDAS GIN
random	571	MIDAS GIN
random	572	MIDAS GIN
random	573	MIDAS GIN
random	574	MIDAS GIN
random	575	MIDAS GIN
random	576	MIDAS GIN
random	577	MIDAS GIN
random	578	MIDAS GIN
random	579	MIDAS GIN
random	580	MIDAS GIN
random	581	MIDAS GIN
random	582	MIDAS GIN
random	583	MIDAS GIN
random	584	MIDAS GIN
random	585	MIDAS GIN
random	586	MIDAS GIN
random	587	MIDAS GIN
random	588	MIDAS GIN
random	589	MIDAS GIN
random	590	MIDAS GIN
random	591	MIDAS GIN
random	592	MIDAS GIN
random	593	MIDAS GIN
random	594	MIDAS GIN
random	595	MIDAS GIN
random	596	MIDAS GIN
random	597	MIDAS GIN
random	598	MIDAS GIN
random	599	MIDAS GIN
random	600	MIDAS GIN
random	601	MIDAS GIN
random	602	MIDAS GIN
random	603	MIDAS GIN
random	604	MIDAS GIN
random	605	MIDAS GIN
random	606	MIDAS GIN
random	607	MIDAS GIN
random	608	MIDAS GIN
random	609	MIDAS GIN
random	610	MIDAS GIN
random	611	MIDAS GIN
random	612	MIDAS GIN
random	613	MIDAS GIN
random	614	MIDAS GIN
random	615	MIDAS GIN
random	616	MIDAS GIN
random	617	MIDAS GIN
random	618	MIDAS GIN
random	619	MIDAS GIN
random	620	MIDAS GIN
random	621	MIDAS GIN
random	622	MIDAS GIN
random	623	MIDAS GIN
random	624	MIDAS GIN
random	625	MIDAS GIN
random	626	MIDAS GIN
random	627	MIDAS GIN
random	628	MIDAS GIN
random	629	MIDAS GIN
random	630	MIDAS GIN
random	631	MIDAS GIN
random	632	MIDAS GIN
random	633	MIDAS GIN
random	634	MIDAS GIN
random	635	MIDAS GIN
random	636	MIDAS GIN
random	637	MIDAS GIN
random	638	MIDAS GIN
random	639	MIDAS GIN
random	640	MIDAS GIN
random	641	MIDAS GIN
random	642	MIDAS GIN
random	643	MIDAS GIN
random	644	MIDAS GIN
random	645	MIDAS GIN
random	646	MIDAS GIN
random	647	MIDAS GIN
random	648	MIDAS GIN
random	649	MIDAS GIN
random	650	MIDAS GIN
random	651	MIDAS GIN
random	652	MIDAS GIN
random	653	MIDAS GIN
random	654	MIDAS GIN
random	655	MIDAS GIN
random	656	MIDAS GIN
random	657	MIDAS GIN
random	658	MIDAS GIN
random	659	MIDAS GIN
random	660	MIDAS GIN
random	661	MIDAS GIN
random	662	MIDAS GIN
random	663	MIDAS GIN
random	664	MIDAS GIN
random	665	MIDAS GIN
random	666	MIDAS GIN
random	667	MIDAS GIN
random	668	MIDAS GIN
random	669	MIDAS GIN
random	670	MIDAS GIN
random	671	MIDAS GIN
random	672	MIDAS GIN
random	673	MIDAS GIN
random	674	MIDAS GIN
random	675	MIDAS GIN
random	676	MIDAS GIN
random	677	MIDAS GIN
random	678	MIDAS GIN
random	679	MIDAS GIN
random	680	MIDAS GIN
random	681	MIDAS GIN
random	682	MIDAS GIN
random	683	MIDAS GIN
random	684	MIDAS GIN
random	685	MIDAS GIN
random	686	MIDAS GIN
random	687	MIDAS GIN
random	688	MIDAS GIN
random	689	MIDAS GIN
random	690	MIDAS GIN
random	691	MIDAS GIN
random	692	MIDAS GIN
random	693	MIDAS GIN
random	694	MIDAS GIN
random	695	MIDAS GIN
random	696	MIDAS GIN
random	697	MIDAS GIN
random	698	MIDAS GIN
random	699	MIDAS GIN
random	700	MIDAS GIN
random	701	MIDAS GIN
random	702	MIDAS GIN
random	703	MIDAS GIN
random	704	MIDAS GIN
random	705	MIDAS GIN
random	706	MIDAS GIN
random	707	MIDAS GIN
random	708	MIDAS GIN
random	709	MIDAS GIN
random	710	MIDAS GIN
random	711	MIDAS GIN
random	712	MIDAS GIN
random	713	MIDAS GIN
random	714	MIDAS GIN
random	715	MIDAS GIN
random	716	MIDAS GIN
random	717	MIDAS GIN
random	718	MIDAS GIN
random	719	MIDAS GIN
random	720	MIDAS GIN
random	721	MIDAS GIN
random	722	MIDAS GIN
random	723	MIDAS GIN
random	724	MIDAS GIN
random	725	MIDAS GIN
random	726	MIDAS GIN
random	727	MIDAS GIN
random	728	MIDAS GIN
random	729	MIDAS GIN
random	730	MIDAS GIN
random	731	MIDAS GIN
random	732	MIDAS GIN
random	733	MIDAS GIN
random	734	MIDAS GIN
random	735	MIDAS GIN
random	736	MIDAS GIN
random	737	MIDAS GIN
random	738	MIDAS GIN
random	739	MIDAS GIN
random	740	MIDAS GIN
random	741	MIDAS GIN
random	742	MIDAS GIN
random	743	MIDAS GIN
random	744	MIDAS GIN
random	745	MIDAS GIN
random	746	MIDAS GIN
random	747	MIDAS GIN
random	748	MIDAS GIN
random	749	MIDAS GIN
random	750	MIDAS GIN
random	751	MIDAS GIN
random	752	MIDAS GIN
random	753	MIDAS GIN
random	754	MIDAS GIN
random	755	MIDAS GIN
random	756	MIDAS GIN
random	757	MIDAS GIN
random	758	MIDAS GIN
random	759	MIDAS GIN
random	760	MIDAS GIN
random	761	MIDAS GIN
random	762	MIDAS GIN
random	763	MIDAS GIN
random	764	MIDAS GIN
random	765	MIDAS GIN
random	766	MIDAS GIN
random	767	MIDAS GIN
random	768	MIDAS GIN
random	769	MIDAS GIN
random	770	MIDAS GIN
random	771	MIDAS GIN
random	772	MIDAS GIN
random	773	MIDAS GIN
random	774	MIDAS GIN
random	775	MIDAS GIN
random	776	MIDAS GIN
random	777	MIDAS GIN
random	778	MIDAS GIN
random	779	MIDAS GIN
random	780	MIDAS GIN
random	781	MIDAS GIN
random	782	MIDAS GIN
random	783	MIDAS GIN
random	784	MIDAS GIN
random	785	MIDAS GIN
random	786	MIDAS GIN
random	787	MIDAS GIN
random	788	MIDAS GIN
random	789	MIDAS GIN
random	790	MIDAS GIN
random	791	MIDAS GIN
random	792	MIDAS GIN
random	793	MIDAS GIN
random	794	MIDAS GIN
random	795	MIDAS GIN
random	796	MIDAS GIN
random	797	MIDAS GIN
random	798	MIDAS GIN
random	799	MIDAS GIN
random	800	MIDAS GIN
random	801	MIDAS GIN
random	802	MIDAS GIN
time-sliced	803	MIDAS GIN
random	804	MIDAS GIN
random	805	MIDAS GIN
random	806	MIDAS GIN
random	807	MIDAS GIN
random	808	MIDAS GIN
random	809	MIDAS GIN
random	810	MIDAS GIN
random	811	MIDAS GIN
random	812	MIDAS GIN
random	813	MIDAS GIN
random	814	MIDAS GIN
random	815	MIDAS GIN
random	816	MIDAS GIN
random	817	MIDAS GIN
random	818	MIDAS GIN
random	819	MIDAS GIN
random	820	MIDAS GIN
random	821	MIDAS GIN
random	822	MIDAS GIN
random	823	MIDAS GIN
random	824	MIDAS GIN
random	825	MIDAS GIN
random	826	MIDAS GIN
random	827	MIDAS GIN
random	828	MIDAS GIN
random	829	MIDAS GIN
random	830	MIDAS GIN
random	831	MIDAS GIN
random	832	MIDAS GIN
random	833	MIDAS GIN
random	834	MIDAS GIN
random	835	MIDAS GIN
random	836	MIDAS GIN
random	837	MIDAS GIN
random	838	MIDAS GIN
random	839	MIDAS GIN
random	840	MIDAS GIN
random	841	MIDAS GIN
random	842	MIDAS GIN
random	843	MIDAS GIN
random	844	MIDAS GIN
random	845	MIDAS GIN
random	846	MIDAS GIN
random	847	MIDAS GIN
random	848	MIDAS GIN
random	849	MIDAS GIN
random	850	MIDAS GIN
random	851	MIDAS GIN
random	852	MIDAS GIN
random	853	MIDAS GIN
random	854	MIDAS GIN
random	855	MIDAS GIN
random	856	MIDAS GIN
random	857	MIDAS GIN
random	858	MIDAS GIN
random	859	MIDAS GIN
random	860	MIDAS GIN
random	861	MIDAS GIN
random	862	MIDAS GIN
random	863	MIDAS GIN
random	864	MIDAS GIN
random	865	MIDAS GIN
random	866	MIDAS GIN
random	867	MIDAS GIN
random	868	MIDAS GIN
random	869	MIDAS GIN
random	870	MIDAS GIN
random	871	MIDAS GIN
random	872	MIDAS GIN
random	873	MIDAS GIN
random	874	MIDAS GIN
random	875	MIDAS GIN
random	876	MIDAS GIN
random	877	MIDAS GIN
random	878	MIDAS GIN
random	879	MIDAS GIN
random	880	MIDAS GIN
random	881	MIDAS GIN
random	882	MIDAS GIN
random	883	MIDAS GIN
random	884	MIDAS GIN
random	885	MIDAS GIN
random	886	MIDAS GIN
random	887	MIDAS GIN
random	888	MIDAS GIN
random	889	MIDAS GIN
random	890	MIDAS GIN
random	891	MIDAS GIN
random	892	MIDAS GIN
random	893	MIDAS GIN
random	894	MIDAS GIN
random	895	MIDAS GIN
random	896	MIDAS GIN
random	897	MIDAS GIN
random	898	MIDAS GIN
random	899	MIDAS GIN
random	900	MIDAS GIN
random	901	MIDAS GIN
time-sliced	902	MIDAS GIN
random	903	MIDAS GIN
random	904	MIDAS GIN
random	905	MIDAS GIN
random	906	MIDAS GIN
random	907	MIDAS GIN
random	908	MIDAS GIN
random	909	MIDAS GIN
random	910	MIDAS GIN
random	911	MIDAS GIN
random	912	MIDAS GIN
random	913	MIDAS GIN
random	914	MIDAS GIN
random	915	MIDAS GIN
random	916	MIDAS GIN
random	917	MIDAS GIN
random	918	MIDAS GIN
random	919	MIDAS GIN
random	920	MIDAS GIN
random	921	MIDAS GIN
random	922	MIDAS GIN
random	923	MIDAS GIN
random	924	MIDAS GIN
random	925	MIDAS GIN
random	926	MIDAS GIN
random	927	MIDAS GIN
random	928	MIDAS GIN
random	929	MIDAS GIN
random	930	MIDAS GIN
random	931	MIDAS GIN
random	932	MIDAS GIN
random	933	MIDAS GIN
random	934	MIDAS GIN
random	935	MIDAS GIN
random	936	MIDAS GIN
random	937	MIDAS GIN
random	938	MIDAS GIN
random	939	MIDAS GIN
random	940	MIDAS GIN
random	941	MIDAS GIN
random	942	MIDAS GIN
random	943	MIDAS GIN
random	944	MIDAS GIN
random	945	MIDAS GIN
random	946	MIDAS GIN
random	947	MIDAS GIN
random	948	MIDAS GIN
random	949	MIDAS GIN
random	950	MIDAS GIN
random	951	MIDAS GIN
random	952	MIDAS GIN
random	953	MIDAS GIN
random	954	MIDAS GIN
random	955	MIDAS GIN
random	956	MIDAS GIN
random	957	MIDAS GIN
random	958	MIDAS GIN
random	959	MIDAS GIN
random	960	MIDAS GIN
[truncated: 77 more rows]

## Sheet: SuppData1E
id	mean_prob	appr_vs_clin_vs_non
1	0.999998	NA
2	0.999974	Trials
3	0.999836	NA
4	0.999758	NA
5	0.999672	NA
6	0.999562	Trials
7	0.999361	NA
8	0.999344	Trials
9	0.999252	NA
10	0.999229	NA
11	0.999211	Approved
12	0.999133	Approved
13	0.999012	Trials
14	0.998975	Trials
15	0.998864	NA
16	0.998503	NA
17	0.997988	NA
18	0.997844	NA
19	0.997808	Trials
20	0.997794	Trials
21	0.997463	NA
22	0.996875	NA
23	0.996672	Approved
24	0.996304	Trials
25	0.996127	NA
26	0.996107	NA
27	0.99607	Trials
28	0.995629	Approved
29	0.993548	Trials
30	0.993253	NA
31	0.993116	NA
32	0.992714	Approved
33	0.992622	Approved
34	0.992477	Trials
35	0.992204	Approved
36	0.9922	NA
37	0.992054	NA
38	0.991847	NA
39	0.991686	NA
40	0.991407	Trials
41	0.991222	NA
42	0.990667	NA
43	0.990557	Trials
44	0.990548	NA
45	0.990519	NA
46	0.990384	Trials
47	0.990226	Approved
48	0.989738	NA
49	0.989723	Trials
50	0.989705	NA
51	0.989703	Trials
52	0.989539	NA
53	0.989302	Approved
54	0.98926	Trials
55	0.989235	NA
56	0.98888	NA
57	0.987804	Approved
58	0.987662	Trials
59	0.987456	NA
60	0.986305	NA
61	0.985671	NA
62	0.984909	NA
63	0.984014	Trials
64	0.98358	Approved
65	0.983275	NA
66	0.982949	Trials
67	0.98269	NA
68	0.982429	NA
69	0.98242	NA
70	0.982393	Trials
71	0.981981	NA
72	0.981949	NA
73	0.981769	Trials
74	0.981656	NA
75	0.98165	NA
76	0.981257	Approved
77	0.980853	Trials
78	0.980388	Trials
79	0.980343	NA
80	0.980292	NA
81	0.980254	Approved
82	0.980188	NA
83	0.980036	NA
84	0.979776	NA
85	0.979186	Trials
86	0.979124	Trials
87	0.978615	NA
88	0.978542	Trials
89	0.978301	Trials
90	0.978129	NA
91	0.978085	NA
92	0.977862	NA
93	0.977605	NA
94	0.977213	NA
95	0.977104	NA
96	0.97669	Approved
97	0.976577	Trials
98	0.976383	NA
99	0.975964	NA
100	0.975961	Trials
101	0.97572	NA
102	0.975124	Trials
103	0.974917	Trials
104	0.974552	Trials
105	0.974374	Trials
106	0.973638	Trials
107	0.973392	NA
108	0.973388	Trials
109	0.973365	NA
110	0.973161	NA
111	0.973014	NA
112	0.972761	NA
113	0.972759	NA
114	0.972598	Trials
115	0.972152	NA
116	0.971975	NA
117	0.971747	NA
118	0.971224	NA
119	0.971194	Trials
120	0.971155	NA
121	0.971143	NA
122	0.970388	NA
123	0.970358	NA
124	0.969933	Trials
125	0.969673	NA
126	0.969232	NA
127	0.968963	NA
128	0.968422	NA
129	0.96841	NA
130	0.968262	NA
131	0.966973	NA
132	0.96675	Trials
133	0.966658	NA
134	0.966574	NA
135	0.966355	NA
136	0.966159	NA
137	0.966104	NA
138	0.965685	NA
139	0.965329	NA
140	0.965082	NA
141	0.964711	NA
142	0.964343	Trials
143	0.963932	Trials
144	0.962594	Trials
145	0.962508	NA
146	0.962411	NA
147	0.962195	NA
148	0.961733	NA
149	0.961701	NA
150	0.960768	NA
151	0.959995	NA
152	0.959737	NA
153	0.959685	NA
154	0.959551	NA
155	0.958378	NA
156	0.958316	NA
157	0.958315	NA
158	0.958312	NA
159	0.958135	NA
160	0.958113	Approved
161	0.95797	Trials
162	0.957667	NA
163	0.956444	NA
164	0.956374	Trials
165	0.956361	NA
166	0.955557	NA
167	0.955495	NA
168	0.955318	Trials
169	0.954632	NA
170	0.954592	NA
171	0.954266	NA
172	0.953688	NA
173	0.953443	NA
174	0.952743	NA
175	0.952624	NA
176	0.952428	NA
177	0.952185	Trials
178	0.952151	NA
179	0.952144	NA
180	0.952124	NA
181	0.952084	NA
182	0.952053	NA
183	0.951921	Trials
184	0.951827	NA
185	0.951718	NA
186	0.950472	NA
187	0.950127	NA
188	0.950112	NA
189	0.949868	NA
190	0.947568	Approved
191	0.947371	Approved
192	0.946654	NA
193	0.94661	NA
194	0.946364	NA
195	0.945654	NA
196	0.945281	Trials
197	0.945122	NA
198	0.945013	NA
199	0.944014	NA
200	0.94389	Trials
201	0.943731	NA
202	0.943466	Approved
203	0.943458	NA
204	0.942351	NA
205	0.942245	NA
206	0.942228	NA
207	0.942017	NA
208	0.941838	Trials
209	0.941637	NA
210	0.941618	NA
211	0.941099	NA
212	0.940996	NA
213	0.940314	NA
214	0.939951	Trials
215	0.939838	NA
216	0.939377	NA
217	0.939136	NA
218	0.939125	NA
219	0.939069	NA
220	0.938843	NA
221	0.938711	NA
222	0.938611	Trials
223	0.938305	NA
224	0.93811	NA
225	0.937936	NA
226	0.936884	NA
227	0.936432	NA
228	0.935811	NA
229	0.935382	NA
230	0.935328	NA
231	0.934621	NA
232	0.93406	NA
233	0.933978	NA
234	0.933402	NA
235	0.933262	NA
236	0.93267	NA
237	0.932461	NA
238	0.931877	NA
239	0.93186	NA
240	0.931629	NA
241	0.930974	Trials
242	0.930955	Trials
243	0.93091	NA
244	0.930843	Trials
245	0.930726	NA
246	0.930467	NA
247	0.930234	NA
248	0.928786	Trials
249	0.928497	Trials
250	0.928462	NA
251	0.928145	Trials
252	0.927557	NA
253	0.926721	NA
254	0.926072	NA
255	0.925064	NA
256	0.924924	NA
257	0.924848	NA
258	0.924795	NA
259	0.924047	NA
260	0.923978	Trials
261	0.923484	NA
262	0.923445	NA
263	0.922529	NA
264	0.922221	NA
265	0.921995	NA
266	0.921792	NA
267	0.92168	NA
268	0.921646	Trials
269	0.921434	NA
270	0.921235	NA
271	0.920214	NA
272	0.920213	NA
273	0.919958	NA
274	0.918823	NA
275	0.918602	NA
276	0.917692	NA
277	0.917173	Trials
278	0.917107	NA
279	0.915588	NA
280	0.915414	Trials
281	0.914328	NA
282	0.914046	NA
283	0.913725	NA
284	0.913692	NA
285	0.913665	NA
286	0.91288	NA
287	0.91236	NA
288	0.912183	NA
289	0.911492	NA
290	0.910541	NA
291	0.909997	NA
292	0.909834	NA
293	0.908804	NA
294	0.908543	NA
295	0.908153	NA
296	0.907969	Trials
297	0.907486	NA
298	0.906127	NA
299	0.906106	Trials
300	0.905664	Trials
301	0.905088	NA
302	0.904945	NA
303	0.904423	NA
304	0.904403	NA
305	0.903717	NA
306	0.903702	NA
307	0.903248	NA
308	0.90297	Trials
309	0.901041	NA
310	0.901	NA
311	0.900283	NA
312	0.90025	Trials
313	0.900056	Trials
314	0.899922	NA
315	0.899753	NA
316	0.899658	NA
317	0.899469	Trials
318	0.899464	NA
319	0.898919	NA
320	0.89806	NA
321	0.897928	NA
322	0.897723	Trials
323	0.896245	NA
324	0.896166	NA
325	0.893727	NA
326	0.893194	Trials
327	0.892932	NA
328	0.892491	NA
329	0.892191	NA
330	0.892056	NA
331	0.89163	NA
332	0.891227	NA
333	0.890676	NA
334	0.889928	NA
335	0.889348	NA
336	0.889133	NA
337	0.888577	Trials
338	0.88708	NA
339	0.886941	NA
340	0.886794	NA
341	0.8866	NA
342	0.8859	NA
343	0.885761	NA
344	0.88561	NA
345	0.885123	NA
346	0.884863	NA
347	0.884573	NA
348	0.884384	NA
349	0.884076	NA
350	0.884042	NA
351	0.883673	NA
352	0.883341	NA
353	0.883002	Trials
354	0.882569	NA
355	0.882248	NA
356	0.881759	NA
357	0.881667	NA
358	0.879953	NA
359	0.878593	NA
360	0.878221	NA
361	0.878122	NA
362	0.878066	NA
363	0.878036	NA
364	0.877868	NA
365	0.877383	NA
366	0.87679	NA
367	0.876767	NA
368	0.876277	NA
369	0.876236	NA
370	0.876183	NA
371	0.876172	NA
372	0.876147	NA
373	0.875217	NA
374	0.875027	NA
375	0.874508	NA
376	0.873914	NA
377	0.873536	NA
378	0.873124	NA
379	0.873081	NA
380	0.873023	NA
381	0.87161	NA
382	0.871241	Trials
383	0.871003	NA
384	0.870927	NA
385	0.870472	NA
386	0.870376	Trials
387	0.870352	NA
388	0.870205	Trials
389	0.870154	NA
390	0.870122	NA
391	0.869606	NA
392	0.869557	NA
393	0.86953	NA
394	0.869394	NA
395	0.868219	NA
396	0.868072	NA
397	0.868055	NA
398	0.867776	NA
399	0.867454	NA
400	0.867383	NA
401	0.867131	NA
402	0.866998	NA
403	0.866782	NA
404	0.866322	NA
405	0.865442	NA
406	0.86359	NA
407	0.863286	NA
408	0.862836	NA
409	0.862534	NA
410	0.86233	NA
411	0.861859	NA
412	0.861619	Trials
413	0.860861	Trials
414	0.860496	NA
415	0.860488	NA
416	0.860279	NA
417	0.859183	NA
418	0.85898	NA
419	0.858815	NA
420	0.858462	NA
421	0.857328	NA
422	0.857153	NA
423	0.856305	NA
424	0.855903	NA
425	0.855518	NA
426	0.855487	NA
427	0.855396	NA
428	0.854777	NA
429	0.854329	NA
430	0.854173	NA
431	0.853599	NA
432	0.853522	NA
433	0.853259	Approved
434	0.852094	NA
435	0.851296	NA
436	0.8511	NA
437	0.850911	NA
438	0.85086	NA
439	0.850645	NA
440	0.850609	Trials
441	0.850441	NA
442	0.850127	NA
443	0.849876	NA
444	0.849311	NA
445	0.848756	NA
446	0.847196	NA
447	0.847109	Trials
448	0.846988	NA
449	0.846863	NA
450	0.84562	NA
451	0.845388	NA
452	0.845203	Trials
453	0.845093	NA
454	0.843339	NA
455	0.84298	NA
456	0.842308	NA
457	0.841804	NA
458	0.841797	NA
459	0.840949	NA
460	0.840819	Trials
461	0.840606	NA
462	0.840442	NA
463	0.840289	NA
464	0.839821	NA
465	0.839732	NA
466	0.83937	Trials
467	0.83923	Trials
468	0.838841	NA
469	0.838813	NA
470	0.838731	NA
471	0.837995	NA
472	0.837746	NA
473	0.83749	NA
474	0.836499	NA
475	0.83562	NA
476	0.835242	NA
477	0.834757	NA
478	0.834322	NA
479	0.834272	NA
480	0.833711	NA
481	0.832979	NA
482	0.832947	Trials
483	0.832615	NA
484	0.832564	NA
485	0.832552	Trials
486	0.832524	NA
487	0.832395	NA
488	0.832317	NA
489	0.831989	NA
490	0.831903	NA
491	0.831895	NA
492	0.831768	NA
493	0.831557	NA
494	0.831392	Trials
495	0.830308	NA
496	0.830277	NA
497	0.830144	NA
498	0.829913	NA
499	0.829897	NA
500	0.828991	NA
501	0.828921	Approved
502	0.828401	NA
503	0.828266	NA
504	0.828078	NA
505	0.827905	NA
506	0.827795	NA
507	0.827541	NA
508	0.827454	NA
509	0.826698	NA
510	0.826054	NA
511	0.826005	NA
512	0.825849	NA
513	0.825525	NA
514	0.824204	NA
515	0.823667	NA
516	0.823536	NA
517	0.823279	NA
518	0.821647	NA
519	0.821204	NA
520	0.820069	NA
521	0.81893	NA
522	0.818891	NA
523	0.818794	NA
524	0.818754	NA
525	0.818733	NA
526	0.818004	NA
527	0.817848	NA
528	0.817744	NA
529	0.817383	NA
530	0.817364	Trials
531	0.817354	NA
532	0.817306	NA
533	0.817089	NA
534	0.816886	NA
535	0.815948	NA
536	0.814535	NA
537	0.813815	NA
538	0.813097	NA
539	0.811949	NA
540	0.811933	NA
541	0.811569	NA
542	0.811055	NA
543	0.810948	NA
544	0.809751	NA
545	0.809637	NA
546	0.809491	Trials
547	0.808872	NA
548	0.8072	NA
549	0.807015	NA
550	0.806674	NA
551	0.806507	NA
552	0.806305	NA
553	0.805983	NA
554	0.805455	Trials
555	0.805212	NA
556	0.804846	NA
557	0.804314	NA
558	0.803817	NA
559	0.80343	NA
560	0.803401	NA
561	0.802568	NA
562	0.801933	NA
563	0.801715	NA
564	0.801691	NA
565	0.80165	Trials
566	0.801307	NA
567	0.800962	NA
568	0.800826	Trials
569	0.800762	NA
570	0.800275	NA
571	0.800235	NA
572	0.800193	NA
573	0.799909	NA
574	0.799775	NA
575	0.799766	NA
576	0.799558	NA
577	0.799538	NA
578	0.79949	NA
579	0.799408	NA
580	0.7992	NA
581	0.799005	NA
582	0.798781	NA
583	0.798509	NA
584	0.797265	NA
585	0.797136	NA
586	0.797104	NA
587	0.796973	NA
588	0.796698	NA
589	0.796116	NA
590	0.795797	NA
591	0.795654	NA
592	0.795582	NA
593	0.795261	NA
594	0.795074	NA
595	0.795019	NA
596	0.794858	NA
597	0.794608	NA
598	0.794544	NA
599	0.794486	NA
600	0.794467	NA
601	0.794309	NA
602	0.793507	NA
603	0.79337	NA
604	0.79309	NA
605	0.792437	NA
606	0.791835	NA
607	0.79173	NA
608	0.791015	NA
609	0.790105	NA
610	0.789661	NA
611	0.788228	NA
612	0.787247	NA
613	0.787171	NA
614	0.787062	NA
615	0.786931	NA
616	0.786923	NA
617	0.786719	NA
618	0.786445	NA
619	0.785497	NA
620	0.785172	NA
621	0.784981	NA
622	0.784698	NA
623	0.783989	NA
624	0.783667	NA
625	0.78324	Trials
626	0.782394	NA
627	0.781846	NA
628	0.780944	NA
629	0.780738	NA
630	0.78035	NA
631	0.780309	NA
632	0.780061	Trials
633	0.779871	Trials
634	0.779523	NA
635	0.77951	NA
636	0.777837	NA
637	0.777755	NA
638	0.777721	NA
639	0.777671	NA
640	0.777618	NA
641	0.777426	NA
642	0.776546	NA
643	0.77652	NA
644	0.776283	NA
645	0.776254	NA
646	0.776029	NA
647	0.774475	NA
648	0.774336	NA
649	0.773861	NA
650	0.773853	NA
651	0.773717	NA
652	0.773255	NA
653	0.773154	NA
654	0.772905	Trials
655	0.772696	Trials
656	0.772561	NA
657	0.772512	NA
658	0.772179	NA
659	0.77208	NA
660	0.771984	NA
661	0.771735	NA
662	0.769008	NA
663	0.768666	NA
664	0.76865	NA
665	0.76859	Trials
666	0.768062	NA
667	0.768042	NA
668	0.767657	NA
669	0.76761	NA
670	0.767606	NA
671	0.767549	NA
672	0.767438	NA
673	0.76674	NA
674	0.766699	NA
675	0.766511	NA
676	0.766257	NA
677	0.76601	Trials
678	0.765978	NA
679	0.76463	NA
680	0.764601	NA
681	0.764404	NA
682	0.764074	NA
683	0.762713	NA
684	0.762618	NA
685	0.762518	NA
686	0.761839	NA
687	0.761653	NA
688	0.761521	NA
689	0.761235	NA
690	0.760817	NA
691	0.760715	NA
692	0.760345	Trials
693	0.760341	NA
694	0.760158	NA
695	0.760041	NA
696	0.759651	Trials
697	0.758994	NA
698	0.758876	NA
699	0.758527	NA
700	0.758209	NA
701	0.757829	NA
702	0.757283	NA
703	0.757207	NA
704	0.756952	NA
705	0.75672	Trials
706	0.756436	NA
707	0.755774	NA
708	0.755352	NA
709	0.754297	NA
710	0.753719	NA
711	0.753697	NA
712	0.753595	NA
713	0.753425	NA
714	0.752786	NA
715	0.752636	NA
716	0.752395	NA
717	0.75192	NA
718	0.750437	NA
719	0.749814	Trials
720	0.749142	NA
721	0.748989	NA
722	0.747746	NA
723	0.746795	NA
724	0.746494	NA
725	0.746373	NA
726	0.745774	NA
727	0.745518	NA
728	0.744999	NA
729	0.74431	NA
730	0.744119	NA
731	0.743706	NA
732	0.743579	NA
733	0.743435	NA
734	0.74326	NA
735	0.742422	NA
736	0.742397	NA
737	0.742151	NA
738	0.741437	NA
739	0.741197	NA
740	0.740641	NA
741	0.740033	NA
742	0.739935	NA
743	0.739472	NA
744	0.73942	NA
745	0.73896	NA
746	0.738254	NA
747	0.737304	NA
748	0.737194	Trials
749	0.736803	NA
750	0.736763	NA
751	0.736522	NA
752	0.736398	NA
753	0.735372	NA
754	0.734313	NA
755	0.733819	NA
756	0.732771	NA
757	0.732668	NA
758	0.732482	NA
759	0.732137	NA
760	0.732119	NA
761	0.731818	NA
762	0.73143	NA
763	0.730775	Trials
764	0.730216	NA
765	0.730147	Trials
766	0.729899	NA
767	0.729773	NA
768	0.729557	NA
769	0.729018	NA
770	0.728843	NA
771	0.728297	NA
772	0.728218	NA
773	0.727358	NA
774	0.726899	NA
775	0.726572	NA
776	0.726549	NA
777	0.726264	NA
778	0.7261	NA
779	0.726014	NA
780	0.725962	NA
781	0.725909	NA
782	0.725467	NA
783	0.725392	NA
784	0.725036	NA
785	0.724596	NA
786	0.724504	NA
787	0.724449	NA
788	0.724427	NA
789	0.723992	NA
790	0.72386	NA
791	0.723743	NA
792	0.723371	NA
793	0.722887	NA
794	0.722762	Trials
795	0.722701	NA
796	0.722542	NA
797	0.722384	NA
798	0.72224	NA
799	0.721816	NA
800	0.72147	NA
801	0.720777	NA
802	0.720141	NA
803	0.720015	NA
804	0.719984	NA
805	0.719526	Approved
806	0.718925	NA
807	0.7179	NA
808	0.717834	NA
809	0.717374	NA
810	0.717001	NA
811	0.715747	NA
812	0.715578	NA
813	0.715574	NA
814	0.715413	NA
815	0.715112	NA
816	0.714938	NA
817	0.714799	NA
818	0.714778	NA
819	0.714393	NA
820	0.714342	NA
821	0.713955	NA
822	0.713706	NA
823	0.713621	NA
824	0.713253	NA
825	0.713245	NA
826	0.713139	NA
827	0.712899	NA
828	0.712808	NA
829	0.711942	NA
830	0.711525	NA
831	0.711093	NA
832	0.711061	NA
833	0.711007	NA
834	0.710606	NA
835	0.710086	NA
836	0.709707	NA
837	0.7092	NA
838	0.708685	NA
839	0.70815	NA
840	0.708125	NA
841	0.708083	NA
842	0.707982	NA
843	0.707785	NA
844	0.707773	NA
845	0.707087	NA
846	0.706603	NA
847	0.706493	Trials
848	0.706464	NA
849	0.70606	NA
850	0.705804	NA
851	0.705393	NA
852	0.705375	NA
853	0.705344	Trials
854	0.704642	NA
855	0.704274	NA
856	0.704177	NA
857	0.704128	NA
858	0.704035	NA
859	0.703253	NA
860	0.703128	NA
861	0.702339	NA
862	0.70196	NA
863	0.701579	NA
864	0.701345	NA
865	0.701141	NA
866	0.700946	NA
867	0.700898	Trials
868	0.70075	NA
869	0.700202	NA
870	0.700183	Trials
871	0.700153	NA
872	0.699856	NA
873	0.69958	NA
874	0.698828	NA
875	0.698643	Trials
876	0.698217	NA
877	0.698062	NA
878	0.697341	NA
879	0.695909	NA
880	0.695848	NA
881	0.695737	NA
882	0.695563	NA
883	0.69529	NA
884	0.695203	NA
885	0.695066	NA
886	0.694766	NA
887	0.694525	NA
888	0.694465	NA
889	0.694336	NA
890	0.694252	NA
891	0.693814	NA
892	0.692767	NA
893	0.692202	NA
894	0.691861	NA
895	0.691663	NA
896	0.691647	NA
897	0.69093	NA
898	0.689929	NA
899	0.689251	NA
900	0.688465	Trials
901	0.688278	NA
902	0.688215	NA
903	0.688154	NA
904	0.688122	NA
905	0.687989	NA
906	0.687887	NA
907	0.687783	NA
908	0.687592	NA
909	0.687528	NA
910	0.68682	NA
911	0.686769	NA
912	0.686763	NA
913	0.686445	NA
914	0.686406	NA
915	0.68607	NA
916	0.685968	NA
917	0.685618	NA
918	0.685264	NA
919	0.684731	NA
920	0.68416	NA
921	0.683593	NA
922	0.6832	NA
923	0.68278	NA
924	0.682439	NA
925	0.682397	NA
926	0.682046	NA
927	0.681843	NA
928	0.681843	NA
929	0.681749	NA
930	0.681582	Trials
931	0.681456	NA
932	0.681272	NA
933	0.681272	NA
934	0.681109	NA
935	0.680564	NA
936	0.680132	NA
937	0.679785	NA
938	0.679685	NA
939	0.678427	Trials
940	0.678294	NA
941	0.67793	NA
942	0.677763	NA
943	0.67765	NA
944	0.677015	NA
945	0.676199	NA
946	0.675721	NA
947	0.674677	NA
948	0.674441	NA
949	0.674399	NA
950	0.673866	NA
951	0.673474	NA
952	0.6733	NA
953	0.673225	NA
954	0.672987	NA
955	0.672536	Trials
956	0.672429	NA
957	0.672334	NA
958	0.672319	NA
959	0.672238	NA
960	0.672181	NA
961	0.671907	NA
962	0.671834	NA
963	0.671193	NA
964	0.671151	NA
965	0.6708	NA
966	0.670314	NA
967	0.670294	NA
968	0.670072	NA
969	0.669863	NA
970	0.669128	NA
971	0.668978	NA
972	0.668674	NA
973	0.668582	NA
974	0.668119	Trials
975	0.66807	NA
976	0.667998	NA
977	0.667672	NA
978	0.667467	NA
979	0.667219	NA
980	0.666982	NA
981	0.666748	NA
982	0.666688	NA
983	0.666215	NA
984	0.666208	NA
985	0.665857	NA
986	0.66585	NA
987	0.665822	NA
988	0.665501	NA
989	0.665309	NA
990	0.665224	NA
991	0.665219	NA
992	0.66487	NA
993	0.664668	NA
994	0.664414	NA
995	0.664395	NA
996	0.664389	NA
997	0.664011	Trials
998	0.663336	NA
999	0.663315	NA
1000	0.662515	NA
1001	0.662308	NA
1002	0.661543	NA
1003	0.661494	NA
1004	0.661337	NA
1005	0.661205	NA
1006	0.661091	NA
1007	0.660901	NA
1008	0.660759	NA
1009	0.660601	NA
1010	0.660513	NA
1011	0.660262	NA
1012	0.659986	NA
1013	0.659887	NA
1014	0.659365	Trials
1015	0.659333	NA
1016	0.658989	NA
1017	0.658794	NA
1018	0.658521	NA
1019	0.658501	NA
1020	0.658263	NA
1021	0.658154	NA
1022	0.657644	NA
1023	0.657448	NA
1024	0.657433	NA
1025	0.657125	NA
1026	0.657078	NA
1027	0.657072	NA
1028	0.656918	NA
1029	0.656895	NA
1030	0.656645	NA
1031	0.656477	NA
1032	0.656333	NA
1033	0.656013	Trials
1034	0.655282	NA
1035	0.65508	NA
1036	0.654712	NA
1037	0.65452	NA
1038	0.654483	NA
1039	0.654371	NA
1040	0.654288	Trials
1041	0.654162	NA
1042	0.653916	NA
1043	0.653852	NA
1044	0.653704	NA
1045	0.653548	NA
1046	0.653406	NA
1047	0.653071	NA
1048	0.653017	NA
1049	0.652435	NA
1050	0.652278	NA
1051	0.652082	NA
1052	0.651588	NA
1053	0.651445	NA
1054	0.650693	NA
1055	0.650525	NA
1056	0.650287	NA
1057	0.649793	NA
1058	0.649476	NA
1059	0.64946	NA
1060	0.649109	NA
1061	0.648305	NA
1062	0.648055	NA
1063	0.647625	NA
1064	0.647222	NA
1065	0.647222	NA
1066	0.64713	Trials
1067	0.646839	NA
1068	0.646745	NA
1069	0.646434	NA
1070	0.645968	NA
1071	0.645902	NA
1072	0.645571	NA
1073	0.645408	NA
1074	0.644641	NA
1075	0.644546	NA
1076	0.643694	NA
1077	0.643432	NA
1078	0.64267	NA
1079	0.642622	NA
1080	0.642524	NA
1081	0.642261	NA
1082	0.642233	NA
1083	0.642155	NA
1084	0.641823	NA
1085	0.641295	NA
1086	0.641049	NA
1087	0.640938	NA
1088	0.640867	NA
1089	0.640745	NA
1090	0.64045	NA
1091	0.640386	NA
1092	0.640378	NA
1093	0.640347	NA
1094	0.639711	Trials
1095	0.639669	Trials
1096	0.639665	NA
1097	0.639488	NA
1098	0.639465	NA
1099	0.63883	NA
1100	0.638714	NA
1101	0.638548	NA
1102	0.638437	NA
1103	0.638374	NA
1104	0.638306	NA
1105	0.638162	NA
1106	0.637725	NA
1107	0.637612	NA
1108	0.637594	NA
1109	0.637267	NA
1110	0.637041	NA
1111	0.636817	NA
1112	0.636664	NA
1113	0.636537	NA
1114	0.636392	NA
1115	0.636389	NA
1116	0.636144	NA
1117	0.636057	NA
1118	0.635997	NA
1119	0.635386	NA
1120	0.634861	NA
1121	0.634636	NA
1122	0.634311	NA
1123	0.634181	NA
1124	0.633783	Trials
1125	0.633619	NA
1126	0.633447	NA
1127	0.633322	NA
1128	0.63325	NA
1129	0.633222	NA
1130	0.633029	NA
1131	0.631566	NA
1132	0.631292	NA
1133	0.630862	NA
1134	0.630734	NA
1135	0.630311	NA
1136	0.630179	NA
1137	0.63015	NA
1138	0.629896	NA
1139	0.629168	NA
1140	0.62907	NA
1141	0.628085	NA
1142	0.628085	NA
1143	0.627845	NA
1144	0.627799	NA
1145	0.627798	NA
1146	0.627784	NA
1147	0.627767	NA
1148	0.627438	NA
1149	0.626987	NA
1150	0.626976	NA
1151	0.62688	NA
1152	0.626671	NA
1153	0.625987	NA
1154	0.625869	NA
1155	0.625173	NA
1156	0.625116	NA
1157	0.624926	NA
1158	0.624591	NA
1159	0.624115	NA
1160	0.62392	NA
1161	0.623703	Trials
1162	0.623516	NA
1163	0.623141	NA
1164	0.623141	NA
1165	0.622572	NA
1166	0.622467	NA
1167	0.622288	NA
1168	0.621545	NA
1169	0.621379	NA
1170	0.621238	NA
1171	0.621226	NA
1172	0.61977	NA
1173	0.619594	NA
1174	0.619436	NA
1175	0.619254	NA
1176	0.618618	Trials
1177	0.618496	NA
1178	0.61835	NA
1179	0.618291	NA
1180	0.618172	NA
1181	0.6181	NA
1182	0.618068	NA
1183	0.617922	NA
1184	0.61777	NA
1185	0.617711	Trials
1186	0.617538	NA
1187	0.617156	NA
1188	0.616479	NA
1189	0.616252	NA
1190	0.615648	NA
1191	0.615276	NA
1192	0.615039	NA
1193	0.614506	NA
1194	0.61393	NA
1195	0.613906	NA
1196	0.613631	NA
1197	0.613628	NA
1198	0.613303	NA
1199	0.613189	NA
1200	0.613159	NA
1201	0.613147	NA
1202	0.613053	NA
1203	0.612795	NA
1204	0.612442	NA
1205	0.611897	NA
1206	0.61179	NA
1207	0.611542	NA
1208	0.611504	NA
1209	0.611368	NA
1210	0.611222	NA
1211	0.611123	NA
1212	0.611117	NA
1213	0.610906	NA
1214	0.610751	NA
1215	0.610716	NA
1216	0.610678	NA
1217	0.610666	NA
1218	0.610424	NA
1219	0.61013	NA
1220	0.609941	NA
1221	0.60978	NA
1222	0.609714	NA
1223	0.609562	NA
1224	0.609235	NA
1225	0.609167	NA
1226	0.609165	NA
1227	0.607945	NA
1228	0.60793	NA
1229	0.607754	NA
1230	0.60773	Trials
1231	0.607227	NA
1232	0.606862	NA
1233	0.606597	NA
1234	0.606588	NA
1235	0.606179	NA
1236	0.60609	NA
1237	0.605941	NA
1238	0.605458	NA
1239	0.605411	NA
1240	0.604441	NA
1241	0.604397	NA
1242	0.604348	NA
1243	0.604218	NA
1244	0.604054	NA
1245	0.603814	NA
1246	0.603567	NA
1247	0.603504	Trials
1248	0.603495	NA
1249	0.603255	NA
1250	0.603247	NA
1251	0.603232	NA
1252	0.603189	NA
1253	0.603143	NA
1254	0.602976	NA
1255	0.602782	NA
1256	0.602671	NA
1257	0.60245	NA
1258	0.602379	NA
1259	0.602257	NA
1260	0.602251	NA
1261	0.601523	NA
1262	0.601473	NA
1263	0.601108	NA
1264	0.60103	NA
1265	0.600939	NA
1266	0.600857	NA
1267	0.600491	NA
1268	0.600281	NA
1269	0.600173	NA
1270	0.600148	NA
1271	0.600054	NA
1272	0.600033	NA
1273	0.599587	Trials
1274	0.598909	NA
1275	0.598655	NA
1276	0.598576	NA
1277	0.598431	NA
1278	0.598421	NA
1279	0.597929	NA
1280	0.597787	NA
1281	0.597723	NA
1282	0.597689	NA
1283	0.597347	NA
1284	0.597088	NA
1285	0.596672	NA
1286	0.59641	NA
1287	0.596365	NA
1288	0.596119	NA
1289	0.5961	NA
1290	0.595463	NA
1291	0.595414	NA
1292	0.595105	NA
1293	0.594829	NA
1294	0.594811	NA
1295	0.594769	NA
1296	0.594764	NA
1297	0.594761	NA
1298	0.594662	NA
1299	0.594566	NA
1300	0.59417	NA
1301	0.594104	NA
1302	0.593717	NA
1303	0.593176	NA
1304	0.592864	NA
1305	0.592622	NA
1306	0.592542	NA
1307	0.592475	NA
1308	0.59238	NA
1309	0.591984	NA
1310	0.591049	NA
1311	0.590998	NA
1312	0.590895	NA
1313	0.590832	NA
1314	0.590597	NA
1315	0.590307	NA
1316	0.5901	NA
1317	0.590068	Trials
1318	0.589964	NA
1319	0.589812	NA
1320	0.589765	NA
1321	0.589598	NA
1322	0.589594	NA
1323	0.589549	NA
1324	0.589439	NA
1325	0.588921	NA
1326	0.588296	NA
1327	0.588035	NA
1328	0.587727	NA
1329	0.58744	NA
1330	0.587331	NA
1331	0.587186	NA
1332	0.587157	NA
1333	0.587106	NA
1334	0.587064	NA
1335	0.586685	NA
1336	0.586477	NA
1337	0.586291	NA
1338	0.585287	NA
1339	0.585167	NA
1340	0.585005	NA
1341	0.584556	NA
1342	0.583993	NA
1343	0.583989	NA
1344	0.583345	NA
1345	0.582795	NA
1346	0.582763	NA
1347	0.582714	NA
1348	0.582412	NA
1349	0.582119	NA
1350	0.581556	NA
1351	0.58151	NA
1352	0.581116	NA
1353	0.58088	NA
1354	0.580879	NA
1355	0.58086	NA
1356	0.580618	NA
1357	0.580406	NA
1358	0.5802	NA
1359	0.579541	NA
1360	0.579483	NA
1361	0.578556	NA
1362	0.578482	NA
1363	0.578472	NA
1364	0.578245	NA
1365	0.577967	NA
1366	0.577825	NA
1367	0.577757	NA
1368	0.577299	NA
1369	0.577179	NA
1370	0.576662	NA
1371	0.576424	NA
1372	0.576402	NA
1373	0.576318	NA
1374	0.576169	NA
1375	0.576058	NA
1376	0.57591	NA
1377	0.575564	NA
1378	0.575547	NA
1379	0.575472	NA
1380	0.575366	NA
1381	0.575306	NA
1382	0.574658	NA
1383	0.574555	NA
1384	0.574437	NA
1385	0.574098	NA
1386	0.573926	NA
1387	0.573823	NA
1388	0.573668	NA
1389	0.57357	NA
1390	0.573404	NA
1391	0.573323	NA
1392	0.57317	NA
1393	0.573122	NA
1394	0.572978	NA
1395	0.57278	NA
1396	0.572373	NA
1397	0.572154	NA
1398	0.572124	NA
1399	0.572008	NA
1400	0.571961	NA
1401	0.571763	NA
1402	0.571711	NA
1403	0.571629	NA
1404	0.571403	NA
1405	0.571338	NA
1406	0.570724	NA
1407	0.570407	NA
1408	0.570241	NA
1409	0.570174	NA
1410	0.57008	NA
1411	0.569492	NA
1412	0.569313	NA
1413	0.569251	NA
1414	0.568988	NA
1415	0.568571	NA
1416	0.568035	NA
1417	0.567854	NA
1418	0.567701	NA
1419	0.567486	NA
1420	0.567266	NA
1421	0.567123	NA
1422	0.567046	NA
1423	0.566435	NA
1424	0.566389	NA
1425	0.566281	NA
1426	0.565854	NA
1427	0.56572	NA
1428	0.565191	NA
1429	0.565125	NA
1430	0.565018	NA
1431	0.564829	NA
1432	0.564796	NA
1433	0.564684	NA
1434	0.564219	NA
1435	0.564136	NA
1436	0.563835	NA
1437	0.563781	NA
1438	0.56374	NA
1439	0.563423	NA
1440	0.563351	NA
1441	0.563209	NA
1442	0.563016	NA
1443	0.562429	NA
1444	0.562037	NA
1445	0.562003	NA
1446	0.561854	NA
1447	0.561491	NA
1448	0.5614	NA
1449	0.561108	NA
1450	0.560932	NA
1451	0.560884	NA
1452	0.560616	NA
1453	0.56047	NA
1454	0.560459	NA
1455	0.559754	NA
1456	0.559298	NA
1457	0.559039	NA
1458	0.558892	NA
1459	0.558683	NA
1460	0.558675	NA
1461	0.558669	NA
1462	0.558655	NA
1463	0.558327	NA
1464	0.558205	NA
1465	0.557822	NA
1466	0.55769	NA
1467	0.557339	NA
1468	0.556979	NA
1469	0.556451	NA
1470	0.556112	NA
1471	0.556105	NA
1472	0.556083	NA
1473	0.556071	NA
1474	0.555972	NA
1475	0.555824	NA
1476	0.555786	NA
1477	0.555619	NA
1478	0.555576	NA
1479	0.555307	NA
1480	0.555057	NA
1481	0.554992	NA
1482	0.554912	NA
1483	0.554757	NA
1484	0.554665	NA
1485	0.554164	NA
1486	0.554146	NA
1487	0.554083	NA
1488	0.553524	NA
1489	0.553307	NA
1490	0.553301	NA
1491	0.552696	Trials
1492	0.552693	NA
1493	0.55244	NA
1494	0.552414	NA
1495	0.552309	NA
1496	0.552247	NA
1497	0.551915	NA
1498	0.551717	NA
1499	0.551563	NA
1500	0.551135	NA
1501	0.550933	NA
1502	0.550764	NA
1503	0.550234	NA
1504	0.55006	NA
1505	0.549799	NA
1506	0.549705	NA
1507	0.549174	NA
1508	0.549132	NA
1509	0.548928	NA
1510	0.548808	NA
1511	0.548652	NA
1512	0.548588	NA
1513	0.548535	NA
1514	0.54838	NA
1515	0.548037	NA
1516	0.547965	NA
1517	0.547886	NA
1518	0.547804	NA
1519	0.547552	NA
1520	0.54704	NA
1521	0.547007	NA
1522	0.546976	NA
1523	0.546784	NA
1524	0.546769	NA
1525	0.546514	NA
1526	0.546496	NA
1527	0.546203	Trials
1528	0.546067	NA
1529	0.546063	NA
1530	0.545867	NA
1531	0.545774	NA
1532	0.545627	NA
1533	0.545392	NA
1534	0.545279	NA
1535	0.544808	NA
1536	0.54478	NA
1537	0.544741	NA
1538	0.5439	NA
1539	0.543492	NA
1540	0.543463	NA
1541	0.543448	NA
1542	0.543274	NA
1543	0.542542	NA
1544	0.542129	NA
1545	0.542043	NA
1546	0.541899	NA
1547	0.541797	NA
1548	0.541575	NA
1549	0.541569	NA
1550	0.541499	NA
1551	0.54138	NA
1552	0.541328	NA
1553	0.541253	NA
1554	0.541183	NA
1555	0.541132	NA
1556	0.540881	NA
1557	0.540546	NA
1558	0.540186	NA
1559	0.540106	NA
1560	0.539918	Trials
1561	0.539916	NA
1562	0.539318	NA
1563	0.538747	NA
1564	0.538581	NA
1565	0.538048	NA
1566	0.537912	NA
1567	0.537283	NA
1568	0.536907	NA
1569	0.536359	NA
1570	0.536199	NA
1571	0.535981	NA
1572	0.53534	NA
1573	0.535216	NA
1574	0.535118	NA
1575	0.534679	NA
1576	0.534594	NA
1577	0.534309	NA
1578	0.53401	NA
1579	0.534008	NA
1580	0.533852	NA
1581	0.533531	NA
1582	0.53322	NA
1583	0.533021	NA
1584	0.532559	NA
1585	0.532395	NA
1586	0.532335	NA
1587	0.532151	NA
1588	0.531995	NA
1589	0.531833	NA
1590	0.531803	NA
1591	0.531397	NA
1592	0.531365	NA
1593	0.531356	NA
1594	0.531078	NA
1595	0.530811	NA
1596	0.530663	NA
1597	0.530606	NA
1598	0.530116	Trials
1599	0.529925	NA
1600	0.529887	NA
1601	0.529559	NA
1602	0.529532	NA
1603	0.529059	NA
1604	0.528825	NA
1605	0.528806	NA
1606	0.528752	NA
1607	0.528627	NA
1608	0.528509	NA
1609	0.528428	NA
1610	0.528228	NA
1611	0.528182	NA
1612	0.528145	NA
1613	0.528105	NA
1614	0.527488	NA
1615	0.527246	NA
1616	0.527046	NA
1617	0.526988	NA
1618	0.526913	NA
1619	0.526665	NA
1620	0.526559	NA
1621	0.526318	NA
1622	0.526258	NA
1623	0.52617	NA
1624	0.525854	NA
1625	0.525483	NA
1626	0.5252	NA
1627	0.52514	NA
1628	0.525065	NA
1629	0.524988	NA
1630	0.524494	NA
1631	0.524221	NA
1632	0.523757	NA
1633	0.523741	NA
1634	0.523429	NA
1635	0.523184	NA
1636	0.522872	NA
1637	0.522456	NA
1638	0.522218	NA
1639	0.52205	NA
1640	0.521991	NA
1641	0.521684	NA
1642	0.521187	NA
1643	0.521075	NA
1644	0.520714	NA
1645	0.51999	NA
1646	0.519902	NA
1647	0.519663	NA
1648	0.519363	NA
1649	0.519233	NA
1650	0.519129	NA
1651	0.518989	NA
1652	0.518912	NA
1653	0.518905	NA
1654	0.518323	NA
1655	0.517513	NA
1656	0.517205	NA
1657	0.517185	NA
1658	0.517158	NA
1659	0.517046	NA
1660	0.516989	NA
1661	0.516915	NA
1662	0.516579	NA
1663	0.516158	NA
1664	0.516083	NA
1665	0.51605	NA
1666	0.515688	NA
1667	0.515552	NA
1668	0.515329	NA
1669	0.515204	NA
1670	0.514203	NA
1671	0.51385	NA
1672	0.51341	NA
1673	0.513259	NA
1674	0.512709	NA
1675	0.512691	NA
1676	0.512471	NA
1677	0.512405	NA
1678	0.512397	NA
1679	0.512098	NA
1680	0.512057	NA
1681	0.512032	NA
1682	0.511977	NA
1683	0.511609	NA
1684	0.511575	NA
1685	0.511333	NA
1686	0.511258	NA
1687	0.511231	NA
1688	0.510975	NA
1689	0.510864	NA
1690	0.510687	NA
1691	0.510589	NA
1692	0.510546	NA
1693	0.510473	NA
1694	0.510153	NA
1695	0.510141	NA
1696	0.509981	NA
1697	0.50946	NA
1698	0.509267	NA
1699	0.509252	NA
1700	0.509113	NA
1701	0.508981	NA
1702	0.508839	NA
1703	0.508604	NA
1704	0.508518	NA
1705	0.508248	NA
1706	0.508225	NA
1707	0.508194	NA
1708	0.507936	NA
1709	0.507842	NA
1710	0.507785	NA
1711	0.507722	NA
1712	0.507663	NA
1713	0.507517	NA
1714	0.507439	NA
1715	0.507383	NA
1716	0.507114	NA
1717	0.507016	NA
1718	0.50688	NA
1719	0.506678	NA
1720	0.506553	NA
1721	0.506372	NA
1722	0.506242	NA
1723	0.506238	NA
1724	0.506193	NA
1725	0.506019	NA
1726	0.505877	NA
1727	0.505645	Trials
1728	0.505537	NA
1729	0.50505	NA
1730	0.504999	NA
1731	0.504806	NA
1732	0.504407	NA
1733	0.504386	NA
1734	0.504291	NA
1735	0.503783	NA
1736	0.503537	NA
1737	0.503327	NA
1738	0.503209	NA
1739	0.503123	NA
1740	0.502821	NA
1741	0.502737	NA
1742	0.5027	NA
1743	0.502304	NA
1744	0.501683	NA
1745	0.501404	NA
1746	0.501298	NA
1747	0.501136	NA
1748	0.500415	NA
1749	0.500178	NA
1750	0.499511	NA
1751	0.499214	NA
1752	0.499137	NA
1753	0.499066	NA
1754	0.498885	NA
1755	0.498269	NA
1756	0.497876	NA
1757	0.497875	NA
1758	0.497361	NA
1759	0.49722	NA
1760	0.497019	NA
1761	0.496813	NA
1762	0.496749	NA
1763	0.496126	NA
1764	0.496056	NA
1765	0.495792	NA
1766	0.495045	NA
1767	0.494923	NA
1768	0.49446	NA
1769	0.49423	NA
1770	0.493969	NA
1771	0.493851	NA
1772	0.493747	NA
1773	0.493516	NA
1774	0.493471	NA
1775	0.493402	NA
1776	0.493333	NA
1777	0.493326	NA
1778	0.493243	NA
1779	0.493109	NA
1780	0.492945	NA
1781	0.492628	NA
1782	0.49252	NA
1783	0.492497	NA
1784	0.492278	NA
1785	0.492226	NA
1786	0.491942	NA
1787	0.491484	NA
1788	0.491418	NA
1789	0.491369	NA
1790	0.491274	NA
1791	0.491048	NA
1792	0.490998	NA
1793	0.490839	NA
1794	0.490811	NA
1795	0.490637	NA
1796	0.490622	NA
1797	0.490558	NA
1798	0.490536	NA
1799	0.490521	NA
1800	0.490367	NA
1801	0.4903	NA
1802	0.489898	NA
1803	0.489891	NA
1804	0.48988	NA
1805	0.489805	NA
1806	0.489805	NA
1807	0.489717	NA
1808	0.489685	NA
1809	0.489591	NA
1810	0.489562	NA
1811	0.489404	NA
1812	0.48907	NA
1813	0.489005	NA
1814	0.488928	NA
1815	0.488927	NA
1816	0.488904	NA
1817	0.48889	NA
1818	0.488184	NA
1819	0.488121	NA
1820	0.488021	NA
1821	0.487765	NA
1822	0.487665	NA
1823	0.487402	NA
1824	0.487265	NA
1825	0.487232	NA
1826	0.487118	NA
1827	0.486841	NA
1828	0.486732	NA
1829	0.486709	NA
1830	0.48656	NA
1831	0.486478	NA
1832	0.486473	NA
1833	0.486074	NA
1834	0.485897	NA
1835	0.485863	NA
1836	0.485711	NA
1837	0.485701	NA
1838	0.485497	NA
1839	0.484962	NA
1840	0.484718	NA
1841	0.484614	NA
1842	0.484501	NA
1843	0.484437	NA
1844	0.484314	NA
1845	0.484235	NA
1846	0.484196	NA
1847	0.484114	NA
1848	0.484035	NA
1849	0.483895	NA
1850	0.483848	NA
1851	0.483654	NA
1852	0.483641	NA
1853	0.483432	NA
1854	0.483214	NA
1855	0.483165	NA
1856	0.483161	NA
1857	0.483061	NA
1858	0.482768	NA
1859	0.482626	NA
1860	0.482509	NA
1861	0.482423	NA
1862	0.481995	NA
1863	0.48196	NA
1864	0.481846	NA
1865	0.481823	NA
1866	0.481753	NA
1867	0.481602	NA
1868	0.481574	NA
1869	0.481564	NA
1870	0.481357	NA
1871	0.481151	NA
1872	0.481139	NA
1873	0.481041	NA
1874	0.480671	NA
1875	0.480637	NA
1876	0.480521	Trials
1877	0.480515	NA
1878	0.480413	NA
1879	0.480112	NA
1880	0.480057	NA
1881	0.480054	NA
1882	0.479885	Trials
1883	0.479267	NA
1884	0.479141	NA
1885	0.478808	NA
1886	0.478751	NA
1887	0.478749	NA
1888	0.478571	NA
1889	0.47851	NA
1890	0.478477	NA
1891	0.478452	NA
1892	0.478393	NA
1893	0.478006	NA
1894	0.477787	NA
1895	0.477715	NA
1896	0.477537	NA
1897	0.477309	NA
1898	0.477202	NA
1899	0.477193	NA
1900	0.477079	NA
1901	0.477026	NA
1902	0.477005	NA
1903	0.476788	NA
1904	0.476681	NA
1905	0.476634	NA
1906	0.476533	NA
1907	0.476368	NA
1908	0.476026	NA
1909	0.475962	NA
1910	0.475837	NA
1911	0.475831	NA
1912	0.475714	NA
1913	0.475649	NA
1914	0.475601	NA
1915	0.475538	NA
1916	0.475443	NA
1917	0.475403	NA
1918	0.475391	NA
1919	0.475354	NA
1920	0.475352	NA
1921	0.475013	NA
1922	0.474961	NA
1923	0.474937	NA
1924	0.474884	NA
1925	0.474669	NA
1926	0.474472	NA
1927	0.474421	NA
1928	0.474419	NA
1929	0.474388	NA
1930	0.474157	NA
1931	0.47408	NA
1932	0.474073	NA
1933	0.47398	NA
1934	0.473922	NA
1935	0.473743	NA
1936	0.47362	NA
1937	0.473584	NA
1938	0.473502	NA
1939	0.473292	NA
1940	0.473088	NA
1941	0.473031	NA
1942	0.472705	NA
1943	0.47226	NA
1944	0.472215	NA
1945	0.471777	NA
1946	0.471773	NA
1947	0.471752	NA
1948	0.471728	NA
1949	0.47169	NA
1950	0.471297	NA
1951	0.47127	NA
1952	0.471108	NA
1953	0.470932	NA
1954	0.470887	Trials
1955	0.470781	NA
1956	0.47058	NA
1957	0.470478	NA
1958	0.47043	NA
1959	0.470411	NA
1960	0.470335	NA
1961	0.470255	NA
1962	0.470252	NA
1963	0.469934	NA
1964	0.469771	NA
1965	0.469735	NA
1966	0.469684	NA
1967	0.469491	NA
1968	0.469202	NA
1969	0.469179	NA
1970	0.468893	NA
1971	0.468746	NA
1972	0.468701	NA
1973	0.468662	NA
1974	0.4685	NA
1975	0.468423	NA
1976	0.468141	NA
1977	0.467841	NA
1978	0.467831	NA
1979	0.467829	NA
1980	0.467734	NA
1981	0.467677	NA
1982	0.467657	NA
1983	0.467361	NA
1984	0.467093	NA
1985	0.467031	NA
1986	0.46692	NA
1987	0.466829	NA
1988	0.466595	NA
1989	0.466279	NA
1990	0.466085	NA
1991	0.466007	NA
1992	0.465985	NA
1993	0.465871	NA
1994	0.46503	NA
1995	0.46479	NA
1996	0.464623	NA
1997	0.464571	NA
1998	0.464454	NA
1999	0.464334	NA
[truncated: 9,921 more rows]

## Sheet: SuppData1F
cancer	rank_bin	corr	pval	method	neglog10pval	variable
lung	1-200	0.194337	0.00589496	Spearman's rank correlation rho	2.22952	Lung_x000D_ (n=380)
lung	201-400	0.146599	0.0393897	Spearman's rank correlation rho	1.40462	Lung_x000D_ (n=380)
lung	401-600	0.0228516	0.747863	Spearman's rank correlation rho	0.126178	Lung_x000D_ (n=380)
lung	601-800	0.0636196	0.370483	Spearman's rank correlation rho	0.431232	Lung_x000D_ (n=380)
lung	801-1000	0.0599543	0.39992	Spearman's rank correlation rho	0.398027	Lung_x000D_ (n=380)
renal	1-200	0.142565	0.0440984	Spearman's rank correlation rho	1.35558	Renal_x000D_ (n=136)
renal	201-400	0.0356319	0.617935	Spearman's rank correlation rho	0.209057	Renal_x000D_ (n=136)
renal	401-600	0.0149299	0.833663	Spearman's rank correlation rho	0.0790097	Renal_x000D_ (n=136)
renal	601-800	-0.0261652	0.71281	Spearman's rank correlation rho	0.147026	Renal_x000D_ (n=136)
renal	801-1000	0.0717512	0.313602	Spearman's rank correlation rho	0.503621	Renal_x000D_ (n=136)
bladder	1-200	0.106578	0.132998	Spearman's rank correlation rho	0.876156	Bladder_x000D_ (n=142)
bladder	201-400	0.122553	0.0854251	Spearman's rank correlation rho	1.06841	Bladder_x000D_ (n=142)
bladder	401-600	0.0346929	0.625478	Spearman's rank correlation rho	0.203788	Bladder_x000D_ (n=142)
bladder	601-800	0.00758869	0.914999	Spearman's rank correlation rho	0.0385794	Bladder_x000D_ (n=142)
bladder	801-1000	-0.0482092	0.498598	Spearman's rank correlation rho	0.302249	Bladder_x000D_ (n=142)
all	1-200	0.165363	0.019374	Spearman's rank correlation rho	1.71278	Pan_x000D_ (n=658)
all	201-400	0.155239	0.0290644	Spearman's rank correlation rho	1.53664	Pan_x000D_ (n=658)
all	401-600	0.0330248	0.642202	Spearman's rank correlation rho	0.192329	Pan_x000D_ (n=658)
all	601-800	0.0450686	0.525962	Spearman's rank correlation rho	0.279046	Pan_x000D_ (n=658)
all	801-1000	0.0730988	0.304582	Spearman's rank correlation rho	0.516296	Pan_x000D_ (n=658)
Supplementary Data 1F: Correlation between model predictions and Wald test statistic for differentially expressed genes (source data for S1F).

## Sheet: SuppData3A
feature	mean_eff_size	set	upper_sem	lower_sem
Anti-tumour mac	0.0167534	CV train	0.0167762	0.0167305
B/Plasma	0.0163095	CV train	0.0163219	0.0162971
BulkRNAseq	0.0180199	CV train	0.0180486	0.0179913
CD4 Tcm	0.0162831	CV train	0.016321	0.0162452
CD4 Th	0.016884	CV train	0.0169261	0.0168419
CD8 Teff	0.0169435	CV train	0.0169714	0.0169157
CD8 Tem	0.015982	CV train	0.0160221	0.0159419
CNA	0.016824	CV train	0.016854	0.0167941
CRISPR	0.0167279	CV train	0.0167386	0.0167172
DCs	0.0166738	CV train	0.0166899	0.0166577
DCs -veMANA	0.0163052	CV train	0.0163429	0.0162674
DCs dysfunctional	0.0171384	CV train	0.0171753	0.0171015
DCs functional	0.0185687	CV train	0.0185932	0.0185441
DCs mature	0.016723	CV train	0.0167666	0.0166793
DCs precursor	0.0159971	CV train	0.0160354	0.0159589
GRN	0.0323073	CV train	0.0324073	0.0322073
HLA-pep	0.0166708	CV train	0.0167101	0.0166315
Immunosuppressive mac	0.0168281	CV train	0.016843	0.0168131
Macrophage	0.0171891	CV train	0.0172029	0.0171753
Mutation	0.0168483	CV train	0.0168774	0.0168192
NK-like	0.0168356	CV train	0.0168734	0.0167978
T naïve	0.0164896	CV train	0.0165316	0.0164476
T proliferating	0.0167295	CV train	0.0167698	0.0166892
Tcell	0.016528	CV train	0.0165562	0.0164997
Terminal Tex	0.0159181	CV train	0.0159569	0.0158793
Treg	0.0187621	CV train	0.0188068	0.0187174
autoimmunity	0.0243892	CV train	0.024448	0.0243304
gSNP	0.0157155	CV train	0.0157423	0.0156886
Anti-tumour mac	0.0383942	CV test	0.0385342	0.0382541
B/Plasma	0.0379321	CV test	0.0380092	0.0378551
BulkRNAseq	0.0362838	CV test	0.0364572	0.0361105
CD4 Tcm	0.0357321	CV test	0.0359696	0.0354946
CD4 Th	0.0392704	CV test	0.0395131	0.0390278
CD8 Teff	0.0405857	CV test	0.0407574	0.040414
CD8 Tem	0.0387704	CV test	0.0390119	0.0385288
CNA	0.0396268	CV test	0.0398033	0.0394503
CRISPR	0.0376691	CV test	0.037734	0.0376043
DCs	0.0394174	CV test	0.039517	0.0393178
DCs -veMANA	0.0373021	CV test	0.0375467	0.0370575
DCs dysfunctional	0.0390343	CV test	0.0392842	0.0387844
DCs functional	0.0416339	CV test	0.0417779	0.04149
DCs mature	0.0387707	CV test	0.0390161	0.0385252
DCs precursor	0.03699	CV test	0.0372323	0.0367476
GRN	0.0575715	CV test	0.057831	0.057312
HLA-pep	0.0377567	CV test	0.0379984	0.037515
Immunosuppressive mac	0.0368909	CV test	0.0369829	0.0367988
Macrophage	0.0378171	CV test	0.037898	0.0377363
Mutation	0.0386793	CV test	0.0388494	0.0385092
NK-like	0.0332596	CV test	0.0335056	0.0330135
T naïve	0.0370628	CV test	0.0373058	0.0368198
T proliferating	0.0403621	CV test	0.0406061	0.0401181
Tcell	0.0375891	CV test	0.0377614	0.0374168
Terminal Tex	0.0387163	CV test	0.0389589	0.0384738
Treg	0.0490578	CV test	0.0493113	0.0488042
autoimmunity	0.0651568	CV test	0.0653584	0.0649551
gSNP	0.0361438	CV test	0.0363142	0.0359733
Anti-tumour mac	0.0430848	CV held-out	0.0431343	0.0430354
B/Plasma	0.0415886	CV held-out	0.0416146	0.0415626
BulkRNAseq	0.0363178	CV held-out	0.0363726	0.0362629
CD4 Tcm	0.0405518	CV held-out	0.0406321	0.0404716
CD4 Th	0.0431876	CV held-out	0.0432706	0.0431046
CD8 Teff	0.043705	CV held-out	0.043765	0.0436451
CD8 Tem	0.0417214	CV held-out	0.0418027	0.04164
CNA	0.0423468	CV held-out	0.0424052	0.0422884
CRISPR	0.0408607	CV held-out	0.0408826	0.0408388
DCs	0.0445016	CV held-out	0.0445379	0.0444652
DCs -veMANA	0.04091	CV held-out	0.0409881	0.0408319
DCs dysfunctional	0.0428397	CV held-out	0.0429251	0.0427544
DCs functional	0.0505894	CV held-out	0.0506509	0.0505279
DCs mature	0.0418517	CV held-out	0.0419342	0.0417691
DCs precursor	0.040328	CV held-out	0.0404073	0.0402487
GRN	0.0558125	CV held-out	0.0559284	0.0556965
HLA-pep	0.04212	CV held-out	0.0421996	0.0420403
Immunosuppressive mac	0.0415415	CV held-out	0.0415728	0.0415103
Macrophage	0.0407594	CV held-out	0.0407863	0.0407325
Mutation	0.0413349	CV held-out	0.0413928	0.041277
NK-like	0.0387482	CV held-out	0.0388254	0.0386711
T naïve	0.0419714	CV held-out	0.0420536	0.0418891
T proliferating	0.0439485	CV held-out	0.0440343	0.0438628
Tcell	0.0405425	CV held-out	0.0405991	0.040486
Terminal Tex	0.0431482	CV held-out	0.0432325	0.0430639
Treg	0.0521071	CV held-out	0.052198	0.0520162
autoimmunity	0.0692547	CV held-out	0.0693742	0.0691352
gSNP	0.0406197	CV held-out	0.0406769	0.0405625
Supplementary Data 3A: Node feature permutation importance across train-validation splits (source data for Fig S3A). See GitHub (https://github.com/augustgm/MIDAS/tree/main/Figs/Fig3/) for permutation files.

## Sheet: SuppData3B
bio_category	set	rank
autoimmunity	CV held-out	1
GRN	CV held-out	2
Treg	CV held-out	3
DCs functional	CV held-out	4
DCs	CV held-out	5
T proliferating	CV held-out	6
CD8 Teff	CV held-out	7
CD4 Th	CV held-out	8
Terminal Tex	CV held-out	9
Anti-tumour mac	CV held-out	10
DCs dysfunctional	CV held-out	11
CNA	CV held-out	12
HLA-pep	CV held-out	13
T naïve	CV held-out	14
DCs mature	CV held-out	15
CD8 Tem	CV held-out	16
B/Plasma	CV held-out	17
Immunosuppressive mac	CV held-out	18
Mutation	CV held-out	19
DCs -veMANA	CV held-out	20
CRISPR	CV held-out	21
Macrophage	CV held-out	22
gSNP	CV held-out	23
CD4 Tcm	CV held-out	24
Tcell	CV held-out	25
DCs precursor	CV held-out	26
NK-like	CV held-out	27
BulkRNAseq	CV held-out	28
autoimmunity	CV test	1
GRN	CV test	2
Treg	CV test	3
DCs functional	CV test	4
DCs	CV test	8
T proliferating	CV test	6
CD8 Teff	CV test	5
CD4 Th	CV test	9
Terminal Tex	CV test	13
Anti-tumour mac	CV test	15
DCs dysfunctional	CV test	10
CNA	CV test	7
HLA-pep	CV test	18
T naïve	CV test	22
DCs mature	CV test	11
CD8 Tem	CV test	12
B/Plasma	CV test	16
Immunosuppressive mac	CV test	24
Mutation	CV test	14
DCs -veMANA	CV test	21
CRISPR	CV test	19
Macrophage	CV test	17
gSNP	CV test	26
CD4 Tcm	CV test	27
Tcell	CV test	20
DCs precursor	CV test	23
NK-like	CV test	28
BulkRNAseq	CV test	25
autoimmunity	CV train	2
GRN	CV train	1
Treg	CV train	3
DCs functional	CV train	4
DCs	CV train	18
T proliferating	CV train	15
CD8 Teff	CV train	8
CD4 Th	CV train	9
Terminal Tex	CV train	27
Anti-tumour mac	CV train	14
DCs dysfunctional	CV train	7
CNA	CV train	13
HLA-pep	CV train	19
T naïve	CV train	21
DCs mature	CV train	17
CD8 Tem	CV train	26
B/Plasma	CV train	22
Immunosuppressive mac	CV train	12
Mutation	CV train	10
DCs -veMANA	CV train	23
CRISPR	CV train	16
Macrophage	CV train	6
gSNP	CV train	28
CD4 Tcm	CV train	24
Tcell	CV train	20
DCs precursor	CV train	25
NK-like	CV train	11
BulkRNAseq	CV train	5
Supplementary Data 3B: Ranked node feature permutation importance across train-validation splits (source data for Fig S3B). See GitHub (https://github.com/augustgm/MIDAS/tree/main/Figs/Fig3/) for permutation files.

## Sheet: SuppData4
pathway_id	gene_expl	pathway_name	med_abs_perm_imp	med_abs_perm_imp_norm_sqrtedge	edge_count
REACT:R-HSA-1059683	JAK2	Interleukin-6 signaling	2.4e-07	4.53557e-08	28
REACT:R-HSA-1059683	PTPN11	Interleukin-6 signaling	0.00083157	0.000157152	28
REACT:R-HSA-1059683	IL6ST	Interleukin-6 signaling	0.00135315	0.000255721	28
REACT:R-HSA-1059683	STAT1	Interleukin-6 signaling	0.00316387	0.000597916	28
REACT:R-HSA-1059683	JAK1	Interleukin-6 signaling	1e-06	1.88982e-07	28
REACT:R-HSA-1059683	TYK2	Interleukin-6 signaling	0.000398165	7.52461e-05	28
REACT:R-HSA-1059683	STAT3	Interleukin-6 signaling	0.0021707	0.000410224	28
REACT:R-HSA-1059683	IL6R	Interleukin-6 signaling	0.00095405	0.000180299	28
REACT:R-HSA-1059683	IL6	Interleukin-6 signaling	0.00295809	0.000559026	28
REACT:R-HSA-109581	TLR4	Apoptosis	0.00213831	6.70848e-05	1016
REACT:R-HSA-109581	TP53	Apoptosis	0.0170566	0.000535114	1016
REACT:R-HSA-109581	TLR3	Apoptosis	0.0641942	0.00201395	1016
REACT:R-HSA-109581	CTNNB1	Apoptosis	0.125802	0.00394677	1016
REACT:R-HSA-109581	TNFRSF10A	Apoptosis	0.0525151	0.00164754	1016
REACT:R-HSA-109581	TNFSF10	Apoptosis	0.27637	0.0086705	1016
REACT:R-HSA-109581	CASP9	Apoptosis	0.167673	0.00526038	1016
REACT:R-HSA-109581	BCL2	Apoptosis	0.00867118	0.000272039	1016
REACT:R-HSA-109582	JAK3	Hemostasis	0.000854815	2.08306e-05	1684
REACT:R-HSA-109582	ITGB1	Hemostasis	0.00689258	0.000167962	1684
REACT:R-HSA-109582	ANGPT2	Hemostasis	0.265398	0.00646735	1684
REACT:R-HSA-109582	PTPN11	Hemostasis	0.00558768	0.000136163	1684
REACT:R-HSA-109582	EP300	Hemostasis	0.0940318	0.00229141	1684
REACT:R-HSA-109582	IL2RA	Hemostasis	0.0147871	0.00036034	1684
REACT:R-HSA-109582	TGFB2	Hemostasis	0.0653797	0.00159321	1684
REACT:R-HSA-109582	HDAC1	Hemostasis	0.0653003	0.00159127	1684
REACT:R-HSA-109582	TNFRSF10A	Hemostasis	0.0104133	0.000253755	1684
REACT:R-HSA-109582	VEGFA	Hemostasis	0.00457745	0.000111546	1684
REACT:R-HSA-109582	CSF2	Hemostasis	0.120854	0.00294504	1684
REACT:R-HSA-109582	CEACAM1	Hemostasis	0.102412	0.00249562	1684
REACT:R-HSA-109582	IGF2	Hemostasis	0.00118787	2.89467e-05	1684
REACT:R-HSA-109582	MAPK14	Hemostasis	0.0877456	0.00213823	1684
REACT:R-HSA-109582	IGF1	Hemostasis	0.00016888	4.11535e-06	1684
REACT:R-HSA-109582	TGFB1	Hemostasis	0.0102443	0.000249638	1684
REACT:R-HSA-109582	CD9	Hemostasis	0.00662002	0.00016132	1684
REACT:R-HSA-109582	IL2RB	Hemostasis	0.0007168	1.74673e-05	1684
REACT:R-HSA-109582	IFNB1	Hemostasis	0.0438086	0.00106755	1684
REACT:R-HSA-109582	GPC1	Hemostasis	0.131539	0.00320541	1684
REACT:R-HSA-109582	TP53	Hemostasis	0.0114293	0.000278516	1684
REACT:R-HSA-109582	P2RX7	Hemostasis	0.0718697	0.00175136	1684
REACT:R-HSA-109582	SDC1	Hemostasis	0.0273786	0.000667175	1684
REACT:R-HSA-109582	SIRPA	Hemostasis	0.324825	0.00791551	1684
REACT:R-HSA-109582	EGF	Hemostasis	0.0622235	0.00151629	1684
REACT:R-HSA-109582	TEK	Hemostasis	0.0110805	0.000270014	1684
REACT:R-HSA-109582	ITGA4	Hemostasis	0.144384	0.00351842	1684
REACT:R-HSA-109582	LGALS3BP	Hemostasis	0.0376566	0.000917635	1684
REACT:R-HSA-109582	SELPLG	Hemostasis	0.0788237	0.00192082	1684
REACT:R-HSA-109582	ITGAM	Hemostasis	0.0071117	0.000173302	1684
REACT:R-HSA-109582	ITGAV	Hemostasis	0.0100325	0.000244478	1684
REACT:R-HSA-109582	JAK2	Hemostasis	1.55e-06	3.77712e-08	1684
REACT:R-HSA-109582	ANGPT1	Hemostasis	0.374015	0.0091142	1684
REACT:R-HSA-109582	JAK1	Hemostasis	8.2775e-05	2.0171e-06	1684
REACT:R-HSA-109582	TGFB3	Hemostasis	0.0063017	0.000153563	1684
REACT:R-HSA-109582	HDAC2	Hemostasis	0.0668681	0.00162948	1684
REACT:R-HSA-109582	CD47	Hemostasis	0.171862	0.00418802	1684
REACT:R-HSA-109582	SPN	Hemostasis	0.00469032	0.000114296	1684
REACT:R-HSA-109582	KRAS	Hemostasis	0.0925333	0.0022549	1684
REACT:R-HSA-109606	BCL2	Intrinsic Pathway for Apoptosis	0.0232882	0.00217164	115
REACT:R-HSA-109606	TP53	Intrinsic Pathway for Apoptosis	0.0239474	0.00223311	115
REACT:R-HSA-109606	CASP9	Intrinsic Pathway for Apoptosis	0.0694997	0.00648088	115
REACT:R-HSA-109704	FGF5	PI3K Cascade	0.104916	0.00784181	179
REACT:R-HSA-109704	PTPN11	PI3K Cascade	0.00047918	3.58156e-05	179
REACT:R-HSA-109704	TLR9	PI3K Cascade	1.32858e-08	9.93029e-10	179
REACT:R-HSA-109704	FGF2	PI3K Cascade	0.0278078	0.00207845	179
REACT:R-HSA-110056	IL6ST	MAPK3 (ERK1) activation	0.00313798	0.000810223	15
REACT:R-HSA-110056	JAK2	MAPK3 (ERK1) activation	5.9e-07	1.52337e-07	15
REACT:R-HSA-110056	JAK1	MAPK3 (ERK1) activation	9.5e-07	2.45289e-07	15
REACT:R-HSA-110056	TYK2	MAPK3 (ERK1) activation	0.0002442	6.30522e-05	15
REACT:R-HSA-110056	PTPN11	MAPK3 (ERK1) activation	0.00060925	0.000157308	15
REACT:R-HSA-110056	IL6	MAPK3 (ERK1) activation	0.00142108	0.000366923	15
REACT:R-HSA-110056	IL6R	MAPK3 (ERK1) activation	0.00197974	0.000511167	15
REACT:R-HSA-110313	ISG15	Translesion synthesis by Y family DNA polymerases bypasses lesions on DNA template	0.0795766	0.0084351	89
REACT:R-HSA-111447	BCL2	Activation of BAD and translocation to mitochondria	0.0042085	0.000825355	26
REACT:R-HSA-111448	TP53	Activation of NOXA and translocation to mitochondria	0.0285051	0.0142526	4
REACT:R-HSA-111453	BCL2	BH3-only proteins associate with and inactivate anti-apoptotic BCL-2 members	0.00595424	0.00171884	12
REACT:R-HSA-111458	CASP9	Formation of apoptosome	0	0	3
REACT:R-HSA-111459	CASP9	Activation of caspases through apoptosome-mediated cleavage	0.0123111	0.00502599	6
REACT:R-HSA-111461	CASP9	Cytochrome c-mediated apoptotic response	0.0123111	0.00502599	6
REACT:R-HSA-111463	CASP9	SMAC binds to IAPs	0.014025	0.00991717	2
REACT:R-HSA-111464	CASP9	SMAC-mediated dissociation of IAP:caspase complexes	0.014025	0.00991717	2
REACT:R-HSA-111465	CTNNB1	Apoptotic cleavage of cellular proteins	0.0382775	0.00439073	76
REACT:R-HSA-111469	CASP9	SMAC-mediated apoptotic response	0.014025	0.00991717	2
REACT:R-HSA-111471	CASP9	Apoptotic factor-mediated response	0.0123111	0.00502599	6
REACT:R-HSA-112382	CDK7	Formation of RNA Pol II elongation complex	0.0702404	0.00543536	167
REACT:R-HSA-112399	GDNF	IRS-mediated signalling	0.406247	0.0104718	1505
REACT:R-HSA-112399	ERBB2	IRS-mediated signalling	0.0391824	0.00101	1505
REACT:R-HSA-112399	CSF2	IRS-mediated signalling	0.173804	0.00448014	1505
REACT:R-HSA-112399	TLR9	IRS-mediated signalling	0.00240706	6.20466e-05	1505
REACT:R-HSA-112399	IL2RB	IRS-mediated signalling	0.00087936	2.26672e-05	1505
REACT:R-HSA-112399	JAK1	IRS-mediated signalling	5.485e-06	1.41387e-07	1505
REACT:R-HSA-112399	FGF2	IRS-mediated signalling	0.0392602	0.00101201	1505
REACT:R-HSA-112399	JAK3	IRS-mediated signalling	0.00090364	2.32931e-05	1505
REACT:R-HSA-112399	KIT	IRS-mediated signalling	0.00894084	0.000230468	1505
REACT:R-HSA-112399	MET	IRS-mediated signalling	0.039208	0.00101066	1505
REACT:R-HSA-112399	JAK2	IRS-mediated signalling	9.55e-07	2.4617e-08	1505
REACT:R-HSA-112399	FGF5	IRS-mediated signalling	0.0579524	0.00149384	1505
REACT:R-HSA-112399	PTPN11	IRS-mediated signalling	0.0135654	0.000349675	1505
REACT:R-HSA-112399	IL2RA	IRS-mediated signalling	0.0132899	0.000342574	1505
REACT:R-HSA-112399	EGF	IRS-mediated signalling	0.108162	0.00278809	1505
REACT:R-HSA-112399	KRAS	IRS-mediated signalling	0.0602642	0.00155343	1505
REACT:R-HSA-112399	EGFR	IRS-mediated signalling	0.0601345	0.00155008	1505
REACT:R-HSA-112399	NCAM1	IRS-mediated signalling	0.0809297	0.00208612	1505
REACT:R-HSA-112399	ANGPT1	IRS-mediated signalling	0.101884	0.00262627	1505
REACT:R-HSA-112399	TEK	IRS-mediated signalling	0.022656	0.000584002	1505
REACT:R-HSA-112409	PTPN11	RAF-independent MAPK1/3 activation	0.00060925	0.000104486	34
REACT:R-HSA-112409	IL6R	RAF-independent MAPK1/3 activation	0.0361509	0.00619982	34
REACT:R-HSA-112409	TYK2	RAF-independent MAPK1/3 activation	0.0009273	0.000159031	34
REACT:R-HSA-112409	JAK2	RAF-independent MAPK1/3 activation	1.25e-06	2.14373e-07	34
REACT:R-HSA-112409	IL6	RAF-independent MAPK1/3 activation	0.0134785	0.00231154	34
REACT:R-HSA-112409	IL6ST	RAF-independent MAPK1/3 activation	0.0160743	0.00275672	34
REACT:R-HSA-112409	JAK1	RAF-independent MAPK1/3 activation	1.55e-06	2.65823e-07	34
REACT:R-HSA-112411	PTPN11	MAPK1 (ERK2) activation	0.00170481	0.000472829	13
REACT:R-HSA-112411	TYK2	MAPK1 (ERK2) activation	0.00024457	6.78315e-05	13
REACT:R-HSA-112411	IL6	MAPK1 (ERK2) activation	0.00097467	0.000270325	13
REACT:R-HSA-112411	IL6R	MAPK1 (ERK2) activation	0.00140468	0.000389588	13
REACT:R-HSA-112411	JAK2	MAPK1 (ERK2) activation	3.6e-07	9.9846e-08	13
REACT:R-HSA-112411	JAK1	MAPK1 (ERK2) activation	9.5e-07	2.63483e-07	13
REACT:R-HSA-112411	IL6ST	MAPK1 (ERK2) activation	0.00491559	0.00136334	13
REACT:R-HSA-112412	TEK	SOS-mediated signalling	0.00489125	0.000140266	1216
REACT:R-HSA-112412	KRAS	SOS-mediated signalling	0.0560289	0.00160674	1216
REACT:R-HSA-112412	IL2RA	SOS-mediated signalling	0.0217148	0.000622716	1216
REACT:R-HSA-112412	FGF5	SOS-mediated signalling	0.0816662	0.00234194	1216
REACT:R-HSA-112412	KIT	SOS-mediated signalling	0.00313195	8.98148e-05	1216
REACT:R-HSA-112412	JAK2	SOS-mediated signalling	1.075e-06	3.08277e-08	1216
REACT:R-HSA-112412	GDNF	SOS-mediated signalling	0.331824	0.00951571	1216
REACT:R-HSA-112412	ERBB2	SOS-mediated signalling	0.0818261	0.00234652	1216
REACT:R-HSA-112412	EGFR	SOS-mediated signalling	0.060048	0.00172199	1216
REACT:R-HSA-112412	FGF2	SOS-mediated signalling	0.0363014	0.00104101	1216
REACT:R-HSA-112412	ANGPT1	SOS-mediated signalling	0.104338	0.00299211	1216
REACT:R-HSA-112412	JAK1	SOS-mediated signalling	2.701e-05	7.74565e-07	1216
REACT:R-HSA-112412	JAK3	SOS-mediated signalling	0.00073387	2.10452e-05	1216
REACT:R-HSA-112412	IL2RB	SOS-mediated signalling	0.00105638	3.02936e-05	1216
REACT:R-HSA-112412	CSF2	SOS-mediated signalling	0.19414	0.00556736	1216
REACT:R-HSA-112412	NCAM1	SOS-mediated signalling	0.0879082	0.00252094	1216
REACT:R-HSA-112412	MET	SOS-mediated signalling	0.0190219	0.00054549	1216
REACT:R-HSA-112412	EGF	SOS-mediated signalling	0.0997903	0.00286168	1216
REACT:R-HSA-113418	CDK7	Formation of the Early Elongation Complex	0.062768	0.00595767	111
REACT:R-HSA-113501	RB1	Inhibition of replication initiation of damaged DNA by RB1/E2F1	0.0228836	0.00634678	13
REACT:R-HSA-113510	RB1	E2F mediated regulation of DNA replication	0.0190014	0.00213782	79
REACT:R-HSA-114452	BCL2	Activation of BH3-only proteins	0.00994444	0.00123346	65
REACT:R-HSA-114452	TP53	Activation of BH3-only proteins	0.0272383	0.00337849	65
REACT:R-HSA-114604	JAK1	GPVI-mediated activation cascade	9.5e-07	7.12055e-08	178
REACT:R-HSA-114604	CSF2	GPVI-mediated activation cascade	0.0917147	0.00687431	178
REACT:R-HSA-114604	JAK3	GPVI-mediated activation cascade	0.00053557	4.01427e-05	178
REACT:R-HSA-114604	PTPN11	GPVI-mediated activation cascade	0.00229612	0.000172101	178
REACT:R-HSA-114604	IL2RB	GPVI-mediated activation cascade	3.625e-05	2.71705e-06	178
REACT:R-HSA-114604	JAK2	GPVI-mediated activation cascade	8.3e-07	6.22111e-08	178
REACT:R-HSA-114604	IL2RA	GPVI-mediated activation cascade	0.00488933	0.000366471	178
REACT:R-HSA-114608	TGFB3	Platelet degranulation	0.00194015	0.000184986	110
REACT:R-HSA-114608	TGFB2	Platelet degranulation	0.0727797	0.00693927	110
REACT:R-HSA-114608	CD9	Platelet degranulation	0.00170948	0.000162992	110
REACT:R-HSA-114608	IGF2	Platelet degranulation	0.0013368	0.000127459	110
REACT:R-HSA-114608	VEGFA	Platelet degranulation	0.00498178	0.000474994	110
REACT:R-HSA-114608	IGF1	Platelet degranulation	0.000157855	1.50509e-05	110
REACT:R-HSA-114608	LGALS3BP	Platelet degranulation	0.0233728	0.00222851	110
REACT:R-HSA-114608	TGFB1	Platelet degranulation	0.00670092	0.000638907	110
REACT:R-HSA-114608	EGF	Platelet degranulation	0.0274176	0.00261417	110
REACT:R-HSA-1168372	KIT	Downstream signaling events of B Cell Receptor (BCR)	0.00480872	0.0001379	1216
REACT:R-HSA-1168372	CASP9	Downstream signaling events of B Cell Receptor (BCR)	0.0967389	0.00277418	1216
REACT:R-HSA-1168372	MET	Downstream signaling events of B Cell Receptor (BCR)	0.0449953	0.00129033	1216
REACT:R-HSA-1168372	EGFR	Downstream signaling events of B Cell Receptor (BCR)	0.0469796	0.00134723	1216
REACT:R-HSA-1168372	TP53	Downstream signaling events of B Cell Receptor (BCR)	0.0264993	0.000759919	1216
REACT:R-HSA-1168372	EGF	Downstream signaling events of B Cell Receptor (BCR)	0.154682	0.00443582	1216
REACT:R-HSA-1168372	CD28	Downstream signaling events of B Cell Receptor (BCR)	0.159547	0.00457532	1216
REACT:R-HSA-1168372	ERBB2	Downstream signaling events of B Cell Receptor (BCR)	0.0253045	0.000725655	1216
REACT:R-HSA-1168372	FGF5	Downstream signaling events of B Cell Receptor (BCR)	0.0615845	0.00176606	1216
REACT:R-HSA-1168372	CD80	Downstream signaling events of B Cell Receptor (BCR)	0.00566287	0.000162394	1216
REACT:R-HSA-1168372	KRAS	Downstream signaling events of B Cell Receptor (BCR)	0.0621472	0.00178219	1216
REACT:R-HSA-1168372	FGF2	Downstream signaling events of B Cell Receptor (BCR)	0.040935	0.00117389	1216
REACT:R-HSA-1168372	NR4A1	Downstream signaling events of B Cell Receptor (BCR)	0.0631936	0.0018122	1216
REACT:R-HSA-1168372	PTPN11	Downstream signaling events of B Cell Receptor (BCR)	0.00220475	6.32255e-05	1216
REACT:R-HSA-1168372	ICOS	Downstream signaling events of B Cell Receptor (BCR)	0	0	1216
REACT:R-HSA-1168372	NFKB1	Downstream signaling events of B Cell Receptor (BCR)	0.0627449	0.00179933	1216
REACT:R-HSA-1169091	NFKB1	Activation of NF-kappaB in B cells	0.113651	0.00436154	679
REACT:R-HSA-1169092	KRAS	Activation of RAS in B cells	0	0	1
REACT:R-HSA-1169408	JAK1	ISG15 antiviral mechanism	3.7e-06	2.98154e-07	154
REACT:R-HSA-1169408	ISG15	ISG15 antiviral mechanism	0.0466133	0.00375621	154
REACT:R-HSA-1169408	STAT1	ISG15 antiviral mechanism	0.013416	0.00108109	154
REACT:R-HSA-1169410	STAT1	Antiviral mechanism by IFN-stimulated genes	0.013416	0.00108109	154
REACT:R-HSA-1169410	JAK1	Antiviral mechanism by IFN-stimulated genes	3.7e-06	2.98154e-07	154
REACT:R-HSA-1169410	ISG15	Antiviral mechanism by IFN-stimulated genes	0.0466133	0.00375621	154
REACT:R-HSA-1170546	JAK2	Prolactin receptor signaling	3.6e-07	8.48528e-08	18
REACT:R-HSA-1170546	PTPN11	Prolactin receptor signaling	0.00537138	0.00126605	18
REACT:R-HSA-1187000	CD9	Fertilization	0.000131245	7.57744e-05	3
REACT:R-HSA-1221632	ATR	Meiotic synapsis	0.0463151	0.00508375	83
REACT:R-HSA-1226099	STAT1	Signaling by FGFR in disease	0.0054605	0.000425099	165
REACT:R-HSA-1226099	FGF2	Signaling by FGFR in disease	0.0248601	0.00193536	165
REACT:R-HSA-1226099	KRAS	Signaling by FGFR in disease	0.0195352	0.00152081	165
REACT:R-HSA-1226099	STAT3	Signaling by FGFR in disease	0.000105925	8.24625e-06	165
REACT:R-HSA-1226099	FGF5	Signaling by FGFR in disease	0.0673567	0.00524371	165
REACT:R-HSA-1227986	EGFR	Signaling by ERBB2	0.0598288	0.00448436	178
REACT:R-HSA-1227986	KRAS	Signaling by ERBB2	0.0259735	0.0019468	178
REACT:R-HSA-1227986	ERBB2	Signaling by ERBB2	0.0107744	0.000807575	178
REACT:R-HSA-1227986	EGF	Signaling by ERBB2	0.0825948	0.00619074	178
REACT:R-HSA-1234158	EP300	Regulation of gene expression by Hypoxia-inducible Factor	0.0843839	0.0225526	14
REACT:R-HSA-1234158	VEGFA	Regulation of gene expression by Hypoxia-inducible Factor	0	0	14
REACT:R-HSA-1234174	EP300	Regulation of Hypoxia-inducible Factor (HIF) by oxygen	0.134139	0.00532315	635
REACT:R-HSA-1234174	VEGFA	Regulation of Hypoxia-inducible Factor (HIF) by oxygen	0.00104659	4.15327e-05	635
REACT:R-HSA-1236382	EGF	Constitutive Signaling by Ligand-Responsive EGFR Cancer Variants	0.0318815	0.0044643	51
REACT:R-HSA-1236382	EGFR	Constitutive Signaling by Ligand-Responsive EGFR Cancer Variants	0.0877886	0.0122929	51
REACT:R-HSA-1236382	KRAS	Constitutive Signaling by Ligand-Responsive EGFR Cancer Variants	0.0269452	0.00377309	51
REACT:R-HSA-1236394	KRAS	Signaling by ERBB4	0.0298318	0.00304469	96
REACT:R-HSA-1236394	EGF	Signaling by ERBB4	0.0431252	0.00440144	96
REACT:R-HSA-1236394	CXCL12	Signaling by ERBB4	0	0	96
REACT:R-HSA-1236394	ADAM17	Signaling by ERBB4	0.0240418	0.00245375	96
REACT:R-HSA-1236394	EGFR	Signaling by ERBB4	0.0586743	0.00598842	96
REACT:R-HSA-1236973	ITGB5	Cross-presentation of particulate exogenous antigens (phagosomes)	0.0223138	0.00843382	7
REACT:R-HSA-1236973	ITGAV	Cross-presentation of particulate exogenous antigens (phagosomes)	0.0005247	0.000198318	7
REACT:R-HSA-1236974	CALR	ER-Phagosome pathway	0.0346828	0.00140657	608
REACT:R-HSA-1236974	TLR1	ER-Phagosome pathway	0.248273	0.0100688	608
REACT:R-HSA-1236974	TLR4	ER-Phagosome pathway	0.0139852	0.000567176	608
REACT:R-HSA-1236974	TLR2	ER-Phagosome pathway	0.151613	0.00614873	608
REACT:R-HSA-1236975	ITGAV	Antigen processing-Cross presentation	0.00131604	5.2684e-05	624
REACT:R-HSA-1236975	TLR2	Antigen processing-Cross presentation	0.131768	0.00527494	624
REACT:R-HSA-1236975	CALR	Antigen processing-Cross presentation	0.0537542	0.00215189	624
REACT:R-HSA-1236975	ITGB5	Antigen processing-Cross presentation	0.042395	0.00169716	624
REACT:R-HSA-1236975	TLR4	Antigen processing-Cross presentation	0.0142125	0.000568957	624
REACT:R-HSA-1236975	TLR1	Antigen processing-Cross presentation	0.248485	0.00994737	624
REACT:R-HSA-1250196	EGFR	SHC1 events in ERBB2 signaling	0.0637704	0.00930187	47
REACT:R-HSA-1250196	ERBB2	SHC1 events in ERBB2 signaling	0.00693911	0.00101217	47
REACT:R-HSA-1250196	EGF	SHC1 events in ERBB2 signaling	0.0516947	0.00754044	47
REACT:R-HSA-1250196	KRAS	SHC1 events in ERBB2 signaling	0	0	47
REACT:R-HSA-1250347	KRAS	SHC1 events in ERBB4 signaling	0	0	13
REACT:R-HSA-1251932	EGFR	PLCG1 events in ERBB2 signaling	0.0564895	0.0252629	5
REACT:R-HSA-1251932	EGF	PLCG1 events in ERBB2 signaling	0.0188641	0.00843628	5
REACT:R-HSA-1251932	ERBB2	PLCG1 events in ERBB2 signaling	0.00609032	0.00272367	5
REACT:R-HSA-1251985	CXCL12	Nuclear signaling by ERBB4	0	0	28
REACT:R-HSA-1251985	ADAM17	Nuclear signaling by ERBB4	0.00579425	0.00109501	28
REACT:R-HSA-1257604	FGF2	PIP3 activates AKT signaling	0.0386097	0.00197029	384
REACT:R-HSA-1257604	ICOS	PIP3 activates AKT signaling	0	0	384
REACT:R-HSA-1257604	ERBB2	PIP3 activates AKT signaling	0.0216064	0.0011026	384
REACT:R-HSA-1257604	EGF	PIP3 activates AKT signaling	0.0891951	0.00455172	384
REACT:R-HSA-1257604	CD28	PIP3 activates AKT signaling	0.066516	0.00339438	384
REACT:R-HSA-1257604	FGF5	PIP3 activates AKT signaling	0.268682	0.0137111	384
REACT:R-HSA-1257604	CD80	PIP3 activates AKT signaling	0.00394121	0.000201124	384
REACT:R-HSA-1257604	CASP9	PIP3 activates AKT signaling	0.0824552	0.00420778	384
REACT:R-HSA-1257604	KIT	PIP3 activates AKT signaling	0.00568089	0.000289902	384
REACT:R-HSA-1257604	NR4A1	PIP3 activates AKT signaling	0.112291	0.00573034	384
REACT:R-HSA-1257604	TP53	PIP3 activates AKT signaling	0.0269628	0.00137594	384
REACT:R-HSA-1257604	MET	PIP3 activates AKT signaling	0.0249031	0.00127083	384
REACT:R-HSA-1257604	PTPN11	PIP3 activates AKT signaling	0.00112696	5.75099e-05	384
REACT:R-HSA-1257604	EGFR	PIP3 activates AKT signaling	0.055993	0.00285738	384
REACT:R-HSA-1266695	JAK1	Interleukin-7 signaling	8.3e-07	2.075e-07	16
REACT:R-HSA-1266695	JAK3	Interleukin-7 signaling	1.66e-05	4.15e-06	16
REACT:R-HSA-1266738	MET	Developmental Biology	0.0857429	0.00123247	4840
REACT:R-HSA-1266738	MMP2	Developmental Biology	0.00011277	1.62095e-06	4840
REACT:R-HSA-1266738	EGF	Developmental Biology	0.127993	0.00183977	4840
REACT:R-HSA-1266738	EGFR	Developmental Biology	0.165551	0.00237962	4840
REACT:R-HSA-1266738	PTPN11	Developmental Biology	0.0250588	0.000360194	4840
REACT:R-HSA-1266738	CTNNB1	Developmental Biology	0.0680856	0.000978662	4840
REACT:R-HSA-1266738	JAK2	Developmental Biology	0.000177755	2.55505e-06	4840
REACT:R-HSA-1266738	NFKB1	Developmental Biology	0.0458602	0.000659195	4840
REACT:R-HSA-1266738	VEGFA	Developmental Biology	0.00923484	0.000132741	4840
REACT:R-HSA-1266738	HDAC3	Developmental Biology	0.0714994	0.00102773	4840
REACT:R-HSA-1266738	IL2RA	Developmental Biology	0.0241397	0.000346983	4840
REACT:R-HSA-1266738	STAT3	Developmental Biology	0.00265068	3.81008e-05	4840
REACT:R-HSA-1266738	NCAM1	Developmental Biology	0.133873	0.00192429	4840
REACT:R-HSA-1266738	JAK1	Developmental Biology	0.00012882	1.85166e-06	4840
REACT:R-HSA-1266738	KDR	Developmental Biology	0.0302003	0.000434099	4840
REACT:R-HSA-1266738	ROBO1	Developmental Biology	0.13135	0.00188802	4840
REACT:R-HSA-1266738	TEK	Developmental Biology	0.0456873	0.000656709	4840
REACT:R-HSA-1266738	GDNF	Developmental Biology	0.360324	0.0051793	4840
REACT:R-HSA-1266738	GPC1	Developmental Biology	0.142012	0.00204128	4840
REACT:R-HSA-1266738	EPHA3	Developmental Biology	0.168171	0.00241729	4840
REACT:R-HSA-1266738	FGF2	Developmental Biology	0.0437708	0.000629161	4840
REACT:R-HSA-1266738	FGF5	Developmental Biology	0.0695534	0.00099976	4840
REACT:R-HSA-1266738	PDLIM7	Developmental Biology	0.074958	0.00107745	4840
REACT:R-HSA-1266738	ANGPT1	Developmental Biology	0.426236	0.00612671	4840
REACT:R-HSA-1266738	KRAS	Developmental Biology	0.0714721	0.00102734	4840
REACT:R-HSA-1266738	EP300	Developmental Biology	0.0845029	0.00121464	4840
REACT:R-HSA-1266738	CSF2	Developmental Biology	0.200433	0.00288102	4840
REACT:R-HSA-1266738	IL2RB	Developmental Biology	0.00184733	2.65535e-05	4840
REACT:R-HSA-1266738	ERBB2	Developmental Biology	0.0504513	0.000725186	4840
REACT:R-HSA-1266738	TGFB1	Developmental Biology	0.0133657	0.000192119	4840
REACT:R-HSA-1266738	KIT	Developmental Biology	0.048146	0.00069205	4840
REACT:R-HSA-1266738	JAK3	Developmental Biology	0.00247782	3.56162e-05	4840
REACT:R-HSA-1266738	ITGAV	Developmental Biology	0.0135238	0.000194391	4840
REACT:R-HSA-1266738	ITGB1	Developmental Biology	0.00784089	0.000112705	4840
REACT:R-HSA-1266738	MAPK14	Developmental Biology	0.196082	0.00281848	4840
REACT:R-HSA-1280215	EGF	Cytokine Signaling in Immune system	0.101578	0.00159871	4037
REACT:R-HSA-1280215	ADAM17	Cytokine Signaling in Immune system	0.0433442	0.000682184	4037
REACT:R-HSA-1280215	NFKB1	Cytokine Signaling in Immune system	0.128466	0.0020219	4037
REACT:R-HSA-1280215	IRAK4	Cytokine Signaling in Immune system	0.0790611	0.00124432	4037
REACT:R-HSA-1280215	CSF1	Cytokine Signaling in Immune system	0.0656581	0.00103338	4037
REACT:R-HSA-1280215	TP53	Cytokine Signaling in Immune system	0.0340303	0.000535595	4037
REACT:R-HSA-1280215	PTPN11	Cytokine Signaling in Immune system	0.0283646	0.000446423	4037
REACT:R-HSA-1280215	IFNAR2	Cytokine Signaling in Immune system	0.376305	0.00592258	4037
REACT:R-HSA-1280215	TNFRSF18	Cytokine Signaling in Immune system	0.404946	0.00637336	4037
REACT:R-HSA-1280215	CSF1R	Cytokine Signaling in Immune system	0.0602596	0.000948412	4037
REACT:R-HSA-1280215	IL10	Cytokine Signaling in Immune system	0.112119	0.00176461	4037
REACT:R-HSA-1280215	JAK2	Cytokine Signaling in Immune system	0.0100847	0.000158721	4037
REACT:R-HSA-1280215	BCL2	Cytokine Signaling in Immune system	0.00866264	0.000136339	4037
REACT:R-HSA-1280215	PTGS2	Cytokine Signaling in Immune system	0.109517	0.00172366	4037
REACT:R-HSA-1280215	TNFRSF17	Cytokine Signaling in Immune system	0.427605	0.00672997	4037
REACT:R-HSA-1280215	TNFRSF8	Cytokine Signaling in Immune system	0.161684	0.0025447	4037
REACT:R-HSA-1280215	ISG15	Cytokine Signaling in Immune system	0.102781	0.00161764	4037
REACT:R-HSA-1280215	MCL1	Cytokine Signaling in Immune system	0.0538243	0.000847128	4037
REACT:R-HSA-1280215	IL10RA	Cytokine Signaling in Immune system	0.682304	0.0107386	4037
REACT:R-HSA-1280215	TNFRSF13B	Cytokine Signaling in Immune system	0.366027	0.00576081	4037
REACT:R-HSA-1280215	IL23R	Cytokine Signaling in Immune system	0.198052	0.00311709	4037
REACT:R-HSA-1280215	IL12A	Cytokine Signaling in Immune system	0.270218	0.0042529	4037
REACT:R-HSA-1280215	IL4	Cytokine Signaling in Immune system	0.0555585	0.000874422	4037
REACT:R-HSA-1280215	TNFRSF1A	Cytokine Signaling in Immune system	0.0088602	0.000139449	4037
REACT:R-HSA-1280215	TNFRSF9	Cytokine Signaling in Immune system	0.160327	0.00252335	4037
REACT:R-HSA-1280215	IL27RA	Cytokine Signaling in Immune system	0.635662	0.0100045	4037
REACT:R-HSA-1280215	TNFRSF1B	Cytokine Signaling in Immune system	0.00578161	9.09953e-05	4037
REACT:R-HSA-1280215	TNFSF12	Cytokine Signaling in Immune system	0.531538	0.00836576	4037
REACT:R-HSA-1280215	CCR5	Cytokine Signaling in Immune system	0.00530071	8.34265e-05	4037
REACT:R-HSA-1280215	CD80	Cytokine Signaling in Immune system	0.00407703	6.41675e-05	4037
REACT:R-HSA-1280215	JAK3	Cytokine Signaling in Immune system	0.0409938	0.000645191	4037
REACT:R-HSA-1280215	ANGPT1	Cytokine Signaling in Immune system	0.0940446	0.00148015	4037
REACT:R-HSA-1280215	TEK	Cytokine Signaling in Immune system	0.0812405	0.00127862	4037
REACT:R-HSA-1280215	IL6ST	Cytokine Signaling in Immune system	0.112211	0.00176606	4037
REACT:R-HSA-1280215	CCL20	Cytokine Signaling in Immune system	0.0023361	3.67673e-05	4037
REACT:R-HSA-1280215	IL6	Cytokine Signaling in Immune system	0.0410516	0.000646102	4037
REACT:R-HSA-1280215	IL18R1	Cytokine Signaling in Immune system	0.179245	0.00282109	4037
REACT:R-HSA-1280215	IL2RB	Cytokine Signaling in Immune system	0.0912488	0.00143614	4037
REACT:R-HSA-1280215	TNFRSF11A	Cytokine Signaling in Immune system	0.171478	0.00269885	4037
REACT:R-HSA-1280215	STAT1	Cytokine Signaling in Immune system	0.0232479	0.000365894	4037
REACT:R-HSA-1280215	IL13	Cytokine Signaling in Immune system	0.130686	0.00205684	4037
REACT:R-HSA-1280215	CD27	Cytokine Signaling in Immune system	0.0233455	0.000367429	4037
REACT:R-HSA-1280215	TNFRSF12A	Cytokine Signaling in Immune system	0.231982	0.00365111	4037
REACT:R-HSA-1280215	FGF2	Cytokine Signaling in Immune system	0.0805624	0.00126795	4037
REACT:R-HSA-1280215	CD40	Cytokine Signaling in Immune system	0.0578603	0.000910649	4037
REACT:R-HSA-1280215	IL2RA	Cytokine Signaling in Immune system	0.332085	0.0052266	4037
REACT:R-HSA-1280215	IL18	Cytokine Signaling in Immune system	0.142679	0.00224559	4037
REACT:R-HSA-1280215	CCR1	Cytokine Signaling in Immune system	0.0112708	0.000177389	4037
REACT:R-HSA-1280215	TNFSF13B	Cytokine Signaling in Immune system	0.523632	0.00824132	4037
REACT:R-HSA-1280215	ITGB1	Cytokine Signaling in Immune system	0.00924992	0.000145582	4037
REACT:R-HSA-1280215	JAK1	Cytokine Signaling in Immune system	0.0138127	0.000217395	4037
REACT:R-HSA-1280215	ICAM1	Cytokine Signaling in Immune system	0.08225	0.00129451	4037
REACT:R-HSA-1280215	CSF2	Cytokine Signaling in Immune system	0.161456	0.00254112	4037
REACT:R-HSA-1280215	TNFRSF4	Cytokine Signaling in Immune system	0.243914	0.00383891	4037
REACT:R-HSA-1280215	ERBB2	Cytokine Signaling in Immune system	0.0442512	0.000696459	4037
REACT:R-HSA-1280215	IRAK3	Cytokine Signaling in Immune system	0.0469613	0.000739114	4037
REACT:R-HSA-1280215	FCER2	Cytokine Signaling in Immune system	0.0501473	0.000789257	4037
REACT:R-HSA-1280215	IL12RB1	Cytokine Signaling in Immune system	0.119878	0.00188673	4037
REACT:R-HSA-1280215	FLT3	Cytokine Signaling in Immune system	0.170776	0.0026878	4037
REACT:R-HSA-1280215	EGFR	Cytokine Signaling in Immune system	0.079292	0.00124796	4037
REACT:R-HSA-1280215	HAVCR2	Cytokine Signaling in Immune system	0.123429	0.00194262	4037
REACT:R-HSA-1280215	IFNGR1	Cytokine Signaling in Immune system	0.0185738	0.000292329	4037
REACT:R-HSA-1280215	TNFRSF25	Cytokine Signaling in Immune system	0.0562245	0.000884904	4037
REACT:R-HSA-1280215	TNFSF11	Cytokine Signaling in Immune system	0.0566839	0.000892135	4037
REACT:R-HSA-1280215	KRAS	Cytokine Signaling in Immune system	0.0796283	0.00125325	4037
REACT:R-HSA-1280215	STAT3	Cytokine Signaling in Immune system	0.00549629	8.65048e-05	4037
REACT:R-HSA-1280215	IL19	Cytokine Signaling in Immune system	0.193682	0.00304832	4037
REACT:R-HSA-1280215	IFNGR2	Cytokine Signaling in Immune system	0.142763	0.00224691	4037
REACT:R-HSA-1280215	IL1A	Cytokine Signaling in Immune system	0.21097	0.00332041	4037
REACT:R-HSA-1280215	IL4R	Cytokine Signaling in Immune system	0.155668	0.00245002	4037
REACT:R-HSA-1280215	CSF3R	Cytokine Signaling in Immune system	0.140827	0.00221645	4037
REACT:R-HSA-1280215	CD4	Cytokine Signaling in Immune system	0.0141998	0.000223488	4037
REACT:R-HSA-1280215	RORC	Cytokine Signaling in Immune system	0.160481	0.00252577	4037
REACT:R-HSA-1280215	IFNAR1	Cytokine Signaling in Immune system	0.191854	0.00301955	4037
REACT:R-HSA-1280215	IL17A	Cytokine Signaling in Immune system	0.0256736	0.000404071	4037
REACT:R-HSA-1280215	CD70	Cytokine Signaling in Immune system	0.438243	0.00689741	4037
REACT:R-HSA-1280215	TNFRSF14	Cytokine Signaling in Immune system	0.0329142	0.000518028	4037
REACT:R-HSA-1280215	IL1B	Cytokine Signaling in Immune system	0.124588	0.00196086	4037
REACT:R-HSA-1280215	KIT	Cytokine Signaling in Immune system	0.0535118	0.00084221	4037
REACT:R-HSA-1280215	TGFB1	Cytokine Signaling in Immune system	0.00743055	0.000116948	4037
REACT:R-HSA-1280215	CCR2	Cytokine Signaling in Immune system	0.0243449	0.000383159	4037
REACT:R-HSA-1280215	IFNB1	Cytokine Signaling in Immune system	0.347394	0.00546756	4037
REACT:R-HSA-1280215	GDNF	Cytokine Signaling in Immune system	0.375586	0.00591126	4037
REACT:R-HSA-1280215	TYK2	Cytokine Signaling in Immune system	0.0257853	0.000405828	4037
REACT:R-HSA-1280215	IL6R	Cytokine Signaling in Immune system	0.197958	0.00311561	4037
REACT:R-HSA-1280215	IL15	Cytokine Signaling in Immune system	0.240158	0.00377979	4037
REACT:R-HSA-1280215	NCAM1	Cytokine Signaling in Immune system	0.155098	0.00244106	4037
REACT:R-HSA-1280215	ITGAM	Cytokine Signaling in Immune system	0.00507397	7.98581e-05	4037
REACT:R-HSA-1280215	IL1RAP	Cytokine Signaling in Immune system	0.115296	0.00181462	4037
REACT:R-HSA-1280215	MET	Cytokine Signaling in Immune system	0.0507008	0.000797968	4037
REACT:R-HSA-1280215	VEGFA	Cytokine Signaling in Immune system	0.00180378	2.83892e-05	4037
REACT:R-HSA-1280215	MMP2	Cytokine Signaling in Immune system	0.000542605	8.53993e-06	4037
REACT:R-HSA-1280215	IL1R1	Cytokine Signaling in Immune system	0.0167689	0.000263922	4037
REACT:R-HSA-1280215	FGF5	Cytokine Signaling in Immune system	0.167917	0.00264281	4037
REACT:R-HSA-1280218	NFKB1	Adaptive Immune System	0.0643694	0.00104724	3778
REACT:R-HSA-1280218	KLRC1	Adaptive Immune System	0.584188	0.00950433	3778
REACT:R-HSA-1280218	ITGB5	Adaptive Immune System	0.0906694	0.00147513	3778
REACT:R-HSA-1280218	KIT	Adaptive Immune System	0.00889358	0.000144692	3778
REACT:R-HSA-1280218	ERBB2	Adaptive Immune System	0.0664245	0.00108068	3778
REACT:R-HSA-1280218	FGF2	Adaptive Immune System	0.0356993	0.000580803	3778
REACT:R-HSA-1280218	BTLA	Adaptive Immune System	0.393821	0.0064072	3778
REACT:R-HSA-1280218	CD3D	Adaptive Immune System	0.430995	0.00701198	3778
REACT:R-HSA-1280218	CBLB	Adaptive Immune System	0.141779	0.00230665	3778
REACT:R-HSA-1280218	ICOS	Adaptive Immune System	0	0	3778
REACT:R-HSA-1280218	FCGR2B	Adaptive Immune System	0.0950572	0.00154651	3778
REACT:R-HSA-1280218	TP53	Adaptive Immune System	0.0213486	0.000347327	3778
REACT:R-HSA-1280218	ULBP1	Adaptive Immune System	0	0	3778
REACT:R-HSA-1280218	PDCD1	Adaptive Immune System	0.0467965	0.000761346	3778
REACT:R-HSA-1280218	CD28	Adaptive Immune System	0.265415	0.00431812	3778
REACT:R-HSA-1280218	LAG3	Adaptive Immune System	0	0	3778
REACT:R-HSA-1280218	PTPN11	Adaptive Immune System	0.00903159	0.000146938	3778
REACT:R-HSA-1280218	ITGAV	Adaptive Immune System	0.00767828	0.00012492	3778
REACT:R-HSA-1280218	LAIR1	Adaptive Immune System	0.614525	0.0099979	3778
REACT:R-HSA-1280218	TLR4	Adaptive Immune System	0.0214311	0.00034867	3778
REACT:R-HSA-1280218	CD22	Adaptive Immune System	0.652467	0.0106152	3778
REACT:R-HSA-1280218	CD274	Adaptive Immune System	0.532466	0.00866285	3778
REACT:R-HSA-1280218	EGFR	Adaptive Immune System	0.055619	0.000904883	3778
REACT:R-HSA-1280218	NCR1	Adaptive Immune System	0.0784166	0.00127578	3778
REACT:R-HSA-1280218	CD40	Adaptive Immune System	0.0124309	0.000202242	3778
REACT:R-HSA-1280218	FGF5	Adaptive Immune System	0.0688245	0.00111973	3778
REACT:R-HSA-1280218	ITGB1	Adaptive Immune System	0.0036425	5.92609e-05	3778
REACT:R-HSA-1280218	ICAM1	Adaptive Immune System	0.0197242	0.0003209	3778
REACT:R-HSA-1280218	CD4	Adaptive Immune System	0.0170394	0.000277219	3778
REACT:R-HSA-1280218	TLR1	Adaptive Immune System	0.177297	0.0028845	3778
REACT:R-HSA-1280218	ITGA4	Adaptive Immune System	0.245077	0.00398723	3778
REACT:R-HSA-1280218	KLRG1	Adaptive Immune System	0.0148465	0.000241542	3778
REACT:R-HSA-1280218	CASP9	Adaptive Immune System	0.141547	0.00230287	3778
REACT:R-HSA-1280218	CD8A	Adaptive Immune System	0.0912892	0.00148521	3778
REACT:R-HSA-1280218	KRAS	Adaptive Immune System	0.0692028	0.00112588	3778
REACT:R-HSA-1280218	TNFRSF14	Adaptive Immune System	0.0590029	0.000959936	3778
REACT:R-HSA-1280218	TRAIP	Adaptive Immune System	0.182199	0.00296424	3778
REACT:R-HSA-1280218	CD80	Adaptive Immune System	0.311399	0.00506624	3778
REACT:R-HSA-1280218	EGF	Adaptive Immune System	0.125716	0.00204531	3778
REACT:R-HSA-1280218	CALR	Adaptive Immune System	0.0583585	0.000949452	3778
REACT:R-HSA-1280218	CD160	Adaptive Immune System	0.0785244	0.00127754	3778
REACT:R-HSA-1280218	PDCD1LG2	Adaptive Immune System	0.280819	0.00456874	3778
REACT:R-HSA-1280218	CD3G	Adaptive Immune System	0.79243	0.0128923	3778
REACT:R-HSA-1280218	CTLA4	Adaptive Immune System	0.00905231	0.000147275	3778
REACT:R-HSA-1280218	MET	Adaptive Immune System	0.0604065	0.000982771	3778
REACT:R-HSA-1280218	ITGB7	Adaptive Immune System	0.045628	0.000742336	3778
REACT:R-HSA-1280218	CD200	Adaptive Immune System	0.475112	0.00772975	3778
REACT:R-HSA-1280218	CD3E	Adaptive Immune System	0.031253	0.000508465	3778
REACT:R-HSA-1280218	NR4A1	Adaptive Immune System	0.0668243	0.00108719	3778
REACT:R-HSA-1280218	TLR2	Adaptive Immune System	0.105722	0.00172002	3778
REACT:R-HSA-1295596	PTPN11	Spry regulation of FGF signaling	0.00454958	0.000780247	34
REACT:R-HSA-1300652	CD9	Sperm:Oocyte Membrane Binding	NA	NA	0
REACT:R-HSA-1306955	ERBB2	GRB7 events in ERBB2 signaling	0.0182291	0.00911457	4
REACT:R-HSA-1358803	ERBB2	Downregulation of ERBB2:ERBB3 signaling	0.0175265	0.00505947	12
REACT:R-HSA-1368071	HDAC3	NR1D1 (REV-ERBA) represses gene expression	0.0290278	0.0205258	2
REACT:R-HSA-1368082	HDAC3	RORA activates gene expression	0.0431008	0.0053876	64
REACT:R-HSA-1368082	EP300	RORA activates gene expression	0.0807291	0.0100911	64
REACT:R-HSA-1368108	EP300	BMAL1:CLOCK,NPAS2 activates circadian gene expression	0.0842178	0.00918892	84
REACT:R-HSA-1368108	NR3C1	BMAL1:CLOCK,NPAS2 activates circadian gene expression	0.0118408	0.00129194	84
REACT:R-HSA-1368108	HDAC3	BMAL1:CLOCK,NPAS2 activates circadian gene expression	0.0365141	0.00398402	84
REACT:R-HSA-139853	P2RX7	Elevation of cytosolic Ca2+ levels	0	0	15
REACT:R-HSA-139915	TP53	Activation of PUMA and translocation to mitochondria	0.00605786	0.00168015	13
REACT:R-HSA-140180	PTGS1	COX reactions	NA	NA	0
REACT:R-HSA-140534	TLR4	Ligand-dependent caspase activation	0.000849695	0.00013606	39
REACT:R-HSA-140534	TLR3	Ligand-dependent caspase activation	0.0379331	0.00607416	39
REACT:R-HSA-140534	TNFRSF10A	Ligand-dependent caspase activation	0.0200427	0.00320941	39
REACT:R-HSA-140534	TNFSF10	Ligand-dependent caspase activation	0.117226	0.0187711	39
REACT:R-HSA-1430728	ENTPD1	Metabolism	0.01522	0.000238249	4081
REACT:R-HSA-1430728	ABCC1	Metabolism	0	0	4081
REACT:R-HSA-1430728	GPC2	Metabolism	0	0	4081
REACT:R-HSA-1430728	HDAC3	Metabolism	0.138348	0.00216565	4081
REACT:R-HSA-1430728	TYRP1	Metabolism	0.193567	0.00303003	4081
REACT:R-HSA-1430728	FBP1	Metabolism	0.0309553	0.000484564	4081
REACT:R-HSA-1430728	TPH1	Metabolism	0.0586976	0.000918835	4081
REACT:R-HSA-1430728	EP300	Metabolism	0.101286	0.0015855	4081
REACT:R-HSA-1430728	CYP1B1	Metabolism	0.0339446	0.000531358	4081
REACT:R-HSA-1430728	NR1H3	Metabolism	0.0713036	0.00111616	4081
REACT:R-HSA-1430728	GUCY2C	Metabolism	0.0328418	0.000514095	4081
REACT:R-HSA-1430728	PTGS2	Metabolism	0.242953	0.00380311	4081
REACT:R-HSA-1430728	TDO2	Metabolism	0.0121765	0.000190607	4081
REACT:R-HSA-1430728	ARG1	Metabolism	0.0208319	0.000326097	4081
REACT:R-HSA-1430728	GPC1	Metabolism	0.053006	0.00082974	4081
REACT:R-HSA-1430728	HMMR	Metabolism	0.0768141	0.00120242	4081
REACT:R-HSA-1430728	FOLR2	Metabolism	2.88914e-09	4.52257e-11	4081
REACT:R-HSA-1430728	TK1	Metabolism	0.136562	0.0021377	4081
REACT:R-HSA-1430728	IDH1	Metabolism	0.00806244	0.000126207	4081
REACT:R-HSA-1430728	LALBA	Metabolism	0.048694	0.000762241	4081
REACT:R-HSA-1430728	IDO1	Metabolism	0.0451711	0.000707095	4081
REACT:R-HSA-1430728	CD38	Metabolism	0.0350271	0.000548304	4081
REACT:R-HSA-1430728	PTGS1	Metabolism	0.351238	0.00549817	4081
REACT:R-HSA-1430728	NT5E	Metabolism	0.0220464	0.000345107	4081
REACT:R-HSA-1430728	NR1H2	Metabolism	0.212236	0.00332228	4081
REACT:R-HSA-1430728	SDC1	Metabolism	0.0245227	0.00038387	4081
REACT:R-HSA-1433557	CSF2	Signaling by SCF-KIT	0.146953	0.00327696	2011
REACT:R-HSA-1433557	KRAS	Signaling by SCF-KIT	0.0688553	0.00153544	2011
REACT:R-HSA-1433557	JAK1	Signaling by SCF-KIT	0.000203735	4.54318e-06	2011
REACT:R-HSA-1433557	IL2RA	Signaling by SCF-KIT	0.0733452	0.00163556	2011
REACT:R-HSA-1433557	ERBB2	Signaling by SCF-KIT	0.0540093	0.00120438	2011
REACT:R-HSA-1433557	FGF2	Signaling by SCF-KIT	0.0416893	0.000929648	2011
REACT:R-HSA-1433557	NCAM1	Signaling by SCF-KIT	0.102984	0.00229648	2011
REACT:R-HSA-1433557	KIT	Signaling by SCF-KIT	0.083416	0.00186013	2011
REACT:R-HSA-1433557	EGF	Signaling by SCF-KIT	0.108522	0.00241998	2011
REACT:R-HSA-1433557	MET	Signaling by SCF-KIT	0.0397994	0.000887504	2011
REACT:R-HSA-1433557	TEK	Signaling by SCF-KIT	0.100087	0.00223188	2011
REACT:R-HSA-1433557	CD80	Signaling by SCF-KIT	0.00545686	0.000121685	2011
REACT:R-HSA-1433557	ICOS	Signaling by SCF-KIT	0	0	2011
REACT:R-HSA-1433557	EGFR	Signaling by SCF-KIT	0.0481029	0.00107267	2011
REACT:R-HSA-1433557	FGF5	Signaling by SCF-KIT	0.126087	0.00281166	2011
REACT:R-HSA-1433557	PTPN11	Signaling by SCF-KIT	0.0144252	0.000321673	2011
REACT:R-HSA-1433557	CASP9	Signaling by SCF-KIT	0.107402	0.00239501	2011
REACT:R-HSA-1433557	IL2RB	Signaling by SCF-KIT	0.0169079	0.000377037	2011
REACT:R-HSA-1433557	JAK3	Signaling by SCF-KIT	0.010364	0.000231111	2011
REACT:R-HSA-1433557	GDNF	Signaling by SCF-KIT	0.306886	0.00684339	2011
REACT:R-HSA-1433557	STAT1	Signaling by SCF-KIT	0.0381357	0.000850404	2011
REACT:R-HSA-1433557	JAK2	Signaling by SCF-KIT	0.00048022	1.07086e-05	2011
REACT:R-HSA-1433557	NR4A1	Signaling by SCF-KIT	0.0598149	0.00133384	2011
REACT:R-HSA-1433557	TP53	Signaling by SCF-KIT	0.0139412	0.00031088	2011
REACT:R-HSA-1433557	STAT3	Signaling by SCF-KIT	0.00114849	2.56107e-05	2011
REACT:R-HSA-1433557	ANGPT1	Signaling by SCF-KIT	0.105015	0.00234178	2011
REACT:R-HSA-1433557	CD28	Signaling by SCF-KIT	0.0766739	0.00170979	2011
REACT:R-HSA-1433559	KIT	Regulation of KIT signaling	0.00200683	0.000289661	48
REACT:R-HSA-1442490	MMP2	Collagen degradation	3.405e-05	9.82939e-06	12
REACT:R-HSA-1442490	ADAM17	Collagen degradation	5.09979e-09	1.47218e-09	12
REACT:R-HSA-1461957	CCR2	Beta defensins	0	0	1
REACT:R-HSA-1461957	TLR2	Beta defensins	0	0	1
REACT:R-HSA-1461957	TLR1	Beta defensins	0	0	1
REACT:R-HSA-1461973	TLR1	Defensins	0	0	1
REACT:R-HSA-1461973	CCR2	Defensins	0	0	1
REACT:R-HSA-1461973	CD4	Defensins	3.00667e-09	3.00667e-09	1
REACT:R-HSA-1461973	TLR2	Defensins	0	0	1
REACT:R-HSA-1462054	CD4	Alpha-defensins	NA	NA	0
REACT:R-HSA-1474165	CD9	Reproduction	0.000131245	7.57744e-05	3
REACT:R-HSA-1474228	KLK7	Degradation of the extracellular matrix	0	0	76
REACT:R-HSA-1474228	MMP2	Degradation of the extracellular matrix	6.92e-05	7.93778e-06	76
REACT:R-HSA-1474228	ADAM17	Degradation of the extracellular matrix	5.09979e-09	5.84986e-10	76
REACT:R-HSA-1474244	CEACAM1	Extracellular matrix organization	0.0165537	0.000708434	546
REACT:R-HSA-1474244	TGFB3	Extracellular matrix organization	0.0055916	0.000239298	546
REACT:R-HSA-1474244	ICAM1	Extracellular matrix organization	0.017411	0.000745121	546
REACT:R-HSA-1474244	ITGAV	Extracellular matrix organization	0.0101403	0.000433964	546
REACT:R-HSA-1474244	TGFB2	Extracellular matrix organization	0.0644043	0.00275625	546
REACT:R-HSA-1474244	KDR	Extracellular matrix organization	0.00199319	8.53009e-05	546
REACT:R-HSA-1474244	CD47	Extracellular matrix organization	0.145668	0.006234	546
REACT:R-HSA-1474244	ITGB5	Extracellular matrix organization	0.05717	0.00244665	546
REACT:R-HSA-1474244	ITGB1	Extracellular matrix organization	0.00387755	0.000165944	546
REACT:R-HSA-1474244	ITGA4	Extracellular matrix organization	0.109064	0.0046675	546
REACT:R-HSA-1474244	FGF2	Extracellular matrix organization	0.0755921	0.00323504	546
REACT:R-HSA-1474244	NCAM1	Extracellular matrix organization	0.0598913	0.00256311	546
REACT:R-HSA-1474244	MMP2	Extracellular matrix organization	8.8685e-05	3.79537e-06	546
REACT:R-HSA-1474244	KLK7	Extracellular matrix organization	0	0	546
REACT:R-HSA-1474244	TGFB1	Extracellular matrix organization	0.00863634	0.000369601	546
REACT:R-HSA-1474244	ADAM17	Extracellular matrix organization	5.09979e-09	2.18251e-10	546
REACT:R-HSA-1474244	ITGB7	Extracellular matrix organization	0.0758383	0.00324558	546
REACT:R-HSA-1474244	ITGAM	Extracellular matrix organization	0.00313538	0.000134182	546
REACT:R-HSA-1474244	SDC1	Extracellular matrix organization	0.0298243	0.00127636	546
REACT:R-HSA-1500620	ATR	Meiosis	0.0761736	0.00584225	170
REACT:R-HSA-1500620	ATM	Meiosis	0.0503347	0.0038605	170
REACT:R-HSA-1500931	CDH3	Cell-Cell communication	0.151368	0.00979121	239
REACT:R-HSA-1500931	SIRPA	Cell-Cell communication	0.152024	0.00983359	239
REACT:R-HSA-1500931	CLDN3	Cell-Cell communication	0.269256	0.0174167	239
REACT:R-HSA-1500931	CDH17	Cell-Cell communication	0.193001	0.0124842	239
REACT:R-HSA-1500931	MAPK14	Cell-Cell communication	0.0682984	0.00441785	239
REACT:R-HSA-1500931	CLDN6	Cell-Cell communication	0	0	239
REACT:R-HSA-1500931	PTPN11	Cell-Cell communication	0.000989075	6.39779e-05	239
REACT:R-HSA-1500931	CLDN18	Cell-Cell communication	0.159893	0.0103426	239
REACT:R-HSA-1500931	CD47	Cell-Cell communication	0.133223	0.00861751	239
REACT:R-HSA-1500931	ITGB1	Cell-Cell communication	0.00310985	0.000201159	239
REACT:R-HSA-1500931	CTNNB1	Cell-Cell communication	0.0374446	0.00242209	239
REACT:R-HSA-1538133	HDAC1	G0 and Early G1	0.056357	0.00575191	96
REACT:R-HSA-1566948	TGFB1	Elastic fibre formation	0.00400866	0.000561325	51
REACT:R-HSA-1566948	ITGB5	Elastic fibre formation	0.0328093	0.00459422	51
REACT:R-HSA-1566948	TGFB2	Elastic fibre formation	0.0504199	0.0070602	51
REACT:R-HSA-1566948	TGFB3	Elastic fibre formation	0.00119385	0.000167173	51
REACT:R-HSA-1566948	ITGAV	Elastic fibre formation	0.00338729	0.000474315	51
REACT:R-HSA-1566948	ITGB1	Elastic fibre formation	0.0042387	0.000593537	51
REACT:R-HSA-1566977	ITGB1	Fibronectin matrix formation	0.00286537	0.00165432	3
REACT:R-HSA-1566977	CEACAM1	Fibronectin matrix formation	0	0	3
REACT:R-HSA-156711	EP300	Polo-like kinase mediated events	0.0702972	0.0157189	20
REACT:R-HSA-157118	ADAM17	Signaling by NOTCH	0.0338199	0.00194935	301
REACT:R-HSA-157118	TP53	Signaling by NOTCH	0.0328066	0.00189094	301
REACT:R-HSA-157118	HDAC3	Signaling by NOTCH	0.148477	0.00855809	301
REACT:R-HSA-157118	EP300	Signaling by NOTCH	0.227458	0.0131105	301
REACT:R-HSA-157118	HDAC2	Signaling by NOTCH	0.030992	0.00178635	301
REACT:R-HSA-157118	FCER2	Signaling by NOTCH	0.00337351	0.000194446	301
REACT:R-HSA-157118	HDAC1	Signaling by NOTCH	0.0745107	0.00429473	301
REACT:R-HSA-157579	TERT	Telomere Maintenance	0.0257915	0.00268895	92
REACT:R-HSA-15869	NT5E	Metabolism of nucleotides	2.159e-09	7.19668e-10	9
REACT:R-HSA-15869	TK1	Metabolism of nucleotides	4.32327e-09	1.44109e-09	9
REACT:R-HSA-15869	ENTPD1	Metabolism of nucleotides	7.06985e-09	2.35662e-09	9
REACT:R-HSA-1592230	HDAC3	Mitochondrial biogenesis	0.0582149	0.00686069	72
REACT:R-HSA-1592230	MAPK14	Mitochondrial biogenesis	0.053594	0.00631611	72
REACT:R-HSA-1592389	MMP2	Activation of Matrix Metalloproteinases	3.996e-05	9.69172e-06	17
REACT:R-HSA-1606322	TLR3	ZBP1(DAI) mediated induction of type I IFNs	0.00859495	0.00129574	44
REACT:R-HSA-1606322	NFKB1	ZBP1(DAI) mediated induction of type I IFNs	0.126056	0.0190036	44
REACT:R-HSA-162582	ITGB1	Signal Transduction	0.0144707	0.00012982	12425
REACT:R-HSA-162582	KDR	Signal Transduction	0.144657	0.00129775	12425
REACT:R-HSA-162582	VEGFA	Signal Transduction	0.0334193	0.000299812	12425
REACT:R-HSA-162582	ICOS	Signal Transduction	0.186903	0.00167675	12425
REACT:R-HSA-162582	DKK1	Signal Transduction	0.12723	0.00114141	12425
REACT:R-HSA-162582	CSF2	Signal Transduction	0.171226	0.00153611	12425
REACT:R-HSA-162582	ANGPT1	Signal Transduction	0.121012	0.00108562	12425
REACT:R-HSA-162582	CXCR1	Signal Transduction	0.556551	0.00499294	12425
REACT:R-HSA-162582	CD80	Signal Transduction	0.00674311	6.04939e-05	12425
REACT:R-HSA-162582	TNFRSF10A	Signal Transduction	0.068361	0.000613282	12425
REACT:R-HSA-162582	GPC2	Signal Transduction	0	0	12425
REACT:R-HSA-162582	KIT	Signal Transduction	0.155112	0.00139154	12425
REACT:R-HSA-162582	PTGER2	Signal Transduction	0.0882612	0.000791811	12425
REACT:R-HSA-162582	TNFRSF1A	Signal Transduction	0.053227	0.000477511	12425
REACT:R-HSA-162582	TGFBR1	Signal Transduction	0.247951	0.00222442	12425
REACT:R-HSA-162582	CNR2	Signal Transduction	0.460869	0.00413456	12425
REACT:R-HSA-162582	CCR3	Signal Transduction	0.0118157	0.000106001	12425
REACT:R-HSA-162582	CCR8	Signal Transduction	0.00091805	8.23603e-06	12425
REACT:R-HSA-162582	HDAC3	Signal Transduction	0.0949506	0.000851823	12425
REACT:R-HSA-162582	FCER2	Signal Transduction	0.0939485	0.000842833	12425
REACT:R-HSA-162582	FGF2	Signal Transduction	0.0898166	0.000805765	12425
REACT:R-HSA-162582	TEK	Signal Transduction	0.122509	0.00109906	12425
REACT:R-HSA-162582	ADORA2B	Signal Transduction	0.00979472	8.78706e-05	12425
REACT:R-HSA-162582	CXCL16	Signal Transduction	0.00941684	8.44806e-05	12425
REACT:R-HSA-162582	MET	Signal Transduction	0.0543658	0.000487728	12425
REACT:R-HSA-162582	STAT3	Signal Transduction	0.0200641	0.00018	12425
REACT:R-HSA-162582	CCR9	Signal Transduction	0.234709	0.00210563	12425
REACT:R-HSA-162582	CX3CR1	Signal Transduction	0.336449	0.00301836	12425
REACT:R-HSA-162582	CXCR2	Signal Transduction	0.479329	0.00430017	12425
REACT:R-HSA-162582	GHRH	Signal Transduction	0.00892896	8.01037e-05	12425
REACT:R-HSA-162582	STAT1	Signal Transduction	0.0499349	0.000447978	12425
REACT:R-HSA-162582	SSTR2	Signal Transduction	0.49942	0.00448041	12425
REACT:R-HSA-162582	CCR5	Signal Transduction	0.00314968	2.82565e-05	12425
REACT:R-HSA-162582	ACKR3	Signal Transduction	0.103339	0.000927079	12425
REACT:R-HSA-162582	NCAM1	Signal Transduction	0.108416	0.000972624	12425
REACT:R-HSA-162582	IL6ST	Signal Transduction	0.135927	0.00121943	12425
REACT:R-HSA-162582	RNF43	Signal Transduction	0.0370234	0.000332145	12425
REACT:R-HSA-162582	MAPK14	Signal Transduction	0.134133	0.00120333	12425
REACT:R-HSA-162582	MST1R	Signal Transduction	0.366731	0.00329003	12425
REACT:R-HSA-162582	TNFSF10	Signal Transduction	0.283023	0.00253906	12425
REACT:R-HSA-162582	JAK1	Signal Transduction	0.00051015	4.57667e-06	12425
REACT:R-HSA-162582	FGF5	Signal Transduction	0.0748393	0.0006714	12425
REACT:R-HSA-162582	KRAS	Signal Transduction	0.0913434	0.000819462	12425
REACT:R-HSA-162582	TSHR	Signal Transduction	0.345278	0.00309757	12425
REACT:R-HSA-162582	CCR2	Signal Transduction	0.0311093	0.000279089	12425
REACT:R-HSA-162582	CD28	Signal Transduction	0.0660187	0.000592269	12425
REACT:R-HSA-162582	IL2RB	Signal Transduction	0.0708282	0.000635415	12425
REACT:R-HSA-162582	CXCL12	Signal Transduction	0.0144076	0.000129254	12425
REACT:R-HSA-162582	PTGER4	Signal Transduction	0.112327	0.00100771	12425
REACT:R-HSA-162582	EP300	Signal Transduction	0.0941766	0.000844879	12425
REACT:R-HSA-162582	CCL20	Signal Transduction	0.0209849	0.000188261	12425
REACT:R-HSA-162582	FLT1	Signal Transduction	0.220377	0.00197705	12425
REACT:R-HSA-162582	IL6R	Signal Transduction	0.151261	0.001357	12425
REACT:R-HSA-162582	PTPN11	Signal Transduction	0.0200568	0.000179934	12425
REACT:R-HSA-162582	AXL	Signal Transduction	0.0990331	0.000888449	12425
REACT:R-HSA-162582	CXCL13	Signal Transduction	0.791026	0.00709647	12425
REACT:R-HSA-162582	TYK2	Signal Transduction	0.0187588	0.000168289	12425
REACT:R-HSA-162582	CXCR5	Signal Transduction	0.0360981	0.000323845	12425
REACT:R-HSA-162582	SDC1	Signal Transduction	0.120986	0.00108539	12425
REACT:R-HSA-162582	ITGAV	Signal Transduction	0.0187214	0.000167954	12425
REACT:R-HSA-162582	NR3C1	Signal Transduction	0.0312157	0.000280043	12425
REACT:R-HSA-162582	IGF1R	Signal Transduction	0.0896528	0.000804296	12425
REACT:R-HSA-162582	IGF2	Signal Transduction	0.00142167	1.27542e-05	12425
REACT:R-HSA-162582	CD55	Signal Transduction	0.0597575	0.000536098	12425
REACT:R-HSA-162582	CCR4	Signal Transduction	0.0379972	0.000340881	12425
REACT:R-HSA-162582	TERT	Signal Transduction	0.0673434	0.000604153	12425
REACT:R-HSA-162582	CCR10	Signal Transduction	0.509191	0.00456806	12425
REACT:R-HSA-162582	TGFB1	Signal Transduction	0.0150604	0.00013511	12425
REACT:R-HSA-162582	NR4A1	Signal Transduction	0.0547851	0.00049149	12425
REACT:R-HSA-162582	HDAC1	Signal Transduction	0.0956149	0.000857783	12425
REACT:R-HSA-162582	ADAM17	Signal Transduction	0.154779	0.00138856	12425
REACT:R-HSA-162582	IL6	Signal Transduction	0.0504133	0.000452269	12425
REACT:R-HSA-162582	ERBB2	Signal Transduction	0.10031	0.000899901	12425
REACT:R-HSA-162582	HDAC2	Signal Transduction	0.0904684	0.000811612	12425
REACT:R-HSA-162582	GDNF	Signal Transduction	0.406843	0.00364988	12425
REACT:R-HSA-162582	CCR7	Signal Transduction	0.313139	0.00280924	12425
REACT:R-HSA-162582	GNRH1	Signal Transduction	0.0195547	0.00017543	12425
REACT:R-HSA-162582	C5AR1	Signal Transduction	0.227065	0.00203705	12425
REACT:R-HSA-162582	TLR9	Signal Transduction	0.031077	0.000278798	12425
REACT:R-HSA-162582	GPC1	Signal Transduction	0.258087	0.00231536	12425
REACT:R-HSA-162582	CXCR4	Signal Transduction	0.0772083	0.000692654	12425
REACT:R-HSA-162582	EGFR	Signal Transduction	0.0628932	0.00056423	12425
REACT:R-HSA-162582	CCR1	Signal Transduction	0.00570742	5.12026e-05	12425
REACT:R-HSA-162582	ADORA2A	Signal Transduction	0.127385	0.0011428	12425
REACT:R-HSA-162582	CTNNB1	Signal Transduction	0.0900799	0.000808127	12425
REACT:R-HSA-162582	IGF1	Signal Transduction	0.00012218	1.0961e-06	12425
REACT:R-HSA-162582	JAK2	Signal Transduction	0.00559112	5.01592e-05	12425
REACT:R-HSA-162582	TGFBR2	Signal Transduction	0.0147301	0.000132147	12425
REACT:R-HSA-162582	CASP9	Signal Transduction	0.175768	0.00157685	12425
REACT:R-HSA-162582	NFKB1	Signal Transduction	0.0747458	0.000670562	12425
REACT:R-HSA-162582	TP53	Signal Transduction	0.0307546	0.000275906	12425
REACT:R-HSA-162582	JAK3	Signal Transduction	0.0567914	0.000509488	12425
REACT:R-HSA-162582	EGF	Signal Transduction	0.213482	0.0019152	12425
REACT:R-HSA-162582	IL2RA	Signal Transduction	0.083708	0.000750963	12425
REACT:R-HSA-162582	DKK2	Signal Transduction	0.133729	0.00119972	12425
REACT:R-HSA-162587	CDK7	HIV Life Cycle	0.0845667	0.00407344	431
REACT:R-HSA-162587	CD4	HIV Life Cycle	0.0141315	0.000680689	431
REACT:R-HSA-162587	CCR5	HIV Life Cycle	7.15e-07	3.44403e-08	431
REACT:R-HSA-162587	CXCR4	HIV Life Cycle	0.00045563	2.19469e-05	431
REACT:R-HSA-162594	CD4	Early Phase of HIV Life Cycle	0.00611442	0.00231103	7
REACT:R-HSA-162594	CCR5	Early Phase of HIV Life Cycle	1.4e-07	5.2915e-08	7
REACT:R-HSA-162594	CXCR4	Early Phase of HIV Life Cycle	0.0001536	5.80553e-05	7
REACT:R-HSA-162599	CDK7	Late Phase of HIV Life Cycle	0.101422	0.00504594	404
REACT:R-HSA-162906	CXCR4	HIV Infection	0.000151165	4.50287e-06	1127
REACT:R-HSA-162906	CD28	HIV Infection	0.00445469	0.000132695	1127
REACT:R-HSA-162906	CD4	HIV Infection	0.00525367	0.000156495	1127
REACT:R-HSA-162906	CCR5	HIV Infection	2e-06	5.95755e-08	1127
REACT:R-HSA-162906	CDK7	HIV Infection	0.196491	0.00585304	1127
REACT:R-HSA-162909	CD28	Host Interactions of HIV factors	0.00415201	0.000151107	755
REACT:R-HSA-162909	CD4	Host Interactions of HIV factors	0.00777347	0.000282906	755
REACT:R-HSA-1630316	SDC1	Glycosaminoglycan metabolism	0.00855044	0.00270389	10
REACT:R-HSA-1630316	GPC1	Glycosaminoglycan metabolism	0	0	10
REACT:R-HSA-1630316	GPC2	Glycosaminoglycan metabolism	0	0	10
REACT:R-HSA-1630316	HMMR	Glycosaminoglycan metabolism	0.0534195	0.0168927	10
REACT:R-HSA-163125	FOLR2	Post-translational modification: synthesis of GPI-anchored proteins	2.88914e-09	6.02427e-10	23
REACT:R-HSA-1638091	GPC2	Heparan sulfate/heparin (HS-GAG) metabolism	0	0	6
REACT:R-HSA-1638091	SDC1	Heparan sulfate/heparin (HS-GAG) metabolism	0.00189322	0.000772904	6
REACT:R-HSA-1638091	GPC1	Heparan sulfate/heparin (HS-GAG) metabolism	0	0	6
REACT:R-HSA-1640170	HMMR	Cell Cycle	0.077946	0.0013	3595
REACT:R-HSA-1640170	ATR	Cell Cycle	0.186162	0.00310486	3595
REACT:R-HSA-1640170	EP300	Cell Cycle	0.0835066	0.00139274	3595
REACT:R-HSA-1640170	TP53	Cell Cycle	0.0501505	0.000836423	3595
REACT:R-HSA-1640170	CHEK2	Cell Cycle	0.0852404	0.00142166	3595
REACT:R-HSA-1640170	ATM	Cell Cycle	0.0538324	0.000897831	3595
REACT:R-HSA-1640170	BARD1	Cell Cycle	0.0622014	0.00103741	3595
REACT:R-HSA-1640170	CDK7	Cell Cycle	0.135503	0.00225995	3595
REACT:R-HSA-1640170	HDAC1	Cell Cycle	0.105971	0.00176741	3595
REACT:R-HSA-1640170	RB1	Cell Cycle	0.0462191	0.000770854	3595
REACT:R-HSA-1640170	TERT	Cell Cycle	0.0643945	0.00107399	3595
REACT:R-HSA-1643685	ISG15	Disease	0.109719	0.00154	5076
REACT:R-HSA-1643685	FGF2	Disease	0.0794953	0.00111579	5076
REACT:R-HSA-1643685	NR4A1	Disease	0.0360696	0.000506268	5076
REACT:R-HSA-1643685	CALR	Disease	0.052008	0.000729978	5076
REACT:R-HSA-1643685	TLR4	Disease	0.0165877	0.000232823	5076
REACT:R-HSA-1643685	TGFBR2	Disease	0.0139048	0.000195166	5076
REACT:R-HSA-1643685	ICOS	Disease	0	0	5076
REACT:R-HSA-1643685	IRAK4	Disease	0.0492365	0.000691076	5076
REACT:R-HSA-1643685	CASP9	Disease	0.121867	0.00171051	5076
REACT:R-HSA-1643685	TLR2	Disease	0.432251	0.00606702	5076
REACT:R-HSA-1643685	TGFB1	Disease	0.00949748	0.000133305	5076
REACT:R-HSA-1643685	TGFBR1	Disease	0.207129	0.00290723	5076
REACT:R-HSA-1643685	CCR5	Disease	0.000134795	1.89196e-06	5076
REACT:R-HSA-1643685	KRAS	Disease	0.0850938	0.00119436	5076
REACT:R-HSA-1643685	EGF	Disease	0.12747	0.00178915	5076
REACT:R-HSA-1643685	GUCY2C	Disease	0.0363681	0.000510457	5076
REACT:R-HSA-1643685	CD9	Disease	0.0052419	7.35746e-05	5076
REACT:R-HSA-1643685	STAT1	Disease	0.00969717	0.000136108	5076
REACT:R-HSA-1643685	DKK1	Disease	0.0960777	0.00134853	5076
REACT:R-HSA-1643685	CD28	Disease	0.203772	0.00286012	5076
REACT:R-HSA-1643685	TLR5	Disease	0.124734	0.00175075	5076
REACT:R-HSA-1643685	KIT	Disease	0.0692586	0.000972104	5076
REACT:R-HSA-1643685	EGFR	Disease	0.0657301	0.000922578	5076
REACT:R-HSA-1643685	GPC2	Disease	0	0	5076
REACT:R-HSA-1643685	JAK2	Disease	2.714e-05	3.80933e-07	5076
REACT:R-HSA-1643685	ADAM17	Disease	0.0380346	0.000533849	5076
REACT:R-HSA-1643685	ERBB2	Disease	0.0329174	0.000462024	5076
REACT:R-HSA-1643685	CXCR4	Disease	0.00881115	0.000123672	5076
REACT:R-HSA-1643685	HDAC1	Disease	0.0541285	0.000759741	5076
REACT:R-HSA-1643685	DKK2	Disease	0.115316	0.00161856	5076
REACT:R-HSA-1643685	MET	Disease	0.0703777	0.000987811	5076
REACT:R-HSA-1643685	CTNNB1	Disease	0.0990368	0.00139007	5076
REACT:R-HSA-1643685	HDAC3	Disease	0.0960169	0.00134768	5076
REACT:R-HSA-1643685	RNF43	Disease	0.0124126	0.000174221	5076
REACT:R-HSA-1643685	PTPN11	Disease	0.0140244	0.000196844	5076
REACT:R-HSA-1643685	HDAC2	Disease	0.0594454	0.000834368	5076
REACT:R-HSA-1643685	EP300	Disease	0.0851065	0.00119454	5076
REACT:R-HSA-1643685	IDH1	Disease	0.0139926	0.000196398	5076
REACT:R-HSA-1643685	CD4	Disease	0.00808568	0.00011349	5076
REACT:R-HSA-1643685	TLR1	Disease	0.439777	0.00617266	5076
REACT:R-HSA-1643685	FGF5	Disease	0.0707129	0.000992517	5076
REACT:R-HSA-1643685	NFKB1	Disease	0.0549458	0.000771211	5076
REACT:R-HSA-1643685	STAT3	Disease	0.00130152	1.8268e-05	5076
REACT:R-HSA-1643685	GPC1	Disease	0.0733122	0.001029	5076
REACT:R-HSA-1643685	CDK7	Disease	0.20106	0.00282205	5076
REACT:R-HSA-1643685	SDC1	Disease	0.0363178	0.000509751	5076
REACT:R-HSA-1643685	TLR3	Disease	0.0856974	0.00120284	5076
REACT:R-HSA-1643685	CD80	Disease	0.00612458	8.59639e-05	5076
REACT:R-HSA-1643713	KRAS	Signaling by EGFR in Cancer	0.0269452	0.00377309	51
REACT:R-HSA-1643713	EGF	Signaling by EGFR in Cancer	0.0318815	0.0044643	51
REACT:R-HSA-1643713	EGFR	Signaling by EGFR in Cancer	0.0877886	0.0122929	51
REACT:R-HSA-164938	CD28	Nef-mediates down modulation of cell surface receptors by recruiting them to clathrin adapters	0.00235022	0.000501069	22
REACT:R-HSA-164938	CD4	Nef-mediates down modulation of cell surface receptors by recruiting them to clathrin adapters	0.00834047	0.00177819	22
REACT:R-HSA-164939	CD28	Nef mediated downregulation of CD28 cell surface expression	NA	NA	0
REACT:R-HSA-164952	CD4	The role of Nef in HIV-1 replication and disease pathogenesis	0.00838495	0.00137848	37
REACT:R-HSA-164952	CD28	The role of Nef in HIV-1 replication and disease pathogenesis	0.00395723	0.000650564	37
REACT:R-HSA-166016	TLR1	Toll Like Receptor 4 (TLR4) Cascade	0.167882	0.00728545	531
REACT:R-HSA-166016	MAPK14	Toll Like Receptor 4 (TLR4) Cascade	0.120281	0.00521975	531
REACT:R-HSA-166016	NFKB1	Toll Like Receptor 4 (TLR4) Cascade	0.0259177	0.00112473	531
REACT:R-HSA-166016	TLR3	Toll Like Receptor 4 (TLR4) Cascade	0.132689	0.0057582	531
REACT:R-HSA-166016	TLR2	Toll Like Receptor 4 (TLR4) Cascade	0.082606	0.00358479	531
REACT:R-HSA-166016	PTPN11	Toll Like Receptor 4 (TLR4) Cascade	0.00105782	4.59055e-05	531
REACT:R-HSA-166016	ITGAM	Toll Like Receptor 4 (TLR4) Cascade	0.000229685	9.96748e-06	531
REACT:R-HSA-166016	IRAK4	Toll Like Receptor 4 (TLR4) Cascade	0.0612488	0.00265797	531
REACT:R-HSA-166016	IRAK3	Toll Like Receptor 4 (TLR4) Cascade	0.464612	0.0201625	531
REACT:R-HSA-166016	TLR4	Toll Like Receptor 4 (TLR4) Cascade	0.0581425	0.00252317	531
REACT:R-HSA-166054	MAPK14	Activated TLR4 signalling	0.113014	0.00497518	516
REACT:R-HSA-166054	IRAK4	Activated TLR4 signalling	0.057937	0.00255053	516
REACT:R-HSA-166054	TLR1	Activated TLR4 signalling	0.156966	0.00691006	516
REACT:R-HSA-166054	TLR4	Activated TLR4 signalling	0.0436622	0.00192212	516
REACT:R-HSA-166054	TLR3	Activated TLR4 signalling	0.141854	0.00624478	516
REACT:R-HSA-166054	TLR2	Activated TLR4 signalling	0.0838646	0.00369193	516
REACT:R-HSA-166054	IRAK3	Activated TLR4 signalling	0.511764	0.0225292	516
REACT:R-HSA-166054	PTPN11	Activated TLR4 signalling	0.000884425	3.89346e-05	516
REACT:R-HSA-166054	NFKB1	Activated TLR4 signalling	0.0249459	0.00109818	516
REACT:R-HSA-166058	NFKB1	MyD88:Mal cascade initiated on plasma membrane	0.0389826	0.00207483	353
REACT:R-HSA-166058	IRAK3	MyD88:Mal cascade initiated on plasma membrane	0.330816	0.0176076	353
REACT:R-HSA-166058	IRAK4	MyD88:Mal cascade initiated on plasma membrane	0.026889	0.00143115	353
REACT:R-HSA-166058	TLR4	MyD88:Mal cascade initiated on plasma membrane	0.0191949	0.00102164	353
REACT:R-HSA-166058	TLR2	MyD88:Mal cascade initiated on plasma membrane	0.0892756	0.00475166	353
REACT:R-HSA-166058	MAPK14	MyD88:Mal cascade initiated on plasma membrane	0.0865877	0.0046086	353
REACT:R-HSA-166058	TLR1	MyD88:Mal cascade initiated on plasma membrane	0.211621	0.0112634	353
REACT:R-HSA-166166	MAPK14	MyD88-independent TLR3/TLR4 cascade	0.123565	0.00588406	441
REACT:R-HSA-166166	TLR3	MyD88-independent TLR3/TLR4 cascade	0.142381	0.00678005	441
REACT:R-HSA-166166	PTPN11	MyD88-independent TLR3/TLR4 cascade	0.000910185	4.33421e-05	441
REACT:R-HSA-166166	TLR4	MyD88-independent TLR3/TLR4 cascade	0.0109046	0.000519267	441
REACT:R-HSA-166166	NFKB1	MyD88-independent TLR3/TLR4 cascade	0.026247	0.00124985	441
REACT:R-HSA-166520	NR4A1	Signalling by NGF	0.0487862	0.000942564	2679
REACT:R-HSA-166520	CSF2	Signalling by NGF	0.195934	0.00378549	2679
REACT:R-HSA-166520	PTPN11	Signalling by NGF	0.00739949	0.00014296	2679
REACT:R-HSA-166520	FGF5	Signalling by NGF	0.0725094	0.0014009	2679
REACT:R-HSA-166520	ANGPT1	Signalling by NGF	0.127469	0.00246273	2679
REACT:R-HSA-166520	JAK1	Signalling by NGF	7.81e-05	1.50891e-06	2679
REACT:R-HSA-166520	HDAC2	Signalling by NGF	0.104214	0.00201345	2679
REACT:R-HSA-166520	CASP9	Signalling by NGF	0.09192	0.00177592	2679
REACT:R-HSA-166520	NCAM1	Signalling by NGF	0.0953861	0.00184289	2679
REACT:R-HSA-166520	EGFR	Signalling by NGF	0.0637566	0.0012318	2679
REACT:R-HSA-166520	CD80	Signalling by NGF	0.00752689	0.000145422	2679
REACT:R-HSA-166520	ICOS	Signalling by NGF	0	0	2679
REACT:R-HSA-166520	IL2RB	Signalling by NGF	0.00108723	2.10056e-05	2679
REACT:R-HSA-166520	ERBB2	Signalling by NGF	0.0340382	0.000657627	2679
REACT:R-HSA-166520	HDAC1	Signalling by NGF	0.102658	0.00198338	2679
REACT:R-HSA-166520	KRAS	Signalling by NGF	0.0707357	0.00136663	2679
REACT:R-HSA-166520	ADORA2A	Signalling by NGF	0.0605429	0.00116971	2679
REACT:R-HSA-166520	HDAC3	Signalling by NGF	0.11322	0.00218744	2679
REACT:R-HSA-166520	STAT3	Signalling by NGF	0.00342573	6.6186e-05	2679
REACT:R-HSA-166520	NFKB1	Signalling by NGF	0.0496247	0.000958764	2679
REACT:R-HSA-166520	JAK3	Signalling by NGF	0.00143856	2.77935e-05	2679
REACT:R-HSA-166520	MAPK14	Signalling by NGF	0.0980154	0.00189369	2679
REACT:R-HSA-166520	MET	Signalling by NGF	0.0440283	0.000850639	2679
REACT:R-HSA-166520	TP53	Signalling by NGF	0.0205565	0.000397158	2679
REACT:R-HSA-166520	FGF2	Signalling by NGF	0.0297877	0.000575507	2679
REACT:R-HSA-166520	KIT	Signalling by NGF	0.023314	0.000450433	2679
REACT:R-HSA-166520	IL2RA	Signalling by NGF	0.0308945	0.000596891	2679
REACT:R-HSA-166520	ADAM17	Signalling by NGF	0.0266033	0.000513984	2679
REACT:R-HSA-166520	EGF	Signalling by NGF	0.135292	0.00261388	2679
REACT:R-HSA-166520	JAK2	Signalling by NGF	1.0725e-05	2.0721e-07	2679
REACT:R-HSA-166520	CD28	Signalling by NGF	0.084727	0.00163695	2679
REACT:R-HSA-166520	TEK	Signalling by NGF	0.0160557	0.0003102	2679
REACT:R-HSA-166520	GDNF	Signalling by NGF	0.298916	0.00577514	2679
REACT:R-HSA-166658	CD46	Complement cascade	0.0401997	0.00699786	33
REACT:R-HSA-166658	C5AR1	Complement cascade	0.0711346	0.0123829	33
REACT:R-HSA-166658	CD55	Complement cascade	0	0	33
REACT:R-HSA-167044	KRAS	Signalling to RAS	0.0606866	0.00169294	1285
REACT:R-HSA-167044	NCAM1	Signalling to RAS	0.0866502	0.00241723	1285
REACT:R-HSA-167044	MAPK14	Signalling to RAS	0.0585509	0.00163336	1285
REACT:R-HSA-167044	FGF5	Signalling to RAS	0.066436	0.00185333	1285
REACT:R-HSA-167044	FGF2	Signalling to RAS	0.0363137	0.00101302	1285
REACT:R-HSA-167044	IL2RA	Signalling to RAS	0.0207458	0.000578733	1285
REACT:R-HSA-167044	TEK	Signalling to RAS	0.00460655	0.000128506	1285
REACT:R-HSA-167044	KIT	Signalling to RAS	0.00317544	8.85834e-05	1285
REACT:R-HSA-167044	EGFR	Signalling to RAS	0.0527811	0.0014724	1285
REACT:R-HSA-167044	JAK3	Signalling to RAS	0.00076502	2.13413e-05	1285
REACT:R-HSA-167044	IL2RB	Signalling to RAS	0.000870645	2.42879e-05	1285
REACT:R-HSA-167044	ANGPT1	Signalling to RAS	0.159148	0.00443967	1285
REACT:R-HSA-167044	JAK1	Signalling to RAS	2.855e-05	7.96443e-07	1285
REACT:R-HSA-167044	JAK2	Signalling to RAS	9.5e-07	2.65016e-08	1285
REACT:R-HSA-167044	MET	Signalling to RAS	0.0185199	0.000516638	1285
REACT:R-HSA-167044	ERBB2	Signalling to RAS	0.0810229	0.00226025	1285
REACT:R-HSA-167044	GDNF	Signalling to RAS	0.355017	0.0099037	1285
REACT:R-HSA-167044	EGF	Signalling to RAS	0.102803	0.00286784	1285
REACT:R-HSA-167044	CSF2	Signalling to RAS	0.175826	0.00490491	1285
REACT:R-HSA-167152	CDK7	Formation of HIV elongation complex in the absence of HIV Tat	0.0570213	0.00494437	133
REACT:R-HSA-167158	CDK7	Formation of the HIV-1 Early Elongation Complex	0.062768	0.00595767	111
REACT:R-HSA-167160	CDK7	RNA Pol II CTD phosphorylation and interaction with CE during HIV infection	0.055358	0.00567961	95
REACT:R-HSA-167161	CDK7	HIV Transcription Initiation	0.0725619	0.00542353	179
REACT:R-HSA-167162	CDK7	RNA Polymerase II HIV Promoter Escape	0.0725619	0.00542353	179
REACT:R-HSA-167169	CDK7	HIV Transcription Elongation	0.0560133	0.00491269	130
REACT:R-HSA-167172	CDK7	Transcription of the HIV genome	0.0771946	0.00507903	231
REACT:R-HSA-167200	CDK7	Formation of HIV-1 elongation complex containing HIV-1 Tat	0.0560133	0.00491269	130
REACT:R-HSA-167246	CDK7	Tat-mediated elongation of the HIV-1 transcript	0.0560133	0.00491269	130
REACT:R-HSA-167590	CD4	Nef Mediated CD4 Down-regulation	0.00804957	0.00569191	2
REACT:R-HSA-1679131	TLR9	Trafficking and processing of endosomal TLR	NA	NA	0
REACT:R-HSA-1679131	TLR3	Trafficking and processing of endosomal TLR	NA	NA	0
REACT:R-HSA-168138	MAPK14	Toll Like Receptor 9 (TLR9) Cascade	0.0900568	0.00477972	355
REACT:R-HSA-168138	TLR4	Toll Like Receptor 9 (TLR9) Cascade	0.0128127	0.00068003	355
REACT:R-HSA-168138	IRAK4	Toll Like Receptor 9 (TLR9) Cascade	0.05161	0.00273918	355
REACT:R-HSA-168138	TLR9	Toll Like Receptor 9 (TLR9) Cascade	0.0188287	0.000999321	355
REACT:R-HSA-168138	NFKB1	Toll Like Receptor 9 (TLR9) Cascade	0.0332838	0.00176652	355
REACT:R-HSA-168138	TLR3	Toll Like Receptor 9 (TLR9) Cascade	0.140288	0.00744572	355
REACT:R-HSA-168142	TLR5	Toll Like Receptor 10 (TLR10) Cascade	0.00718806	0.000401824	320
REACT:R-HSA-168142	NFKB1	Toll Like Receptor 10 (TLR10) Cascade	0.0416624	0.002329	320
REACT:R-HSA-168142	IRAK4	Toll Like Receptor 10 (TLR10) Cascade	0.0303173	0.00169479	320
REACT:R-HSA-168142	MAPK14	Toll Like Receptor 10 (TLR10) Cascade	0.0820193	0.00458502	320
REACT:R-HSA-168164	PTPN11	Toll Like Receptor 3 (TLR3) Cascade	0.000910185	4.33421e-05	441
REACT:R-HSA-168164	TLR3	Toll Like Receptor 3 (TLR3) Cascade	0.142381	0.00678005	441
REACT:R-HSA-168164	MAPK14	Toll Like Receptor 3 (TLR3) Cascade	0.123565	0.00588406	441
REACT:R-HSA-168164	NFKB1	Toll Like Receptor 3 (TLR3) Cascade	0.026247	0.00124985	441
REACT:R-HSA-168164	TLR4	Toll Like Receptor 3 (TLR3) Cascade	0.0109046	0.000519267	441
REACT:R-HSA-168176	TLR5	Toll Like Receptor 5 (TLR5) Cascade	0.00718806	0.000401824	320
REACT:R-HSA-168176	MAPK14	Toll Like Receptor 5 (TLR5) Cascade	0.0820193	0.00458502	320
REACT:R-HSA-168176	IRAK4	Toll Like Receptor 5 (TLR5) Cascade	0.0303173	0.00169479	320
REACT:R-HSA-168176	NFKB1	Toll Like Receptor 5 (TLR5) Cascade	0.0416624	0.002329	320
REACT:R-HSA-168179	TLR4	Toll Like Receptor TLR1:TLR2 Cascade	0.0191949	0.00102164	353
REACT:R-HSA-168179	TLR1	Toll Like Receptor TLR1:TLR2 Cascade	0.211621	0.0112634	353
REACT:R-HSA-168179	MAPK14	Toll Like Receptor TLR1:TLR2 Cascade	0.0865877	0.0046086	353
REACT:R-HSA-168179	TLR2	Toll Like Receptor TLR1:TLR2 Cascade	0.0892756	0.00475166	353
REACT:R-HSA-168179	IRAK4	Toll Like Receptor TLR1:TLR2 Cascade	0.026889	0.00143115	353
REACT:R-HSA-168179	IRAK3	Toll Like Receptor TLR1:TLR2 Cascade	0.330816	0.0176076	353
REACT:R-HSA-168179	NFKB1	Toll Like Receptor TLR1:TLR2 Cascade	0.0389826	0.00207483	353
REACT:R-HSA-168181	IRAK4	Toll Like Receptor 7/8 (TLR7/8) Cascade	0.0595134	0.00318113	350
REACT:R-HSA-168181	NFKB1	Toll Like Receptor 7/8 (TLR7/8) Cascade	0.0347088	0.00185526	350
REACT:R-HSA-168181	TLR9	Toll Like Receptor 7/8 (TLR7/8) Cascade	0.0180545	0.000965053	350
REACT:R-HSA-168181	MAPK14	Toll Like Receptor 7/8 (TLR7/8) Cascade	0.0860276	0.00459837	350
REACT:R-HSA-168181	TLR3	Toll Like Receptor 7/8 (TLR7/8) Cascade	0.15341	0.00820012	350
REACT:R-HSA-168181	TLR4	Toll Like Receptor 7/8 (TLR7/8) Cascade	0.0128559	0.000687178	350
REACT:R-HSA-168188	IRAK3	Toll Like Receptor TLR6:TLR2 Cascade	0.330816	0.0176076	353
REACT:R-HSA-168188	MAPK14	Toll Like Receptor TLR6:TLR2 Cascade	0.0865877	0.0046086	353
REACT:R-HSA-168188	NFKB1	Toll Like Receptor TLR6:TLR2 Cascade	0.0389826	0.00207483	353
REACT:R-HSA-168188	TLR1	Toll Like Receptor TLR6:TLR2 Cascade	0.211621	0.0112634	353
REACT:R-HSA-168188	TLR2	Toll Like Receptor TLR6:TLR2 Cascade	0.0892756	0.00475166	353
REACT:R-HSA-168188	IRAK4	Toll Like Receptor TLR6:TLR2 Cascade	0.026889	0.00143115	353
REACT:R-HSA-168188	TLR4	Toll Like Receptor TLR6:TLR2 Cascade	0.0191949	0.00102164	353
REACT:R-HSA-168249	KRAS	Innate Immune System	0.0823854	0.00104571	6207
REACT:R-HSA-168249	ISG15	Innate Immune System	0.0808318	0.00102599	6207
REACT:R-HSA-168249	IFIH1	Innate Immune System	0.159022	0.00201844	6207
REACT:R-HSA-168249	GDNF	Innate Immune System	0.315073	0.00399917	6207
REACT:R-HSA-168249	KIT	Innate Immune System	0.0230285	0.000292297	6207
REACT:R-HSA-168249	JAK2	Innate Immune System	9.435e-06	1.19757e-07	6207
REACT:R-HSA-168249	TLR3	Innate Immune System	0.354379	0.00449807	6207
REACT:R-HSA-168249	NCAM1	Innate Immune System	0.103999	0.00132005	6207
REACT:R-HSA-168249	TLR4	Innate Immune System	0.147913	0.00187743	6207
REACT:R-HSA-168249	CD4	Innate Immune System	0.0179982	0.000228448	6207
REACT:R-HSA-168249	ICOS	Innate Immune System	0	0	6207
REACT:R-HSA-168249	CD80	Innate Immune System	0.00593184	7.5292e-05	6207
REACT:R-HSA-168249	LGALS3	Innate Immune System	0.0494026	0.000627059	6207
REACT:R-HSA-168249	CXCR1	Innate Immune System	0.0160116	0.000203233	6207
REACT:R-HSA-168249	TEK	Innate Immune System	0.0338147	0.000429205	6207
REACT:R-HSA-168249	TNFRSF1B	Innate Immune System	0.00699942	8.88425e-05	6207
REACT:R-HSA-168249	CCR2	Innate Immune System	0.000594995	7.55218e-06	6207
REACT:R-HSA-168249	CXCR2	Innate Immune System	0.1136	0.0014419	6207
REACT:R-HSA-168249	EGFR	Innate Immune System	0.0534442	0.000678359	6207
REACT:R-HSA-168249	ITGAV	Innate Immune System	0.0072334	9.18125e-05	6207
REACT:R-HSA-168249	ITGAM	Innate Immune System	0.0254385	0.000322887	6207
REACT:R-HSA-168249	CASP9	Innate Immune System	0.16551	0.00210079	6207
REACT:R-HSA-168249	CSF2	Innate Immune System	0.131779	0.00167266	6207
REACT:R-HSA-168249	ERBB2	Innate Immune System	0.0341761	0.000433792	6207
REACT:R-HSA-168249	CD28	Innate Immune System	0.165679	0.00210294	6207
REACT:R-HSA-168249	CTNNB1	Innate Immune System	0.0872789	0.00110782	6207
REACT:R-HSA-168249	NLRP3	Innate Immune System	0.444365	0.00564026	6207
REACT:R-HSA-168249	FCGR2A	Innate Immune System	0.0929362	0.00117962	6207
REACT:R-HSA-168249	IDH1	Innate Immune System	0.012865	0.000163294	6207
REACT:R-HSA-168249	MET	Innate Immune System	0.0500321	0.00063505	6207
REACT:R-HSA-168249	TP53	Innate Immune System	0.0348578	0.000442445	6207
REACT:R-HSA-168249	TLR1	Innate Immune System	0.270705	0.00343602	6207
REACT:R-HSA-168249	LAIR1	Innate Immune System	0.510471	0.00647933	6207
REACT:R-HSA-168249	FGF5	Innate Immune System	0.102913	0.00130626	6207
REACT:R-HSA-168249	CD3G	Innate Immune System	0.0233019	0.000295768	6207
REACT:R-HSA-168249	NR4A1	Innate Immune System	0.054727	0.000694642	6207
REACT:R-HSA-168249	FGF2	Innate Immune System	0.107416	0.00136342	6207
REACT:R-HSA-168249	IRAK3	Innate Immune System	0.504653	0.00640548	6207
REACT:R-HSA-168249	C5AR1	Innate Immune System	0.214999	0.00272895	6207
REACT:R-HSA-168249	IL2RA	Innate Immune System	0.0381628	0.000484395	6207
REACT:R-HSA-168249	CEACAM1	Innate Immune System	0.423648	0.0053773	6207
REACT:R-HSA-168249	ACP3	Innate Immune System	0.0270411	0.000343229	6207
REACT:R-HSA-168249	BCL2	Innate Immune System	0.0107489	0.000136434	6207
REACT:R-HSA-168249	IRAK4	Innate Immune System	0.10507	0.00133363	6207
REACT:R-HSA-168249	JAK1	Innate Immune System	5.84e-06	7.41262e-08	6207
REACT:R-HSA-168249	CD47	Innate Immune System	0.1462	0.0018557	6207
REACT:R-HSA-168249	EGF	Innate Immune System	0.133439	0.00169372	6207
REACT:R-HSA-168249	STING1	Innate Immune System	0.0810171	0.00102834	6207
REACT:R-HSA-168249	JAK3	Innate Immune System	0.00348408	4.42228e-05	6207
REACT:R-HSA-168249	AIM2	Innate Immune System	0.30734	0.00390102	6207
REACT:R-HSA-168249	IL2RB	Innate Immune System	0.00407035	5.16643e-05	6207
REACT:R-HSA-168249	IFNB1	Innate Immune System	0.0483971	0.000614297	6207
REACT:R-HSA-168249	ARG1	Innate Immune System	0.0191001	0.000242435	6207
REACT:R-HSA-168249	P2RX7	Innate Immune System	0.100533	0.00127605	6207
REACT:R-HSA-168249	CD55	Innate Immune System	0.543033	0.00689264	6207
REACT:R-HSA-168249	IL1B	Innate Immune System	0.00335675	4.26067e-05	6207
REACT:R-HSA-168249	PTPN11	Innate Immune System	0.00402973	5.11488e-05	6207
REACT:R-HSA-168249	EP300	Innate Immune System	0.0747681	0.000949021	6207
REACT:R-HSA-168249	CD46	Innate Immune System	0.0795517	0.00100974	6207
REACT:R-HSA-168249	TLR5	Innate Immune System	0.65152	0.00826965	6207
REACT:R-HSA-168249	SIRPA	Innate Immune System	0.344768	0.00437608	6207
REACT:R-HSA-168249	ANGPT1	Innate Immune System	0.093213	0.00118314	6207
REACT:R-HSA-168249	TLR2	Innate Immune System	0.0849923	0.0010788	6207
REACT:R-HSA-168249	MAPK14	Innate Immune System	0.0760769	0.000965633	6207
REACT:R-HSA-168249	TLR9	Innate Immune System	0.54634	0.00693462	6207
REACT:R-HSA-168249	NFKB1	Innate Immune System	0.0477466	0.00060604	6207
REACT:R-HSA-168253	ISG15	Host Interactions with Influenza Factors	0.033045	0.00423098	61
REACT:R-HSA-168253	TGFB1	Host Interactions with Influenza Factors	1.10207e-08	1.41105e-09	61
REACT:R-HSA-168254	TGFB1	Influenza Infection	2.4334e-08	9.22376e-10	696
REACT:R-HSA-168254	ISG15	Influenza Infection	0.0350615	0.001329	696
REACT:R-HSA-168254	CALR	Influenza Infection	0.0224026	0.000849169	696
REACT:R-HSA-168255	CALR	Influenza Life Cycle	0.0067996	0.000261523	676
REACT:R-HSA-168256	FLT3	Immune System	0.235986	0.00220307	11474
REACT:R-HSA-168256	IL12A	Immune System	0.685631	0.00640079	11474
REACT:R-HSA-168256	CSF1	Immune System	0.0492803	0.000460062	11474
REACT:R-HSA-168256	CCR5	Immune System	0.0413683	0.000386198	11474
REACT:R-HSA-168256	FGF5	Immune System	0.0783365	0.000731318	11474
REACT:R-HSA-168256	ICAM1	Immune System	0.200724	0.00187388	11474
REACT:R-HSA-168256	STAT3	Immune System	0.0208521	0.000194667	11474
REACT:R-HSA-168256	LAG3	Immune System	0	0	11474
REACT:R-HSA-168256	TNFRSF17	Immune System	0.567709	0.00529991	11474
REACT:R-HSA-168256	TLR3	Immune System	0.389086	0.00363236	11474
REACT:R-HSA-168256	EGF	Immune System	0.136995	0.00127893	11474
REACT:R-HSA-168256	CD200	Immune System	0.419757	0.00391869	11474
REACT:R-HSA-168256	ICOS	Immune System	0	0	11474
REACT:R-HSA-168256	EGFR	Immune System	0.0750545	0.000700679	11474
REACT:R-HSA-168256	CD3G	Immune System	0.732996	0.00684297	11474
REACT:R-HSA-168256	TNFSF12	Immune System	0.565219	0.00527666	11474
REACT:R-HSA-168256	MET	Immune System	0.103357	0.0009649	11474
REACT:R-HSA-168256	TNFRSF1B	Immune System	0.00829874	7.74738e-05	11474
REACT:R-HSA-168256	JAK1	Immune System	0.035787	0.000334093	11474
REACT:R-HSA-168256	HAVCR2	Immune System	0.144321	0.00134732	11474
REACT:R-HSA-168256	KRAS	Immune System	0.0859218	0.000802132	11474
REACT:R-HSA-168256	FCGR2B	Immune System	0.132811	0.00123987	11474
REACT:R-HSA-168256	JAK3	Immune System	0.179265	0.00167355	11474
REACT:R-HSA-168256	PTGS2	Immune System	0.0942435	0.000879821	11474
REACT:R-HSA-168256	IL6ST	Immune System	0.354264	0.00330727	11474
REACT:R-HSA-168256	CD22	Immune System	0.594766	0.0055525	11474
REACT:R-HSA-168256	IRAK3	Immune System	0.510223	0.00476324	11474
REACT:R-HSA-168256	NCR1	Immune System	0.581022	0.00542419	11474
REACT:R-HSA-168256	NLRP3	Immune System	0.422212	0.0039416	11474
REACT:R-HSA-168256	RORC	Immune System	0.137491	0.00128356	11474
REACT:R-HSA-168256	LGALS3	Immune System	0.0579688	0.000541174	11474
REACT:R-HSA-168256	GDNF	Immune System	0.345766	0.00322794	11474
REACT:R-HSA-168256	PDCD1	Immune System	0.0387566	0.000361816	11474
REACT:R-HSA-168256	TNFRSF8	Immune System	0.292922	0.0027346	11474
REACT:R-HSA-168256	KIT	Immune System	0.107643	0.00100491	11474
REACT:R-HSA-168256	ITGAV	Immune System	0.0373356	0.00034855	11474
REACT:R-HSA-168256	ANGPT1	Immune System	0.0955942	0.00089243	11474
REACT:R-HSA-168256	CD160	Immune System	0.0654116	0.000610657	11474
REACT:R-HSA-168256	ITGB7	Immune System	0.0693873	0.000647773	11474
REACT:R-HSA-168256	NCAM1	Immune System	0.102376	0.000955742	11474
REACT:R-HSA-168256	CD3D	Immune System	0.319116	0.00297914	11474
REACT:R-HSA-168256	FGF2	Immune System	0.121131	0.00113083	11474
REACT:R-HSA-168256	CALR	Immune System	0.0688128	0.000642409	11474
REACT:R-HSA-168256	ACP3	Immune System	0.0276046	0.000257706	11474
REACT:R-HSA-168256	CCR2	Immune System	0.0318862	0.000297678	11474
REACT:R-HSA-168256	TP53	Immune System	0.0257536	0.000240425	11474
REACT:R-HSA-168256	CXCR2	Immune System	0.116387	0.00108654	11474
REACT:R-HSA-168256	CXCR1	Immune System	0.0140648	0.000131304	11474
REACT:R-HSA-168256	IL1A	Immune System	0.264967	0.00247363	11474
REACT:R-HSA-168256	CD27	Immune System	0.0234891	0.000219285	11474
REACT:R-HSA-168256	KLRC1	Immune System	0.515166	0.00480939	11474
REACT:R-HSA-168256	CD8A	Immune System	0.0815955	0.000761743	11474
REACT:R-HSA-168256	CSF1R	Immune System	0.0960774	0.000896941	11474
REACT:R-HSA-168256	TNFRSF14	Immune System	0.0543949	0.00050781	11474
REACT:R-HSA-168256	EP300	Immune System	0.148606	0.00138732	11474
REACT:R-HSA-168256	IFIH1	Immune System	0.296841	0.00277119	11474
REACT:R-HSA-168256	IL1B	Immune System	0.146606	0.00136865	11474
REACT:R-HSA-168256	IL2RA	Immune System	0.525949	0.00491005	11474
REACT:R-HSA-168256	FCGR2A	Immune System	0.183461	0.00171272	11474
REACT:R-HSA-168256	MMP2	Immune System	0.00163289	1.5244e-05	11474
REACT:R-HSA-168256	STING1	Immune System	0.0810875	0.000757001	11474
REACT:R-HSA-168256	TNFRSF13B	Immune System	0.557195	0.00520175	11474
REACT:R-HSA-168256	LAIR1	Immune System	0.558018	0.00520944	11474
REACT:R-HSA-168256	NR4A1	Immune System	0.0668417	0.000624008	11474
REACT:R-HSA-168256	CCR1	Immune System	0.0204714	0.000191113	11474
REACT:R-HSA-168256	IL2RB	Immune System	0.241105	0.00225087	11474
REACT:R-HSA-168256	ARG1	Immune System	0.0281785	0.000263064	11474
REACT:R-HSA-168256	TEK	Immune System	0.251457	0.0023475	11474
REACT:R-HSA-168256	IL17A	Immune System	0.0257917	0.000240782	11474
REACT:R-HSA-168256	CD3E	Immune System	0.045116	0.000421186	11474
REACT:R-HSA-168256	CD4	Immune System	0.0412999	0.00038556	11474
REACT:R-HSA-168256	IL1RAP	Immune System	0.641437	0.00598821	11474
REACT:R-HSA-168256	TLR1	Immune System	0.294496	0.0027493	11474
REACT:R-HSA-168256	ULBP1	Immune System	0	0	11474
REACT:R-HSA-168256	IL18	Immune System	0.325962	0.00304305	11474
REACT:R-HSA-168256	ITGB1	Immune System	0.0177327	0.000165545	11474
REACT:R-HSA-168256	IL13	Immune System	0.198628	0.00185431	11474
REACT:R-HSA-168256	TNFRSF9	Immune System	0.275697	0.0025738	11474
REACT:R-HSA-168256	IL27RA	Immune System	0.761483	0.00710891	11474
REACT:R-HSA-168256	IL18R1	Immune System	0.309989	0.00289394	11474
REACT:R-HSA-168256	TNFRSF18	Immune System	0.393831	0.00367666	11474
REACT:R-HSA-168256	TRAIP	Immune System	0.280352	0.00261725	11474
REACT:R-HSA-168256	CTNNB1	Immune System	0.0814689	0.000760562	11474
REACT:R-HSA-168256	IL19	Immune System	0.168487	0.00157293	11474
REACT:R-HSA-168256	TGFB1	Immune System	0.0117117	0.000109335	11474
REACT:R-HSA-168256	IL10RA	Immune System	0.785384	0.00733203	11474
REACT:R-HSA-168256	BCL2	Immune System	0.0107555	0.000100409	11474
REACT:R-HSA-168256	CBLB	Immune System	0.178417	0.00166563	11474
REACT:R-HSA-168256	TYK2	Immune System	0.114355	0.00106757	11474
REACT:R-HSA-168256	MCL1	Immune System	0.0796393	0.000743481	11474
REACT:R-HSA-168256	TNFSF13B	Immune System	0.527238	0.00492209	11474
REACT:R-HSA-168256	TLR5	Immune System	0.674654	0.00629831	11474
REACT:R-HSA-168256	CCL20	Immune System	0.0440631	0.000411355	11474
REACT:R-HSA-168256	ADAM17	Immune System	0.0541567	0.000505586	11474
REACT:R-HSA-168256	C5AR1	Immune System	0.221498	0.00206782	11474
REACT:R-HSA-168256	TNFRSF11A	Immune System	0.374206	0.00349344	11474
REACT:R-HSA-168256	MAPK14	Immune System	0.121891	0.00113792	11474
REACT:R-HSA-168256	ITGB5	Immune System	0.0855336	0.000798508	11474
REACT:R-HSA-168256	TNFSF11	Immune System	0.134527	0.00125589	11474
REACT:R-HSA-168256	IL12RB1	Immune System	0.199156	0.00185924	11474
REACT:R-HSA-168256	TNFRSF12A	Immune System	0.281558	0.00262852	11474
REACT:R-HSA-168256	P2RX7	Immune System	0.0991392	0.000925525	11474
REACT:R-HSA-168256	NFKB1	Immune System	0.182063	0.00169966	11474
REACT:R-HSA-168256	STAT1	Immune System	0.0535798	0.0005002	11474
REACT:R-HSA-168256	ITGAM	Immune System	0.108432	0.00101228	11474
REACT:R-HSA-168256	CASP9	Immune System	0.193756	0.00180883	11474
REACT:R-HSA-168256	TNFRSF25	Immune System	0.0820657	0.000766133	11474
REACT:R-HSA-168256	CD28	Immune System	0.442045	0.00412675	11474
REACT:R-HSA-168256	IL15	Immune System	0.321036	0.00299706	11474
REACT:R-HSA-168256	IFNB1	Immune System	0.439578	0.00410373	11474
REACT:R-HSA-168256	CTLA4	Immune System	0.0669472	0.000624993	11474
REACT:R-HSA-168256	IDH1	Immune System	0.0165296	0.000154314	11474
REACT:R-HSA-168256	JAK2	Immune System	0.0582096	0.000543422	11474
REACT:R-HSA-168256	IL4R	Immune System	0.29464	0.00275064	11474
REACT:R-HSA-168256	TNFRSF4	Immune System	0.329015	0.00307155	11474
REACT:R-HSA-168256	IL10	Immune System	0.11363	0.00106081	11474
REACT:R-HSA-168256	SIRPA	Immune System	0.646099	0.00603172	11474
REACT:R-HSA-168256	IL23R	Immune System	0.343831	0.00320987	11474
REACT:R-HSA-168256	PDCD1LG2	Immune System	0.252072	0.00235324	11474
REACT:R-HSA-168256	VEGFA	Immune System	0.00138807	1.29585e-05	11474
REACT:R-HSA-168256	CEACAM1	Immune System	0.490169	0.00457603	11474
REACT:R-HSA-168256	IL6	Immune System	0.0915727	0.000854886	11474
REACT:R-HSA-168256	CD80	Immune System	0.274992	0.00256722	11474
REACT:R-HSA-168256	CD40	Immune System	0.0913526	0.000852832	11474
REACT:R-HSA-168256	TLR2	Immune System	0.101957	0.000951834	11474
REACT:R-HSA-168256	CD70	Immune System	0.56505	0.00527509	11474
REACT:R-HSA-168256	TLR4	Immune System	0.189902	0.00177285	11474
REACT:R-HSA-168256	CSF3R	Immune System	0.21317	0.00199008	11474
REACT:R-HSA-168256	IFNAR1	Immune System	0.546404	0.00510101	11474
REACT:R-HSA-168256	CSF2	Immune System	0.175814	0.00164133	11474
REACT:R-HSA-168256	IFNAR2	Immune System	0.567105	0.00529427	11474
REACT:R-HSA-168256	TNFRSF1A	Immune System	0.03216	0.000300233	11474
REACT:R-HSA-168256	CD47	Immune System	0.239052	0.0022317	11474
REACT:R-HSA-168256	CD46	Immune System	0.158049	0.00147548	11474
REACT:R-HSA-168256	ITGA4	Immune System	0.153066	0.00142896	11474
REACT:R-HSA-168256	ERBB2	Immune System	0.099825	0.000931927	11474
REACT:R-HSA-168256	IFNGR1	Immune System	0.0276366	0.000258004	11474
REACT:R-HSA-168256	IL1R1	Immune System	0.139248	0.00129996	11474
REACT:R-HSA-168256	IRAK4	Immune System	0.573825	0.00535701	11474
REACT:R-HSA-168256	CD55	Immune System	0.55522	0.00518332	11474
REACT:R-HSA-168256	FCER2	Immune System	0.209745	0.0019581	11474
REACT:R-HSA-168256	AIM2	Immune System	0.307387	0.00286964	11474
REACT:R-HSA-168256	ISG15	Immune System	0.103319	0.000964542	11474
REACT:R-HSA-168256	BTLA	Immune System	0.346568	0.00323542	11474
REACT:R-HSA-168256	IFNGR2	Immune System	0.25215	0.00235398	11474
REACT:R-HSA-168256	IL4	Immune System	0.179174	0.00167269	11474
REACT:R-HSA-168256	TLR9	Immune System	0.591865	0.00552542	11474
REACT:R-HSA-168256	CD274	Immune System	0.490485	0.00457897	11474
REACT:R-HSA-168256	PTPN11	Immune System	0.155478	0.00145149	11474
REACT:R-HSA-168256	IL6R	Immune System	0.430456	0.00401857	11474
REACT:R-HSA-168256	KLRG1	Immune System	0.0310053	0.000289453	11474
REACT:R-HSA-168268	CALR	Virus Assembly and Release	0.0008604	0.0008604	1
REACT:R-HSA-168276	ISG15	NS1 Mediated Effects on Host Pathways	0.033045	0.00423098	61
REACT:R-HSA-168277	TGFB1	Influenza Virus Induced Apoptosis	NA	NA	0
REACT:R-HSA-168316	CALR	Assembly of Viral Components at the Budding Site	0.0008604	0.0008604	1
REACT:R-HSA-168638	CASP9	NOD1/2 Signaling Pathway	0.0595724	0.00738905	65
REACT:R-HSA-168638	MAPK14	NOD1/2 Signaling Pathway	0.0649618	0.00805752	65
REACT:R-HSA-168643	CASP9	Nucleotide-binding domain, leucine rich repeat containing receptor (NLR) signaling pathways	0.0816338	0.00767946	113
REACT:R-HSA-168643	MAPK14	Nucleotide-binding domain, leucine rich repeat containing receptor (NLR) signaling pathways	0.0894314	0.008413	113
REACT:R-HSA-168643	BCL2	Nucleotide-binding domain, leucine rich repeat containing receptor (NLR) signaling pathways	0.0062297	0.000586041	113
REACT:R-HSA-168643	AIM2	Nucleotide-binding domain, leucine rich repeat containing receptor (NLR) signaling pathways	0.0601748	0.00566077	113
REACT:R-HSA-168643	P2RX7	Nucleotide-binding domain, leucine rich repeat containing receptor (NLR) signaling pathways	0.0252306	0.0023735	113
REACT:R-HSA-168643	NLRP3	Nucleotide-binding domain, leucine rich repeat containing receptor (NLR) signaling pathways	0.212891	0.0200271	113
REACT:R-HSA-168898	ITGAM	Toll-Like Receptors Cascades	0.00047226	1.97118e-05	574
REACT:R-HSA-168898	PTPN11	Toll-Like Receptors Cascades	0.00113605	4.74178e-05	574
REACT:R-HSA-168898	TLR1	Toll-Like Receptors Cascades	0.275607	0.0115036	574
REACT:R-HSA-168898	IRAK3	Toll-Like Receptors Cascades	0.501401	0.0209281	574
REACT:R-HSA-168898	MAPK14	Toll-Like Receptors Cascades	0.150498	0.00628166	574
REACT:R-HSA-168898	TLR4	Toll-Like Receptors Cascades	0.0788891	0.00329277	574
REACT:R-HSA-168898	TLR2	Toll-Like Receptors Cascades	0.0710218	0.00296439	574
REACT:R-HSA-168898	TLR9	Toll-Like Receptors Cascades	0.386389	0.0161276	574
REACT:R-HSA-168898	TLR3	Toll-Like Receptors Cascades	0.121708	0.00507999	574
REACT:R-HSA-168898	NFKB1	Toll-Like Receptors Cascades	0.0272757	0.00113846	574
REACT:R-HSA-168898	IRAK4	Toll-Like Receptors Cascades	0.0754362	0.00314865	574
REACT:R-HSA-168898	TLR5	Toll-Like Receptors Cascades	0.398059	0.0166147	574
REACT:R-HSA-168928	IFIH1	RIG-I/MDA5 mediated induction of IFN-alpha/beta pathways	0.148067	0.00918275	260
REACT:R-HSA-168928	IFNB1	RIG-I/MDA5 mediated induction of IFN-alpha/beta pathways	0.0407975	0.00253016	260
REACT:R-HSA-168928	ISG15	RIG-I/MDA5 mediated induction of IFN-alpha/beta pathways	0.10242	0.00635183	260
REACT:R-HSA-168928	NFKB1	RIG-I/MDA5 mediated induction of IFN-alpha/beta pathways	0.0342199	0.00212223	260
REACT:R-HSA-168928	EP300	RIG-I/MDA5 mediated induction of IFN-alpha/beta pathways	0.104427	0.00647631	260
REACT:R-HSA-169893	KRAS	Prolonged ERK activation events	0.0563779	0.00155648	1312
REACT:R-HSA-169893	MET	Prolonged ERK activation events	0.0271038	0.000748279	1312
REACT:R-HSA-169893	EGF	Prolonged ERK activation events	0.082922	0.0022893	1312
REACT:R-HSA-169893	KIT	Prolonged ERK activation events	0.00328467	9.06826e-05	1312
REACT:R-HSA-169893	GDNF	Prolonged ERK activation events	0.312174	0.00861845	1312
REACT:R-HSA-169893	EGFR	Prolonged ERK activation events	0.077908	0.00215087	1312
REACT:R-HSA-169893	NCAM1	Prolonged ERK activation events	0.110486	0.00305029	1312
REACT:R-HSA-169893	FGF5	Prolonged ERK activation events	0.0690317	0.00190582	1312
REACT:R-HSA-169893	FGF2	Prolonged ERK activation events	0.0408867	0.00112879	1312
REACT:R-HSA-169893	JAK2	Prolonged ERK activation events	1.49e-06	4.11357e-08	1312
REACT:R-HSA-169893	IL2RB	Prolonged ERK activation events	0.00088841	2.45271e-05	1312
REACT:R-HSA-169893	JAK1	Prolonged ERK activation events	1.86e-05	5.13507e-07	1312
REACT:R-HSA-169893	ANGPT1	Prolonged ERK activation events	0.0857802	0.00236821	1312
REACT:R-HSA-169893	ERBB2	Prolonged ERK activation events	0.0904067	0.00249594	1312
REACT:R-HSA-169893	IL2RA	Prolonged ERK activation events	0.0200338	0.000553092	1312
REACT:R-HSA-169893	TEK	Prolonged ERK activation events	0.00451623	0.000124683	1312
REACT:R-HSA-169893	JAK3	Prolonged ERK activation events	0.000601355	1.66021e-05	1312
REACT:R-HSA-169893	CSF2	Prolonged ERK activation events	0.1756	0.00484793	1312
REACT:R-HSA-170834	TGFBR1	Signaling by TGF-beta Receptor Complex	0.187902	0.0114566	269
REACT:R-HSA-170834	TGFBR2	Signaling by TGF-beta Receptor Complex	0.00778185	0.000474468	269
REACT:R-HSA-170834	HDAC1	Signaling by TGF-beta Receptor Complex	0.0687632	0.00419257	269
REACT:R-HSA-170834	TGFB1	Signaling by TGF-beta Receptor Complex	0.00621373	0.000378858	269
REACT:R-HSA-170968	EGF	Frs2-mediated activation	0.0815472	0.00227488	1285
REACT:R-HSA-170968	ANGPT1	Frs2-mediated activation	0.097974	0.00273312	1285
REACT:R-HSA-170968	EGFR	Frs2-mediated activation	0.0699896	0.00195246	1285
REACT:R-HSA-170968	TEK	Frs2-mediated activation	0.00490458	0.00013682	1285
REACT:R-HSA-170968	KRAS	Frs2-mediated activation	0.0482419	0.00134578	1285
REACT:R-HSA-170968	GDNF	Frs2-mediated activation	0.307666	0.00858278	1285
REACT:R-HSA-170968	FGF5	Frs2-mediated activation	0.0693947	0.00193586	1285
REACT:R-HSA-170968	JAK2	Frs2-mediated activation	1.2e-06	3.34757e-08	1285
REACT:R-HSA-170968	CSF2	Frs2-mediated activation	0.185383	0.00517153	1285
REACT:R-HSA-170968	FGF2	Frs2-mediated activation	0.0415668	0.00115956	1285
REACT:R-HSA-170968	ERBB2	Frs2-mediated activation	0.10435	0.002911	1285
REACT:R-HSA-170968	JAK1	Frs2-mediated activation	2.123e-05	5.92241e-07	1285
REACT:R-HSA-170968	IL2RA	Frs2-mediated activation	0.0188022	0.000524515	1285
REACT:R-HSA-170968	NCAM1	Frs2-mediated activation	0.117399	0.00327501	1285
REACT:R-HSA-170968	IL2RB	Frs2-mediated activation	0.00093253	2.60142e-05	1285
REACT:R-HSA-170968	MET	Frs2-mediated activation	0.0256414	0.000715304	1285
REACT:R-HSA-170968	JAK3	Frs2-mediated activation	0.000640335	1.78631e-05	1285
REACT:R-HSA-170968	KIT	Frs2-mediated activation	0.00359642	0.000100327	1285
REACT:R-HSA-170984	GDNF	ARMS-mediated activation	0.352574	0.00995637	1254
REACT:R-HSA-170984	JAK2	ARMS-mediated activation	9.55e-07	2.69684e-08	1254
REACT:R-HSA-170984	ANGPT1	ARMS-mediated activation	0.106653	0.00301178	1254
REACT:R-HSA-170984	JAK1	ARMS-mediated activation	2.641e-05	7.45795e-07	1254
REACT:R-HSA-170984	ERBB2	ARMS-mediated activation	0.104322	0.00294595	1254
REACT:R-HSA-170984	KRAS	ARMS-mediated activation	0.0586909	0.00165738	1254
REACT:R-HSA-170984	MET	ARMS-mediated activation	0.0212392	0.000599777	1254
REACT:R-HSA-170984	IL2RB	ARMS-mediated activation	0.00086501	2.44271e-05	1254
REACT:R-HSA-170984	FGF2	ARMS-mediated activation	0.0411732	0.00116269	1254
REACT:R-HSA-170984	EGF	ARMS-mediated activation	0.08995	0.00254011	1254
REACT:R-HSA-170984	NCAM1	ARMS-mediated activation	0.0865031	0.00244277	1254
REACT:R-HSA-170984	TEK	ARMS-mediated activation	0.00423912	0.000119709	1254
REACT:R-HSA-170984	IL2RA	ARMS-mediated activation	0.0218352	0.000616606	1254
REACT:R-HSA-170984	EGFR	ARMS-mediated activation	0.0525379	0.00148362	1254
REACT:R-HSA-170984	FGF5	ARMS-mediated activation	0.0664178	0.00187558	1254
REACT:R-HSA-170984	KIT	ARMS-mediated activation	0.00318168	8.9848e-05	1254
REACT:R-HSA-170984	CSF2	ARMS-mediated activation	0.182013	0.00513988	1254
REACT:R-HSA-170984	JAK3	ARMS-mediated activation	0.000711435	2.00903e-05	1254
REACT:R-HSA-171007	KRAS	p38MAPK events	0.0145021	0.00483403	9
REACT:R-HSA-171007	MAPK14	p38MAPK events	0.0481788	0.0160596	9
REACT:R-HSA-171319	TERT	Telomere Extension By Telomerase	0.00594506	0.00343238	3
REACT:R-HSA-173107	CCR5	Binding and entry of HIV virion	0	0	3
REACT:R-HSA-173107	CXCR4	Binding and entry of HIV virion	2.205e-06	1.27306e-06	3
REACT:R-HSA-173107	CD4	Binding and entry of HIV virion	0.00662702	0.00382611	3
REACT:R-HSA-174824	NR1H3	Lipoprotein metabolism	0.00208523	0.000317995	43
REACT:R-HSA-174824	NR1H2	Lipoprotein metabolism	0.0014144	0.000215694	43
REACT:R-HSA-176187	ATR	Activation of ATR in response to replication stress	0.0559503	0.00392694	203
REACT:R-HSA-177929	JAK1	Signaling by EGFR	6.336e-05	1.41784e-06	1997
REACT:R-HSA-177929	TEK	Signaling by EGFR	0.0220226	0.000492811	1997
REACT:R-HSA-177929	GDNF	Signaling by EGFR	0.34344	0.00768532	1997
REACT:R-HSA-177929	ICOS	Signaling by EGFR	0	0	1997
REACT:R-HSA-177929	TP53	Signaling by EGFR	0.0178834	0.000400185	1997
REACT:R-HSA-177929	ANGPT1	Signaling by EGFR	0.145265	0.00325065	1997
REACT:R-HSA-177929	MET	Signaling by EGFR	0.0392064	0.000877341	1997
REACT:R-HSA-177929	NCAM1	Signaling by EGFR	0.0978146	0.00218884	1997
REACT:R-HSA-177929	CSF2	Signaling by EGFR	0.208567	0.00466721	1997
REACT:R-HSA-177929	FGF5	Signaling by EGFR	0.0721204	0.00161387	1997
REACT:R-HSA-177929	NR4A1	Signaling by EGFR	0.0492587	0.00110228	1997
REACT:R-HSA-177929	EGF	Signaling by EGFR	0.15677	0.00350811	1997
REACT:R-HSA-177929	JAK2	Signaling by EGFR	3.05e-06	6.82513e-08	1997
REACT:R-HSA-177929	CD28	Signaling by EGFR	0.0984803	0.00220374	1997
REACT:R-HSA-177929	FGF2	Signaling by EGFR	0.0358672	0.000802617	1997
REACT:R-HSA-177929	CD80	Signaling by EGFR	0.00594404	0.000133013	1997
REACT:R-HSA-177929	KIT	Signaling by EGFR	0.0293097	0.000655877	1997
REACT:R-HSA-177929	EGFR	Signaling by EGFR	0.0756959	0.00169388	1997
REACT:R-HSA-177929	JAK3	Signaling by EGFR	0.00112267	2.51225e-05	1997
REACT:R-HSA-177929	IL2RB	Signaling by EGFR	0.000818855	1.83239e-05	1997
REACT:R-HSA-177929	ADAM17	Signaling by EGFR	0.0505157	0.00113041	1997
REACT:R-HSA-177929	IL2RA	Signaling by EGFR	0.0121702	0.000272338	1997
REACT:R-HSA-177929	ERBB2	Signaling by EGFR	0.0470345	0.00105251	1997
REACT:R-HSA-177929	PTPN11	Signaling by EGFR	0.0258023	0.00057739	1997
REACT:R-HSA-177929	CASP9	Signaling by EGFR	0.0858558	0.00192123	1997
REACT:R-HSA-177929	KRAS	Signaling by EGFR	0.0737736	0.00165087	1997
REACT:R-HSA-1793185	GPC1	Chondroitin sulfate/dermatan sulfate metabolism	0	0	5
REACT:R-HSA-1793185	SDC1	Chondroitin sulfate/dermatan sulfate metabolism	0	0	5
REACT:R-HSA-1793185	GPC2	Chondroitin sulfate/dermatan sulfate metabolism	0	0	5
REACT:R-HSA-179812	GDNF	GRB2 events in EGFR signaling	0.331824	0.00951571	1216
REACT:R-HSA-179812	JAK2	GRB2 events in EGFR signaling	1.075e-06	3.08277e-08	1216
REACT:R-HSA-179812	ANGPT1	GRB2 events in EGFR signaling	0.104338	0.00299211	1216
REACT:R-HSA-179812	NCAM1	GRB2 events in EGFR signaling	0.0879082	0.00252094	1216
REACT:R-HSA-179812	TEK	GRB2 events in EGFR signaling	0.00489125	0.000140266	1216
REACT:R-HSA-179812	EGFR	GRB2 events in EGFR signaling	0.060048	0.00172199	1216
REACT:R-HSA-179812	MET	GRB2 events in EGFR signaling	0.0190219	0.00054549	1216
REACT:R-HSA-179812	FGF2	GRB2 events in EGFR signaling	0.0363014	0.00104101	1216
REACT:R-HSA-179812	CSF2	GRB2 events in EGFR signaling	0.19414	0.00556736	1216
REACT:R-HSA-179812	IL2RA	GRB2 events in EGFR signaling	0.0217148	0.000622716	1216
REACT:R-HSA-179812	JAK1	GRB2 events in EGFR signaling	2.701e-05	7.74565e-07	1216
REACT:R-HSA-179812	ERBB2	GRB2 events in EGFR signaling	0.0818261	0.00234652	1216
REACT:R-HSA-179812	JAK3	GRB2 events in EGFR signaling	0.00073387	2.10452e-05	1216
REACT:R-HSA-179812	EGF	GRB2 events in EGFR signaling	0.0997903	0.00286168	1216
REACT:R-HSA-179812	KIT	GRB2 events in EGFR signaling	0.00313195	8.98148e-05	1216
REACT:R-HSA-179812	IL2RB	GRB2 events in EGFR signaling	0.00105638	3.02936e-05	1216
REACT:R-HSA-179812	FGF5	GRB2 events in EGFR signaling	0.0816662	0.00234194	1216
REACT:R-HSA-179812	KRAS	GRB2 events in EGFR signaling	0.0560289	0.00160674	1216
REACT:R-HSA-180292	FGF5	GAB1 signalosome	0.290618	0.0142831	414
REACT:R-HSA-180292	KIT	GAB1 signalosome	0.00551227	0.000270913	414
REACT:R-HSA-180292	ICOS	GAB1 signalosome	0	0	414
REACT:R-HSA-180292	CASP9	GAB1 signalosome	0.0887103	0.00435988	414
REACT:R-HSA-180292	PTPN11	GAB1 signalosome	0.00189019	9.28978e-05	414
REACT:R-HSA-180292	EGFR	GAB1 signalosome	0.059313	0.00291507	414
REACT:R-HSA-180292	CD28	GAB1 signalosome	0.052683	0.00258923	414
REACT:R-HSA-180292	ERBB2	GAB1 signalosome	0.0221982	0.00109098	414
REACT:R-HSA-180292	CD80	GAB1 signalosome	0.00423928	0.000208349	414
REACT:R-HSA-180292	FGF2	GAB1 signalosome	0.0393206	0.0019325	414
REACT:R-HSA-180292	NR4A1	GAB1 signalosome	0.0952594	0.00468174	414
REACT:R-HSA-180292	MET	GAB1 signalosome	0.0256767	0.00126194	414
REACT:R-HSA-180292	EGF	GAB1 signalosome	0.0904416	0.00444496	414
REACT:R-HSA-180292	TP53	GAB1 signalosome	0.0286918	0.00141012	414
REACT:R-HSA-180336	ANGPT1	SHC1 events in EGFR signaling	0.104338	0.00299211	1216
REACT:R-HSA-180336	TEK	SHC1 events in EGFR signaling	0.00489125	0.000140266	1216
REACT:R-HSA-180336	GDNF	SHC1 events in EGFR signaling	0.331824	0.00951571	1216
REACT:R-HSA-180336	JAK1	SHC1 events in EGFR signaling	2.701e-05	7.74565e-07	1216
REACT:R-HSA-180336	ERBB2	SHC1 events in EGFR signaling	0.0818261	0.00234652	1216
REACT:R-HSA-180336	MET	SHC1 events in EGFR signaling	0.0190219	0.00054549	1216
REACT:R-HSA-180336	NCAM1	SHC1 events in EGFR signaling	0.0879082	0.00252094	1216
REACT:R-HSA-180336	IL2RB	SHC1 events in EGFR signaling	0.00105638	3.02936e-05	1216
REACT:R-HSA-180336	CSF2	SHC1 events in EGFR signaling	0.19414	0.00556736	1216
REACT:R-HSA-180336	FGF5	SHC1 events in EGFR signaling	0.0816662	0.00234194	1216
REACT:R-HSA-180336	FGF2	SHC1 events in EGFR signaling	0.0363014	0.00104101	1216
REACT:R-HSA-180336	JAK3	SHC1 events in EGFR signaling	0.00073387	2.10452e-05	1216
REACT:R-HSA-180336	EGF	SHC1 events in EGFR signaling	0.0997903	0.00286168	1216
REACT:R-HSA-180336	JAK2	SHC1 events in EGFR signaling	1.075e-06	3.08277e-08	1216
REACT:R-HSA-180336	KRAS	SHC1 events in EGFR signaling	0.0560289	0.00160674	1216
REACT:R-HSA-180336	EGFR	SHC1 events in EGFR signaling	0.060048	0.00172199	1216
REACT:R-HSA-180336	KIT	SHC1 events in EGFR signaling	0.00313195	8.98148e-05	1216
REACT:R-HSA-180336	IL2RA	SHC1 events in EGFR signaling	0.0217148	0.000622716	1216
REACT:R-HSA-180534	CD4	Vpu mediated degradation of CD4	0.0177738	0.000739294	578
REACT:R-HSA-180786	TERT	Extension of Telomeres	0.0208964	0.0029852	49
REACT:R-HSA-1810476	NFKB1	RIP-mediated NFkB activation via ZBP1	0.0992187	0.0175396	32
REACT:R-HSA-1810476	TLR3	RIP-mediated NFkB activation via ZBP1	0.00975371	0.00172423	32
REACT:R-HSA-181438	TLR2	Toll Like Receptor 2 (TLR2) Cascade	0.0892756	0.00475166	353
REACT:R-HSA-181438	TLR1	Toll Like Receptor 2 (TLR2) Cascade	0.211621	0.0112634	353
REACT:R-HSA-181438	MAPK14	Toll Like Receptor 2 (TLR2) Cascade	0.0865877	0.0046086	353
REACT:R-HSA-181438	IRAK3	Toll Like Receptor 2 (TLR2) Cascade	0.330816	0.0176076	353
REACT:R-HSA-181438	IRAK4	Toll Like Receptor 2 (TLR2) Cascade	0.026889	0.00143115	353
REACT:R-HSA-181438	NFKB1	Toll Like Receptor 2 (TLR2) Cascade	0.0389826	0.00207483	353
REACT:R-HSA-181438	TLR4	Toll Like Receptor 2 (TLR2) Cascade	0.0191949	0.00102164	353
REACT:R-HSA-182971	EGF	EGFR downregulation	0.0301966	0.0045523	44
REACT:R-HSA-182971	EGFR	EGFR downregulation	0.0618692	0.00932713	44
REACT:R-HSA-1834941	STING1	STING mediated induction of host immune responses	0.0074406	0.0024802	9
REACT:R-HSA-1834949	EP300	Cytosolic sensors of pathogen-associated DNA	0.0885172	0.00632266	196
REACT:R-HSA-1834949	CTNNB1	Cytosolic sensors of pathogen-associated DNA	0.0349032	0.00249308	196
REACT:R-HSA-1834949	NFKB1	Cytosolic sensors of pathogen-associated DNA	0.0918237	0.00655883	196
REACT:R-HSA-1834949	TLR3	Cytosolic sensors of pathogen-associated DNA	0.0095186	0.0006799	196
REACT:R-HSA-1834949	STING1	Cytosolic sensors of pathogen-associated DNA	0.038853	0.00277522	196
REACT:R-HSA-1839117	STAT3	Signaling by cytosolic FGFR1 fusion mutants	0.00011921	2.98025e-05	16
REACT:R-HSA-1839117	STAT1	Signaling by cytosolic FGFR1 fusion mutants	0.00187516	0.00046879	16
REACT:R-HSA-1839122	FGF5	Signaling by activated point mutants of FGFR1	0.00044596	0.000148653	9
REACT:R-HSA-1839122	FGF2	Signaling by activated point mutants of FGFR1	0.000294065	9.80217e-05	9
REACT:R-HSA-1839124	FGF5	FGFR1 mutant receptor activation	0.0316039	0.00597258	28
REACT:R-HSA-1839124	FGF2	FGFR1 mutant receptor activation	0.00940335	0.00177707	28
REACT:R-HSA-1839124	STAT3	FGFR1 mutant receptor activation	0.00280755	0.000530577	28
REACT:R-HSA-1839124	STAT1	FGFR1 mutant receptor activation	0.00177157	0.000334795	28
REACT:R-HSA-1839126	FGF5	FGFR2 mutant receptor activation	0.0349827	0.00409442	73
REACT:R-HSA-1839126	FGF2	FGFR2 mutant receptor activation	0.00818349	0.000957805	73
REACT:R-HSA-1839130	FGF2	Signaling by activated point mutants of FGFR3	0	0	9
REACT:R-HSA-1839130	FGF5	Signaling by activated point mutants of FGFR3	0	0	9
REACT:R-HSA-1852241	HDAC3	Organelle biogenesis and maintenance	0.072165	0.00413894	304
REACT:R-HSA-1852241	MAPK14	Organelle biogenesis and maintenance	0.044359	0.00254416	304
REACT:R-HSA-186763	NCAM1	Downstream signal transduction	0.102346	0.002261	2049
REACT:R-HSA-186763	ICOS	Downstream signal transduction	0	0	2049
REACT:R-HSA-186763	TEK	Downstream signal transduction	0.089943	0.00198699	2049
REACT:R-HSA-186763	MET	Downstream signal transduction	0.0398129	0.000879533	2049
REACT:R-HSA-186763	PTPN11	Downstream signal transduction	0.00944797	0.000208722	2049
REACT:R-HSA-186763	NR4A1	Downstream signal transduction	0.0639157	0.00141201	2049
REACT:R-HSA-186763	ANGPT1	Downstream signal transduction	0.0979964	0.00216491	2049
REACT:R-HSA-186763	FGF5	Downstream signal transduction	0.0976873	0.00215808	2049
REACT:R-HSA-186763	CSF2	Downstream signal transduction	0.163314	0.00360788	2049
REACT:R-HSA-186763	IL2RB	Downstream signal transduction	0.0131613	0.000290756	2049
REACT:R-HSA-186763	JAK1	Downstream signal transduction	0.00015599	3.44608e-06	2049
REACT:R-HSA-186763	TP53	Downstream signal transduction	0.0203101	0.000448685	2049
REACT:R-HSA-186763	CD28	Downstream signal transduction	0.0939921	0.00207644	2049
REACT:R-HSA-186763	EGF	Downstream signal transduction	0.122479	0.00270576	2049
REACT:R-HSA-186763	CASP9	Downstream signal transduction	0.101332	0.0022386	2049
REACT:R-HSA-186763	KRAS	Downstream signal transduction	0.0679496	0.00150112	2049
REACT:R-HSA-186763	JAK3	Downstream signal transduction	0.00628002	0.000138736	2049
REACT:R-HSA-186763	IL2RA	Downstream signal transduction	0.0891716	0.00196995	2049
REACT:R-HSA-186763	ERBB2	Downstream signal transduction	0.0321601	0.000710471	2049
REACT:R-HSA-186763	KIT	Downstream signal transduction	0.0397015	0.000877073	2049
REACT:R-HSA-186763	GDNF	Downstream signal transduction	0.352418	0.00778551	2049
REACT:R-HSA-186763	EGFR	Downstream signal transduction	0.0571203	0.00126188	2049
REACT:R-HSA-186763	STAT3	Downstream signal transduction	0.00193182	4.26772e-05	2049
REACT:R-HSA-186763	CD80	Downstream signal transduction	0.00581984	0.00012857	2049
REACT:R-HSA-186763	STAT1	Downstream signal transduction	0.0306274	0.00067661	2049
REACT:R-HSA-186763	FGF2	Downstream signal transduction	0.0478582	0.00105727	2049
REACT:R-HSA-186763	JAK2	Downstream signal transduction	7.081e-05	1.56431e-06	2049
REACT:R-HSA-186797	ANGPT1	Signaling by PDGF	0.0792182	0.00172458	2110
REACT:R-HSA-186797	STAT1	Signaling by PDGF	0.0287326	0.00062551	2110
REACT:R-HSA-186797	NCAM1	Signaling by PDGF	0.106584	0.00232034	2110
REACT:R-HSA-186797	EGFR	Signaling by PDGF	0.0729893	0.00158898	2110
REACT:R-HSA-186797	KRAS	Signaling by PDGF	0.0738963	0.00160872	2110
REACT:R-HSA-186797	MET	Signaling by PDGF	0.0408979	0.000890348	2110
REACT:R-HSA-186797	IL2RA	Signaling by PDGF	0.0724028	0.00157621	2110
REACT:R-HSA-186797	FGF5	Signaling by PDGF	0.0933697	0.00203266	2110
REACT:R-HSA-186797	CASP9	Signaling by PDGF	0.0951334	0.00207106	2110
REACT:R-HSA-186797	NR4A1	Signaling by PDGF	0.0606622	0.00132062	2110
REACT:R-HSA-186797	TEK	Signaling by PDGF	0.0966088	0.00210318	2110
REACT:R-HSA-186797	JAK3	Signaling by PDGF	0.00600884	0.000130813	2110
REACT:R-HSA-186797	TP53	Signaling by PDGF	0.0204957	0.000446191	2110
REACT:R-HSA-186797	ERBB2	Signaling by PDGF	0.0356523	0.000776151	2110
REACT:R-HSA-186797	CD28	Signaling by PDGF	0.0826054	0.00179832	2110
REACT:R-HSA-186797	EGF	Signaling by PDGF	0.107173	0.00233316	2110
REACT:R-HSA-186797	FGF2	Signaling by PDGF	0.0461959	0.00100568	2110
REACT:R-HSA-186797	IL2RB	Signaling by PDGF	0.0149687	0.000325868	2110
REACT:R-HSA-186797	GDNF	Signaling by PDGF	0.315309	0.00686428	2110
REACT:R-HSA-186797	PTPN11	Signaling by PDGF	0.00818933	0.000178282	2110
REACT:R-HSA-186797	ICOS	Signaling by PDGF	0	0	2110
REACT:R-HSA-186797	CSF2	Signaling by PDGF	0.165754	0.00360848	2110
REACT:R-HSA-186797	JAK2	Signaling by PDGF	4.835e-05	1.05258e-06	2110
REACT:R-HSA-186797	KIT	Signaling by PDGF	0.0372627	0.000811209	2110
REACT:R-HSA-186797	STAT3	Signaling by PDGF	0.00213679	4.6518e-05	2110
REACT:R-HSA-186797	CD80	Signaling by PDGF	0.00536872	0.000116877	2110
REACT:R-HSA-186797	JAK1	Signaling by PDGF	0.000154475	3.36292e-06	2110
REACT:R-HSA-187015	ADORA2A	Activation of TRKA receptors	0	0	2
REACT:R-HSA-187024	ADORA2A	NGF-independant TRKA activation	0	0	1
REACT:R-HSA-187037	JAK2	NGF signalling via TRKA from the plasma membrane	6.8e-06	1.46144e-07	2165
REACT:R-HSA-187037	NCAM1	NGF signalling via TRKA from the plasma membrane	0.0939157	0.00201841	2165
REACT:R-HSA-187037	NR4A1	NGF signalling via TRKA from the plasma membrane	0.0421245	0.000905327	2165
REACT:R-HSA-187037	MAPK14	NGF signalling via TRKA from the plasma membrane	0.136507	0.00293377	2165
REACT:R-HSA-187037	KIT	NGF signalling via TRKA from the plasma membrane	0.023825	0.000512041	2165
REACT:R-HSA-187037	MET	NGF signalling via TRKA from the plasma membrane	0.0501019	0.00107678	2165
REACT:R-HSA-187037	IL2RA	NGF signalling via TRKA from the plasma membrane	0.0230655	0.000495716	2165
REACT:R-HSA-187037	TEK	NGF signalling via TRKA from the plasma membrane	0.0201591	0.000433253	2165
REACT:R-HSA-187037	CD28	NGF signalling via TRKA from the plasma membrane	0.099062	0.00212901	2165
REACT:R-HSA-187037	FGF2	NGF signalling via TRKA from the plasma membrane	0.0362601	0.000779292	2165
REACT:R-HSA-187037	STAT3	NGF signalling via TRKA from the plasma membrane	0.0005846	1.25641e-05	2165
REACT:R-HSA-187037	IL2RB	NGF signalling via TRKA from the plasma membrane	0.00121421	2.60955e-05	2165
REACT:R-HSA-187037	ERBB2	NGF signalling via TRKA from the plasma membrane	0.037147	0.000798353	2165
REACT:R-HSA-187037	EGFR	NGF signalling via TRKA from the plasma membrane	0.0591441	0.00127111	2165
REACT:R-HSA-187037	ANGPT1	NGF signalling via TRKA from the plasma membrane	0.117738	0.00253038	2165
REACT:R-HSA-187037	CD80	NGF signalling via TRKA from the plasma membrane	0.00579803	0.00012461	2165
REACT:R-HSA-187037	FGF5	NGF signalling via TRKA from the plasma membrane	0.0959539	0.00206221	2165
REACT:R-HSA-187037	ADORA2A	NGF signalling via TRKA from the plasma membrane	0.060607	0.00130255	2165
REACT:R-HSA-187037	KRAS	NGF signalling via TRKA from the plasma membrane	0.0735336	0.00158036	2165
REACT:R-HSA-187037	CSF2	NGF signalling via TRKA from the plasma membrane	0.186311	0.00400413	2165
REACT:R-HSA-187037	ICOS	NGF signalling via TRKA from the plasma membrane	0	0	2165
REACT:R-HSA-187037	GDNF	NGF signalling via TRKA from the plasma membrane	0.296656	0.00637565	2165
REACT:R-HSA-187037	JAK3	NGF signalling via TRKA from the plasma membrane	0.0015332	3.29511e-05	2165
REACT:R-HSA-187037	PTPN11	NGF signalling via TRKA from the plasma membrane	0.00704154	0.000151335	2165
REACT:R-HSA-187037	JAK1	NGF signalling via TRKA from the plasma membrane	7.205e-05	1.54848e-06	2165
REACT:R-HSA-187037	TP53	NGF signalling via TRKA from the plasma membrane	0.0252529	0.000542728	2165
REACT:R-HSA-187037	EGF	NGF signalling via TRKA from the plasma membrane	0.145404	0.00312497	2165
REACT:R-HSA-187037	CASP9	NGF signalling via TRKA from the plasma membrane	0.0843489	0.0018128	2165
REACT:R-HSA-187687	NCAM1	Signalling to ERKs	0.122487	0.00330444	1374
REACT:R-HSA-187687	FGF5	Signalling to ERKs	0.0704331	0.00190013	1374
REACT:R-HSA-187687	IL2RB	Signalling to ERKs	0.000844895	2.27934e-05	1374
REACT:R-HSA-187687	KRAS	Signalling to ERKs	0.0686586	0.00185226	1374
REACT:R-HSA-187687	EGF	Signalling to ERKs	0.0955072	0.00257658	1374
REACT:R-HSA-187687	MET	Signalling to ERKs	0.028533	0.000769759	1374
REACT:R-HSA-187687	IL2RA	Signalling to ERKs	0.0182446	0.000492199	1374
REACT:R-HSA-187687	JAK2	Signalling to ERKs	1.3e-06	3.50711e-08	1374
REACT:R-HSA-187687	EGFR	Signalling to ERKs	0.0909023	0.00245234	1374
REACT:R-HSA-187687	CSF2	Signalling to ERKs	0.200927	0.00542057	1374
REACT:R-HSA-187687	ERBB2	Signalling to ERKs	0.0883836	0.0023844	1374
REACT:R-HSA-187687	TEK	Signalling to ERKs	0.00452192	0.000121991	1374
REACT:R-HSA-187687	KIT	Signalling to ERKs	0.00353845	9.54596e-05	1374
REACT:R-HSA-187687	JAK3	Signalling to ERKs	0.000714575	1.92777e-05	1374
REACT:R-HSA-187687	MAPK14	Signalling to ERKs	0.056264	0.00151788	1374
REACT:R-HSA-187687	JAK1	Signalling to ERKs	2.169e-05	5.85149e-07	1374
REACT:R-HSA-187687	FGF2	Signalling to ERKs	0.0406752	0.00109733	1374
REACT:R-HSA-187687	GDNF	Signalling to ERKs	0.28613	0.00771915	1374
REACT:R-HSA-187687	ANGPT1	Signalling to ERKs	0.0989744	0.00267011	1374
REACT:R-HSA-187706	TEK	Signalling to p38 via RIT and RIN	0.00418875	0.000119193	1235
REACT:R-HSA-187706	JAK2	Signalling to p38 via RIT and RIN	8.3e-07	2.36181e-08	1235
REACT:R-HSA-187706	EGF	Signalling to p38 via RIT and RIN	0.10098	0.00287343	1235
REACT:R-HSA-187706	JAK3	Signalling to p38 via RIT and RIN	0.000697135	1.98373e-05	1235
REACT:R-HSA-187706	MET	Signalling to p38 via RIT and RIN	0.0195579	0.00055653	1235
REACT:R-HSA-187706	ANGPT1	Signalling to p38 via RIT and RIN	0.0839045	0.00238755	1235
REACT:R-HSA-187706	CSF2	Signalling to p38 via RIT and RIN	0.165964	0.0047226	1235
REACT:R-HSA-187706	ERBB2	Signalling to p38 via RIT and RIN	0.0814197	0.00231684	1235
REACT:R-HSA-187706	IL2RB	Signalling to p38 via RIT and RIN	0.000866405	2.4654e-05	1235
REACT:R-HSA-187706	FGF5	Signalling to p38 via RIT and RIN	0.0725181	0.00206354	1235
REACT:R-HSA-187706	NCAM1	Signalling to p38 via RIT and RIN	0.0958885	0.00272856	1235
REACT:R-HSA-187706	EGFR	Signalling to p38 via RIT and RIN	0.0607446	0.00172852	1235
REACT:R-HSA-187706	KRAS	Signalling to p38 via RIT and RIN	0.055058	0.0015667	1235
REACT:R-HSA-187706	FGF2	Signalling to p38 via RIT and RIN	0.035485	0.00100974	1235
REACT:R-HSA-187706	JAK1	Signalling to p38 via RIT and RIN	2.456e-05	6.98868e-07	1235
REACT:R-HSA-187706	IL2RA	Signalling to p38 via RIT and RIN	0.0194829	0.000554397	1235
REACT:R-HSA-187706	KIT	Signalling to p38 via RIT and RIN	0.00323048	9.19248e-05	1235
REACT:R-HSA-187706	GDNF	Signalling to p38 via RIT and RIN	0.272168	0.00774467	1235
REACT:R-HSA-190236	FGF5	Signaling by FGFR	0.0585815	0.00355857	271
REACT:R-HSA-190236	KRAS	Signaling by FGFR	0.0298164	0.00181122	271
REACT:R-HSA-190236	FGF2	Signaling by FGFR	0.0510026	0.00309819	271
REACT:R-HSA-190236	PTPN11	Signaling by FGFR	0.00194832	0.000118352	271
REACT:R-HSA-190239	FGF5	FGFR3 ligand binding and activation	0	0	9
REACT:R-HSA-190239	FGF2	FGFR3 ligand binding and activation	0	0	9
REACT:R-HSA-190241	FGF5	FGFR2 ligand binding and activation	0.00745956	0.00175823	18
REACT:R-HSA-190241	FGF2	FGFR2 ligand binding and activation	0.00537407	0.00126668	18
REACT:R-HSA-190242	FGF5	FGFR1 ligand binding and activation	0.000717591	0.000226922	10
REACT:R-HSA-190242	FGF2	FGFR1 ligand binding and activation	0.000452505	0.000143095	10
REACT:R-HSA-190322	FGF2	FGFR4 ligand binding and activation	0	0	9
REACT:R-HSA-190370	FGF2	FGFR1b ligand binding and activation	0.000158205	9.13397e-05	3
REACT:R-HSA-190372	FGF5	FGFR3c ligand binding and activation	0	0	9
REACT:R-HSA-190372	FGF2	FGFR3c ligand binding and activation	0	0	9
REACT:R-HSA-190373	FGF5	FGFR1c ligand binding and activation	0.00044596	0.000148653	9
REACT:R-HSA-190373	FGF2	FGFR1c ligand binding and activation	0.000294065	9.80217e-05	9
REACT:R-HSA-190375	FGF5	FGFR2c ligand binding and activation	0	0	10
REACT:R-HSA-190375	FGF2	FGFR2c ligand binding and activation	0	0	10
REACT:R-HSA-190377	FGF2	FGFR2b ligand binding and activation	0.00306795	0.000970171	10
REACT:R-HSA-1912408	TP53	Pre-NOTCH Transcription and Translation	0.0428039	0.00535048	64
REACT:R-HSA-1912408	EP300	Pre-NOTCH Transcription and Translation	0.0685904	0.0085738	64
REACT:R-HSA-1912422	TP53	Pre-NOTCH Expression and Processing	0.0443166	0.00529685	70
REACT:R-HSA-1912422	EP300	Pre-NOTCH Expression and Processing	0.0679275	0.00811889	70
REACT:R-HSA-193639	NFKB1	p75NTR signals via NF-kB	0.0192707	0.0037793	26
REACT:R-HSA-193670	HDAC2	p75NTR negatively regulates cell cycle via SC1	0.0840493	0.0420247	4
REACT:R-HSA-193670	HDAC1	p75NTR negatively regulates cell cycle via SC1	0.0606551	0.0303275	4
REACT:R-HSA-193670	HDAC3	p75NTR negatively regulates cell cycle via SC1	0.0798958	0.0399479	4
REACT:R-HSA-193692	NFKB1	Regulated proteolysis of p75NTR	0.0308445	0.00929997	11
REACT:R-HSA-193692	ADAM17	Regulated proteolysis of p75NTR	5.09979e-09	1.53765e-09	11
REACT:R-HSA-193704	HDAC3	p75 NTR receptor-mediated signalling	0.129767	0.0103565	157
REACT:R-HSA-193704	HDAC1	p75 NTR receptor-mediated signalling	0.0684464	0.00546261	157
REACT:R-HSA-193704	ADAM17	p75 NTR receptor-mediated signalling	0.0161689	0.00129042	157
REACT:R-HSA-193704	NFKB1	p75 NTR receptor-mediated signalling	0.0562913	0.00449253	157
REACT:R-HSA-193704	HDAC2	p75 NTR receptor-mediated signalling	0.0470263	0.00375311	157
REACT:R-HSA-194138	MAPK14	Signaling by VEGF	0.106625	0.00236652	2030
REACT:R-HSA-194138	FGF2	Signaling by VEGF	0.0353358	0.000784271	2030
REACT:R-HSA-194138	FGF5	Signaling by VEGF	0.0695881	0.0015445	2030
REACT:R-HSA-194138	JAK3	Signaling by VEGF	0.000993225	2.20445e-05	2030
REACT:R-HSA-194138	JAK2	Signaling by VEGF	2.4e-07	5.32676e-09	2030
REACT:R-HSA-194138	MET	Signaling by VEGF	0.0275941	0.000612446	2030
REACT:R-HSA-194138	EGFR	Signaling by VEGF	0.0650214	0.00144314	2030
REACT:R-HSA-194138	TEK	Signaling by VEGF	0.00521801	0.000115813	2030
REACT:R-HSA-194138	GDNF	Signaling by VEGF	0.3778	0.00838521	2030
REACT:R-HSA-194138	NCAM1	Signaling by VEGF	0.0985511	0.00218733	2030
REACT:R-HSA-194138	IL2RB	Signaling by VEGF	0.00086725	1.92485e-05	2030
REACT:R-HSA-194138	KRAS	Signaling by VEGF	0.0625155	0.00138752	2030
REACT:R-HSA-194138	FLT1	Signaling by VEGF	0.107989	0.0023968	2030
REACT:R-HSA-194138	IL2RA	Signaling by VEGF	0.014416	0.00031996	2030
REACT:R-HSA-194138	ERBB2	Signaling by VEGF	0.0439318	0.00097506	2030
REACT:R-HSA-194138	ITGAV	Signaling by VEGF	0.0055759	0.000123756	2030
REACT:R-HSA-194138	JAK1	Signaling by VEGF	2.14e-06	4.7497e-08	2030
REACT:R-HSA-194138	KDR	Signaling by VEGF	0.0456231	0.0010126	2030
REACT:R-HSA-194138	CTNNB1	Signaling by VEGF	0.0716716	0.00159074	2030
REACT:R-HSA-194138	EGF	Signaling by VEGF	0.129488	0.00287396	2030
REACT:R-HSA-194138	VEGFA	Signaling by VEGF	0.0287725	0.000638601	2030
REACT:R-HSA-194138	KIT	Signaling by VEGF	0.00728185	0.000161619	2030
REACT:R-HSA-194138	CSF2	Signaling by VEGF	0.140502	0.00311842	2030
REACT:R-HSA-194138	ANGPT1	Signaling by VEGF	0.101563	0.00225418	2030
REACT:R-HSA-194138	AXL	Signaling by VEGF	0.0256918	0.000570226	2030
REACT:R-HSA-194306	KDR	Neurophilin interactions with VEGF and VEGFR	0	0	5
REACT:R-HSA-194306	FLT1	Neurophilin interactions with VEGF and VEGFR	0	0	5
REACT:R-HSA-194313	KDR	VEGF ligand-receptor interactions	0.00138016	0.000436445	10
REACT:R-HSA-194313	VEGFA	VEGF ligand-receptor interactions	0.00099385	0.000314283	10
REACT:R-HSA-194313	FLT1	VEGF ligand-receptor interactions	0.0069838	0.00220847	10
REACT:R-HSA-194315	CTNNB1	Signaling by Rho GTPases	0.0357956	0.00121568	867
REACT:R-HSA-194315	ITGB1	Signaling by Rho GTPases	0.00673826	0.000228843	867
REACT:R-HSA-195253	CTNNB1	Degradation of beta-catenin by the destruction complex	0.0328049	0.00125801	680
REACT:R-HSA-195253	HDAC1	Degradation of beta-catenin by the destruction complex	0.0934978	0.00358548	680
REACT:R-HSA-195258	ITGB1	RHO GTPase Effectors	0.00584557	0.000236293	612
REACT:R-HSA-195258	CTNNB1	RHO GTPase Effectors	0.0258918	0.00104662	612
REACT:R-HSA-195399	KDR	VEGF binds to VEGFR leading to receptor dimerization	0.00138016	0.000436445	10
REACT:R-HSA-195399	FLT1	VEGF binds to VEGFR leading to receptor dimerization	0.0069838	0.00220847	10
REACT:R-HSA-195399	VEGFA	VEGF binds to VEGFR leading to receptor dimerization	0.00099385	0.000314283	10
REACT:R-HSA-195721	DKK2	Signaling by Wnt	0.1097	0.00298897	1347
REACT:R-HSA-195721	DKK1	Signaling by Wnt	0.104578	0.00284943	1347
REACT:R-HSA-195721	EP300	Signaling by Wnt	0.100885	0.0027488	1347
REACT:R-HSA-195721	RNF43	Signaling by Wnt	0.0169922	0.000462982	1347
REACT:R-HSA-195721	HDAC1	Signaling by Wnt	0.171967	0.00468556	1347
REACT:R-HSA-195721	CTNNB1	Signaling by Wnt	0.0975211	0.00265714	1347
REACT:R-HSA-195721	TERT	Signaling by Wnt	0.0283828	0.000773341	1347
REACT:R-HSA-196299	CTNNB1	Beta-catenin phosphorylation cascade	0.0539346	0.00886679	37
REACT:R-HSA-1963640	EGF	GRB2 events in ERBB2 signaling	0.0469822	0.0095902	24
REACT:R-HSA-1963640	EGFR	GRB2 events in ERBB2 signaling	0.0756718	0.0154464	24
REACT:R-HSA-1963640	ERBB2	GRB2 events in ERBB2 signaling	0.00881524	0.0017994	24
REACT:R-HSA-1963640	KRAS	GRB2 events in ERBB2 signaling	0	0	24
REACT:R-HSA-1963642	ERBB2	PI3K events in ERBB2 signaling	0.00531686	0.000911833	34
REACT:R-HSA-1963642	EGFR	PI3K events in ERBB2 signaling	0.073758	0.0126494	34
REACT:R-HSA-1963642	EGF	PI3K events in ERBB2 signaling	0.0546553	0.00937331	34
REACT:R-HSA-196741	ABCC1	Cobalamin (Cbl, vitamin B12) transport and metabolism	0	0	2
REACT:R-HSA-196757	FOLR2	Metabolism of folate and pterines	NA	NA	0
REACT:R-HSA-196807	CD38	Nicotinate metabolism	0	0	1
REACT:R-HSA-196807	PTGS2	Nicotinate metabolism	3.67935e-09	3.67935e-09	1
REACT:R-HSA-196807	NT5E	Nicotinate metabolism	2.159e-09	2.159e-09	1
REACT:R-HSA-196849	ABCC1	Metabolism of water-soluble vitamins and cofactors	0	0	6
REACT:R-HSA-196849	FOLR2	Metabolism of water-soluble vitamins and cofactors	2.88914e-09	1.17949e-09	6
REACT:R-HSA-196849	CD38	Metabolism of water-soluble vitamins and cofactors	0	0	6
REACT:R-HSA-196849	NT5E	Metabolism of water-soluble vitamins and cofactors	2.159e-09	8.8141e-10	6
REACT:R-HSA-196849	PTGS2	Metabolism of water-soluble vitamins and cofactors	0.116967	0.0477516	6
REACT:R-HSA-196854	ABCC1	Metabolism of vitamins and cofactors	0	0	37
REACT:R-HSA-196854	GPC2	Metabolism of vitamins and cofactors	0	0	37
REACT:R-HSA-196854	CD38	Metabolism of vitamins and cofactors	0	0	37
REACT:R-HSA-196854	NT5E	Metabolism of vitamins and cofactors	2.159e-09	3.54938e-10	37
REACT:R-HSA-196854	GPC1	Metabolism of vitamins and cofactors	0	0	37
REACT:R-HSA-196854	PTGS2	Metabolism of vitamins and cofactors	0.171324	0.0281655	37
REACT:R-HSA-196854	FOLR2	Metabolism of vitamins and cofactors	2.88914e-09	4.74971e-10	37
REACT:R-HSA-196854	SDC1	Metabolism of vitamins and cofactors	0.0274228	0.00450828	37
REACT:R-HSA-1971475	SDC1	A tetrasaccharide linker sequence is required for GAG synthesis	0	0	5
REACT:R-HSA-1971475	GPC2	A tetrasaccharide linker sequence is required for GAG synthesis	0	0	5
REACT:R-HSA-1971475	GPC1	A tetrasaccharide linker sequence is required for GAG synthesis	0	0	5
REACT:R-HSA-197264	PTGS2	Nicotinamide salvaging	3.67935e-09	3.67935e-09	1
REACT:R-HSA-1980143	ADAM17	Signaling by NOTCH1	0.0291529	0.00217293	180
REACT:R-HSA-1980143	HDAC1	Signaling by NOTCH1	0.110375	0.0082269	180
REACT:R-HSA-1980143	HDAC2	Signaling by NOTCH1	0.0659127	0.00491284	180
REACT:R-HSA-1980143	HDAC3	Signaling by NOTCH1	0.0474962	0.00354016	180
REACT:R-HSA-1980143	EP300	Signaling by NOTCH1	0.10237	0.00763023	180
REACT:R-HSA-1980145	FCER2	Signaling by NOTCH2	0	0	36
REACT:R-HSA-1980145	EP300	Signaling by NOTCH2	0.111356	0.0185593	36
REACT:R-HSA-198203	MET	PI3K/AKT activation	0.0256027	0.00128658	396
REACT:R-HSA-198203	FGF2	PI3K/AKT activation	0.0452803	0.00227542	396
REACT:R-HSA-198203	EGF	PI3K/AKT activation	0.0946246	0.00475507	396
REACT:R-HSA-198203	PTPN11	PI3K/AKT activation	0.00504593	0.000253568	396
REACT:R-HSA-198203	TP53	PI3K/AKT activation	0.0285581	0.0014351	396
REACT:R-HSA-198203	CD28	PI3K/AKT activation	0.0540334	0.00271528	396
REACT:R-HSA-198203	EGFR	PI3K/AKT activation	0.057099	0.00286933	396
REACT:R-HSA-198203	ICOS	PI3K/AKT activation	0	0	396
REACT:R-HSA-198203	CD80	PI3K/AKT activation	0.00404591	0.000203315	396
REACT:R-HSA-198203	CASP9	PI3K/AKT activation	0.0866601	0.00435483	396
REACT:R-HSA-198203	KIT	PI3K/AKT activation	0.00556838	0.000279822	396
REACT:R-HSA-198203	FGF5	PI3K/AKT activation	0.275725	0.0138557	396
REACT:R-HSA-198203	ERBB2	PI3K/AKT activation	0.021597	0.00108529	396
REACT:R-HSA-198203	NR4A1	PI3K/AKT activation	0.109011	0.00547801	396
REACT:R-HSA-198323	CASP9	AKT phosphorylates targets in the cytosol	0.0311085	0.00648657	23
REACT:R-HSA-198693	NR4A1	AKT phosphorylates targets in the nucleus	0.0220594	0.00986528	5
REACT:R-HSA-198725	MAPK14	Nuclear Events (kinase and transcription factor activation)	0.102729	0.015487	44
REACT:R-HSA-198745	STAT3	Signalling to STAT3	0	0	1
REACT:R-HSA-198753	MAPK14	ERK/MAPK targets	0.0796627	0.013662	34
REACT:R-HSA-198933	CD3E	Immunoregulatory interactions between a Lymphoid and a non-Lymphoid cell	0.00082037	0.000134868	37
REACT:R-HSA-198933	LAIR1	Immunoregulatory interactions between a Lymphoid and a non-Lymphoid cell	0	0	37
REACT:R-HSA-198933	ICAM1	Immunoregulatory interactions between a Lymphoid and a non-Lymphoid cell	0.0103722	0.00170518	37
REACT:R-HSA-198933	CD3G	Immunoregulatory interactions between a Lymphoid and a non-Lymphoid cell	0.0988093	0.0162442	37
REACT:R-HSA-198933	CD3D	Immunoregulatory interactions between a Lymphoid and a non-Lymphoid cell	0.0875806	0.0143982	37
REACT:R-HSA-198933	CD160	Immunoregulatory interactions between a Lymphoid and a non-Lymphoid cell	0	0	37
REACT:R-HSA-198933	ITGB7	Immunoregulatory interactions between a Lymphoid and a non-Lymphoid cell	0.0835343	0.0137329	37
REACT:R-HSA-198933	CD22	Immunoregulatory interactions between a Lymphoid and a non-Lymphoid cell	0.011363	0.00186807	37
REACT:R-HSA-198933	ULBP1	Immunoregulatory interactions between a Lymphoid and a non-Lymphoid cell	0	0	37
REACT:R-HSA-198933	ITGA4	Immunoregulatory interactions between a Lymphoid and a non-Lymphoid cell	0.382759	0.0629252	37
REACT:R-HSA-198933	ITGB1	Immunoregulatory interactions between a Lymphoid and a non-Lymphoid cell	0.00242801	0.000399162	37
REACT:R-HSA-198933	FCGR2B	Immunoregulatory interactions between a Lymphoid and a non-Lymphoid cell	0	0	37
REACT:R-HSA-198933	CD8A	Immunoregulatory interactions between a Lymphoid and a non-Lymphoid cell	0.037794	0.0062133	37
REACT:R-HSA-198933	KLRG1	Immunoregulatory interactions between a Lymphoid and a non-Lymphoid cell	0	0	37
REACT:R-HSA-198933	NCR1	Immunoregulatory interactions between a Lymphoid and a non-Lymphoid cell	0.0367944	0.00604896	37
REACT:R-HSA-198933	CD200	Immunoregulatory interactions between a Lymphoid and a non-Lymphoid cell	0.132873	0.0218441	37
REACT:R-HSA-198933	CD40	Immunoregulatory interactions between a Lymphoid and a non-Lymphoid cell	0	0	37
REACT:R-HSA-198933	KLRC1	Immunoregulatory interactions between a Lymphoid and a non-Lymphoid cell	0.00911802	0.00149899	37
REACT:R-HSA-1989781	EP300	PPARA activates gene expression	0.144451	0.00637145	514
REACT:R-HSA-1989781	HDAC3	PPARA activates gene expression	0.0603501	0.00266193	514
REACT:R-HSA-199418	CD80	Negative regulation of the PI3K/AKT network	0.00336867	0.00020277	276
REACT:R-HSA-199418	ICOS	Negative regulation of the PI3K/AKT network	0	0	276
REACT:R-HSA-199418	CD28	Negative regulation of the PI3K/AKT network	0.0371406	0.0022356	276
REACT:R-HSA-199418	ERBB2	Negative regulation of the PI3K/AKT network	0.0219878	0.00132351	276
REACT:R-HSA-199418	EGFR	Negative regulation of the PI3K/AKT network	0.0588141	0.00354019	276
REACT:R-HSA-199418	FGF2	Negative regulation of the PI3K/AKT network	0.0496732	0.00298998	276
REACT:R-HSA-199418	FGF5	Negative regulation of the PI3K/AKT network	0.341208	0.0205383	276
REACT:R-HSA-199418	MET	Negative regulation of the PI3K/AKT network	0.0189269	0.00113926	276
REACT:R-HSA-199418	KIT	Negative regulation of the PI3K/AKT network	0.00485548	0.000292266	276
REACT:R-HSA-199418	EGF	Negative regulation of the PI3K/AKT network	0.109134	0.00656907	276
REACT:R-HSA-199418	PTPN11	Negative regulation of the PI3K/AKT network	0.00129502	7.79513e-05	276
REACT:R-HSA-199977	CD55	ER to Golgi Anterograde Transport	0	0	187
REACT:R-HSA-199977	FOLR1	ER to Golgi Anterograde Transport	0	0	187
REACT:R-HSA-199991	FOLR1	Membrane Trafficking	0.0430901	0.0010245	1769
REACT:R-HSA-199991	CD3G	Membrane Trafficking	0.147102	0.00349748	1769
REACT:R-HSA-199991	EGF	Membrane Trafficking	0.0721872	0.00171631	1769
REACT:R-HSA-199991	CD3D	Membrane Trafficking	0.0293636	0.000698146	1769
REACT:R-HSA-199991	CD55	Membrane Trafficking	0.0202906	0.000482427	1769
REACT:R-HSA-199991	EGFR	Membrane Trafficking	0.0538679	0.00128076	1769
REACT:R-HSA-199991	CD4	Membrane Trafficking	0.00695068	0.000165258	1769
REACT:R-HSA-201681	HDAC1	TCF dependent signaling in response to WNT	0.0745117	0.00232622	1026
REACT:R-HSA-201681	DKK2	TCF dependent signaling in response to WNT	0.110449	0.00344816	1026
REACT:R-HSA-201681	RNF43	TCF dependent signaling in response to WNT	0.021545	0.000672624	1026
REACT:R-HSA-201681	EP300	TCF dependent signaling in response to WNT	0.0823597	0.00257123	1026
REACT:R-HSA-201681	DKK1	TCF dependent signaling in response to WNT	0.12051	0.00376225	1026
REACT:R-HSA-201681	CTNNB1	TCF dependent signaling in response to WNT	0.0448989	0.00140172	1026
REACT:R-HSA-201681	TERT	TCF dependent signaling in response to WNT	0.0226633	0.000707539	1026
REACT:R-HSA-201722	EP300	Formation of the beta-catenin:TCF transactivating complex	0.116001	0.0105455	121
REACT:R-HSA-201722	CTNNB1	Formation of the beta-catenin:TCF transactivating complex	0.0797831	0.00725301	121
REACT:R-HSA-201722	HDAC1	Formation of the beta-catenin:TCF transactivating complex	0.0865588	0.00786898	121
REACT:R-HSA-201722	TERT	Formation of the beta-catenin:TCF transactivating complex	0.0100304	0.000911856	121
REACT:R-HSA-2022928	SDC1	HS-GAG biosynthesis	0.00189322	0.000772904	6
REACT:R-HSA-2022928	GPC2	HS-GAG biosynthesis	0	0	6
REACT:R-HSA-2022928	GPC1	HS-GAG biosynthesis	0	0	6
REACT:R-HSA-202403	CD4	TCR signaling	0.00500479	0.00017351	832
REACT:R-HSA-202403	CD3G	TCR signaling	0.485658	0.0168371	832
REACT:R-HSA-202403	CD3E	TCR signaling	0.0150527	0.000521858	832
REACT:R-HSA-202403	NFKB1	TCR signaling	0.130367	0.00451967	832
REACT:R-HSA-202403	CD3D	TCR signaling	0.26987	0.00935605	832
REACT:R-HSA-2024096	GPC2	HS-GAG degradation	0	0	5
REACT:R-HSA-2024096	SDC1	HS-GAG degradation	0	0	5
REACT:R-HSA-2024096	GPC1	HS-GAG degradation	0	0	5
REACT:R-HSA-202424	NFKB1	Downstream TCR signaling	0.117988	0.00429688	754
REACT:R-HSA-202424	CD3D	Downstream TCR signaling	0.261342	0.00951751	754
REACT:R-HSA-202424	CD3E	Downstream TCR signaling	0.0102745	0.000374175	754
REACT:R-HSA-202424	CD3G	Downstream TCR signaling	0.480868	0.0175122	754
REACT:R-HSA-202424	CD4	Downstream TCR signaling	0.00845573	0.00030794	754
REACT:R-HSA-202427	CD3E	Phosphorylation of CD3 and TCR zeta chains	0.00122696	0.000267745	21
REACT:R-HSA-202427	CD4	Phosphorylation of CD3 and TCR zeta chains	0.00438379	0.00095662	21
REACT:R-HSA-202427	CD3D	Phosphorylation of CD3 and TCR zeta chains	0.0237057	0.005173	21
REACT:R-HSA-202427	CD3G	Phosphorylation of CD3 and TCR zeta chains	0.0897403	0.0195829	21
REACT:R-HSA-202430	CD3G	Translocation of ZAP-70 to Immunological synapse	0.0515638	0.0133137	15
REACT:R-HSA-202430	CD3E	Translocation of ZAP-70 to Immunological synapse	0.000371	9.57918e-05	15
REACT:R-HSA-202430	CD3D	Translocation of ZAP-70 to Immunological synapse	0.0148835	0.0038429	15
REACT:R-HSA-202430	CD4	Translocation of ZAP-70 to Immunological synapse	0.00669227	0.00172794	15
REACT:R-HSA-202433	CD3G	Generation of second messenger molecules	0.144101	0.0243574	35
REACT:R-HSA-202433	CD3D	Generation of second messenger molecules	0.0616984	0.0104289	35
REACT:R-HSA-202433	CD3E	Generation of second messenger molecules	0.00331927	0.000561059	35
REACT:R-HSA-202433	CD4	Generation of second messenger molecules	0.00639016	0.00108013	35
REACT:R-HSA-202733	SELPLG	Cell surface interactions at the vascular wall	0.0387213	0.00252054	236
REACT:R-HSA-202733	ITGA4	Cell surface interactions at the vascular wall	0.154025	0.0100262	236
REACT:R-HSA-202733	CEACAM1	Cell surface interactions at the vascular wall	0.05946	0.00387051	236
REACT:R-HSA-202733	SDC1	Cell surface interactions at the vascular wall	0.0135662	0.000883082	236
REACT:R-HSA-202733	SIRPA	Cell surface interactions at the vascular wall	0.124986	0.0081359	236
REACT:R-HSA-202733	TGFB1	Cell surface interactions at the vascular wall	0.00496432	0.000323149	236
REACT:R-HSA-202733	TEK	Cell surface interactions at the vascular wall	0.00536836	0.000349451	236
REACT:R-HSA-202733	TNFRSF10A	Cell surface interactions at the vascular wall	0	0	236
REACT:R-HSA-202733	KRAS	Cell surface interactions at the vascular wall	0.0447582	0.00291351	236
REACT:R-HSA-202733	ITGB1	Cell surface interactions at the vascular wall	0.00503753	0.000327915	236
REACT:R-HSA-202733	GPC1	Cell surface interactions at the vascular wall	0.053822	0.00350351	236
REACT:R-HSA-202733	SPN	Cell surface interactions at the vascular wall	0.00457645	0.000297902	236
REACT:R-HSA-202733	ITGAM	Cell surface interactions at the vascular wall	0.000558325	3.63439e-05	236
REACT:R-HSA-202733	CD47	Cell surface interactions at the vascular wall	0.158913	0.0103443	236
REACT:R-HSA-202733	PTPN11	Cell surface interactions at the vascular wall	0.00179417	0.000116791	236
REACT:R-HSA-202733	ANGPT2	Cell surface interactions at the vascular wall	0.197129	0.012832	236
REACT:R-HSA-202733	ITGAV	Cell surface interactions at the vascular wall	0.0039165	0.000254943	236
REACT:R-HSA-202733	ANGPT1	Cell surface interactions at the vascular wall	0.285483	0.0185834	236
REACT:R-HSA-2029480	FCGR2A	Fcgamma receptor (FCGR) dependent phagocytosis	0.040173	0.00236312	289
REACT:R-HSA-2029480	CD3G	Fcgamma receptor (FCGR) dependent phagocytosis	0.0266381	0.00156695	289
REACT:R-HSA-2029481	CD3G	FCGR activation	0.0186329	0.00439182	18
REACT:R-HSA-2029481	FCGR2A	FCGR activation	0.0113037	0.0026643	18
REACT:R-HSA-2029482	CD3G	Regulation of actin dynamics for phagocytic cup formation	0.0279073	0.00229397	148
REACT:R-HSA-2029482	FCGR2A	Regulation of actin dynamics for phagocytic cup formation	0.023849	0.00196037	148
REACT:R-HSA-2029485	FCGR2A	Role of phospholipids in phagocytosis	0.0201805	0.00440376	21
REACT:R-HSA-2029485	CD3G	Role of phospholipids in phagocytosis	0.0161832	0.00353146	21
REACT:R-HSA-2033514	FGF2	FGFR3 mutant receptor activation	0	0	9
REACT:R-HSA-2033514	FGF5	FGFR3 mutant receptor activation	0	0	9
REACT:R-HSA-2033519	FGF2	Activated point mutants of FGFR2	0	0	13
REACT:R-HSA-2033519	FGF5	Activated point mutants of FGFR2	0	0	13
REACT:R-HSA-204005	FOLR1	COPII (Coat Protein 2) Mediated Vesicle Transport	0	0	68
REACT:R-HSA-209560	NFKB1	NF-kB is activated and signals survival	0.0192542	0.00497141	15
REACT:R-HSA-209776	TPH1	Amine-derived hormones	2.2142e-09	1.56568e-09	2
REACT:R-HSA-209931	TPH1	Serotonin and melatonin biosynthesis	NA	NA	0
REACT:R-HSA-210990	PTPN11	PECAM1 interactions	0.00262316	0.000425534	38
REACT:R-HSA-210990	ITGAV	PECAM1 interactions	0.00130803	0.00021219	38
REACT:R-HSA-210991	SPN	Basigin interactions	0	0	16
REACT:R-HSA-210991	ITGB1	Basigin interactions	0.00600082	0.0015002	16
REACT:R-HSA-210993	PTPN11	Tie2 Signaling	0.00186571	0.000302657	38
REACT:R-HSA-210993	ANGPT2	Tie2 Signaling	0.213975	0.0347113	38
REACT:R-HSA-210993	ANGPT1	Tie2 Signaling	0.075579	0.0122605	38
REACT:R-HSA-210993	KRAS	Tie2 Signaling	0.0505242	0.0081961	38
REACT:R-HSA-210993	TEK	Tie2 Signaling	0.00808293	0.00131122	38
REACT:R-HSA-211859	CYP1B1	Biological oxidations	1.49223e-09	2.35943e-10	40
REACT:R-HSA-211859	PTGS1	Biological oxidations	0.144489	0.0228458	40
REACT:R-HSA-211897	CYP1B1	Cytochrome P450 - arranged by substrate type	1.49223e-09	3.6192e-10	17
REACT:R-HSA-211945	PTGS1	Phase 1 - Functionalization of compounds	0.192411	0.0357298	29
REACT:R-HSA-211945	CYP1B1	Phase 1 - Functionalization of compounds	1.49223e-09	2.77101e-10	29
REACT:R-HSA-211976	CYP1B1	Endogenous sterols	1.49223e-09	4.13871e-10	13
REACT:R-HSA-212165	CDK7	Epigenetic regulation of gene expression	0.122274	0.0060167	413
REACT:R-HSA-212165	HDAC2	Epigenetic regulation of gene expression	0.0443887	0.00218422	413
REACT:R-HSA-212165	HDAC1	Epigenetic regulation of gene expression	0.0738342	0.00363314	413
REACT:R-HSA-212165	EP300	Epigenetic regulation of gene expression	0.112223	0.00552212	413
REACT:R-HSA-2122947	HDAC2	NOTCH1 Intracellular Domain Regulates Transcription	0.0338021	0.00299945	127
REACT:R-HSA-2122947	HDAC3	NOTCH1 Intracellular Domain Regulates Transcription	0.0520528	0.00461894	127
REACT:R-HSA-2122947	HDAC1	NOTCH1 Intracellular Domain Regulates Transcription	0.135201	0.0119972	127
REACT:R-HSA-2122947	EP300	NOTCH1 Intracellular Domain Regulates Transcription	0.112372	0.00997138	127
REACT:R-HSA-2122948	ADAM17	Activated NOTCH1 Transmits Signal to the Nucleus	0.0206895	0.00295564	49
REACT:R-HSA-212436	TNFRSF10A	Generic Transcription Pathway	0.0124463	0.000223543	3100
REACT:R-HSA-212436	NR4A1	Generic Transcription Pathway	0.0597181	0.00107257	3100
REACT:R-HSA-212436	HDAC1	Generic Transcription Pathway	0.0729356	0.00130996	3100
REACT:R-HSA-212436	CDK7	Generic Transcription Pathway	0.17715	0.0031817	3100
REACT:R-HSA-212436	NR1H3	Generic Transcription Pathway	0.119493	0.00214616	3100
REACT:R-HSA-212436	HDAC2	Generic Transcription Pathway	0.0534789	0.000960509	3100
REACT:R-HSA-212436	ERBB2	Generic Transcription Pathway	0.0108465	0.000194808	3100
REACT:R-HSA-212436	RORC	Generic Transcription Pathway	0.125159	0.00224792	3100
REACT:R-HSA-212436	EP300	Generic Transcription Pathway	0.100687	0.00180839	3100
REACT:R-HSA-212436	VEGFA	Generic Transcription Pathway	0.00131447	2.36085e-05	3100
REACT:R-HSA-212436	CHEK2	Generic Transcription Pathway	0.0423891	0.000761331	3100
REACT:R-HSA-212436	NR2F6	Generic Transcription Pathway	0.0829049	0.00148902	3100
REACT:R-HSA-212436	ATM	Generic Transcription Pathway	0.10409	0.0018695	3100
REACT:R-HSA-212436	TP53	Generic Transcription Pathway	0.0367927	0.000660816	3100
REACT:R-HSA-212436	KIT	Generic Transcription Pathway	0.00269053	4.83233e-05	3100
REACT:R-HSA-212436	ATR	Generic Transcription Pathway	0.109715	0.00197054	3100
REACT:R-HSA-212436	MAPK14	Generic Transcription Pathway	0.0716639	0.00128712	3100
REACT:R-HSA-212436	EGFR	Generic Transcription Pathway	0.0608938	0.00109368	3100
REACT:R-HSA-212436	NR3C1	Generic Transcription Pathway	0.0190452	0.000342062	3100
REACT:R-HSA-212436	BARD1	Generic Transcription Pathway	0.0441259	0.000792525	3100
REACT:R-HSA-212436	NR1H2	Generic Transcription Pathway	0.101857	0.00182941	3100
REACT:R-HSA-212718	EGFR	EGFR interacts with phospholipase C-gamma	0.0604033	0.012878	22
REACT:R-HSA-212718	EGF	EGFR interacts with phospholipase C-gamma	0.0186332	0.00397261	22
REACT:R-HSA-2129379	TGFB3	Molecules associated with elastic fibres	0.0013711	0.000222422	38
REACT:R-HSA-2129379	ITGB1	Molecules associated with elastic fibres	0.0052246	0.000847542	38
REACT:R-HSA-2129379	ITGB5	Molecules associated with elastic fibres	0.0319185	0.00517787	38
REACT:R-HSA-2129379	ITGAV	Molecules associated with elastic fibres	0.00288218	0.000467551	38
REACT:R-HSA-2129379	TGFB2	Molecules associated with elastic fibres	0.0501723	0.00813902	38
REACT:R-HSA-2129379	TGFB1	Molecules associated with elastic fibres	0.00396893	0.000643846	38
REACT:R-HSA-2132295	LAG3	MHC class II antigen presentation	0	0	79
REACT:R-HSA-2142670	CYP1B1	Synthesis of epoxy (EET) and dihydroxyeicosatrienoic acids (DHET)	NA	NA	0
REACT:R-HSA-2142691	ABCC1	Synthesis of Leukotrienes (LT) and Eoxins (EX)	0	0	4
REACT:R-HSA-2142753	ABCC1	Arachidonic acid metabolism	0	0	6
REACT:R-HSA-2142753	CYP1B1	Arachidonic acid metabolism	1.49223e-09	6.09202e-10	6
REACT:R-HSA-2142753	PTGS1	Arachidonic acid metabolism	0.0362315	0.0147915	6
REACT:R-HSA-2142753	PTGS2	Arachidonic acid metabolism	0.0818518	0.0334158	6
REACT:R-HSA-2142770	PTGS2	Synthesis of 15-eicosatetraenoic acid derivatives	NA	NA	0
REACT:R-HSA-2142816	CYP1B1	Synthesis of (16-20)-hydroxyeicosatetraenoic acids (HETE)	NA	NA	0
REACT:R-HSA-2142845	HMMR	Hyaluronan metabolism	0.00573937	0.00405835	2
REACT:R-HSA-2151201	HDAC3	Transcriptional activation of mitochondrial biogenesis	0.0417693	0.00590706	50
REACT:R-HSA-2151209	MAPK14	Activation of PPARGC1A (PGC-1alpha) by phosphorylation	0.0890406	0.0237971	14
REACT:R-HSA-216083	ITGB5	Integrin cell surface interactions	0.038973	0.00332969	137
REACT:R-HSA-216083	ITGB1	Integrin cell surface interactions	0.00397971	0.000340009	137
REACT:R-HSA-216083	ICAM1	Integrin cell surface interactions	0.0176036	0.00150397	137
REACT:R-HSA-216083	ITGAM	Integrin cell surface interactions	0.00260824	0.000222837	137
REACT:R-HSA-216083	KDR	Integrin cell surface interactions	0.00195678	0.000167179	137
REACT:R-HSA-216083	ITGAV	Integrin cell surface interactions	0.00387853	0.000331365	137
REACT:R-HSA-216083	CD47	Integrin cell surface interactions	0.126833	0.0108361	137
REACT:R-HSA-216083	ITGA4	Integrin cell surface interactions	0.319516	0.0272981	137
REACT:R-HSA-216083	ITGB7	Integrin cell surface interactions	0.0761863	0.00650904	137
REACT:R-HSA-2160916	HMMR	Hyaluronan uptake and degradation	0.00573937	0.00405835	2
REACT:R-HSA-2162123	PTGS2	Synthesis of Prostaglandins (PG) and Thromboxanes (TX)	3.55038e-09	2.5105e-09	2
REACT:R-HSA-2162123	PTGS1	Synthesis of Prostaglandins (PG) and Thromboxanes (TX)	8.54301e-09	6.04082e-09	2
REACT:R-HSA-2172127	EGFR	DAP12 interactions	0.0678611	0.0015411	1939
REACT:R-HSA-2172127	KIT	DAP12 interactions	0.022905	0.000520165	1939
REACT:R-HSA-2172127	JAK1	DAP12 interactions	0.00017758	4.03279e-06	1939
REACT:R-HSA-2172127	JAK2	DAP12 interactions	6.905e-06	1.5681e-07	1939
REACT:R-HSA-2172127	ICOS	DAP12 interactions	0	0	1939
REACT:R-HSA-2172127	EGF	DAP12 interactions	0.137978	0.00313343	1939
REACT:R-HSA-2172127	IL2RA	DAP12 interactions	0.0149783	0.000340152	1939
REACT:R-HSA-2172127	CD28	DAP12 interactions	0.110909	0.00251871	1939
REACT:R-HSA-2172127	TP53	DAP12 interactions	0.0196463	0.000446162	1939
REACT:R-HSA-2172127	FGF5	DAP12 interactions	0.0842216	0.00191265	1939
REACT:R-HSA-2172127	GDNF	DAP12 interactions	0.331188	0.00752117	1939
REACT:R-HSA-2172127	NR4A1	DAP12 interactions	0.049059	0.00111411	1939
REACT:R-HSA-2172127	CASP9	DAP12 interactions	0.0951324	0.00216043	1939
REACT:R-HSA-2172127	CD80	DAP12 interactions	0.00571534	0.000129794	1939
REACT:R-HSA-2172127	NCAM1	DAP12 interactions	0.100411	0.00228031	1939
REACT:R-HSA-2172127	ANGPT1	DAP12 interactions	0.102027	0.00231699	1939
REACT:R-HSA-2172127	TEK	DAP12 interactions	0.0189449	0.000430233	1939
REACT:R-HSA-2172127	FGF2	DAP12 interactions	0.0405063	0.000919886	1939
REACT:R-HSA-2172127	PTPN11	DAP12 interactions	0.0227282	0.000516149	1939
REACT:R-HSA-2172127	MET	DAP12 interactions	0.0444463	0.00100936	1939
REACT:R-HSA-2172127	JAK3	DAP12 interactions	0.0011688	2.65431e-05	1939
REACT:R-HSA-2172127	KRAS	DAP12 interactions	0.0671889	0.00152584	1939
REACT:R-HSA-2172127	IL2RB	DAP12 interactions	0.00103707	2.35515e-05	1939
REACT:R-HSA-2172127	ERBB2	DAP12 interactions	0.0286176	0.000649898	1939
REACT:R-HSA-2172127	CSF2	DAP12 interactions	0.173593	0.00394224	1939
REACT:R-HSA-2173782	CALR	Binding and Uptake of Ligands by Scavenger Receptors	0.0242352	0.00450037	29
REACT:R-HSA-2173788	TGFBR2	Downregulation of TGF-beta receptor signaling	0.007194	0.000819832	77
REACT:R-HSA-2173788	TGFB1	Downregulation of TGF-beta receptor signaling	0.00396918	0.00045233	77
REACT:R-HSA-2173788	TGFBR1	Downregulation of TGF-beta receptor signaling	0.184451	0.0210202	77
REACT:R-HSA-2173789	TGFBR1	TGF-beta receptor signaling activates SMADs	0.227437	0.0235841	93
REACT:R-HSA-2173789	TGFB1	TGF-beta receptor signaling activates SMADs	0.00646259	0.00067014	93
REACT:R-HSA-2173789	TGFBR2	TGF-beta receptor signaling activates SMADs	0.005277	0.000547199	93
REACT:R-HSA-2173791	TGFBR1	TGF-beta receptor signaling in EMT (epithelial to mesenchymal transition)	0.188261	0.0343715	30
REACT:R-HSA-2173791	TGFB1	TGF-beta receptor signaling in EMT (epithelial to mesenchymal transition)	0.00240595	0.000439265	30
REACT:R-HSA-2173791	TGFBR2	TGF-beta receptor signaling in EMT (epithelial to mesenchymal transition)	0.0030814	0.000562584	30
REACT:R-HSA-2173793	HDAC1	Transcriptional activity of SMAD2/SMAD3:SMAD4 heterotrimer	0.0680361	0.00561152	147
[truncated: 2,243 more rows]

## Sheet: SuppData5
celltype	tumor_type	gene	LQ_mean_ciber_col	LQ_lower_bound	LQ_upper_bound	UQ_mean_ciber_col	UQ_lower_bound	UQ_upper_bound	pval	padj
[truncated: 22 more rows]

[truncated: 6 more sheets: SuppData6, SuppData7, SuppData8, SuppData9, SuppData10A, SuppData10B]
