# Supplementary material for: Immunotherapy drug target identification using machine learning and patient-derived tumour explant validation
Source: Nat Mach Intell. 2026 May 18;8(5):670–89. doi: 10.1038/s42256-026-01201-3 (PMC13201160; doi:10.1038/s42256-026-01201-3)
Supplement: Supplementary file 5 — Statistical source data. [file 42256_2026_1201_MOESM5_ESM.xlsx]

## Sheet: Fig2A
model	pred	targ_stat
MIDAS_GIN	0.999012	0
MIDAS_GIN	0.998975	0
MIDAS_GIN	0.993548	1
MIDAS_GIN	0.993253	1
MIDAS_GIN	0.991407	1
MIDAS_GIN	0.990667	1
MIDAS_GIN	0.990557	1
MIDAS_GIN	0.990548	0
MIDAS_GIN	0.987804	1
MIDAS_GIN	0.987662	1
MIDAS_GIN	0.981656	0
MIDAS_GIN	0.980853	1
MIDAS_GIN	0.980388	1
MIDAS_GIN	0.979186	1
MIDAS_GIN	0.978085	0
MIDAS_GIN	0.977862	0
MIDAS_GIN	0.977605	1
MIDAS_GIN	0.975961	1
MIDAS_GIN	0.974917	1
MIDAS_GIN	0.974374	1
MIDAS_GIN	0.973638	1
MIDAS_GIN	0.973388	1
MIDAS_GIN	0.972759	0
MIDAS_GIN	0.971975	0
MIDAS_GIN	0.971747	0
MIDAS_GIN	0.969232	0
MIDAS_GIN	0.966574	1
MIDAS_GIN	0.966159	0
MIDAS_GIN	0.966104	0
MIDAS_GIN	0.964711	1
MIDAS_GIN	0.962508	1
MIDAS_GIN	0.959737	0
MIDAS_GIN	0.959685	0
MIDAS_GIN	0.956374	0
MIDAS_GIN	0.956361	0
MIDAS_GIN	0.954632	0
MIDAS_GIN	0.952185	1
MIDAS_GIN	0.951827	0
MIDAS_GIN	0.951718	0
MIDAS_GIN	0.945654	0
MIDAS_GIN	0.945122	0
MIDAS_GIN	0.942228	1
MIDAS_GIN	0.942017	1
MIDAS_GIN	0.941637	0
MIDAS_GIN	0.941099	0
MIDAS_GIN	0.938305	0
MIDAS_GIN	0.935382	1
MIDAS_GIN	0.933262	0
MIDAS_GIN	0.93267	0
MIDAS_GIN	0.931877	0
MIDAS_GIN	0.93186	0
MIDAS_GIN	0.930974	0
MIDAS_GIN	0.928145	1
MIDAS_GIN	0.926072	0
MIDAS_GIN	0.925064	0
MIDAS_GIN	0.924848	0
MIDAS_GIN	0.924795	0
MIDAS_GIN	0.923445	0
MIDAS_GIN	0.922221	0
MIDAS_GIN	0.921995	0
MIDAS_GIN	0.921235	0
MIDAS_GIN	0.920214	0
MIDAS_GIN	0.918823	0
MIDAS_GIN	0.917692	0
MIDAS_GIN	0.912183	1
MIDAS_GIN	0.908543	0
MIDAS_GIN	0.904945	0
MIDAS_GIN	0.90297	1
MIDAS_GIN	0.900056	1
MIDAS_GIN	0.899922	0
MIDAS_GIN	0.89806	0
MIDAS_GIN	0.896245	1
MIDAS_GIN	0.892491	0
MIDAS_GIN	0.89163	0
MIDAS_GIN	0.889133	0
MIDAS_GIN	0.886941	0
MIDAS_GIN	0.883673	0
MIDAS_GIN	0.882569	0
MIDAS_GIN	0.879953	0
MIDAS_GIN	0.878122	0
MIDAS_GIN	0.876172	1
MIDAS_GIN	0.876147	0
MIDAS_GIN	0.875027	0
MIDAS_GIN	0.874508	0
MIDAS_GIN	0.873536	0
MIDAS_GIN	0.873023	1
MIDAS_GIN	0.871241	1
MIDAS_GIN	0.870927	0
MIDAS_GIN	0.868055	0
MIDAS_GIN	0.867131	0
MIDAS_GIN	0.866998	0
MIDAS_GIN	0.865442	0
MIDAS_GIN	0.861859	0
MIDAS_GIN	0.860861	0
MIDAS_GIN	0.860496	1
MIDAS_GIN	0.859183	0
MIDAS_GIN	0.858815	0
MIDAS_GIN	0.855518	0
MIDAS_GIN	0.854173	0
MIDAS_GIN	0.853522	0
MIDAS_GIN	0.853259	1
MIDAS_GIN	0.852094	0
MIDAS_GIN	0.850911	0
MIDAS_GIN	0.85086	0
MIDAS_GIN	0.850127	0
MIDAS_GIN	0.848756	0
MIDAS_GIN	0.841804	0
MIDAS_GIN	0.841797	0
MIDAS_GIN	0.840606	0
MIDAS_GIN	0.83749	0
MIDAS_GIN	0.833711	0
MIDAS_GIN	0.832564	0
MIDAS_GIN	0.832524	0
MIDAS_GIN	0.832395	0
MIDAS_GIN	0.832317	0
MIDAS_GIN	0.831895	1
MIDAS_GIN	0.830277	0
MIDAS_GIN	0.829897	0
MIDAS_GIN	0.827905	0
MIDAS_GIN	0.826698	0
MIDAS_GIN	0.823667	0
MIDAS_GIN	0.823536	0
MIDAS_GIN	0.821647	0
MIDAS_GIN	0.820069	0
MIDAS_GIN	0.817364	1
MIDAS_GIN	0.817306	0
MIDAS_GIN	0.815948	0
MIDAS_GIN	0.813815	0
MIDAS_GIN	0.806305	0
MIDAS_GIN	0.803401	0
MIDAS_GIN	0.801691	0
MIDAS_GIN	0.801307	0
MIDAS_GIN	0.800275	0
MIDAS_GIN	0.7992	0
MIDAS_GIN	0.796973	0
MIDAS_GIN	0.793507	0
MIDAS_GIN	0.79173	1
MIDAS_GIN	0.791015	0
MIDAS_GIN	0.789661	0
MIDAS_GIN	0.78324	0
MIDAS_GIN	0.782394	0
MIDAS_GIN	0.779871	1
MIDAS_GIN	0.777618	0
MIDAS_GIN	0.77652	1
MIDAS_GIN	0.776283	0
MIDAS_GIN	0.776029	0
MIDAS_GIN	0.773154	0
MIDAS_GIN	0.772905	0
MIDAS_GIN	0.772512	0
MIDAS_GIN	0.771735	1
MIDAS_GIN	0.76674	0
MIDAS_GIN	0.766699	0
MIDAS_GIN	0.764404	0
MIDAS_GIN	0.764074	0
MIDAS_GIN	0.760817	0
MIDAS_GIN	0.759651	1
MIDAS_GIN	0.758994	0
MIDAS_GIN	0.757283	0
MIDAS_GIN	0.756436	0
MIDAS_GIN	0.753697	0
MIDAS_GIN	0.753425	0
MIDAS_GIN	0.749814	1
MIDAS_GIN	0.745518	0
MIDAS_GIN	0.744119	0
MIDAS_GIN	0.742151	0
MIDAS_GIN	0.739935	0
MIDAS_GIN	0.736763	1
MIDAS_GIN	0.736398	0
MIDAS_GIN	0.731818	0
MIDAS_GIN	0.73143	0
MIDAS_GIN	0.730216	0
MIDAS_GIN	0.730147	0
MIDAS_GIN	0.728843	0
MIDAS_GIN	0.728297	0
MIDAS_GIN	0.726014	0
MIDAS_GIN	0.725962	0
MIDAS_GIN	0.725467	0
MIDAS_GIN	0.725392	0
MIDAS_GIN	0.724427	0
MIDAS_GIN	0.72224	1
MIDAS_GIN	0.721816	0
MIDAS_GIN	0.720141	0
MIDAS_GIN	0.718925	0
MIDAS_GIN	0.715112	0
MIDAS_GIN	0.714799	0
MIDAS_GIN	0.713955	0
MIDAS_GIN	0.713706	0
MIDAS_GIN	0.713253	0
MIDAS_GIN	0.711093	0
MIDAS_GIN	0.710606	0
MIDAS_GIN	0.704642	0
MIDAS_GIN	0.704274	0
MIDAS_GIN	0.704035	0
MIDAS_GIN	0.703253	0
MIDAS_GIN	0.70196	0
MIDAS_GIN	0.701345	0
MIDAS_GIN	0.700202	0
MIDAS_GIN	0.700183	1
MIDAS_GIN	0.699856	0
MIDAS_GIN	0.698643	1
MIDAS_GIN	0.697341	0
MIDAS_GIN	0.695848	0
MIDAS_GIN	0.695066	0
MIDAS_GIN	0.694336	0
MIDAS_GIN	0.694252	0
MIDAS_GIN	0.691861	0
MIDAS_GIN	0.688278	0
MIDAS_GIN	0.688215	0
MIDAS_GIN	0.687989	0
MIDAS_GIN	0.686763	0
MIDAS_GIN	0.686445	0
MIDAS_GIN	0.685264	0
MIDAS_GIN	0.68416	0
MIDAS_GIN	0.683593	0
MIDAS_GIN	0.6832	0
MIDAS_GIN	0.68278	0
MIDAS_GIN	0.682397	0
MIDAS_GIN	0.680564	0
MIDAS_GIN	0.677763	0
MIDAS_GIN	0.677015	0
MIDAS_GIN	0.6733	0
MIDAS_GIN	0.673225	0
MIDAS_GIN	0.672429	0
MIDAS_GIN	0.672181	0
MIDAS_GIN	0.671193	0
MIDAS_GIN	0.671151	0
MIDAS_GIN	0.6708	0
MIDAS_GIN	0.669128	0
MIDAS_GIN	0.665501	0
MIDAS_GIN	0.66487	0
MIDAS_GIN	0.661494	0
MIDAS_GIN	0.661337	0
MIDAS_GIN	0.661091	0
MIDAS_GIN	0.660262	0
MIDAS_GIN	0.659365	0
MIDAS_GIN	0.659333	0
MIDAS_GIN	0.657448	0
MIDAS_GIN	0.657433	0
MIDAS_GIN	0.656013	1
MIDAS_GIN	0.655282	0
MIDAS_GIN	0.65508	1
MIDAS_GIN	0.65452	0
MIDAS_GIN	0.653548	0
MIDAS_GIN	0.652278	0
MIDAS_GIN	0.648305	0
MIDAS_GIN	0.647625	0
MIDAS_GIN	0.647222	0
MIDAS_GIN	0.645408	0
MIDAS_GIN	0.642261	0
MIDAS_GIN	0.642233	0
MIDAS_GIN	0.640386	0
MIDAS_GIN	0.640347	0
MIDAS_GIN	0.639665	0
MIDAS_GIN	0.639488	0
MIDAS_GIN	0.637725	0
MIDAS_GIN	0.637267	0
MIDAS_GIN	0.636817	1
MIDAS_GIN	0.636664	0
MIDAS_GIN	0.636537	0
MIDAS_GIN	0.636057	0
MIDAS_GIN	0.635386	0
MIDAS_GIN	0.634181	0
MIDAS_GIN	0.633783	1
MIDAS_GIN	0.633447	0
MIDAS_GIN	0.633029	0
MIDAS_GIN	0.629168	0
MIDAS_GIN	0.627784	0
MIDAS_GIN	0.626976	0
MIDAS_GIN	0.626671	0
MIDAS_GIN	0.625173	0
MIDAS_GIN	0.624926	0
MIDAS_GIN	0.623516	0
MIDAS_GIN	0.623141	0
MIDAS_GIN	0.61977	0
MIDAS_GIN	0.618618	0
MIDAS_GIN	0.618496	0
MIDAS_GIN	0.616479	0
MIDAS_GIN	0.614506	0
MIDAS_GIN	0.613906	0
MIDAS_GIN	0.613303	0
MIDAS_GIN	0.613189	0
MIDAS_GIN	0.612442	0
MIDAS_GIN	0.610751	0
MIDAS_GIN	0.610678	0
MIDAS_GIN	0.60978	0
MIDAS_GIN	0.609714	0
MIDAS_GIN	0.607945	0
MIDAS_GIN	0.60773	0
MIDAS_GIN	0.606597	0
MIDAS_GIN	0.606179	0
MIDAS_GIN	0.605941	0
MIDAS_GIN	0.604054	0
MIDAS_GIN	0.603814	0
MIDAS_GIN	0.603567	0
MIDAS_GIN	0.603504	1
MIDAS_GIN	0.602782	0
MIDAS_GIN	0.602251	0
MIDAS_GIN	0.601523	0
MIDAS_GIN	0.601473	0
MIDAS_GIN	0.600491	0
MIDAS_GIN	0.599587	1
MIDAS_GIN	0.597689	0
MIDAS_GIN	0.596672	0
MIDAS_GIN	0.5961	0
MIDAS_GIN	0.595463	0
MIDAS_GIN	0.595414	0
MIDAS_GIN	0.594829	0
MIDAS_GIN	0.594566	0
MIDAS_GIN	0.592542	0
MIDAS_GIN	0.592475	0
MIDAS_GIN	0.591984	0
MIDAS_GIN	0.591049	0
MIDAS_GIN	0.590998	0
MIDAS_GIN	0.590895	0
MIDAS_GIN	0.589964	0
MIDAS_GIN	0.589812	0
MIDAS_GIN	0.589765	0
MIDAS_GIN	0.587186	0
MIDAS_GIN	0.587106	0
MIDAS_GIN	0.586685	0
MIDAS_GIN	0.583345	0
MIDAS_GIN	0.582119	0
MIDAS_GIN	0.58151	0
MIDAS_GIN	0.580879	0
MIDAS_GIN	0.58086	0
MIDAS_GIN	0.580618	0
MIDAS_GIN	0.578472	0
MIDAS_GIN	0.577967	0
MIDAS_GIN	0.577299	0
MIDAS_GIN	0.576424	0
MIDAS_GIN	0.575472	0
MIDAS_GIN	0.573668	0
MIDAS_GIN	0.573404	0
MIDAS_GIN	0.572978	0
MIDAS_GIN	0.571961	0
MIDAS_GIN	0.571711	0
MIDAS_GIN	0.570174	0
MIDAS_GIN	0.569492	0
MIDAS_GIN	0.567266	0
MIDAS_GIN	0.564796	0
MIDAS_GIN	0.56374	0
MIDAS_GIN	0.563423	0
MIDAS_GIN	0.563351	0
MIDAS_GIN	0.562429	0
MIDAS_GIN	0.560932	0
MIDAS_GIN	0.560884	0
MIDAS_GIN	0.558675	0
MIDAS_GIN	0.55769	0
MIDAS_GIN	0.557339	0
MIDAS_GIN	0.556112	0
MIDAS_GIN	0.556071	0
MIDAS_GIN	0.555972	0
MIDAS_GIN	0.555786	0
MIDAS_GIN	0.554912	0
MIDAS_GIN	0.554146	0
MIDAS_GIN	0.553301	0
MIDAS_GIN	0.552696	1
MIDAS_GIN	0.548652	0
MIDAS_GIN	0.54838	0
MIDAS_GIN	0.54704	0
MIDAS_GIN	0.546976	0
MIDAS_GIN	0.546514	0
MIDAS_GIN	0.546496	0
MIDAS_GIN	0.546067	0
MIDAS_GIN	0.545392	0
MIDAS_GIN	0.54478	0
MIDAS_GIN	0.541899	0
MIDAS_GIN	0.541797	0
MIDAS_GIN	0.538747	0
MIDAS_GIN	0.538581	0
MIDAS_GIN	0.538048	0
MIDAS_GIN	0.534679	0
MIDAS_GIN	0.533531	0
MIDAS_GIN	0.53322	0
MIDAS_GIN	0.531365	0
MIDAS_GIN	0.529887	0
MIDAS_GIN	0.529059	0
MIDAS_GIN	0.528509	0
MIDAS_GIN	0.527488	0
MIDAS_GIN	0.526913	0
MIDAS_GIN	0.526665	0
MIDAS_GIN	0.526559	0
MIDAS_GIN	0.526258	0
MIDAS_GIN	0.52617	0
MIDAS_GIN	0.5252	0
MIDAS_GIN	0.524494	0
MIDAS_GIN	0.523757	0
MIDAS_GIN	0.523429	0
MIDAS_GIN	0.523184	0
MIDAS_GIN	0.518989	0
MIDAS_GIN	0.518905	0
MIDAS_GIN	0.518323	0
MIDAS_GIN	0.517185	0
MIDAS_GIN	0.516579	0
MIDAS_GIN	0.515688	0
MIDAS_GIN	0.512405	0
MIDAS_GIN	0.511977	0
MIDAS_GIN	0.511231	0
MIDAS_GIN	0.510687	0
MIDAS_GIN	0.510141	0
MIDAS_GIN	0.509267	0
MIDAS_GIN	0.508604	0
MIDAS_GIN	0.508194	0
MIDAS_GIN	0.507785	0
MIDAS_GIN	0.507383	0
MIDAS_GIN	0.506372	0
MIDAS_GIN	0.506193	0
MIDAS_GIN	0.505645	0
MIDAS_GIN	0.504407	0
MIDAS_GIN	0.503537	0
MIDAS_GIN	0.503327	0
MIDAS_GIN	0.503209	0
MIDAS_GIN	0.501404	0
MIDAS_GIN	0.501298	0
MIDAS_GIN	0.499066	0
MIDAS_GIN	0.497876	0
MIDAS_GIN	0.497875	0
MIDAS_GIN	0.49722	0
MIDAS_GIN	0.496126	0
MIDAS_GIN	0.49446	0
MIDAS_GIN	0.49423	0
MIDAS_GIN	0.493471	0
MIDAS_GIN	0.493333	0
MIDAS_GIN	0.493243	0
MIDAS_GIN	0.493109	0
MIDAS_GIN	0.491369	0
MIDAS_GIN	0.491274	0
MIDAS_GIN	0.490998	0
MIDAS_GIN	0.490839	0
MIDAS_GIN	0.490811	0
MIDAS_GIN	0.490558	0
MIDAS_GIN	0.489891	0
MIDAS_GIN	0.489562	0
MIDAS_GIN	0.488184	0
MIDAS_GIN	0.487402	0
MIDAS_GIN	0.486841	0
MIDAS_GIN	0.485711	0
MIDAS_GIN	0.485701	0
MIDAS_GIN	0.484501	0
MIDAS_GIN	0.484437	0
MIDAS_GIN	0.484235	0
MIDAS_GIN	0.483432	0
MIDAS_GIN	0.483165	0
MIDAS_GIN	0.482509	0
MIDAS_GIN	0.48196	0
MIDAS_GIN	0.480413	0
MIDAS_GIN	0.480057	0
MIDAS_GIN	0.478751	0
MIDAS_GIN	0.477787	0
MIDAS_GIN	0.477026	0
MIDAS_GIN	0.477005	0
MIDAS_GIN	0.476681	0
MIDAS_GIN	0.475962	0
MIDAS_GIN	0.475403	0
MIDAS_GIN	0.474669	0
MIDAS_GIN	0.47408	0
MIDAS_GIN	0.474073	0
MIDAS_GIN	0.47398	0
MIDAS_GIN	0.473088	0
MIDAS_GIN	0.47226	0
MIDAS_GIN	0.471777	0
MIDAS_GIN	0.47127	0
MIDAS_GIN	0.471108	0
MIDAS_GIN	0.470887	1
MIDAS_GIN	0.47043	0
MIDAS_GIN	0.470411	0
MIDAS_GIN	0.469202	0
MIDAS_GIN	0.468662	0
MIDAS_GIN	0.4685	0
MIDAS_GIN	0.467361	1
MIDAS_GIN	0.467031	0
MIDAS_GIN	0.466829	0
MIDAS_GIN	0.466595	0
MIDAS_GIN	0.465871	0
MIDAS_GIN	0.46479	0
MIDAS_GIN	0.462972	0
MIDAS_GIN	0.46177	0
MIDAS_GIN	0.461518	0
MIDAS_GIN	0.46118	0
MIDAS_GIN	0.460871	0
MIDAS_GIN	0.460423	0
MIDAS_GIN	0.459887	0
MIDAS_GIN	0.458984	0
MIDAS_GIN	0.458819	0
MIDAS_GIN	0.458756	0
MIDAS_GIN	0.457494	0
MIDAS_GIN	0.456922	0
MIDAS_GIN	0.456587	0
MIDAS_GIN	0.456081	0
MIDAS_GIN	0.456001	0
MIDAS_GIN	0.4556	0
MIDAS_GIN	0.454764	0
MIDAS_GIN	0.454437	0
MIDAS_GIN	0.453645	0
MIDAS_GIN	0.453614	0
MIDAS_GIN	0.453422	0
MIDAS_GIN	0.45114	0
MIDAS_GIN	0.450849	0
MIDAS_GIN	0.450777	0
MIDAS_GIN	0.449624	0
MIDAS_GIN	0.449531	0
MIDAS_GIN	0.449493	0
MIDAS_GIN	0.449381	0
MIDAS_GIN	0.447883	0
MIDAS_GIN	0.446769	0
MIDAS_GIN	0.444443	0
MIDAS_GIN	0.444002	0
MIDAS_GIN	0.443803	0
MIDAS_GIN	0.443533	0
MIDAS_GIN	0.443192	0
MIDAS_GIN	0.442628	0
MIDAS_GIN	0.441632	0
MIDAS_GIN	0.441564	0
MIDAS_GIN	0.441442	0
MIDAS_GIN	0.441358	0
MIDAS_GIN	0.441143	0
MIDAS_GIN	0.440977	0
MIDAS_GIN	0.440868	0
MIDAS_GIN	0.439846	0
MIDAS_GIN	0.437704	0
MIDAS_GIN	0.437366	0
MIDAS_GIN	0.437267	0
MIDAS_GIN	0.437214	0
MIDAS_GIN	0.437075	0
MIDAS_GIN	0.436426	0
MIDAS_GIN	0.436148	0
MIDAS_GIN	0.435361	0
MIDAS_GIN	0.435271	0
MIDAS_GIN	0.433461	0
MIDAS_GIN	0.431742	0
MIDAS_GIN	0.430934	0
MIDAS_GIN	0.430913	0
MIDAS_GIN	0.430572	0
MIDAS_GIN	0.430322	0
MIDAS_GIN	0.430176	0
MIDAS_GIN	0.429989	1
MIDAS_GIN	0.429543	0
MIDAS_GIN	0.428577	0
MIDAS_GIN	0.42857	0
MIDAS_GIN	0.427548	0
MIDAS_GIN	0.427344	0
MIDAS_GIN	0.427259	0
MIDAS_GIN	0.427117	0
MIDAS_GIN	0.426342	0
MIDAS_GIN	0.425275	0
MIDAS_GIN	0.425109	0
MIDAS_GIN	0.425013	0
MIDAS_GIN	0.424218	0
MIDAS_GIN	0.42396	0
MIDAS_GIN	0.423295	0
MIDAS_GIN	0.423135	0
MIDAS_GIN	0.422546	0
MIDAS_GIN	0.422436	0
MIDAS_GIN	0.422113	0
MIDAS_GIN	0.421802	0
MIDAS_GIN	0.421593	0
MIDAS_GIN	0.421537	0
MIDAS_GIN	0.421441	0
MIDAS_GIN	0.420953	0
MIDAS_GIN	0.420297	0
MIDAS_GIN	0.420058	0
MIDAS_GIN	0.419853	0
MIDAS_GIN	0.41876	0
MIDAS_GIN	0.418724	0
MIDAS_GIN	0.418487	0
MIDAS_GIN	0.41839	1
MIDAS_GIN	0.417551	0
MIDAS_GIN	0.416342	0
MIDAS_GIN	0.415532	0
MIDAS_GIN	0.415338	0
MIDAS_GIN	0.415206	0
MIDAS_GIN	0.413704	0
MIDAS_GIN	0.412484	0
MIDAS_GIN	0.411722	0
MIDAS_GIN	0.411559	0
MIDAS_GIN	0.411144	0
MIDAS_GIN	0.410448	1
MIDAS_GIN	0.409956	0
MIDAS_GIN	0.408597	0
MIDAS_GIN	0.407899	0
MIDAS_GIN	0.407098	0
MIDAS_GIN	0.406555	0
MIDAS_GIN	0.405965	0
MIDAS_GIN	0.405812	0
MIDAS_GIN	0.405192	0
MIDAS_GIN	0.404837	1
MIDAS_GIN	0.402804	0
MIDAS_GIN	0.402612	0
MIDAS_GIN	0.402223	0
MIDAS_GIN	0.401238	0
MIDAS_GIN	0.40113	0
MIDAS_GIN	0.401117	0
MIDAS_GIN	0.40043	0
MIDAS_GIN	0.400287	0
MIDAS_GIN	0.39983	0
MIDAS_GIN	0.398627	0
MIDAS_GIN	0.3985	0
MIDAS_GIN	0.398176	0
MIDAS_GIN	0.397834	0
MIDAS_GIN	0.397754	0
MIDAS_GIN	0.396565	0
MIDAS_GIN	0.396378	0
MIDAS_GIN	0.396144	0
MIDAS_GIN	0.394982	0
MIDAS_GIN	0.394286	0
MIDAS_GIN	0.393661	0
MIDAS_GIN	0.393523	0
MIDAS_GIN	0.393349	0
MIDAS_GIN	0.392176	0
MIDAS_GIN	0.39215	0
MIDAS_GIN	0.391866	0
MIDAS_GIN	0.391735	0
MIDAS_GIN	0.39173	0
MIDAS_GIN	0.391337	0
MIDAS_GIN	0.391052	0
MIDAS_GIN	0.389608	0
MIDAS_GIN	0.389596	0
MIDAS_GIN	0.389068	0
MIDAS_GIN	0.389059	0
MIDAS_GIN	0.388067	0
MIDAS_GIN	0.38787	0
MIDAS_GIN	0.387758	0
MIDAS_GIN	0.387748	0
MIDAS_GIN	0.387733	0
MIDAS_GIN	0.387604	0
MIDAS_GIN	0.387485	0
MIDAS_GIN	0.387225	0
MIDAS_GIN	0.387067	0
MIDAS_GIN	0.386785	0
MIDAS_GIN	0.386112	0
MIDAS_GIN	0.384996	0
MIDAS_GIN	0.384882	0
MIDAS_GIN	0.384471	0
MIDAS_GIN	0.384121	0
MIDAS_GIN	0.384023	0
MIDAS_GIN	0.383832	0
MIDAS_GIN	0.383573	0
MIDAS_GIN	0.383399	0
MIDAS_GIN	0.383107	0
MIDAS_GIN	0.382707	0
MIDAS_GIN	0.382661	0
MIDAS_GIN	0.38245	0
MIDAS_GIN	0.382089	0
MIDAS_GIN	0.381957	0
MIDAS_GIN	0.379391	0
MIDAS_GIN	0.379185	0
MIDAS_GIN	0.379118	0
MIDAS_GIN	0.378862	0
MIDAS_GIN	0.378453	0
MIDAS_GIN	0.378076	0
MIDAS_GIN	0.377981	0
MIDAS_GIN	0.37798	0
MIDAS_GIN	0.377715	0
MIDAS_GIN	0.376481	0
MIDAS_GIN	0.376265	0
MIDAS_GIN	0.376042	0
MIDAS_GIN	0.376008	0
MIDAS_GIN	0.375902	0
MIDAS_GIN	0.375413	0
MIDAS_GIN	0.375408	0
MIDAS_GIN	0.375369	0
MIDAS_GIN	0.37489	0
MIDAS_GIN	0.374844	0
MIDAS_GIN	0.374713	0
MIDAS_GIN	0.374644	0
MIDAS_GIN	0.373649	0
MIDAS_GIN	0.37357	0
MIDAS_GIN	0.373417	0
MIDAS_GIN	0.372639	0
MIDAS_GIN	0.372137	0
MIDAS_GIN	0.371832	0
MIDAS_GIN	0.371791	0
MIDAS_GIN	0.371259	0
MIDAS_GIN	0.371087	0
MIDAS_GIN	0.37082	0
MIDAS_GIN	0.37072	0
MIDAS_GIN	0.370669	0
MIDAS_GIN	0.370604	0
MIDAS_GIN	0.370496	0
MIDAS_GIN	0.370074	0
MIDAS_GIN	0.368951	0
MIDAS_GIN	0.368632	0
MIDAS_GIN	0.368481	0
MIDAS_GIN	0.368303	0
MIDAS_GIN	0.368255	0
MIDAS_GIN	0.368109	0
MIDAS_GIN	0.367879	0
MIDAS_GIN	0.367474	0
MIDAS_GIN	0.366728	0
MIDAS_GIN	0.365817	0
MIDAS_GIN	0.365118	0
MIDAS_GIN	0.364891	0
MIDAS_GIN	0.364442	0
MIDAS_GIN	0.364298	0
MIDAS_GIN	0.364035	0
MIDAS_GIN	0.363264	0
MIDAS_GIN	0.362786	0
MIDAS_GIN	0.362742	0
MIDAS_GIN	0.362182	0
MIDAS_GIN	0.361904	0
MIDAS_GIN	0.361862	0
MIDAS_GIN	0.361669	0
MIDAS_GIN	0.360927	0
MIDAS_GIN	0.36067	0
MIDAS_GIN	0.360592	0
MIDAS_GIN	0.360524	0
MIDAS_GIN	0.359702	0
MIDAS_GIN	0.359272	0
MIDAS_GIN	0.359188	0
MIDAS_GIN	0.35834	0
MIDAS_GIN	0.35803	0
MIDAS_GIN	0.357681	0
MIDAS_GIN	0.357272	0
MIDAS_GIN	0.357268	0
MIDAS_GIN	0.357067	0
MIDAS_GIN	0.356871	0
MIDAS_GIN	0.356294	0
MIDAS_GIN	0.355946	0
MIDAS_GIN	0.355357	0
MIDAS_GIN	0.3551	0
MIDAS_GIN	0.354551	0
MIDAS_GIN	0.354285	0
MIDAS_GIN	0.353997	0
MIDAS_GIN	0.353901	0
MIDAS_GIN	0.353123	0
MIDAS_GIN	0.35294	0
MIDAS_GIN	0.352409	0
MIDAS_GIN	0.352229	0
MIDAS_GIN	0.352135	0
MIDAS_GIN	0.351924	0
MIDAS_GIN	0.351564	0
MIDAS_GIN	0.351449	0
MIDAS_GIN	0.351162	0
MIDAS_GIN	0.350315	0
MIDAS_GIN	0.350133	0
MIDAS_GIN	0.350114	0
MIDAS_GIN	0.349634	0
MIDAS_GIN	0.349421	0
MIDAS_GIN	0.349409	0
MIDAS_GIN	0.349338	0
MIDAS_GIN	0.348399	0
MIDAS_GIN	0.34834	0
MIDAS_GIN	0.347892	0
MIDAS_GIN	0.347889	0
MIDAS_GIN	0.347311	0
MIDAS_GIN	0.345661	0
MIDAS_GIN	0.345232	0
MIDAS_GIN	0.345072	0
MIDAS_GIN	0.344409	0
MIDAS_GIN	0.344374	0
MIDAS_GIN	0.343988	0
MIDAS_GIN	0.343919	0
MIDAS_GIN	0.343717	0
MIDAS_GIN	0.343648	0
MIDAS_GIN	0.343647	0
MIDAS_GIN	0.343365	0
MIDAS_GIN	0.342916	0
MIDAS_GIN	0.342294	0
MIDAS_GIN	0.342103	0
MIDAS_GIN	0.342025	0
MIDAS_GIN	0.341982	0
MIDAS_GIN	0.341762	0
MIDAS_GIN	0.340833	0
MIDAS_GIN	0.340286	0
MIDAS_GIN	0.340211	0
MIDAS_GIN	0.340111	0
MIDAS_GIN	0.339705	0
MIDAS_GIN	0.3397	0
MIDAS_GIN	0.339548	0
MIDAS_GIN	0.339497	0
MIDAS_GIN	0.339147	0
MIDAS_GIN	0.338698	0
MIDAS_GIN	0.338096	0
MIDAS_GIN	0.337816	0
MIDAS_GIN	0.337462	0
MIDAS_GIN	0.337297	0
MIDAS_GIN	0.337278	0
MIDAS_GIN	0.336807	0
MIDAS_GIN	0.334628	0
MIDAS_GIN	0.334488	0
MIDAS_GIN	0.334214	0
MIDAS_GIN	0.333932	0
MIDAS_GIN	0.333623	0
MIDAS_GIN	0.333597	0
MIDAS_GIN	0.332982	0
MIDAS_GIN	0.331449	0
MIDAS_GIN	0.331431	0
MIDAS_GIN	0.331117	0
MIDAS_GIN	0.331115	0
MIDAS_GIN	0.330482	0
MIDAS_GIN	0.330408	0
MIDAS_GIN	0.33012	0
MIDAS_GIN	0.330106	0
MIDAS_GIN	0.330082	0
MIDAS_GIN	0.329622	0
MIDAS_GIN	0.329012	0
MIDAS_GIN	0.328288	0
MIDAS_GIN	0.327761	0
MIDAS_GIN	0.327714	0
MIDAS_GIN	0.327347	0
MIDAS_GIN	0.326695	0
MIDAS_GIN	0.326459	0
MIDAS_GIN	0.326024	0
MIDAS_GIN	0.325743	0
MIDAS_GIN	0.325362	0
MIDAS_GIN	0.325291	0
MIDAS_GIN	0.324995	0
MIDAS_GIN	0.324892	0
MIDAS_GIN	0.324353	0
MIDAS_GIN	0.324292	0
MIDAS_GIN	0.323992	0
MIDAS_GIN	0.323637	0
MIDAS_GIN	0.323409	0
MIDAS_GIN	0.323128	0
MIDAS_GIN	0.32307	0
MIDAS_GIN	0.322927	0
MIDAS_GIN	0.321112	0
MIDAS_GIN	0.32104	0
MIDAS_GIN	0.32101	0
MIDAS_GIN	0.320653	0
MIDAS_GIN	0.320636	0
MIDAS_GIN	0.320623	0
MIDAS_GIN	0.320348	0
MIDAS_GIN	0.320115	1
MIDAS_GIN	0.320099	0
MIDAS_GIN	0.319752	0
MIDAS_GIN	0.319466	0
MIDAS_GIN	0.319215	0
MIDAS_GIN	0.31855	0
MIDAS_GIN	0.318484	0
MIDAS_GIN	0.318368	0
MIDAS_GIN	0.318306	0
MIDAS_GIN	0.317644	0
MIDAS_GIN	0.317511	1
MIDAS_GIN	0.317316	0
MIDAS_GIN	0.316778	0
MIDAS_GIN	0.316407	0
MIDAS_GIN	0.316376	0
MIDAS_GIN	0.316294	0
MIDAS_GIN	0.316245	0
MIDAS_GIN	0.315644	0
MIDAS_GIN	0.315164	0
MIDAS_GIN	0.314945	0
MIDAS_GIN	0.314739	0
MIDAS_GIN	0.314601	0
MIDAS_GIN	0.313919	0
MIDAS_GIN	0.313794	0
MIDAS_GIN	0.313718	0
MIDAS_GIN	0.313688	0
MIDAS_GIN	0.313412	0
MIDAS_GIN	0.313323	0
MIDAS_GIN	0.313249	0
MIDAS_GIN	0.313137	0
MIDAS_GIN	0.312646	0
MIDAS_GIN	0.312598	0
MIDAS_GIN	0.31183	0
MIDAS_GIN	0.31173	0
MIDAS_GIN	0.311434	0
MIDAS_GIN	0.311215	0
MIDAS_GIN	0.310775	0
MIDAS_GIN	0.310307	0
MIDAS_GIN	0.309936	0
MIDAS_GIN	0.308893	0
MIDAS_GIN	0.308804	0
MIDAS_GIN	0.308777	0
MIDAS_GIN	0.308653	0
MIDAS_GIN	0.308212	0
MIDAS_GIN	0.308167	0
MIDAS_GIN	0.308138	0
MIDAS_GIN	0.307842	0
MIDAS_GIN	0.307676	0
MIDAS_GIN	0.30761	0
MIDAS_GIN	0.307204	1
MIDAS_GIN	0.306578	0
MIDAS_GIN	0.306333	0
MIDAS_GIN	0.306161	0
MIDAS_GIN	0.305921	0
MIDAS_GIN	0.305651	0
MIDAS_GIN	0.305633	0
MIDAS_GIN	0.305144	0
MIDAS_GIN	0.304847	0
MIDAS_GIN	0.304328	0
MIDAS_GIN	0.304296	0
MIDAS_GIN	0.304177	0
MIDAS_GIN	0.304021	0
MIDAS_GIN	0.304005	0
MIDAS_GIN	0.302951	0
MIDAS_GIN	0.302119	0
MIDAS_GIN	0.302065	0
MIDAS_GIN	0.301644	0
MIDAS_GIN	0.301533	0
MIDAS_GIN	0.301201	0
MIDAS_GIN	0.301182	0
MIDAS_GIN	0.300678	0
MIDAS_GIN	0.300548	0
MIDAS_GIN	0.299993	0
MIDAS_GIN	0.29971	0
MIDAS_GIN	0.299458	0
MIDAS_GIN	0.299138	0
MIDAS_GIN	0.298796	0
MIDAS_GIN	0.298518	0
MIDAS_GIN	0.298064	0
MIDAS_GIN	0.297871	0
MIDAS_GIN	0.297377	0
MIDAS_GIN	0.296318	0
MIDAS_GIN	0.296314	0
MIDAS_GIN	0.295232	0
MIDAS_GIN	0.294848	0
MIDAS_GIN	0.294496	0
MIDAS_GIN	0.29435	0
MIDAS_GIN	0.293558	0
MIDAS_GIN	0.293486	0
MIDAS_GIN	0.293186	0
MIDAS_GIN	0.29294	0
MIDAS_GIN	0.292739	0
MIDAS_GIN	0.292001	0
MIDAS_GIN	0.291877	0
MIDAS_GIN	0.291846	0
MIDAS_GIN	0.291841	0
MIDAS_GIN	0.290384	0
MIDAS_GIN	0.290353	0
MIDAS_GIN	0.290306	0
MIDAS_GIN	0.290288	0
MIDAS_GIN	0.290125	0
MIDAS_GIN	0.289986	0
MIDAS_GIN	0.289986	0
MIDAS_GIN	0.289583	0
MIDAS_GIN	0.289231	0
MIDAS_GIN	0.28867	0
MIDAS_GIN	0.287965	0
MIDAS_GIN	0.287213	0
MIDAS_GIN	0.286629	0
MIDAS_GIN	0.286494	0
MIDAS_GIN	0.286444	0
MIDAS_GIN	0.286339	0
MIDAS_GIN	0.286181	0
MIDAS_GIN	0.286178	0
MIDAS_GIN	0.285767	0
MIDAS_GIN	0.28483	0
MIDAS_GIN	0.284777	0
MIDAS_GIN	0.284372	0
MIDAS_GIN	0.284179	0
MIDAS_GIN	0.284172	0
MIDAS_GIN	0.283829	0
MIDAS_GIN	0.283687	0
MIDAS_GIN	0.283676	0
MIDAS_GIN	0.283088	0
MIDAS_GIN	0.282772	0
MIDAS_GIN	0.282314	0
MIDAS_GIN	0.281307	0
MIDAS_GIN	0.280768	0
MIDAS_GIN	0.280343	0
MIDAS_GIN	0.279776	0
MIDAS_GIN	0.279495	0
MIDAS_GIN	0.2792	0
MIDAS_GIN	0.279183	0
MIDAS_GIN	0.278998	0
MIDAS_GIN	0.278934	0
MIDAS_GIN	0.278876	0
MIDAS_GIN	0.278539	0
MIDAS_GIN	0.278426	0
MIDAS_GIN	0.278041	0
MIDAS_GIN	0.277651	0
MIDAS_GIN	0.277418	0
MIDAS_GIN	0.277385	0
MIDAS_GIN	0.277135	0
MIDAS_GIN	0.276566	0
MIDAS_GIN	0.276441	0
MIDAS_GIN	0.276122	0
MIDAS_GIN	0.275941	0
MIDAS_GIN	0.275598	0
MIDAS_GIN	0.275311	0
MIDAS_GIN	0.275185	0
MIDAS_GIN	0.275127	0
MIDAS_GIN	0.274726	0
MIDAS_GIN	0.274379	0
MIDAS_GIN	0.274322	0
MIDAS_GIN	0.273685	0
MIDAS_GIN	0.273663	0
MIDAS_GIN	0.273575	0
MIDAS_GIN	0.273426	0
MIDAS_GIN	0.27339	0
MIDAS_GIN	0.27291	0
MIDAS_GIN	0.272682	0
MIDAS_GIN	0.272643	0
MIDAS_GIN	0.272518	0
MIDAS_GIN	0.272204	0
MIDAS_GIN	0.272071	0
MIDAS_GIN	0.272053	0
MIDAS_GIN	0.271667	0
MIDAS_GIN	0.271142	0
MIDAS_GIN	0.270077	0
MIDAS_GIN	0.269954	0
MIDAS_GIN	0.269479	0
MIDAS_GIN	0.269137	0
MIDAS_GIN	0.268936	0
MIDAS_GIN	0.268576	0
MIDAS_GIN	0.268573	0
MIDAS_GIN	0.268151	0
MIDAS_GIN	0.267835	0
MIDAS_GIN	0.267833	0
MIDAS_GIN	0.267342	0
MIDAS_GIN	0.267302	0
MIDAS_GIN	0.267297	0
MIDAS_GIN	0.267271	0
MIDAS_GIN	0.266905	0
MIDAS_GIN	0.266499	0
MIDAS_GIN	0.26645	0
MIDAS_GIN	0.266367	0
MIDAS_GIN	0.266351	0
MIDAS_GIN	0.26633	0
MIDAS_GIN	0.26628	0
MIDAS_GIN	0.26627	0
MIDAS_GIN	0.266162	0
MIDAS_GIN	0.266093	0
MIDAS_GIN	0.266058	0
MIDAS_GIN	0.266022	0
MIDAS_GIN	0.265903	0
MIDAS_GIN	0.265735	0
MIDAS_GIN	0.265574	0
MIDAS_GIN	0.265021	0
MIDAS_GIN	0.264745	0
MIDAS_GIN	0.264588	0
MIDAS_GIN	0.264456	0
MIDAS_GIN	0.264183	0
MIDAS_GIN	0.263523	0
MIDAS_GIN	0.263305	0
MIDAS_GIN	0.26322	0
MIDAS_GIN	0.262837	0
MIDAS_GIN	0.262481	0
MIDAS_GIN	0.261728	0
MIDAS_GIN	0.261268	0
MIDAS_GIN	0.261259	0
MIDAS_GIN	0.261245	0
MIDAS_GIN	0.260882	0
MIDAS_GIN	0.260216	0
MIDAS_GIN	0.259373	0
MIDAS_GIN	0.259318	0
MIDAS_GIN	0.25931	0
MIDAS_GIN	0.258851	0
MIDAS_GIN	0.258754	0
MIDAS_GIN	0.258626	0
MIDAS_GIN	0.258342	0
MIDAS_GIN	0.258251	0
MIDAS_GIN	0.258234	0
MIDAS_GIN	0.258018	0
MIDAS_GIN	0.258002	0
MIDAS_GIN	0.257638	0
MIDAS_GIN	0.2569	0
MIDAS_GIN	0.256444	0
MIDAS_GIN	0.256051	0
MIDAS_GIN	0.255948	0
MIDAS_GIN	0.255831	0
MIDAS_GIN	0.255776	0
MIDAS_GIN	0.255712	0
MIDAS_GIN	0.255689	0
MIDAS_GIN	0.255687	0
MIDAS_GIN	0.255655	0
MIDAS_GIN	0.25548	0
MIDAS_GIN	0.255336	0
MIDAS_GIN	0.255066	0
MIDAS_GIN	0.254641	0
MIDAS_GIN	0.254603	0
MIDAS_GIN	0.254445	0
MIDAS_GIN	0.253918	0
MIDAS_GIN	0.253381	0
MIDAS_GIN	0.253337	0
MIDAS_GIN	0.252889	0
MIDAS_GIN	0.252875	0
MIDAS_GIN	0.252509	0
MIDAS_GIN	0.252279	0
MIDAS_GIN	0.252199	0
MIDAS_GIN	0.251907	0
MIDAS_GIN	0.251823	0
MIDAS_GIN	0.251392	0
MIDAS_GIN	0.25136	0
MIDAS_GIN	0.251291	0
MIDAS_GIN	0.251202	0
MIDAS_GIN	0.251061	0
MIDAS_GIN	0.251029	0
MIDAS_GIN	0.250505	0
MIDAS_GIN	0.250423	0
MIDAS_GIN	0.250118	0
MIDAS_GIN	0.249981	0
MIDAS_GIN	0.249701	0
MIDAS_GIN	0.248995	0
MIDAS_GIN	0.248922	0
MIDAS_GIN	0.248886	0
MIDAS_GIN	0.248748	0
MIDAS_GIN	0.248711	0
MIDAS_GIN	0.248391	0
MIDAS_GIN	0.24827	0
MIDAS_GIN	0.248268	0
MIDAS_GIN	0.247941	0
MIDAS_GIN	0.247893	0
MIDAS_GIN	0.247219	0
MIDAS_GIN	0.247201	0
MIDAS_GIN	0.247147	0
MIDAS_GIN	0.247131	0
MIDAS_GIN	0.246099	0
MIDAS_GIN	0.24608	0
MIDAS_GIN	0.24599	0
MIDAS_GIN	0.245891	0
MIDAS_GIN	0.245775	0
MIDAS_GIN	0.24571	0
MIDAS_GIN	0.245462	0
MIDAS_GIN	0.245416	0
MIDAS_GIN	0.2453	0
MIDAS_GIN	0.245235	0
MIDAS_GIN	0.245155	0
MIDAS_GIN	0.24456	0
MIDAS_GIN	0.244411	0
MIDAS_GIN	0.244067	0
MIDAS_GIN	0.243817	0
MIDAS_GIN	0.243702	0
MIDAS_GIN	0.243544	0
MIDAS_GIN	0.242999	0
MIDAS_GIN	0.24297	0
MIDAS_GIN	0.242578	0
MIDAS_GIN	0.242529	0
MIDAS_GIN	0.242049	0
MIDAS_GIN	0.24198	0
MIDAS_GIN	0.241811	0
MIDAS_GIN	0.241573	0
MIDAS_GIN	0.241479	0
MIDAS_GIN	0.240908	0
MIDAS_GIN	0.239863	0
MIDAS_GIN	0.239862	0
MIDAS_GIN	0.239761	0
MIDAS_GIN	0.23873	0
MIDAS_GIN	0.238693	0
MIDAS_GIN	0.238357	0
MIDAS_GIN	0.238259	0
MIDAS_GIN	0.238153	0
MIDAS_GIN	0.237732	0
MIDAS_GIN	0.237547	0
MIDAS_GIN	0.237385	0
MIDAS_GIN	0.237301	0
MIDAS_GIN	0.237173	0
MIDAS_GIN	0.236855	0
MIDAS_GIN	0.236776	0
MIDAS_GIN	0.236646	0
MIDAS_GIN	0.235995	0
MIDAS_GIN	0.235757	0
MIDAS_GIN	0.235716	0
MIDAS_GIN	0.235627	0
MIDAS_GIN	0.235621	0
MIDAS_GIN	0.235476	0
MIDAS_GIN	0.235193	0
MIDAS_GIN	0.23515	0
MIDAS_GIN	0.235128	0
MIDAS_GIN	0.23494	0
MIDAS_GIN	0.234772	0
MIDAS_GIN	0.234578	0
MIDAS_GIN	0.234394	0
MIDAS_GIN	0.233296	0
MIDAS_GIN	0.233288	0
MIDAS_GIN	0.232874	0
MIDAS_GIN	0.23284	0
MIDAS_GIN	0.232839	0
MIDAS_GIN	0.232839	0
MIDAS_GIN	0.231829	0
MIDAS_GIN	0.231714	0
MIDAS_GIN	0.231592	0
MIDAS_GIN	0.231199	0
MIDAS_GIN	0.230995	0
MIDAS_GIN	0.230878	0
MIDAS_GIN	0.230549	0
MIDAS_GIN	0.230497	0
MIDAS_GIN	0.230254	0
MIDAS_GIN	0.230029	0
MIDAS_GIN	0.229923	0
MIDAS_GIN	0.229923	0
MIDAS_GIN	0.229292	1
MIDAS_GIN	0.229228	0
MIDAS_GIN	0.228891	0
MIDAS_GIN	0.228775	0
MIDAS_GIN	0.228727	0
MIDAS_GIN	0.227121	0
MIDAS_GIN	0.226725	0
MIDAS_GIN	0.226536	0
MIDAS_GIN	0.226488	0
MIDAS_GIN	0.225995	0
MIDAS_GIN	0.225972	0
MIDAS_GIN	0.225741	0
MIDAS_GIN	0.225623	0
MIDAS_GIN	0.225584	0
MIDAS_GIN	0.224984	0
MIDAS_GIN	0.224756	0
MIDAS_GIN	0.224425	0
MIDAS_GIN	0.224161	0
MIDAS_GIN	0.224122	0
MIDAS_GIN	0.223887	0
MIDAS_GIN	0.223835	0
MIDAS_GIN	0.223728	0
MIDAS_GIN	0.223703	0
MIDAS_GIN	0.223501	0
MIDAS_GIN	0.223382	0
MIDAS_GIN	0.222457	0
MIDAS_GIN	0.222345	0
MIDAS_GIN	0.222158	0
MIDAS_GIN	0.221989	0
MIDAS_GIN	0.221982	0
MIDAS_GIN	0.221968	0
MIDAS_GIN	0.221944	0
MIDAS_GIN	0.221382	0
MIDAS_GIN	0.221241	0
MIDAS_GIN	0.220676	0
MIDAS_GIN	0.220632	0
MIDAS_GIN	0.220375	0
MIDAS_GIN	0.220201	0
MIDAS_GIN	0.22012	0
MIDAS_GIN	0.220036	0
MIDAS_GIN	0.220027	0
MIDAS_GIN	0.219964	0
MIDAS_GIN	0.219855	0
MIDAS_GIN	0.219723	0
MIDAS_GIN	0.219626	0
MIDAS_GIN	0.219476	0
MIDAS_GIN	0.219468	0
MIDAS_GIN	0.219324	0
MIDAS_GIN	0.219064	0
MIDAS_GIN	0.21896	0
MIDAS_GIN	0.218759	0
MIDAS_GIN	0.218647	0
MIDAS_GIN	0.218597	0
MIDAS_GIN	0.218063	0
MIDAS_GIN	0.217871	0
MIDAS_GIN	0.21765	0
MIDAS_GIN	0.217477	0
MIDAS_GIN	0.217007	0
MIDAS_GIN	0.217001	0
MIDAS_GIN	0.216661	0
MIDAS_GIN	0.216354	0
MIDAS_GIN	0.216294	0
MIDAS_GIN	0.216076	0
MIDAS_GIN	0.215907	0
MIDAS_GIN	0.215707	0
MIDAS_GIN	0.215627	0
MIDAS_GIN	0.214877	0
MIDAS_GIN	0.214738	0
MIDAS_GIN	0.214402	0
MIDAS_GIN	0.214106	0
MIDAS_GIN	0.214075	0
MIDAS_GIN	0.213747	0
MIDAS_GIN	0.213617	0
MIDAS_GIN	0.213441	0
MIDAS_GIN	0.213166	0
MIDAS_GIN	0.213057	0
MIDAS_GIN	0.212896	0
MIDAS_GIN	0.21272	0
MIDAS_GIN	0.212691	0
MIDAS_GIN	0.212649	0
MIDAS_GIN	0.21248	0
MIDAS_GIN	0.212467	0
MIDAS_GIN	0.212291	0
MIDAS_GIN	0.212228	0
MIDAS_GIN	0.212086	0
MIDAS_GIN	0.212067	1
MIDAS_GIN	0.212037	0
MIDAS_GIN	0.211817	0
MIDAS_GIN	0.211797	0
MIDAS_GIN	0.211702	0
MIDAS_GIN	0.211671	0
MIDAS_GIN	0.211321	0
MIDAS_GIN	0.211189	0
MIDAS_GIN	0.210869	0
MIDAS_GIN	0.210751	0
MIDAS_GIN	0.210504	0
MIDAS_GIN	0.210483	0
MIDAS_GIN	0.210483	0
MIDAS_GIN	0.210471	0
MIDAS_GIN	0.210447	0
MIDAS_GIN	0.210292	0
MIDAS_GIN	0.209918	0
MIDAS_GIN	0.20946	0
MIDAS_GIN	0.209379	0
MIDAS_GIN	0.209271	0
MIDAS_GIN	0.209088	0
MIDAS_GIN	0.208946	0
MIDAS_GIN	0.208665	0
MIDAS_GIN	0.20837	0
MIDAS_GIN	0.20836	0
MIDAS_GIN	0.208341	0
MIDAS_GIN	0.208015	0
MIDAS_GIN	0.207946	0
MIDAS_GIN	0.20777	0
MIDAS_GIN	0.207758	0
MIDAS_GIN	0.207357	1
MIDAS_GIN	0.206966	0
MIDAS_GIN	0.206932	0
MIDAS_GIN	0.206601	0
MIDAS_GIN	0.2066	0
MIDAS_GIN	0.206444	0
MIDAS_GIN	0.206396	0
MIDAS_GIN	0.206371	0
MIDAS_GIN	0.206118	0
MIDAS_GIN	0.2059	0
MIDAS_GIN	0.205897	0
MIDAS_GIN	0.205667	0
MIDAS_GIN	0.205558	0
MIDAS_GIN	0.205493	0
MIDAS_GIN	0.205222	0
MIDAS_GIN	0.20513	0
MIDAS_GIN	0.205033	0
MIDAS_GIN	0.204672	1
MIDAS_GIN	0.204578	0
MIDAS_GIN	0.204419	0
MIDAS_GIN	0.204309	0
MIDAS_GIN	0.204091	0
MIDAS_GIN	0.204026	0
MIDAS_GIN	0.203602	0
MIDAS_GIN	0.203593	0
MIDAS_GIN	0.202522	0
MIDAS_GIN	0.20235	0
MIDAS_GIN	0.202274	0
MIDAS_GIN	0.202189	0
MIDAS_GIN	0.202077	0
MIDAS_GIN	0.201953	0
MIDAS_GIN	0.201367	0
MIDAS_GIN	0.201323	0
MIDAS_GIN	0.200543	0
MIDAS_GIN	0.200528	0
MIDAS_GIN	0.200061	0
MIDAS_GIN	0.200007	0
MIDAS_GIN	0.199963	0
MIDAS_GIN	0.199896	0
MIDAS_GIN	0.199729	0
MIDAS_GIN	0.199611	0
MIDAS_GIN	0.199444	0
MIDAS_GIN	0.199169	0
MIDAS_GIN	0.19912	0
MIDAS_GIN	0.198972	0
MIDAS_GIN	0.198816	0
MIDAS_GIN	0.198515	0
MIDAS_GIN	0.198335	0
MIDAS_GIN	0.198171	0
MIDAS_GIN	0.19798	0
MIDAS_GIN	0.197795	0
MIDAS_GIN	0.197747	0
MIDAS_GIN	0.197684	0
MIDAS_GIN	0.197681	0
MIDAS_GIN	0.197584	0
MIDAS_GIN	0.197455	0
MIDAS_GIN	0.197318	0
MIDAS_GIN	0.197263	0
MIDAS_GIN	0.196973	0
MIDAS_GIN	0.196961	0
MIDAS_GIN	0.196952	0
MIDAS_GIN	0.196821	0
MIDAS_GIN	0.196567	0
MIDAS_GIN	0.196554	0
MIDAS_GIN	0.196514	0
MIDAS_GIN	0.19634	0
MIDAS_GIN	0.196283	0
MIDAS_GIN	0.195896	0
MIDAS_GIN	0.195717	0
MIDAS_GIN	0.195569	0
MIDAS_GIN	0.195555	0
MIDAS_GIN	0.195518	0
MIDAS_GIN	0.195208	0
MIDAS_GIN	0.194616	0
MIDAS_GIN	0.194383	0
MIDAS_GIN	0.194343	0
MIDAS_GIN	0.194275	0
MIDAS_GIN	0.193566	0
MIDAS_GIN	0.193437	0
MIDAS_GIN	0.193132	0
MIDAS_GIN	0.192938	0
MIDAS_GIN	0.192718	0
MIDAS_GIN	0.192676	0
MIDAS_GIN	0.192608	0
MIDAS_GIN	0.192146	0
MIDAS_GIN	0.191968	0
MIDAS_GIN	0.191729	0
MIDAS_GIN	0.191376	0
MIDAS_GIN	0.191354	0
MIDAS_GIN	0.191294	0
MIDAS_GIN	0.19115	0
MIDAS_GIN	0.191125	0
MIDAS_GIN	0.191005	0
MIDAS_GIN	0.190601	0
MIDAS_GIN	0.190423	0
MIDAS_GIN	0.189985	0
MIDAS_GIN	0.189887	0
MIDAS_GIN	0.189811	0
MIDAS_GIN	0.189203	0
MIDAS_GIN	0.189135	0
MIDAS_GIN	0.189005	0
MIDAS_GIN	0.188914	0
MIDAS_GIN	0.18886	0
MIDAS_GIN	0.188727	0
MIDAS_GIN	0.188569	0
MIDAS_GIN	0.188303	0
MIDAS_GIN	0.188155	0
MIDAS_GIN	0.188028	0
MIDAS_GIN	0.187925	0
MIDAS_GIN	0.187719	0
MIDAS_GIN	0.187637	0
MIDAS_GIN	0.187296	0
MIDAS_GIN	0.187226	0
MIDAS_GIN	0.186903	0
MIDAS_GIN	0.186826	0
MIDAS_GIN	0.186798	0
MIDAS_GIN	0.186706	0
MIDAS_GIN	0.186689	0
MIDAS_GIN	0.186641	0
MIDAS_GIN	0.186473	0
MIDAS_GIN	0.186333	0
MIDAS_GIN	0.186246	0
MIDAS_GIN	0.186202	0
MIDAS_GIN	0.185756	0
MIDAS_GIN	0.185733	0
MIDAS_GIN	0.185586	0
MIDAS_GIN	0.185513	0
MIDAS_GIN	0.18548	0
MIDAS_GIN	0.185321	0
MIDAS_GIN	0.185209	0
MIDAS_GIN	0.184956	0
MIDAS_GIN	0.184605	0
MIDAS_GIN	0.184379	0
MIDAS_GIN	0.184058	0
MIDAS_GIN	0.183167	0
MIDAS_GIN	0.183159	0
MIDAS_GIN	0.18311	0
MIDAS_GIN	0.183088	0
MIDAS_GIN	0.182765	0
MIDAS_GIN	0.182525	0
MIDAS_GIN	0.182342	0
MIDAS_GIN	0.182105	0
MIDAS_GIN	0.181716	0
MIDAS_GIN	0.181714	0
MIDAS_GIN	0.18161	0
MIDAS_GIN	0.181565	0
MIDAS_GIN	0.181304	0
MIDAS_GIN	0.181173	0
MIDAS_GIN	0.181151	0
MIDAS_GIN	0.18113	0
MIDAS_GIN	0.181082	0
MIDAS_GIN	0.180985	0
MIDAS_GIN	0.180841	0
MIDAS_GIN	0.180721	0
MIDAS_GIN	0.180717	0
MIDAS_GIN	0.180562	0
MIDAS_GIN	0.180559	0
MIDAS_GIN	0.180419	0
MIDAS_GIN	0.180298	0
MIDAS_GIN	0.180292	0
MIDAS_GIN	0.180128	0
MIDAS_GIN	0.180121	0
MIDAS_GIN	0.180086	0
MIDAS_GIN	0.18006	0
MIDAS_GIN	0.179185	0
MIDAS_GIN	0.179012	0
MIDAS_GIN	0.178833	0
MIDAS_GIN	0.178701	0
MIDAS_GIN	0.17829	0
MIDAS_GIN	0.177936	0
MIDAS_GIN	0.17792	0
MIDAS_GIN	0.177742	0
MIDAS_GIN	0.177484	0
MIDAS_GIN	0.177134	0
MIDAS_GIN	0.177056	0
MIDAS_GIN	0.176962	0
MIDAS_GIN	0.17663	0
MIDAS_GIN	0.176606	0
MIDAS_GIN	0.176411	0
MIDAS_GIN	0.176264	0
MIDAS_GIN	0.176238	0
MIDAS_GIN	0.176124	0
MIDAS_GIN	0.176068	0
MIDAS_GIN	0.175967	0
MIDAS_GIN	0.175629	0
MIDAS_GIN	0.175626	0
MIDAS_GIN	0.175602	0
MIDAS_GIN	0.175588	0
MIDAS_GIN	0.175429	0
MIDAS_GIN	0.175208	0
MIDAS_GIN	0.175124	0
MIDAS_GIN	0.174222	0
MIDAS_GIN	0.174057	0
MIDAS_GIN	0.174053	0
MIDAS_GIN	0.174031	0
MIDAS_GIN	0.173939	0
MIDAS_GIN	0.173821	0
MIDAS_GIN	0.173818	0
MIDAS_GIN	0.173456	0
MIDAS_GIN	0.173371	0
MIDAS_GIN	0.173334	0
MIDAS_GIN	0.17321	0
MIDAS_GIN	0.173173	0
MIDAS_GIN	0.172964	0
MIDAS_GIN	0.172897	0
MIDAS_GIN	0.172721	0
MIDAS_GIN	0.17269	0
MIDAS_GIN	0.172321	0
MIDAS_GIN	0.172277	0
MIDAS_GIN	0.172259	0
MIDAS_GIN	0.172197	0
MIDAS_GIN	0.171951	0
MIDAS_GIN	0.171401	0
MIDAS_GIN	0.171356	0
MIDAS_GIN	0.171165	0
MIDAS_GIN	0.171112	0
MIDAS_GIN	0.171075	0
MIDAS_GIN	0.17092	0
MIDAS_GIN	0.170608	0
MIDAS_GIN	0.170209	0
MIDAS_GIN	0.170045	0
MIDAS_GIN	0.169726	0
MIDAS_GIN	0.169724	0
MIDAS_GIN	0.169643	0
MIDAS_GIN	0.169554	0
MIDAS_GIN	0.169521	0
MIDAS_GIN	0.169489	0
MIDAS_GIN	0.169228	0
MIDAS_GIN	0.168996	0
MIDAS_GIN	0.16899	0
MIDAS_GIN	0.168919	0
MIDAS_GIN	0.168769	0
MIDAS_GIN	0.168745	0
MIDAS_GIN	0.16872	0
MIDAS_GIN	0.16857	0
MIDAS_GIN	0.168454	0
MIDAS_GIN	0.168341	0
MIDAS_GIN	0.16827	0
MIDAS_GIN	0.168114	0
MIDAS_GIN	0.168018	0
MIDAS_GIN	0.16754	0
MIDAS_GIN	0.167491	0
MIDAS_GIN	0.167482	0
MIDAS_GIN	0.167225	0
MIDAS_GIN	0.167056	0
MIDAS_GIN	0.166979	0
MIDAS_GIN	0.166763	0
MIDAS_GIN	0.16653	0
MIDAS_GIN	0.166407	0
MIDAS_GIN	0.166372	0
MIDAS_GIN	0.166306	0
MIDAS_GIN	0.166078	0
MIDAS_GIN	0.165707	0
MIDAS_GIN	0.165679	0
MIDAS_GIN	0.165667	0
MIDAS_GIN	0.165459	0
MIDAS_GIN	0.16545	0
MIDAS_GIN	0.165122	0
MIDAS_GIN	0.165112	0
MIDAS_GIN	0.16506	0
MIDAS_GIN	0.165033	0
MIDAS_GIN	0.164973	0
MIDAS_GIN	0.164816	0
MIDAS_GIN	0.164775	0
MIDAS_GIN	0.164708	0
MIDAS_GIN	0.164706	0
MIDAS_GIN	0.164547	0
MIDAS_GIN	0.164271	0
MIDAS_GIN	0.164051	0
MIDAS_GIN	0.163966	0
MIDAS_GIN	0.163469	0
MIDAS_GIN	0.163138	0
MIDAS_GIN	0.163087	0
MIDAS_GIN	0.162958	0
MIDAS_GIN	0.162757	0
MIDAS_GIN	0.162655	0
MIDAS_GIN	0.162655	0
MIDAS_GIN	0.162565	0
MIDAS_GIN	0.162544	0
MIDAS_GIN	0.1625	0
MIDAS_GIN	0.162089	0
MIDAS_GIN	0.161941	0
MIDAS_GIN	0.161811	0
MIDAS_GIN	0.161788	0
MIDAS_GIN	0.161353	0
MIDAS_GIN	0.161209	0
MIDAS_GIN	0.161149	0
MIDAS_GIN	0.161037	0
MIDAS_GIN	0.161023	0
MIDAS_GIN	0.16089	0
MIDAS_GIN	0.160814	0
MIDAS_GIN	0.16063	0
MIDAS_GIN	0.160622	0
MIDAS_GIN	0.160616	0
MIDAS_GIN	0.160503	0
MIDAS_GIN	0.160195	0
MIDAS_GIN	0.159964	0
MIDAS_GIN	0.159802	0
MIDAS_GIN	0.159619	0
MIDAS_GIN	0.159532	0
MIDAS_GIN	0.159333	0
MIDAS_GIN	0.159332	0
MIDAS_GIN	0.159096	0
MIDAS_GIN	0.159022	0
MIDAS_GIN	0.15902	0
MIDAS_GIN	0.158914	0
MIDAS_GIN	0.158695	0
MIDAS_GIN	0.158306	0
MIDAS_GIN	0.158174	0
MIDAS_GIN	0.158	0
MIDAS_GIN	0.157982	0
MIDAS_GIN	0.15793	0
MIDAS_GIN	0.157838	0
MIDAS_GIN	0.157802	0
MIDAS_GIN	0.157788	0
MIDAS_GIN	0.157545	0
MIDAS_GIN	0.157523	0
MIDAS_GIN	0.157519	0
MIDAS_GIN	0.157296	0
MIDAS_GIN	0.157229	0
MIDAS_GIN	0.156961	0
MIDAS_GIN	0.156851	0
MIDAS_GIN	0.156804	0
MIDAS_GIN	0.156481	0
MIDAS_GIN	0.156388	0
MIDAS_GIN	0.156386	0
MIDAS_GIN	0.156208	0
MIDAS_GIN	0.156149	0
MIDAS_GIN	0.156142	0
MIDAS_GIN	0.156047	0
MIDAS_GIN	0.155998	0
MIDAS_GIN	0.15594	0
MIDAS_GIN	0.155929	0
MIDAS_GIN	0.155892	0
MIDAS_GIN	0.155836	0
MIDAS_GIN	0.155815	0
MIDAS_GIN	0.155775	0
MIDAS_GIN	0.155722	0
MIDAS_GIN	0.155405	0
MIDAS_GIN	0.155137	0
MIDAS_GIN	0.154977	0
MIDAS_GIN	0.154852	0
MIDAS_GIN	0.154761	0
MIDAS_GIN	0.154694	0
MIDAS_GIN	0.154561	0
MIDAS_GIN	0.154525	0
MIDAS_GIN	0.154263	0
MIDAS_GIN	0.15426	0
MIDAS_GIN	0.154207	0
MIDAS_GIN	0.153959	0
MIDAS_GIN	0.153823	0
MIDAS_GIN	0.153369	0
MIDAS_GIN	0.153238	0
MIDAS_GIN	0.153083	0
MIDAS_GIN	0.152968	0
MIDAS_GIN	0.152926	0
MIDAS_GIN	0.152896	0
MIDAS_GIN	0.152497	0
MIDAS_GIN	0.152253	0
MIDAS_GIN	0.152128	0
MIDAS_GIN	0.152105	0
MIDAS_GIN	0.152041	0
MIDAS_GIN	0.152001	0
MIDAS_GIN	0.151675	0
MIDAS_GIN	0.151604	0
MIDAS_GIN	0.151545	0
MIDAS_GIN	0.151364	0
MIDAS_GIN	0.151333	0
MIDAS_GIN	0.151313	0
MIDAS_GIN	0.151107	0
MIDAS_GIN	0.150911	0
MIDAS_GIN	0.1508	0
MIDAS_GIN	0.150589	0
MIDAS_GIN	0.15044	0
MIDAS_GIN	0.150149	0
MIDAS_GIN	0.150128	0
MIDAS_GIN	0.150085	0
MIDAS_GIN	0.149983	0
MIDAS_GIN	0.149599	0
MIDAS_GIN	0.149471	0
MIDAS_GIN	0.149406	0
MIDAS_GIN	0.149364	0
MIDAS_GIN	0.149295	0
MIDAS_GIN	0.149138	0
MIDAS_GIN	0.148905	0
MIDAS_GIN	0.148783	0
MIDAS_GIN	0.148649	0
MIDAS_GIN	0.148399	0
MIDAS_GIN	0.148338	0
MIDAS_GIN	0.148322	0
MIDAS_GIN	0.148302	0
MIDAS_GIN	0.148167	0
MIDAS_GIN	0.147853	0
MIDAS_GIN	0.147813	0
MIDAS_GIN	0.147633	0
MIDAS_GIN	0.147594	0
MIDAS_GIN	0.147441	0
MIDAS_GIN	0.147405	0
MIDAS_GIN	0.147368	0
MIDAS_GIN	0.147351	0
MIDAS_GIN	0.147268	0
MIDAS_GIN	0.147007	0
MIDAS_GIN	0.146937	0
MIDAS_GIN	0.146894	0
MIDAS_GIN	0.146737	0
MIDAS_GIN	0.146609	0
MIDAS_GIN	0.146604	0
MIDAS_GIN	0.146538	0
MIDAS_GIN	0.146516	0
MIDAS_GIN	0.146333	0
MIDAS_GIN	0.146157	0
MIDAS_GIN	0.146119	0
MIDAS_GIN	0.145887	0
MIDAS_GIN	0.145287	0
MIDAS_GIN	0.145274	0
MIDAS_GIN	0.145202	0
MIDAS_GIN	0.144959	0
MIDAS_GIN	0.144927	0
MIDAS_GIN	0.14491	0
MIDAS_GIN	0.14489	0
MIDAS_GIN	0.144837	0
MIDAS_GIN	0.144833	0
MIDAS_GIN	0.144698	0
MIDAS_GIN	0.144569	0
MIDAS_GIN	0.144529	0
MIDAS_GIN	0.144514	0
MIDAS_GIN	0.144474	0
MIDAS_GIN	0.144346	0
MIDAS_GIN	0.144229	0
MIDAS_GIN	0.144181	0
MIDAS_GIN	0.144154	0
MIDAS_GIN	0.14415	0
MIDAS_GIN	0.144107	0
MIDAS_GIN	0.144037	0
MIDAS_GIN	0.14401	0
MIDAS_GIN	0.143659	0
MIDAS_GIN	0.143345	0
MIDAS_GIN	0.143319	0
MIDAS_GIN	0.14322	0
MIDAS_GIN	0.143121	0
MIDAS_GIN	0.142837	0
MIDAS_GIN	0.142796	0
MIDAS_GIN	0.142786	0
MIDAS_GIN	0.142588	0
MIDAS_GIN	0.142444	0
MIDAS_GIN	0.14169	0
MIDAS_GIN	0.141501	0
MIDAS_GIN	0.141489	0
MIDAS_GIN	0.1414	0
MIDAS_GIN	0.141243	0
MIDAS_GIN	0.141142	0
MIDAS_GIN	0.141061	0
MIDAS_GIN	0.140886	0
MIDAS_GIN	0.140399	0
MIDAS_GIN	0.14029	0
MIDAS_GIN	0.140266	0
MIDAS_GIN	0.140083	0
MIDAS_GIN	0.14	0
MIDAS_GIN	0.139987	0
MIDAS_GIN	0.139893	0
MIDAS_GIN	0.139876	0
MIDAS_GIN	0.139875	0
MIDAS_GIN	0.139836	0
MIDAS_GIN	0.139804	0
MIDAS_GIN	0.139565	0
MIDAS_GIN	0.139434	0
MIDAS_GIN	0.139215	0
MIDAS_GIN	0.139045	0
MIDAS_GIN	0.139045	0
MIDAS_GIN	0.139029	0
MIDAS_GIN	0.138558	0
MIDAS_GIN	0.138537	0
MIDAS_GIN	0.138352	0
MIDAS_GIN	0.138113	0
MIDAS_GIN	0.138045	0
MIDAS_GIN	0.13797	0
MIDAS_GIN	0.137791	0
MIDAS_GIN	0.137725	0
MIDAS_GIN	0.137659	0
MIDAS_GIN	0.137521	0
MIDAS_GIN	0.137519	0
MIDAS_GIN	0.137498	0
MIDAS_GIN	0.137443	0
MIDAS_GIN	0.137337	0
MIDAS_GIN	0.137334	0
MIDAS_GIN	0.137285	0
MIDAS_GIN	0.137261	0
MIDAS_GIN	0.137254	0
MIDAS_GIN	0.13713	0
MIDAS_GIN	0.136982	0
MIDAS_GIN	0.136951	0
MIDAS_GIN	0.136937	0
MIDAS_GIN	0.136876	0
MIDAS_GIN	0.136521	0
MIDAS_GIN	0.136476	0
MIDAS_GIN	0.136335	0
MIDAS_GIN	0.136198	0
MIDAS_GIN	0.136197	0
MIDAS_GIN	0.136022	0
MIDAS_GIN	0.135766	0
MIDAS_GIN	0.135515	0
MIDAS_GIN	0.135512	0
MIDAS_GIN	0.135434	0
MIDAS_GIN	0.135378	0
MIDAS_GIN	0.135325	0
MIDAS_GIN	0.135055	0
MIDAS_GIN	0.134555	0
MIDAS_GIN	0.134554	0
MIDAS_GIN	0.134465	0
MIDAS_GIN	0.134423	0
MIDAS_GIN	0.134397	0
MIDAS_GIN	0.13439	0
MIDAS_GIN	0.134196	0
MIDAS_GIN	0.134184	0
MIDAS_GIN	0.134016	0
MIDAS_GIN	0.133998	0
MIDAS_GIN	0.133901	0
MIDAS_GIN	0.133866	0
MIDAS_GIN	0.133788	0
MIDAS_GIN	0.133628	0
MIDAS_GIN	0.133626	0
MIDAS_GIN	0.133486	0
MIDAS_GIN	0.133374	0
MIDAS_GIN	0.133273	0
MIDAS_GIN	0.13321	0
MIDAS_GIN	0.133021	0
MIDAS_GIN	0.132963	0
MIDAS_GIN	0.132946	0
MIDAS_GIN	0.132759	0
MIDAS_GIN	0.132551	0
MIDAS_GIN	0.132501	0
MIDAS_GIN	0.13248	0
MIDAS_GIN	0.132274	0
MIDAS_GIN	0.132079	0
MIDAS_GIN	0.132055	0
MIDAS_GIN	0.132005	0
MIDAS_GIN	0.131951	0
MIDAS_GIN	0.131883	1
MIDAS_GIN	0.131789	0
MIDAS_GIN	0.131764	0
MIDAS_GIN	0.131715	0
MIDAS_GIN	0.131701	0
MIDAS_GIN	0.131555	0
MIDAS_GIN	0.131544	0
MIDAS_GIN	0.131431	0
MIDAS_GIN	0.13141	0
MIDAS_GIN	0.131289	0
MIDAS_GIN	0.131236	0
MIDAS_GIN	0.131231	0
MIDAS_GIN	0.131228	0
MIDAS_GIN	0.131167	0
MIDAS_GIN	0.131164	0
MIDAS_GIN	0.131148	0
MIDAS_GIN	0.131077	0
MIDAS_GIN	0.130975	0
MIDAS_GIN	0.130858	0
MIDAS_GIN	0.130845	0
MIDAS_GIN	0.130839	0
MIDAS_GIN	0.130701	0
MIDAS_GIN	0.130543	0
MIDAS_GIN	0.130505	0
MIDAS_GIN	0.130452	0
MIDAS_GIN	0.130027	0
MIDAS_GIN	0.129922	0
MIDAS_GIN	0.1299	0
MIDAS_GIN	0.129774	0
MIDAS_GIN	0.129709	0
MIDAS_GIN	0.129706	0
MIDAS_GIN	0.129634	0
MIDAS_GIN	0.129376	0
MIDAS_GIN	0.129278	0
MIDAS_GIN	0.129238	0
MIDAS_GIN	0.129155	0
MIDAS_GIN	0.12911	0
MIDAS_GIN	0.129026	0
MIDAS_GIN	0.12896	0
MIDAS_GIN	0.128934	0
MIDAS_GIN	0.128843	0
MIDAS_GIN	0.128778	0
MIDAS_GIN	0.128664	0
MIDAS_GIN	0.128583	0
MIDAS_GIN	0.128455	0
MIDAS_GIN	0.128304	0
MIDAS_GIN	0.128167	0
MIDAS_GIN	0.127878	0
MIDAS_GIN	0.127758	0
MIDAS_GIN	0.127707	0
MIDAS_GIN	0.127686	0
MIDAS_GIN	0.127628	0
MIDAS_GIN	0.127568	0
MIDAS_GIN	0.127467	0
MIDAS_GIN	0.127464	0
MIDAS_GIN	0.127412	0
MIDAS_GIN	0.127066	0
MIDAS_GIN	0.126782	0
MIDAS_GIN	0.126715	0
MIDAS_GIN	0.126645	0
MIDAS_GIN	0.126031	0
MIDAS_GIN	0.125947	0
MIDAS_GIN	0.125817	0
MIDAS_GIN	0.125496	0
MIDAS_GIN	0.125466	0
MIDAS_GIN	0.125376	0
MIDAS_GIN	0.125363	0
MIDAS_GIN	0.125297	0
MIDAS_GIN	0.125124	0
MIDAS_GIN	0.124795	0
MIDAS_GIN	0.124657	0
MIDAS_GIN	0.124433	0
MIDAS_GIN	0.124387	0
MIDAS_GIN	0.124376	0
MIDAS_GIN	0.124296	0
MIDAS_GIN	0.124207	0
MIDAS_GIN	0.124007	0
MIDAS_GIN	0.124003	0
MIDAS_GIN	0.123988	0
MIDAS_GIN	0.123964	0
MIDAS_GIN	0.12373	0
MIDAS_GIN	0.123528	0
MIDAS_GIN	0.123492	0
MIDAS_GIN	0.123354	0
MIDAS_GIN	0.123129	0
MIDAS_GIN	0.123118	0
MIDAS_GIN	0.123114	0
MIDAS_GIN	0.123057	0
MIDAS_GIN	0.123032	0
MIDAS_GIN	0.123021	0
MIDAS_GIN	0.123007	0
MIDAS_GIN	0.122934	0
MIDAS_GIN	0.122907	0
MIDAS_GIN	0.122897	0
MIDAS_GIN	0.122831	0
MIDAS_GIN	0.12277	0
MIDAS_GIN	0.122752	0
MIDAS_GIN	0.122581	0
MIDAS_GIN	0.122563	0
MIDAS_GIN	0.122438	0
MIDAS_GIN	0.122346	0
MIDAS_GIN	0.122319	0
MIDAS_GIN	0.122256	0
MIDAS_GIN	0.122147	0
MIDAS_GIN	0.121915	0
MIDAS_GIN	0.121848	0
MIDAS_GIN	0.121844	0
MIDAS_GIN	0.121805	0
MIDAS_GIN	0.121798	0
MIDAS_GIN	0.121781	0
MIDAS_GIN	0.121677	0
MIDAS_GIN	0.121517	0
MIDAS_GIN	0.121421	0
MIDAS_GIN	0.121268	0
MIDAS_GIN	0.12117	0
MIDAS_GIN	0.120994	0
MIDAS_GIN	0.120967	0
MIDAS_GIN	0.120835	0
MIDAS_GIN	0.120808	0
MIDAS_GIN	0.120772	0
MIDAS_GIN	0.120766	0
MIDAS_GIN	0.12071	0
MIDAS_GIN	0.120633	0
MIDAS_GIN	0.120617	0
MIDAS_GIN	0.120594	0
MIDAS_GIN	0.120502	0
MIDAS_GIN	0.120459	0
MIDAS_GIN	0.120428	0
MIDAS_GIN	0.120378	0
MIDAS_GIN	0.120311	0
MIDAS_GIN	0.120239	0
MIDAS_GIN	0.12023	0
MIDAS_GIN	0.120166	0
MIDAS_GIN	0.120124	0
MIDAS_GIN	0.120019	0
MIDAS_GIN	0.120005	0
MIDAS_GIN	0.119853	0
MIDAS_GIN	0.11971	0
MIDAS_GIN	0.119639	0
MIDAS_GIN	0.119544	0
MIDAS_GIN	0.119528	0
MIDAS_GIN	0.119502	0
MIDAS_GIN	0.119463	0
MIDAS_GIN	0.119428	0
MIDAS_GIN	0.119386	0
MIDAS_GIN	0.119323	0
MIDAS_GIN	0.119226	0
MIDAS_GIN	0.119028	0
MIDAS_GIN	0.118942	0
MIDAS_GIN	0.118907	0
MIDAS_GIN	0.118814	0
MIDAS_GIN	0.118748	0
MIDAS_GIN	0.118699	0
MIDAS_GIN	0.118635	0
MIDAS_GIN	0.118087	0
MIDAS_GIN	0.11804	0
MIDAS_GIN	0.118026	0
MIDAS_GIN	0.117924	0
MIDAS_GIN	0.117846	0
MIDAS_GIN	0.117705	0
MIDAS_GIN	0.11762	0
MIDAS_GIN	0.117608	0
MIDAS_GIN	0.117459	0
MIDAS_GIN	0.117427	0
MIDAS_GIN	0.117176	0
MIDAS_GIN	0.117123	0
MIDAS_GIN	0.117087	0
MIDAS_GIN	0.117065	0
MIDAS_GIN	0.116976	0
MIDAS_GIN	0.11684	0
MIDAS_GIN	0.116745	0
MIDAS_GIN	0.116495	0
MIDAS_GIN	0.116482	0
MIDAS_GIN	0.116469	0
[truncated: 33,943 more rows]

## Sheet: Fig2B
proba	source
0.147399	time-sliced
0.832552	time-sliced
0.209224	time-sliced
0.845203	time-sliced
0.113588	time-sliced
0.705344	time-sliced
0.906106	time-sliced
0.870205	time-sliced
0.76859	time-sliced
0.401628	time-sliced
0.160503	time-sliced
0.805455	time-sliced
0.938611	time-sliced
0.905664	time-sliced
0.479885	time-sliced
0.120967	time-sliced
0.668119	time-sliced
0.860861	time-sliced
0.387225	time-sliced
0.244091	time-sliced
0.42448	time-sliced
0.36605	time-sliced
0.64713	time-sliced
0.452443	time-sliced
0.928786	time-sliced
0.618618	time-sliced
0.899469	time-sliced
0.639711	time-sliced
0.539918	time-sliced
0.505645	time-sliced
0.861619	time-sliced
0.659365	time-sliced
0.546203	time-sliced
0.231314	time-sliced
0.772905	time-sliced
0.393013	time-sliced
0.286035	random
0.285646	random
0.23228	random
0.24435	random
0.339653	random
0.210378	random
0.290667	random
0.294157	random
0.340008	random
0.257005	random
0.32546	random
0.228803	random
0.279987	random
0.295627	random
0.279918	random
0.321839	random
0.295728	random
0.259086	random
0.307862	random
0.198393	random
0.288805	random
0.291467	random
0.262207	random
0.264706	random
0.309934	random
0.323516	random
0.295117	random
0.325107	random
0.262131	random
0.223945	random
0.268812	random
0.270249	random
0.250844	random
0.321396	random
0.291489	random
0.244526	random
0.223162	random
0.251752	random
0.223947	random
0.259305	random
0.270833	random
0.304566	random
0.259321	random
0.291402	random
0.263598	random
0.318371	random
0.30124	random
0.248489	random
0.317231	random
0.239255	random
0.217016	random
0.346538	random
0.313796	random
0.343514	random
0.238723	random
0.233055	random
0.331971	random
0.267821	random
0.329675	random
0.303901	random
0.362855	random
0.317883	random
0.302448	random
0.261432	random
0.264071	random
0.276302	random
0.253084	random
0.263113	random
0.263569	random
0.255923	random
0.285003	random
0.221539	random
0.225407	random
0.242019	random
0.317803	random
0.233316	random
0.333775	random
0.304249	random
0.255381	random
0.354323	random
0.269303	random
0.312688	random
0.233552	random
0.268866	random
0.275331	random
0.228036	random
0.296372	random
0.233598	random
0.291065	random
0.241701	random
0.242752	random
0.273156	random
0.257519	random
0.246607	random
0.226833	random
0.26106	random
0.2262	random
0.273906	random
0.338298	random
0.262284	random
0.246674	random
0.268669	random
0.277065	random
0.263387	random
0.220309	random
0.253176	random
0.229506	random
0.306452	random
0.348659	random
0.270191	random
0.322966	random
0.255901	random
0.26586	random
0.314993	random
0.280586	random
0.22437	random
0.24305	random
0.205444	random
0.2465	random
0.313922	random
0.228143	random
0.349476	random
0.302473	random
0.259235	random
0.180118	random
0.296519	random
0.294019	random
0.293499	random
0.261438	random
0.246117	random
0.310119	random
0.311604	random
0.299381	random
0.265256	random
0.256431	random
0.282845	random
0.263194	random
0.236625	random
0.246146	random
0.259678	random
0.256904	random
0.308365	random
0.253196	random
0.269676	random
0.285806	random
0.260419	random
0.198142	random
0.197448	random
0.26737	random
0.23532	random
0.262285	random
0.262376	random
0.35195	random
0.279225	random
0.277028	random
0.253832	random
0.239155	random
0.254767	random
0.306073	random
0.246703	random
0.310511	random
0.344756	random
0.261722	random
0.286507	random
0.231105	random
0.317531	random
0.249807	random
0.272557	random
0.277458	random
0.292561	random
0.295718	random
0.282714	random
0.344822	random
0.200191	random
0.264143	random
0.275592	random
0.29717	random
0.253808	random
0.242444	random
0.311569	random
0.215943	random
0.274267	random
0.269872	random
0.275889	random
0.243826	random
0.218066	random
0.342303	random
0.293696	random
0.278558	random
0.266354	random
0.284558	random
0.235428	random
0.262985	random
0.229907	random
0.248702	random
0.315225	random
0.249679	random
0.285816	random
0.266551	random
0.300655	random
0.219573	random
0.317608	random
0.163511	random
0.306836	random
0.287982	random
0.261203	random
0.260057	random
0.254863	random
0.246748	random
0.281031	random
0.24436	random
0.319456	random
0.236679	random
0.251569	random
0.262452	random
0.203578	random
0.276052	random
0.203548	random
0.223574	random
0.291772	random
0.328938	random
0.264487	random
0.236978	random
0.246647	random
0.265358	random
0.269219	random
0.304687	random
0.226221	random
0.321143	random
0.281456	random
0.254596	random
0.347201	random
0.339592	random
0.317066	random
0.302259	random
0.300729	random
0.28349	random
0.319557	random
0.253033	random
0.267302	random
0.253656	random
0.2978	random
0.314431	random
0.266993	random
0.266946	random
0.260724	random
0.199633	random
0.238344	random
0.278422	random
0.300803	random
0.271795	random
0.258445	random
0.194189	random
0.318736	random
0.30752	random
0.257817	random
0.241572	random
0.284537	random
0.237284	random
0.302179	random
0.295152	random
0.258787	random
0.30246	random
0.213258	random
0.284277	random
0.290553	random
0.246264	random
0.247791	random
0.254211	random
0.390647	random
0.266697	random
0.249348	random
0.323706	random
0.243087	random
0.256018	random
0.232547	random
0.263396	random
0.318982	random
0.229896	random
0.271307	random
0.243825	random
0.333705	random
0.276504	random
0.305304	random
0.299711	random
0.215303	random
0.30392	random
0.318295	random
0.296463	random
0.27473	random
0.248094	random
0.308091	random
0.326951	random
0.349058	random
0.249077	random
0.293873	random
0.240974	random
0.302099	random
0.272517	random
0.241755	random
0.293848	random
0.294819	random
0.243406	random
0.296126	random
0.233649	random
0.316887	random
0.175283	random
0.223698	random
0.272458	random
0.239879	random
0.265751	random
0.250942	random
0.259042	random
0.222985	random
0.253695	random
0.217298	random
0.274072	random
0.271341	random
0.278423	random
0.217994	random
0.269115	random
0.314915	random
0.252596	random
0.295258	random
0.250742	random
0.298591	random
0.248067	random
0.304194	random
0.262222	random
0.285858	random
0.299742	random
0.257064	random
0.31988	random
0.265658	random
0.233667	random
0.279337	random
0.274605	random
0.26388	random
0.270758	random
0.242376	random
0.267291	random
0.262238	random
0.210978	random
0.215397	random
0.311713	random
0.246921	random
0.214675	random
0.27249	random
0.255388	random
0.259383	random
0.311084	random
0.297253	random
0.277321	random
0.292829	random
0.321875	random
0.27877	random
0.295289	random
0.344084	random
0.22186	random
0.254696	random
0.304035	random
0.269637	random
0.294838	random
0.263057	random
0.298585	random
0.267792	random
0.228392	random
0.251309	random
0.228325	random
0.207224	random
0.259144	random
0.242551	random
0.289497	random
0.265582	random
0.284265	random
0.296885	random
0.22466	random
0.270389	random
0.251811	random
0.228869	random
0.268994	random
0.234693	random
0.281517	random
0.249266	random
0.300297	random
0.281945	random
0.273192	random
0.240058	random
0.278272	random
0.219086	random
0.260146	random
0.274593	random
0.29195	random
0.29381	random
0.330342	random
0.276191	random
0.276951	random
0.232272	random
0.370895	random
0.309049	random
0.242175	random
0.159264	random
0.259473	random
0.2716	random
0.202889	random
0.357323	random
0.259786	random
0.197786	random
0.244979	random
0.264694	random
0.266826	random
0.29329	random
0.264559	random
0.262613	random
0.318273	random
0.211254	random
0.285278	random
0.316445	random
0.218719	random
0.30093	random
0.342344	random
0.341566	random
0.295115	random
0.288278	random
0.251293	random
0.282849	random
0.182738	random
0.246484	random
0.237961	random
0.28165	random
0.258774	random
0.239857	random
0.247838	random
0.32807	random
0.249832	random
0.258311	random
0.227656	random
0.304074	random
0.269211	random
0.291812	random
0.31301	random
0.247646	random
0.233751	random
0.296569	random
0.272012	random
0.281881	random
0.292963	random
0.233003	random
0.285193	random
0.352838	random
0.246878	random
0.234987	random
0.276021	random
0.19306	random
0.22833	random
0.245341	random
0.253833	random
0.2692	random
0.241139	random
0.246762	random
0.290663	random
0.222134	random
0.312743	random
0.24139	random
0.26998	random
0.301576	random
0.242426	random
0.301188	random
0.245498	random
0.282075	random
0.297677	random
0.263429	random
0.274572	random
0.248168	random
0.33054	random
0.283355	random
0.277309	random
0.293274	random
0.230489	random
0.269619	random
0.2928	random
0.261875	random
0.292918	random
0.291161	random
0.230917	random
0.283307	random
0.388838	random
0.210736	random
0.399764	random
0.263028	random
0.175469	random
0.295485	random
0.221296	random
0.275733	random
0.271039	random
0.328362	random
0.267075	random
0.291903	random
0.27892	random
0.220767	random
0.293519	random
0.244309	random
0.298265	random
0.252084	random
0.271719	random
0.231848	random
0.297438	random
0.351267	random
0.303574	random
0.274388	random
0.319088	random
0.227023	random
0.259347	random
0.261253	random
0.215994	random
0.219518	random
0.218023	random
0.320489	random
0.22927	random
0.298593	random
0.253342	random
0.297733	random
0.283881	random
0.309546	random
0.277465	random
0.310685	random
0.24771	random
0.236765	random
0.237738	random
0.275964	random
0.272416	random
0.331929	random
0.254415	random
0.369529	random
0.307095	random
0.224456	random
0.353385	random
0.334013	random
0.335026	random
0.316989	random
0.255601	random
0.2123	random
0.245354	random
0.233465	random
0.238588	random
0.232626	random
0.249657	random
0.276211	random
0.249679	random
0.301918	random
0.257928	random
0.292025	random
0.276297	random
0.221107	random
0.345657	random
0.211737	random
0.347465	random
0.336206	random
0.315889	random
0.317674	random
0.310859	random
0.270102	random
0.23875	random
0.295505	random
0.256945	random
0.24646	random
0.340324	random
0.315181	random
0.232593	random
0.325743	random
0.375106	random
0.216995	random
0.250447	random
0.210497	random
0.282981	random
0.250203	random
0.256746	random
0.286295	random
0.214306	random
0.300784	random
0.313176	random
0.250969	random
0.230055	random
0.288204	random
0.273786	random
0.27645	random
0.262938	random
0.217838	random
0.25394	random
0.259252	random
0.339758	random
0.259373	random
0.299331	random
0.256079	random
0.325858	random
0.249057	random
0.24829	random
0.247695	random
0.28335	random
0.238543	random
0.178405	random
0.272552	random
0.285171	random
0.257235	random
0.300323	random
0.278153	random
0.255631	random
0.336776	random
0.300763	random
0.277898	random
0.307484	random
0.26137	random
0.264922	random
0.260272	random
0.23557	random
0.278464	random
0.264037	random
0.306949	random
0.315994	random
0.258002	random
0.349415	random
0.334242	random
0.306128	random
0.269362	random
0.341553	random
0.280926	random
0.249454	random
0.332405	random
0.325997	random
0.340636	random
0.220128	random
0.29483	random
0.254726	random
0.240653	random
0.347836	random
0.234004	random
0.26617	random
0.290029	random
0.333883	random
0.289468	random
0.231924	random
0.250247	random
0.273608	random
0.25882	random
0.28535	random
0.179617	random
0.245625	random
0.252547	random
0.246593	random
0.30123	random
0.238205	random
0.312101	random
0.273655	random
0.315456	random
0.300388	random
0.280236	random
0.247944	random
0.28465	random
0.262548	random
0.258707	random
0.23018	random
0.277643	random
0.298956	random
0.266591	random
0.289815	random
0.245416	random
0.281184	random
0.339383	random
0.345473	random
0.239065	random
0.293339	random
0.227471	random
0.268777	random
0.324741	random
0.305976	random
0.276311	random
0.292432	random
0.255527	random
0.290045	random
0.219442	random
0.278685	random
0.259885	random
0.226702	random
0.281836	random
0.30767	random
0.269497	random
0.284503	random
0.329666	random
0.293743	random
0.347797	random
0.354767	random
0.248836	random
0.307453	random
0.244092	random
0.236362	random
0.17456	random
0.306069	random
0.275544	random
0.269487	random
0.249979	random
0.295733	random
0.21322	random
0.229111	random
0.259379	random
0.202381	random
0.234997	random
0.291083	random
0.232988	random
0.240712	random
0.346406	random
0.265093	random
0.301737	random
0.277749	random
0.256921	random
0.284523	random
0.237965	random
0.254951	random
0.208312	random
0.256699	random
0.317191	random
0.263238	random
0.236518	random
0.22879	random
0.268978	random
0.247316	random
0.226176	random
0.303242	random
0.256326	random
0.286663	random
0.24233	random
0.21447	random
0.243734	random
0.252853	random
0.26571	random
0.305257	random
0.304891	random
0.279685	random
0.29519	random
0.274262	random
0.268585	random
0.261502	random
0.223113	random
0.279224	random
0.278325	random
0.241074	random
0.237449	random
0.260839	random
0.309036	random
0.262836	random
0.241046	random
0.295536	random
0.216966	random
0.295956	random
0.206012	random
0.318534	random
0.262595	random
0.243002	random
0.292767	random
0.280663	random
0.185186	random
0.231635	random
0.226372	random
0.295118	random
0.361777	random
0.191206	random
0.264386	random
0.26306	random
0.346404	random
0.269127	random
0.268628	random
0.306273	random
0.272318	random
0.249221	random
0.307532	random
0.289788	random
0.243039	random
0.247723	random
0.262288	random
0.219432	random
0.282981	random
0.230305	random
0.332103	random
0.271686	random
0.266121	random
0.318703	random
0.305313	random
0.33511	random
0.255793	random
0.301916	random
0.295097	random
0.257354	random
0.237115	random
0.226811	random
0.352533	random
0.244753	random
0.29748	random
0.218422	random
0.22281	random
0.271334	random
0.275753	random
0.282805	random
0.271004	random
0.300683	random
0.249049	random
0.27945	random
0.248483	random
0.359372	random
0.232644	random
0.228251	random
0.203518	random
0.257879	random
0.279578	random
0.307506	random
0.226624	random
0.325955	random
0.273837	random
0.253986	random
0.258469	random
0.284231	random
0.264684	random
0.233706	random
0.28618	random
0.237872	random
0.281277	random
0.288577	random
0.231282	random
0.345316	random
0.293923	random
0.251935	random
0.243868	random
0.238646	random
0.358526	random
0.226401	random
0.246649	random
0.203114	random
0.257546	random
0.264448	random
0.263425	random
0.299868	random
0.294389	random
0.339885	random
0.281238	random
0.244831	random
0.257979	random
0.30265	random
0.252335	random
0.207201	random
0.261933	random
0.274291	random
0.293745	random
0.313787	random
0.244795	random
0.245559	random
0.262705	random
0.296071	random
0.230201	random
0.250446	random
0.246658	random
0.265071	random
0.248549	random
0.289541	random
0.273552	random
0.271696	random
0.270746	random
0.222415	random
0.355104	random
0.304626	random
0.220956	random
0.201564	random
0.296988	random
0.283305	random
0.335585	random
0.307003	random
0.289715	random
0.356072	random
0.225155	random
0.273787	random
0.22894	random
0.302356	random
0.303489	random
0.266876	random
0.301799	random
0.292735	random
0.284211	random
0.267972	random
0.235352	random
0.254761	random
0.29027	random
0.265291	random
0.296431	random
0.255896	random
0.274403	random
0.275391	random
0.333722	random
0.255987	random
0.314775	random
0.267327	random
0.315077	random
0.321481	random
0.318937	random
0.269051	random
0.280669	random
0.29315	random
0.260716	random
0.29495	random
0.28408	random
0.266189	random
0.293197	random
0.233143	random
0.238733	random
0.253689	random
0.167508	random
0.304972	random
0.265932	random
0.283974	random
0.239683	random
0.243732	random
0.329964	random
0.242833	random
0.279895	random
0.237899	random
0.256151	random
0.257313	random
0.322422	random
0.235831	random
0.301103	random
0.260009	random
0.313408	random
0.283657	random
0.291676	random
0.31439	random
0.257697	random
0.273373	random
0.268318	random
0.260746	random
0.294683	random
0.30433	random
0.312887	random
0.277	random
0.262311	random
0.342427	random
0.22766	random
0.318366	random
0.322913	random
0.289546	random
0.237557	random
0.25262	random
0.359001	random
0.239236	random
0.295999	random
0.26174	random
0.232811	random
0.286995	random
0.248734	random
0.241479	random
0.32702	random
0.23725	random
0.198533	random
0.278969	random
0.327505	random
0.20811	random
0.203831	random
0.244354	random
0.3923	random
0.231529	random
0.200005	random
0.198547	random
0.246707	random
0.234406	random
0.271015	random
0.255866	random
0.250171	random
0.274305	random
0.276432	random
0.292557	random
0.244324	random
0.32376	random
0.305967	random
0.323218	random
0.272523	random
0.36178	random
0.225399	random
0.29749	random
0.32941	random
0.275452	random
0.25982	random
0.253481	random
0.220351	random
0.263741	random
0.245581	random
0.272899	random
0.243717	random
0.361577	random
0.26521	random
0.236635	random
0.239826	random
0.292132	random
0.313179	random
0.302858	random
0.253463	random

## Sheet: Fig2C
id	mean_prob	appr_vs_clin_vs_non
1	0.999998	NA
2	0.999974	Trials
3	0.999836	NA
4	0.999758	NA
5	0.999672	NA
6	0.999562	Trials
7	0.999361	NA
8	0.999344	Trials
9	0.999252	NA
10	0.999229	NA
11	0.999211	Approved
12	0.999133	Approved
13	0.998864	NA
14	0.998503	NA
15	0.997988	NA
16	0.997844	NA
17	0.997808	Trials
18	0.997794	Trials
19	0.997463	NA
20	0.996875	NA
21	0.996672	Approved
22	0.996304	Trials
23	0.996127	NA
24	0.996107	NA
25	0.99607	Trials
26	0.995629	Approved
27	0.993116	NA
28	0.992714	Approved
29	0.992622	Approved
30	0.992477	Trials
31	0.992204	Approved
32	0.9922	NA
33	0.992054	NA
34	0.991847	NA
35	0.991686	NA
36	0.991222	NA
37	0.990519	NA
38	0.990384	Trials
39	0.990226	Approved
40	0.989738	NA
41	0.989723	Trials
42	0.989705	NA
43	0.989703	Trials
44	0.989539	NA
45	0.989302	Approved
46	0.98926	Trials
47	0.989235	NA
48	0.98888	NA
49	0.987456	NA
50	0.986305	NA
51	0.985671	NA
52	0.984909	NA
53	0.984014	Trials
54	0.98358	Approved
55	0.983275	NA
56	0.982949	Trials
57	0.98269	NA
58	0.982429	NA
59	0.98242	NA
60	0.982393	Trials
61	0.981981	NA
62	0.981949	NA
63	0.981769	Trials
64	0.98165	NA
65	0.981257	Approved
66	0.980343	NA
67	0.980292	NA
68	0.980254	Approved
69	0.980188	NA
70	0.980036	NA
71	0.979776	NA
72	0.979124	Trials
73	0.978615	NA
74	0.978542	Trials
75	0.978301	Trials
76	0.978129	NA
77	0.977213	NA
78	0.977104	NA
79	0.97669	Approved
80	0.976577	Trials
81	0.976383	NA
82	0.975964	NA
83	0.97572	NA
84	0.975124	Trials
85	0.974552	Trials
86	0.973392	NA
87	0.973365	NA
88	0.973161	NA
89	0.973014	NA
90	0.972761	NA
91	0.972598	Trials
92	0.972152	NA
93	0.971224	NA
94	0.971194	Trials
95	0.971155	NA
96	0.971143	NA
97	0.970388	NA
98	0.970358	NA
99	0.969933	Trials
100	0.969673	NA
101	0.968963	NA
102	0.968422	NA
103	0.96841	NA
104	0.968262	NA
105	0.966973	NA
106	0.96675	Trials
107	0.966658	NA
108	0.966355	NA
109	0.965685	NA
110	0.965329	NA
111	0.965082	NA
112	0.964343	Trials
113	0.963932	Trials
114	0.962594	Trials
115	0.962411	NA
116	0.962195	NA
117	0.961733	NA
118	0.961701	NA
119	0.960768	NA
120	0.959995	NA
121	0.959551	NA
122	0.958378	NA
123	0.958316	NA
124	0.958315	NA
125	0.958312	NA
126	0.958135	NA
127	0.958113	Approved
128	0.95797	Trials
129	0.957667	NA
130	0.956444	NA
131	0.955557	NA
132	0.955495	NA
133	0.955318	Trials
134	0.954592	NA
135	0.954266	NA
136	0.953688	NA
137	0.953443	NA
138	0.952743	NA
139	0.952624	NA
140	0.952428	NA
141	0.952151	NA
142	0.952144	NA
143	0.952124	NA
144	0.952084	NA
145	0.952053	NA
146	0.951921	Trials
147	0.950472	NA
148	0.950127	NA
149	0.950112	NA
150	0.949868	NA
151	0.947568	Approved
152	0.947371	Approved
153	0.946654	NA
154	0.94661	NA
155	0.946364	NA
156	0.945281	Trials
157	0.945013	NA
158	0.944014	NA
159	0.94389	Trials
160	0.943731	NA
161	0.943466	Approved
162	0.943458	NA
163	0.942351	NA
164	0.942245	NA
165	0.941838	Trials
166	0.941618	NA
167	0.940996	NA
168	0.940314	NA
169	0.939951	Trials
170	0.939838	NA
171	0.939377	NA
172	0.939136	NA
173	0.939125	NA
174	0.939069	NA
175	0.938843	NA
176	0.938711	NA
177	0.938611	NA
178	0.93811	NA
179	0.937936	NA
180	0.936884	NA
181	0.936432	NA
182	0.935811	NA
183	0.935328	NA
184	0.934621	NA
185	0.93406	NA
186	0.933978	NA
187	0.933402	NA
188	0.932461	NA
189	0.931629	NA
190	0.930955	Trials
191	0.93091	NA
192	0.930843	Trials
193	0.930726	NA
194	0.930467	NA
195	0.930234	NA
196	0.928786	NA
197	0.928497	Trials
198	0.928462	NA
199	0.927557	NA
200	0.926721	NA
201	0.924924	NA
202	0.924047	NA
203	0.923978	Trials
204	0.923484	NA
205	0.922529	NA
206	0.921792	NA
207	0.92168	NA
208	0.921646	Trials
209	0.921434	NA
210	0.920213	NA
211	0.919958	NA
212	0.918602	NA
213	0.917173	Trials
214	0.917107	NA
215	0.915588	NA
216	0.915414	Trials
217	0.914328	NA
218	0.914046	NA
219	0.913725	NA
220	0.913692	NA
221	0.913665	NA
222	0.91288	NA
223	0.91236	NA
224	0.911492	NA
225	0.910541	NA
226	0.909997	NA
227	0.909834	NA
228	0.908804	NA
229	0.908153	NA
230	0.907969	Trials
231	0.907486	NA
232	0.906127	NA
233	0.906106	NA
234	0.905664	NA
235	0.905088	NA
236	0.904423	NA
237	0.904403	NA
238	0.903717	NA
239	0.903702	NA
240	0.903248	NA
241	0.901041	NA
242	0.901	NA
243	0.900283	NA
244	0.90025	Trials
245	0.899753	NA
246	0.899658	NA
247	0.899469	NA
248	0.899464	NA
249	0.898919	NA
250	0.897928	NA
251	0.897723	Trials
252	0.896166	NA
253	0.893727	NA
254	0.893194	Trials
255	0.892932	NA
256	0.892191	NA
257	0.892056	NA
258	0.891227	NA
259	0.890676	NA
260	0.889928	NA
261	0.889348	NA
262	0.888577	Trials
263	0.88708	NA
264	0.886794	NA
265	0.8866	NA
266	0.8859	NA
267	0.885761	NA
268	0.88561	NA
269	0.885123	NA
270	0.884863	NA
271	0.884573	NA
272	0.884384	NA
273	0.884076	NA
274	0.884042	NA
275	0.883341	NA
276	0.883002	Trials
277	0.882248	NA
278	0.881759	NA
279	0.881667	NA
280	0.878593	NA
281	0.878221	NA
282	0.878066	NA
283	0.878036	NA
284	0.877868	NA
285	0.877383	NA
286	0.87679	NA
287	0.876767	NA
288	0.876277	NA
289	0.876236	NA
290	0.876183	NA
291	0.875217	NA
292	0.873914	NA
293	0.873124	NA
294	0.873081	NA
295	0.87161	NA
296	0.871003	NA
297	0.870472	NA
298	0.870376	Trials
299	0.870352	NA
300	0.870205	NA
301	0.870154	NA
302	0.870122	NA
303	0.869606	NA
304	0.869557	NA
305	0.86953	NA
306	0.869394	NA
307	0.868219	NA
308	0.868072	NA
309	0.867776	NA
310	0.867454	NA
311	0.867383	NA
312	0.866782	NA
313	0.866322	NA
314	0.86359	NA
315	0.863286	NA
316	0.862836	NA
317	0.862534	NA
318	0.86233	NA
319	0.861619	NA
320	0.860488	NA
321	0.860279	NA
322	0.85898	NA
323	0.858462	NA
324	0.857328	NA
325	0.857153	NA
326	0.856305	NA
327	0.855903	NA
328	0.855487	NA
329	0.855396	NA
330	0.854777	NA
331	0.854329	NA
332	0.853599	NA
333	0.851296	NA
334	0.8511	NA
335	0.850645	NA
336	0.850609	Trials
337	0.850441	NA
338	0.849876	NA
339	0.849311	NA
340	0.847196	NA
341	0.847109	Trials
342	0.846988	NA
343	0.846863	NA
344	0.84562	NA
345	0.845388	NA
346	0.845203	NA
347	0.845093	NA
348	0.843339	NA
349	0.84298	NA
350	0.842308	NA
351	0.840949	NA
352	0.840819	Trials
353	0.840442	NA
354	0.840289	NA
355	0.839821	NA
356	0.839732	NA
357	0.83937	Trials
358	0.83923	Trials
359	0.838841	NA
360	0.838813	NA
361	0.838731	NA
362	0.837995	NA
363	0.837746	NA
364	0.836499	NA
365	0.83562	NA
366	0.835242	NA
367	0.834757	NA
368	0.834322	NA
369	0.834272	NA
370	0.832979	NA
371	0.832947	Trials
372	0.832615	NA
373	0.832552	NA
374	0.831989	NA
375	0.831903	NA
376	0.831768	NA
377	0.831557	NA
378	0.831392	Trials
379	0.830308	NA
380	0.830144	NA
381	0.829913	NA
382	0.828991	NA
383	0.828921	Approved
384	0.828401	NA
385	0.828266	NA
386	0.828078	NA
387	0.827795	NA
388	0.827541	NA
389	0.827454	NA
390	0.826054	NA
391	0.826005	NA
392	0.825849	NA
393	0.825525	NA
394	0.824204	NA
395	0.823279	NA
396	0.821204	NA
397	0.81893	NA
398	0.818891	NA
399	0.818794	NA
400	0.818754	NA
401	0.818733	NA
402	0.818004	NA
403	0.817848	NA
404	0.817744	NA
405	0.817383	NA
406	0.817354	NA
407	0.817089	NA
408	0.816886	NA
409	0.814535	NA
410	0.813097	NA
411	0.811949	NA
412	0.811933	NA
413	0.811569	NA
414	0.811055	NA
415	0.810948	NA
416	0.809751	NA
417	0.809637	NA
418	0.809491	Trials
419	0.808872	NA
420	0.8072	NA
421	0.807015	NA
422	0.806674	NA
423	0.806507	NA
424	0.805983	NA
425	0.805455	NA
426	0.805212	NA
427	0.804846	NA
428	0.804314	NA
429	0.803817	NA
430	0.80343	NA
431	0.802568	NA
432	0.801933	NA
433	0.801715	NA
434	0.80165	Trials
435	0.800962	NA
436	0.800826	Trials
437	0.800762	NA
438	0.800235	NA
439	0.800193	NA
440	0.799909	NA
441	0.799775	NA
442	0.799766	NA
443	0.799558	NA
444	0.799538	NA
445	0.79949	NA
446	0.799408	NA
447	0.799005	NA
448	0.798781	NA
449	0.798509	NA
450	0.797265	NA
451	0.797136	NA
452	0.797104	NA
453	0.796698	NA
454	0.796116	NA
455	0.795797	NA
456	0.795654	NA
457	0.795582	NA
458	0.795261	NA
459	0.795074	NA
460	0.795019	NA
461	0.794858	NA
462	0.794608	NA
463	0.794544	NA
464	0.794486	NA
465	0.794467	NA
466	0.794309	NA
467	0.79337	NA
468	0.79309	NA
469	0.792437	NA
470	0.791835	NA
471	0.790105	NA
472	0.788228	NA
473	0.787247	NA
474	0.787171	NA
475	0.787062	NA
476	0.786931	NA
477	0.786923	NA
478	0.786719	NA
479	0.786445	NA
480	0.785497	NA
481	0.785172	NA
482	0.784981	NA
483	0.784698	NA
484	0.783989	NA
485	0.783667	NA
486	0.781846	NA
487	0.780944	NA
488	0.780738	NA
489	0.78035	NA
490	0.780309	NA
491	0.780061	Trials
492	0.779523	NA
493	0.77951	NA
494	0.777837	NA
495	0.777755	NA
496	0.777721	NA
497	0.777671	NA
498	0.777426	NA
499	0.776546	NA
500	0.776254	NA
501	0.774475	NA
502	0.774336	NA
503	0.773861	NA
504	0.773853	NA
505	0.773717	NA
506	0.773255	NA
507	0.772696	Trials
508	0.772561	NA
509	0.772179	NA
510	0.77208	NA
511	0.771984	NA
512	0.769008	NA
513	0.768666	NA
514	0.76865	NA
515	0.76859	NA
516	0.768062	NA
517	0.768042	NA
518	0.767657	NA
519	0.76761	NA
520	0.767606	NA
521	0.767549	NA
522	0.767438	NA
523	0.766511	NA
524	0.766257	NA
525	0.76601	Trials
526	0.765978	NA
527	0.76463	NA
528	0.764601	NA
529	0.762713	NA
530	0.762618	NA
531	0.762518	NA
532	0.761839	NA
533	0.761653	NA
534	0.761521	NA
535	0.761235	NA
536	0.760715	NA
537	0.760345	Trials
538	0.760341	NA
539	0.760158	NA
540	0.760041	NA
541	0.758876	NA
542	0.758527	NA
543	0.758209	NA
544	0.757829	NA
545	0.757207	NA
546	0.756952	NA
547	0.75672	Trials
548	0.755774	NA
549	0.755352	NA
550	0.754297	NA
551	0.753719	NA
552	0.753595	NA
553	0.752786	NA
554	0.752636	NA
555	0.752395	NA
556	0.75192	NA
557	0.750437	NA
558	0.749142	NA
559	0.748989	NA
560	0.747746	NA
561	0.746795	NA
562	0.746494	NA
563	0.746373	NA
564	0.745774	NA
565	0.744999	NA
566	0.74431	NA
567	0.743706	NA
568	0.743579	NA
569	0.743435	NA
570	0.74326	NA
571	0.742422	NA
572	0.742397	NA
573	0.741437	NA
574	0.741197	NA
575	0.740641	NA
576	0.740033	NA
577	0.739472	NA
578	0.73942	NA
579	0.73896	NA
580	0.738254	NA
581	0.737304	NA
582	0.737194	Trials
583	0.736803	NA
584	0.736522	NA
585	0.735372	NA
586	0.734313	NA
587	0.733819	NA
588	0.732771	NA
589	0.732668	NA
590	0.732482	NA
591	0.732137	NA
592	0.732119	NA
593	0.730775	Trials
594	0.729899	NA
595	0.729773	NA
596	0.729557	NA
597	0.729018	NA
598	0.728218	NA
599	0.727358	NA
600	0.726899	NA
601	0.726572	NA
602	0.726549	NA
603	0.726264	NA
604	0.7261	NA
605	0.725909	NA
606	0.725036	NA
607	0.724596	NA
608	0.724504	NA
609	0.724449	NA
610	0.723992	NA
611	0.72386	NA
612	0.723743	NA
613	0.723371	NA
614	0.722887	NA
615	0.722762	Trials
616	0.722701	NA
617	0.722542	NA
618	0.722384	NA
619	0.72147	NA
620	0.720777	NA
621	0.720015	NA
622	0.719984	NA
623	0.719526	Approved
624	0.7179	NA
625	0.717834	NA
626	0.717374	NA
627	0.717001	NA
628	0.715747	NA
629	0.715578	NA
630	0.715574	NA
631	0.715413	NA
632	0.714938	NA
633	0.714778	NA
634	0.714393	NA
635	0.714342	NA
636	0.713621	NA
637	0.713245	NA
638	0.713139	NA
639	0.712899	NA
640	0.712808	NA
641	0.711942	NA
642	0.711525	NA
643	0.711061	NA
644	0.711007	NA
645	0.710086	NA
646	0.709707	NA
647	0.7092	NA
648	0.708685	NA
649	0.70815	NA
650	0.708125	NA
651	0.708083	NA
652	0.707982	NA
653	0.707785	NA
654	0.707773	NA
655	0.707087	NA
656	0.706603	NA
657	0.706493	Trials
658	0.706464	NA
659	0.70606	NA
660	0.705804	NA
661	0.705393	NA
662	0.705375	NA
663	0.705344	NA
664	0.704177	NA
665	0.704128	NA
666	0.703128	NA
667	0.702339	NA
668	0.701579	NA
669	0.701141	NA
670	0.700946	NA
671	0.700898	Trials
672	0.70075	NA
673	0.700153	NA
674	0.69958	NA
675	0.698828	NA
676	0.698217	NA
677	0.698062	NA
678	0.695909	NA
679	0.695737	NA
680	0.695563	NA
681	0.69529	NA
682	0.695203	NA
683	0.694766	NA
684	0.694525	NA
685	0.694465	NA
686	0.693814	NA
687	0.692767	NA
688	0.692202	NA
689	0.691663	NA
690	0.691647	NA
691	0.69093	NA
692	0.689929	NA
693	0.689251	NA
694	0.688465	Trials
695	0.688154	NA
696	0.688122	NA
697	0.687887	NA
698	0.687783	NA
699	0.687592	NA
700	0.687528	NA
701	0.68682	NA
702	0.686769	NA
703	0.686406	NA
704	0.68607	NA
705	0.685968	NA
706	0.685618	NA
707	0.684731	NA
708	0.682439	NA
709	0.682046	NA
710	0.681843	NA
711	0.681843	NA
712	0.681749	NA
713	0.681582	Trials
714	0.681456	NA
715	0.681272	NA
716	0.681272	NA
717	0.681109	NA
718	0.680132	NA
719	0.679785	NA
720	0.679685	NA
721	0.678427	Trials
722	0.678294	NA
723	0.67793	NA
724	0.67765	NA
725	0.676199	NA
726	0.675721	NA
727	0.674677	NA
728	0.674441	NA
729	0.674399	NA
730	0.673866	NA
731	0.673474	NA
732	0.672987	NA
733	0.672536	Trials
734	0.672334	NA
735	0.672319	NA
736	0.672238	NA
737	0.671907	NA
738	0.671834	NA
739	0.670314	NA
740	0.670294	NA
741	0.670072	NA
742	0.669863	NA
743	0.668978	NA
744	0.668674	NA
745	0.668582	NA
746	0.668119	NA
747	0.66807	NA
748	0.667998	NA
749	0.667672	NA
750	0.667467	NA
751	0.667219	NA
752	0.666982	NA
753	0.666748	NA
754	0.666688	NA
755	0.666215	NA
756	0.666208	NA
757	0.665857	NA
758	0.66585	NA
759	0.665822	NA
760	0.665309	NA
761	0.665224	NA
762	0.665219	NA
763	0.664668	NA
764	0.664414	NA
765	0.664395	NA
766	0.664389	NA
767	0.664011	Trials
768	0.663336	NA
769	0.663315	NA
770	0.662515	NA
771	0.662308	NA
772	0.661543	NA
773	0.661205	NA
774	0.660901	NA
775	0.660759	NA
776	0.660601	NA
777	0.660513	NA
778	0.659986	NA
779	0.659887	NA
780	0.658989	NA
781	0.658794	NA
782	0.658521	NA
783	0.658501	NA
784	0.658263	NA
785	0.658154	NA
786	0.657644	NA
787	0.657125	NA
788	0.657078	NA
789	0.657072	NA
790	0.656918	NA
791	0.656895	NA
792	0.656645	NA
793	0.656477	NA
794	0.656333	NA
795	0.654712	NA
796	0.654483	NA
797	0.654371	NA
798	0.654288	Trials
799	0.654162	NA
800	0.653916	NA
801	0.653852	NA
802	0.653704	NA
803	0.653406	NA
804	0.653071	NA
805	0.653017	NA
806	0.652435	NA
807	0.652082	NA
808	0.651588	NA
809	0.651445	NA
810	0.650693	NA
811	0.650525	NA
812	0.650287	NA
813	0.649793	NA
814	0.649476	NA
815	0.64946	NA
816	0.649109	NA
817	0.648055	NA
818	0.647222	NA
819	0.64713	NA
820	0.646839	NA
821	0.646745	NA
822	0.646434	NA
823	0.645968	NA
824	0.645902	NA
825	0.645571	NA
826	0.644641	NA
827	0.644546	NA
828	0.643694	NA
829	0.643432	NA
830	0.64267	NA
831	0.642622	NA
832	0.642524	NA
833	0.642155	NA
834	0.641823	NA
835	0.641295	NA
836	0.641049	NA
837	0.640938	NA
838	0.640867	NA
839	0.640745	NA
840	0.64045	NA
841	0.640378	NA
842	0.639711	NA
843	0.639669	Trials
844	0.639465	NA
845	0.63883	NA
846	0.638714	NA
847	0.638548	NA
848	0.638437	NA
849	0.638374	NA
850	0.638306	NA
851	0.638162	NA
852	0.637612	NA
853	0.637594	NA
854	0.637041	NA
855	0.636392	NA
856	0.636389	NA
857	0.636144	NA
858	0.635997	NA
859	0.634861	NA
860	0.634636	NA
861	0.634311	NA
862	0.633619	NA
863	0.633322	NA
864	0.63325	NA
865	0.633222	NA
866	0.631566	NA
867	0.631292	NA
868	0.630862	NA
869	0.630734	NA
870	0.630311	NA
871	0.630179	NA
872	0.63015	NA
873	0.629896	NA
874	0.62907	NA
875	0.628085	NA
876	0.628085	NA
877	0.627845	NA
878	0.627799	NA
879	0.627798	NA
880	0.627767	NA
881	0.627438	NA
882	0.626987	NA
883	0.62688	NA
884	0.625987	NA
885	0.625869	NA
886	0.625116	NA
887	0.624591	NA
888	0.624115	NA
889	0.62392	NA
890	0.623703	Trials
891	0.623141	NA
892	0.622572	NA
893	0.622467	NA
894	0.622288	NA
895	0.621545	NA
896	0.621379	NA
897	0.621238	NA
898	0.621226	NA
899	0.619594	NA
900	0.619436	NA
901	0.619254	NA
902	0.61835	NA
903	0.618291	NA
904	0.618172	NA
905	0.6181	NA
906	0.618068	NA
907	0.617922	NA
908	0.61777	NA
909	0.617711	Trials
910	0.617538	NA
911	0.617156	NA
912	0.616252	NA
913	0.615648	NA
914	0.615276	NA
915	0.615039	NA
916	0.61393	NA
917	0.613631	NA
918	0.613628	NA
919	0.613159	NA
920	0.613147	NA
921	0.613053	NA
922	0.612795	NA
923	0.611897	NA
924	0.61179	NA
925	0.611542	NA
926	0.611504	NA
927	0.611368	NA
928	0.611222	NA
929	0.611123	NA
930	0.611117	NA
931	0.610906	NA
932	0.610716	NA
933	0.610666	NA
934	0.610424	NA
935	0.61013	NA
936	0.609941	NA
937	0.609562	NA
938	0.609235	NA
939	0.609167	NA
940	0.609165	NA
941	0.60793	NA
942	0.607754	NA
943	0.607227	NA
944	0.606862	NA
945	0.606588	NA
946	0.60609	NA
947	0.605458	NA
948	0.605411	NA
949	0.604441	NA
950	0.604397	NA
951	0.604348	NA
952	0.604218	NA
953	0.603495	NA
954	0.603255	NA
955	0.603247	NA
956	0.603232	NA
957	0.603189	NA
958	0.603143	NA
959	0.602976	NA
960	0.602671	NA
961	0.60245	NA
962	0.602379	NA
963	0.602257	NA
964	0.601108	NA
965	0.60103	NA
966	0.600939	NA
967	0.600857	NA
968	0.600281	NA
969	0.600173	NA
970	0.600148	NA
971	0.600054	NA
972	0.600033	NA
973	0.598909	NA
974	0.598655	NA
975	0.598576	NA
976	0.598431	NA
977	0.598421	NA
978	0.597929	NA
979	0.597787	NA
980	0.597723	NA
981	0.597347	NA
982	0.597088	NA
983	0.59641	NA
984	0.596365	NA
985	0.596119	NA
986	0.595105	NA
987	0.594811	NA
988	0.594769	NA
989	0.594764	NA
990	0.594761	NA
991	0.594662	NA
992	0.59417	NA
993	0.594104	NA
994	0.593717	NA
995	0.593176	NA
996	0.592864	NA
997	0.592622	NA
998	0.59238	NA
999	0.590832	NA
1000	0.590597	NA
1001	0.590307	NA
1002	0.5901	NA
1003	0.590068	Trials
1004	0.589598	NA
1005	0.589594	NA
1006	0.589549	NA
1007	0.589439	NA
1008	0.588921	NA
1009	0.588296	NA
1010	0.588035	NA
1011	0.587727	NA
1012	0.58744	NA
1013	0.587331	NA
1014	0.587157	NA
1015	0.587064	NA
1016	0.586477	NA
1017	0.586291	NA
1018	0.585287	NA
1019	0.585167	NA
1020	0.585005	NA
1021	0.584556	NA
1022	0.583993	NA
1023	0.583989	NA
1024	0.582795	NA
1025	0.582763	NA
1026	0.582714	NA
1027	0.582412	NA
1028	0.581556	NA
1029	0.581116	NA
1030	0.58088	NA
1031	0.580406	NA
1032	0.5802	NA
1033	0.579541	NA
1034	0.579483	NA
1035	0.578556	NA
1036	0.578482	NA
1037	0.578245	NA
1038	0.577825	NA
1039	0.577757	NA
1040	0.577179	NA
1041	0.576662	NA
1042	0.576402	NA
1043	0.576318	NA
1044	0.576169	NA
1045	0.576058	NA
1046	0.57591	NA
1047	0.575564	NA
1048	0.575547	NA
1049	0.575366	NA
1050	0.575306	NA
1051	0.574658	NA
1052	0.574555	NA
1053	0.574437	NA
1054	0.574098	NA
1055	0.573926	NA
1056	0.573823	NA
1057	0.57357	NA
1058	0.573323	NA
1059	0.57317	NA
1060	0.573122	NA
1061	0.57278	NA
1062	0.572373	NA
1063	0.572154	NA
1064	0.572124	NA
1065	0.572008	NA
1066	0.571763	NA
1067	0.571629	NA
1068	0.571403	NA
1069	0.571338	NA
1070	0.570724	NA
1071	0.570407	NA
1072	0.570241	NA
1073	0.57008	NA
1074	0.569313	NA
1075	0.569251	NA
1076	0.568988	NA
1077	0.568571	NA
1078	0.568035	NA
1079	0.567854	NA
1080	0.567701	NA
1081	0.567486	NA
1082	0.567123	NA
1083	0.567046	NA
1084	0.566435	NA
1085	0.566389	NA
1086	0.566281	NA
1087	0.565854	NA
1088	0.56572	NA
1089	0.565191	NA
1090	0.565125	NA
1091	0.565018	NA
1092	0.564829	NA
1093	0.564684	NA
1094	0.564219	NA
1095	0.564136	NA
1096	0.563835	NA
1097	0.563781	NA
1098	0.563209	NA
1099	0.563016	NA
1100	0.562037	NA
1101	0.562003	NA
1102	0.561854	NA
1103	0.561491	NA
1104	0.5614	NA
1105	0.561108	NA
1106	0.560616	NA
1107	0.56047	NA
1108	0.560459	NA
1109	0.559754	NA
1110	0.559298	NA
1111	0.559039	NA
1112	0.558892	NA
1113	0.558683	NA
1114	0.558669	NA
1115	0.558655	NA
1116	0.558327	NA
1117	0.558205	NA
1118	0.557822	NA
1119	0.556979	NA
1120	0.556451	NA
1121	0.556105	NA
1122	0.556083	NA
1123	0.555824	NA
1124	0.555619	NA
1125	0.555576	NA
1126	0.555307	NA
1127	0.555057	NA
1128	0.554992	NA
1129	0.554757	NA
1130	0.554665	NA
1131	0.554164	NA
1132	0.554083	NA
1133	0.553524	NA
1134	0.553307	NA
1135	0.552693	NA
1136	0.55244	NA
1137	0.552414	NA
1138	0.552309	NA
1139	0.552247	NA
1140	0.551915	NA
1141	0.551717	NA
1142	0.551563	NA
1143	0.551135	NA
1144	0.550933	NA
1145	0.550764	NA
1146	0.550234	NA
1147	0.55006	NA
1148	0.549799	NA
1149	0.549705	NA
1150	0.549174	NA
1151	0.549132	NA
1152	0.548928	NA
1153	0.548808	NA
1154	0.548588	NA
1155	0.548535	NA
1156	0.548037	NA
1157	0.547965	NA
1158	0.547886	NA
1159	0.547804	NA
1160	0.547552	NA
1161	0.547007	NA
1162	0.546784	NA
1163	0.546769	NA
1164	0.546203	NA
1165	0.546063	NA
1166	0.545867	NA
1167	0.545774	NA
1168	0.545627	NA
1169	0.545279	NA
1170	0.544808	NA
1171	0.544741	NA
1172	0.5439	NA
1173	0.543492	NA
1174	0.543463	NA
1175	0.543448	NA
1176	0.543274	NA
1177	0.542542	NA
1178	0.542129	NA
1179	0.542043	NA
1180	0.541575	NA
1181	0.541569	NA
1182	0.541499	NA
1183	0.54138	NA
1184	0.541328	NA
1185	0.541253	NA
1186	0.541183	NA
1187	0.541132	NA
1188	0.540881	NA
1189	0.540546	NA
1190	0.540186	NA
1191	0.540106	NA
1192	0.539918	NA
1193	0.539916	NA
1194	0.539318	NA
1195	0.537912	NA
1196	0.537283	NA
1197	0.536907	NA
1198	0.536359	NA
1199	0.536199	NA
1200	0.535981	NA
1201	0.53534	NA
1202	0.535216	NA
1203	0.535118	NA
1204	0.534594	NA
1205	0.534309	NA
1206	0.53401	NA
1207	0.534008	NA
1208	0.533852	NA
1209	0.533021	NA
1210	0.532559	NA
1211	0.532395	NA
1212	0.532335	NA
1213	0.532151	NA
1214	0.531995	NA
1215	0.531833	NA
1216	0.531803	NA
1217	0.531397	NA
1218	0.531356	NA
1219	0.531078	NA
1220	0.530811	NA
1221	0.530663	NA
1222	0.530606	NA
1223	0.530116	Trials
1224	0.529925	NA
1225	0.529559	NA
1226	0.529532	NA
1227	0.528825	NA
1228	0.528806	NA
1229	0.528752	NA
1230	0.528627	NA
1231	0.528428	NA
1232	0.528228	NA
1233	0.528182	NA
1234	0.528145	NA
1235	0.528105	NA
1236	0.527246	NA
1237	0.527046	NA
1238	0.526988	NA
1239	0.526318	NA
1240	0.525854	NA
1241	0.525483	NA
1242	0.52514	NA
1243	0.525065	NA
1244	0.524988	NA
1245	0.524221	NA
1246	0.523741	NA
1247	0.522872	NA
1248	0.522456	NA
1249	0.522218	NA
1250	0.52205	NA
1251	0.521991	NA
1252	0.521684	NA
1253	0.521187	NA
1254	0.521075	NA
1255	0.520714	NA
1256	0.51999	NA
1257	0.519902	NA
1258	0.519663	NA
1259	0.519363	NA
1260	0.519233	NA
1261	0.519129	NA
1262	0.518912	NA
1263	0.517513	NA
1264	0.517205	NA
1265	0.517158	NA
1266	0.517046	NA
1267	0.516989	NA
1268	0.516915	NA
1269	0.516158	NA
1270	0.516083	NA
1271	0.51605	NA
1272	0.515552	NA
1273	0.515329	NA
1274	0.515204	NA
1275	0.514203	NA
1276	0.51385	NA
1277	0.51341	NA
1278	0.513259	NA
1279	0.512709	NA
1280	0.512691	NA
1281	0.512471	NA
1282	0.512397	NA
1283	0.512098	NA
1284	0.512057	NA
1285	0.512032	NA
1286	0.511609	NA
1287	0.511575	NA
1288	0.511333	NA
1289	0.511258	NA
1290	0.510975	NA
1291	0.510864	NA
1292	0.510589	NA
1293	0.510546	NA
1294	0.510473	NA
1295	0.510153	NA
1296	0.509981	NA
1297	0.50946	NA
1298	0.509252	NA
1299	0.509113	NA
1300	0.508981	NA
1301	0.508839	NA
1302	0.508518	NA
1303	0.508248	NA
1304	0.508225	NA
1305	0.507936	NA
1306	0.507842	NA
1307	0.507722	NA
1308	0.507663	NA
1309	0.507517	NA
1310	0.507439	NA
1311	0.507114	NA
1312	0.507016	NA
1313	0.50688	NA
1314	0.506678	NA
1315	0.506553	NA
1316	0.506242	NA
1317	0.506238	NA
1318	0.506019	NA
1319	0.505877	NA
1320	0.505537	NA
1321	0.50505	NA
1322	0.504999	NA
1323	0.504806	NA
1324	0.504386	NA
1325	0.504291	NA
1326	0.503783	NA
1327	0.503123	NA
1328	0.502821	NA
1329	0.502737	NA
1330	0.5027	NA
1331	0.502304	NA
1332	0.501683	NA
1333	0.501136	NA
1334	0.500415	NA
1335	0.500178	NA
1336	0.499511	NA
1337	0.499214	NA
1338	0.499137	NA
1339	0.498885	NA
1340	0.498269	NA
1341	0.497361	NA
1342	0.497019	NA
1343	0.496813	NA
1344	0.496749	NA
1345	0.496056	NA
1346	0.495792	NA
1347	0.495045	NA
1348	0.494923	NA
1349	0.493969	NA
1350	0.493851	NA
1351	0.493747	NA
1352	0.493516	NA
1353	0.493402	NA
1354	0.493326	NA
1355	0.492945	NA
1356	0.492628	NA
1357	0.49252	NA
1358	0.492497	NA
1359	0.492278	NA
1360	0.492226	NA
1361	0.491942	NA
1362	0.491484	NA
1363	0.491418	NA
1364	0.491048	NA
1365	0.490637	NA
1366	0.490622	NA
1367	0.490536	NA
1368	0.490521	NA
1369	0.490367	NA
1370	0.4903	NA
1371	0.489898	NA
1372	0.48988	NA
1373	0.489805	NA
1374	0.489805	NA
1375	0.489717	NA
1376	0.489685	NA
1377	0.489591	NA
1378	0.489404	NA
1379	0.48907	NA
1380	0.489005	NA
1381	0.488928	NA
1382	0.488927	NA
1383	0.488904	NA
1384	0.48889	NA
1385	0.488121	NA
1386	0.488021	NA
1387	0.487765	NA
1388	0.487665	NA
1389	0.487265	NA
1390	0.487232	NA
1391	0.487118	NA
1392	0.486732	NA
1393	0.486709	NA
1394	0.48656	NA
1395	0.486478	NA
1396	0.486473	NA
1397	0.486074	NA
1398	0.485897	NA
1399	0.485863	NA
1400	0.485497	NA
1401	0.484962	NA
1402	0.484718	NA
1403	0.484614	NA
1404	0.484314	NA
1405	0.484196	NA
1406	0.484114	NA
1407	0.484035	NA
1408	0.483895	NA
1409	0.483848	NA
1410	0.483654	NA
1411	0.483641	NA
1412	0.483214	NA
1413	0.483161	NA
1414	0.483061	NA
1415	0.482768	NA
1416	0.482626	NA
1417	0.482423	NA
1418	0.481995	NA
1419	0.481846	NA
1420	0.481823	NA
1421	0.481753	NA
1422	0.481602	NA
1423	0.481574	NA
1424	0.481564	NA
1425	0.481357	NA
1426	0.481151	NA
1427	0.481139	NA
1428	0.481041	NA
1429	0.480671	NA
1430	0.480637	NA
1431	0.480521	Trials
1432	0.480515	NA
1433	0.480112	NA
1434	0.480054	NA
1435	0.479885	NA
1436	0.479267	NA
1437	0.479141	NA
1438	0.478808	NA
1439	0.478749	NA
1440	0.478571	NA
1441	0.47851	NA
1442	0.478477	NA
1443	0.478452	NA
1444	0.478393	NA
1445	0.478006	NA
1446	0.477715	NA
1447	0.477537	NA
1448	0.477309	NA
1449	0.477202	NA
1450	0.477193	NA
1451	0.477079	NA
1452	0.476788	NA
1453	0.476634	NA
1454	0.476533	NA
1455	0.476368	NA
1456	0.476026	NA
1457	0.475837	NA
1458	0.475831	NA
1459	0.475714	NA
1460	0.475649	NA
1461	0.475601	NA
1462	0.475538	NA
1463	0.475443	NA
1464	0.475391	NA
1465	0.475354	NA
1466	0.475352	NA
1467	0.475013	NA
1468	0.474961	NA
1469	0.474937	NA
1470	0.474884	NA
1471	0.474472	NA
1472	0.474421	NA
1473	0.474419	NA
1474	0.474388	NA
1475	0.474157	NA
1476	0.473922	NA
1477	0.473743	NA
1478	0.47362	NA
1479	0.473584	NA
1480	0.473502	NA
1481	0.473292	NA
1482	0.473031	NA
1483	0.472705	NA
1484	0.472215	NA
1485	0.471773	NA
1486	0.471752	NA
1487	0.471728	NA
1488	0.47169	NA
1489	0.471297	NA
1490	0.470932	NA
1491	0.470781	NA
1492	0.47058	NA
1493	0.470478	NA
1494	0.470335	NA
1495	0.470255	NA
1496	0.470252	NA
1497	0.469934	NA
1498	0.469771	NA
1499	0.469735	NA
1500	0.469684	NA
1501	0.469491	NA
1502	0.469179	NA
1503	0.468893	NA
1504	0.468746	NA
1505	0.468701	NA
1506	0.468423	NA
1507	0.468141	NA
1508	0.467841	NA
1509	0.467831	NA
1510	0.467829	NA
1511	0.467734	NA
1512	0.467677	NA
1513	0.467657	NA
1514	0.467093	NA
1515	0.46692	NA
1516	0.466279	NA
1517	0.466085	NA
1518	0.466007	NA
1519	0.465985	NA
1520	0.46503	NA
1521	0.464623	NA
1522	0.464571	NA
1523	0.464454	NA
1524	0.464334	NA
1525	0.464251	NA
1526	0.464114	NA
1527	0.463806	NA
1528	0.463593	NA
1529	0.463572	NA
1530	0.462963	NA
1531	0.462854	NA
1532	0.462764	NA
1533	0.46244	NA
1534	0.462416	NA
1535	0.462301	NA
1536	0.462267	NA
1537	0.462157	NA
1538	0.461799	NA
1539	0.46162	NA
1540	0.461111	NA
1541	0.461022	NA
1542	0.460508	NA
1543	0.460454	NA
1544	0.460274	NA
1545	0.459927	NA
1546	0.458948	NA
1547	0.458787	NA
1548	0.458777	NA
1549	0.458624	NA
1550	0.458478	NA
1551	0.458163	NA
1552	0.458062	NA
1553	0.458	NA
1554	0.457741	NA
1555	0.457671	NA
1556	0.457379	NA
1557	0.457176	NA
1558	0.456978	NA
1559	0.456165	NA
1560	0.45596	NA
1561	0.455668	NA
1562	0.455185	NA
1563	0.455129	NA
1564	0.455058	NA
1565	0.454785	NA
1566	0.454556	NA
1567	0.454283	NA
1568	0.454198	NA
1569	0.454047	NA
1570	0.453989	NA
1571	0.453832	NA
1572	0.453755	NA
1573	0.453527	NA
1574	0.453466	NA
1575	0.453284	NA
1576	0.453275	NA
1577	0.452443	NA
1578	0.452154	NA
1579	0.452027	NA
1580	0.451816	NA
1581	0.451813	NA
1582	0.451499	NA
1583	0.451487	NA
1584	0.451311	NA
1585	0.451235	NA
1586	0.450923	NA
1587	0.450726	NA
1588	0.450409	NA
1589	0.450355	NA
1590	0.450265	NA
1591	0.449985	NA
1592	0.449765	NA
1593	0.449738	NA
1594	0.449635	NA
1595	0.449558	NA
1596	0.449468	NA
1597	0.449317	NA
1598	0.449281	NA
1599	0.449143	NA
1600	0.449042	NA
1601	0.44846	NA
1602	0.448263	NA
1603	0.448164	NA
1604	0.44807	NA
1605	0.448061	NA
1606	0.447991	NA
1607	0.447849	NA
1608	0.447651	NA
1609	0.447487	NA
1610	0.447183	NA
1611	0.446875	NA
1612	0.446794	NA
1613	0.446601	NA
1614	0.446185	NA
1615	0.446119	NA
1616	0.445855	NA
1617	0.445615	NA
1618	0.445513	NA
1619	0.445435	NA
1620	0.445414	NA
1621	0.445285	NA
1622	0.444975	NA
1623	0.444896	NA
1624	0.444814	NA
1625	0.4448	NA
1626	0.44468	NA
1627	0.444539	NA
1628	0.44443	NA
1629	0.444337	NA
1630	0.444288	NA
1631	0.443775	NA
1632	0.443616	NA
1633	0.44338	NA
1634	0.443	NA
1635	0.442905	NA
1636	0.442587	NA
1637	0.442527	NA
1638	0.442097	NA
1639	0.441937	NA
1640	0.441401	NA
1641	0.441289	NA
1642	0.440754	NA
1643	0.440607	NA
1644	0.440073	NA
1645	0.44002	NA
1646	0.439888	NA
1647	0.439798	NA
1648	0.439671	NA
1649	0.439317	Trials
1650	0.439254	NA
1651	0.439177	NA
1652	0.439147	NA
1653	0.438781	NA
1654	0.438587	NA
1655	0.43851	NA
1656	0.438346	NA
1657	0.438308	NA
1658	0.438304	NA
1659	0.438146	NA
1660	0.438067	NA
1661	0.437976	NA
1662	0.437964	NA
1663	0.437661	NA
1664	0.43758	NA
1665	0.437553	NA
1666	0.437426	NA
1667	0.437131	NA
1668	0.437071	NA
1669	0.437022	NA
1670	0.436877	NA
1671	0.436871	NA
1672	0.436786	NA
1673	0.436653	Trials
1674	0.43655	NA
1675	0.436281	NA
1676	0.436157	NA
1677	0.435907	NA
1678	0.435906	NA
1679	0.435878	NA
1680	0.435746	Trials
1681	0.435577	NA
1682	0.435515	NA
1683	0.435502	NA
1684	0.435424	NA
1685	0.435315	NA
1686	0.43515	NA
1687	0.43509	NA
1688	0.434721	NA
1689	0.434624	NA
1690	0.434558	NA
1691	0.434147	NA
1692	0.433858	NA
1693	0.433802	NA
1694	0.433797	NA
1695	0.433644	NA
1696	0.433625	NA
1697	0.433185	NA
1698	0.432878	NA
1699	0.432705	NA
1700	0.43268	NA
1701	0.432001	NA
1702	0.431962	NA
1703	0.431641	NA
1704	0.431333	NA
1705	0.431327	NA
1706	0.431324	NA
1707	0.431266	NA
1708	0.431169	NA
1709	0.430592	NA
1710	0.430511	NA
1711	0.430473	NA
1712	0.43045	NA
1713	0.430375	NA
1714	0.429746	NA
1715	0.42962	NA
1716	0.429441	NA
1717	0.429432	NA
1718	0.428859	NA
1719	0.428745	NA
1720	0.428638	NA
1721	0.428385	NA
1722	0.428136	NA
1723	0.428096	NA
1724	0.428005	NA
1725	0.427777	NA
1726	0.427711	NA
1727	0.427699	NA
1728	0.427003	NA
1729	0.426935	NA
1730	0.426728	NA
1731	0.426727	NA
1732	0.426427	NA
1733	0.426338	NA
1734	0.426326	NA
1735	0.426163	NA
1736	0.425983	NA
1737	0.425976	NA
1738	0.425907	NA
1739	0.42583	NA
1740	0.425734	NA
1741	0.425712	NA
1742	0.42571	NA
1743	0.425198	NA
1744	0.425164	NA
1745	0.424918	NA
1746	0.424722	NA
1747	0.424624	NA
1748	0.424502	NA
1749	0.42448	NA
1750	0.423676	NA
1751	0.423672	NA
1752	0.423222	NA
1753	0.423169	NA
1754	0.423121	NA
1755	0.422962	NA
1756	0.422644	NA
1757	0.422421	NA
1758	0.422401	NA
1759	0.422217	NA
1760	0.421998	NA
1761	0.421582	NA
1762	0.421462	NA
1763	0.42138	NA
1764	0.421249	NA
1765	0.421238	NA
1766	0.421189	NA
1767	0.421169	NA
1768	0.421092	NA
1769	0.421035	NA
1770	0.421006	NA
1771	0.420853	NA
1772	0.420803	NA
1773	0.420749	NA
1774	0.420521	NA
1775	0.42046	NA
1776	0.420445	NA
1777	0.420394	NA
1778	0.420302	NA
1779	0.42028	NA
1780	0.420107	NA
1781	0.42009	NA
1782	0.419952	NA
1783	0.419692	NA
1784	0.419549	NA
1785	0.419037	NA
1786	0.41868	NA
1787	0.418603	NA
1788	0.418576	NA
1789	0.41825	NA
1790	0.418097	NA
1791	0.417978	NA
1792	0.417536	NA
1793	0.417294	NA
1794	0.417186	NA
1795	0.417116	NA
1796	0.417076	NA
1797	0.417008	NA
1798	0.416821	NA
1799	0.416628	NA
1800	0.416547	NA
1801	0.416254	NA
1802	0.415919	NA
1803	0.415797	NA
1804	0.415615	NA
1805	0.415044	NA
1806	0.41502	NA
1807	0.414866	NA
1808	0.414821	NA
1809	0.414617	NA
1810	0.414393	NA
1811	0.414015	NA
1812	0.41394	NA
1813	0.413829	NA
1814	0.413708	NA
1815	0.413628	NA
1816	0.413581	NA
1817	0.413509	NA
1818	0.413493	NA
1819	0.413409	NA
1820	0.413289	NA
1821	0.413234	NA
1822	0.41322	NA
1823	0.41321	NA
1824	0.41308	NA
1825	0.413064	NA
1826	0.413056	NA
1827	0.413006	NA
1828	0.412723	NA
1829	0.41233	NA
1830	0.412257	NA
1831	0.412157	NA
1832	0.411948	NA
1833	0.411882	NA
1834	0.411654	NA
1835	0.411608	NA
1836	0.411383	NA
1837	0.411328	NA
1838	0.411245	NA
1839	0.411209	NA
1840	0.411188	NA
1841	0.410804	NA
1842	0.410611	NA
1843	0.410526	NA
1844	0.410261	NA
1845	0.410232	NA
1846	0.41021	NA
1847	0.410071	NA
1848	0.410063	NA
1849	0.410052	NA
1850	0.409992	NA
1851	0.40997	NA
1852	0.40969	NA
1853	0.409522	NA
1854	0.408877	NA
1855	0.408875	NA
1856	0.408736	NA
1857	0.408561	NA
1858	0.408516	NA
1859	0.408125	NA
1860	0.407898	NA
1861	0.407751	NA
1862	0.40755	NA
1863	0.407305	NA
1864	0.407296	NA
1865	0.407056	NA
1866	0.406993	NA
1867	0.406845	NA
1868	0.406715	NA
1869	0.406572	NA
1870	0.406138	NA
1871	0.405988	NA
1872	0.405926	NA
1873	0.40588	NA
1874	0.405791	NA
1875	0.405738	NA
1876	0.405728	NA
1877	0.405647	NA
1878	0.405369	NA
1879	0.405102	NA
1880	0.404938	NA
1881	0.404901	NA
1882	0.404708	NA
1883	0.4044	NA
1884	0.40432	NA
1885	0.404043	NA
1886	0.403817	NA
1887	0.403556	NA
1888	0.403505	NA
1889	0.403411	NA
1890	0.403285	NA
1891	0.403266	NA
1892	0.403198	NA
1893	0.403149	NA
1894	0.40282	NA
1895	0.40243	NA
1896	0.402379	NA
1897	0.402196	NA
1898	0.402139	NA
1899	0.401924	NA
1900	0.401882	NA
1901	0.401822	NA
1902	0.401782	NA
1903	0.401746	NA
1904	0.401694	NA
1905	0.401692	NA
1906	0.401628	NA
1907	0.401413	NA
1908	0.401074	NA
1909	0.400842	NA
1910	0.400772	NA
1911	0.400392	NA
1912	0.400385	NA
1913	0.400013	NA
1914	0.399817	NA
1915	0.39967	NA
1916	0.39926	NA
1917	0.399018	NA
1918	0.398519	NA
1919	0.398351	NA
1920	0.398265	NA
1921	0.398192	NA
1922	0.398116	NA
1923	0.397726	NA
1924	0.397448	NA
1925	0.397401	NA
1926	0.397196	NA
1927	0.397149	NA
1928	0.397074	NA
1929	0.39705	NA
1930	0.397023	NA
1931	0.396859	NA
1932	0.396764	NA
1933	0.396588	NA
1934	0.396178	NA
1935	0.396155	NA
1936	0.396129	NA
1937	0.395756	NA
1938	0.395618	NA
1939	0.395594	NA
1940	0.395203	NA
1941	0.395193	NA
1942	0.394992	NA
1943	0.394969	NA
1944	0.39493	NA
1945	0.394603	NA
1946	0.394243	NA
1947	0.394223	NA
1948	0.394184	NA
1949	0.394081	NA
1950	0.393781	NA
1951	0.393431	NA
1952	0.393198	NA
1953	0.393092	NA
1954	0.393013	NA
1955	0.392977	NA
1956	0.392957	NA
1957	0.392843	NA
1958	0.392566	NA
1959	0.39242	NA
1960	0.392334	NA
1961	0.392205	NA
1962	0.392083	NA
1963	0.392065	NA
1964	0.392029	NA
1965	0.391979	NA
1966	0.391711	NA
1967	0.391505	NA
1968	0.391392	NA
1969	0.391118	NA
1970	0.390553	NA
1971	0.390428	NA
1972	0.390354	NA
1973	0.390314	NA
1974	0.390178	NA
1975	0.390154	NA
1976	0.390099	NA
1977	0.389858	NA
1978	0.389796	NA
1979	0.389649	NA
1980	0.389544	NA
1981	0.389312	NA
1982	0.389139	NA
1983	0.389091	NA
1984	0.389014	NA
1985	0.388948	NA
1986	0.388512	NA
1987	0.388096	NA
1988	0.387971	NA
1989	0.387868	NA
1990	0.387812	NA
1991	0.387807	NA
1992	0.387782	NA
1993	0.387742	NA
1994	0.387732	NA
1995	0.387581	NA
1996	0.387423	NA
1997	0.387203	NA
1998	0.387099	NA
1999	0.386175	NA
[truncated: 9,920 more rows]

## Sheet: Fig2D_randomOverlapDEGs
iter	variable	value
1	Pan_x000D_ (n=658)	16
2	Pan_x000D_ (n=658)	14
3	Pan_x000D_ (n=658)	12
4	Pan_x000D_ (n=658)	10
5	Pan_x000D_ (n=658)	16
6	Pan_x000D_ (n=658)	12
7	Pan_x000D_ (n=658)	15
8	Pan_x000D_ (n=658)	15
9	Pan_x000D_ (n=658)	21
10	Pan_x000D_ (n=658)	16
11	Pan_x000D_ (n=658)	13
12	Pan_x000D_ (n=658)	17
13	Pan_x000D_ (n=658)	20
14	Pan_x000D_ (n=658)	15
15	Pan_x000D_ (n=658)	16
16	Pan_x000D_ (n=658)	13
17	Pan_x000D_ (n=658)	15
18	Pan_x000D_ (n=658)	10
19	Pan_x000D_ (n=658)	15
20	Pan_x000D_ (n=658)	10
21	Pan_x000D_ (n=658)	20
22	Pan_x000D_ (n=658)	14
23	Pan_x000D_ (n=658)	9
24	Pan_x000D_ (n=658)	13
25	Pan_x000D_ (n=658)	9
26	Pan_x000D_ (n=658)	14
27	Pan_x000D_ (n=658)	17
28	Pan_x000D_ (n=658)	11
29	Pan_x000D_ (n=658)	14
30	Pan_x000D_ (n=658)	12
31	Pan_x000D_ (n=658)	20
32	Pan_x000D_ (n=658)	13
33	Pan_x000D_ (n=658)	11
34	Pan_x000D_ (n=658)	10
35	Pan_x000D_ (n=658)	15
36	Pan_x000D_ (n=658)	14
37	Pan_x000D_ (n=658)	11
38	Pan_x000D_ (n=658)	14
39	Pan_x000D_ (n=658)	17
40	Pan_x000D_ (n=658)	13
41	Pan_x000D_ (n=658)	17
42	Pan_x000D_ (n=658)	18
43	Pan_x000D_ (n=658)	10
44	Pan_x000D_ (n=658)	10
45	Pan_x000D_ (n=658)	14
46	Pan_x000D_ (n=658)	10
47	Pan_x000D_ (n=658)	19
48	Pan_x000D_ (n=658)	14
49	Pan_x000D_ (n=658)	17
50	Pan_x000D_ (n=658)	17
51	Pan_x000D_ (n=658)	15
52	Pan_x000D_ (n=658)	12
53	Pan_x000D_ (n=658)	18
54	Pan_x000D_ (n=658)	12
55	Pan_x000D_ (n=658)	9
56	Pan_x000D_ (n=658)	7
57	Pan_x000D_ (n=658)	21
58	Pan_x000D_ (n=658)	11
59	Pan_x000D_ (n=658)	17
60	Pan_x000D_ (n=658)	14
61	Pan_x000D_ (n=658)	13
62	Pan_x000D_ (n=658)	16
63	Pan_x000D_ (n=658)	14
64	Pan_x000D_ (n=658)	17
65	Pan_x000D_ (n=658)	17
66	Pan_x000D_ (n=658)	18
67	Pan_x000D_ (n=658)	19
68	Pan_x000D_ (n=658)	20
69	Pan_x000D_ (n=658)	15
70	Pan_x000D_ (n=658)	14
71	Pan_x000D_ (n=658)	11
72	Pan_x000D_ (n=658)	9
73	Pan_x000D_ (n=658)	8
74	Pan_x000D_ (n=658)	13
75	Pan_x000D_ (n=658)	14
76	Pan_x000D_ (n=658)	15
77	Pan_x000D_ (n=658)	17
78	Pan_x000D_ (n=658)	15
79	Pan_x000D_ (n=658)	8
80	Pan_x000D_ (n=658)	17
81	Pan_x000D_ (n=658)	16
82	Pan_x000D_ (n=658)	10
83	Pan_x000D_ (n=658)	23
84	Pan_x000D_ (n=658)	10
85	Pan_x000D_ (n=658)	10
86	Pan_x000D_ (n=658)	16
87	Pan_x000D_ (n=658)	16
88	Pan_x000D_ (n=658)	19
89	Pan_x000D_ (n=658)	20
90	Pan_x000D_ (n=658)	15
91	Pan_x000D_ (n=658)	9
92	Pan_x000D_ (n=658)	15
93	Pan_x000D_ (n=658)	11
94	Pan_x000D_ (n=658)	18
95	Pan_x000D_ (n=658)	12
96	Pan_x000D_ (n=658)	17
97	Pan_x000D_ (n=658)	12
98	Pan_x000D_ (n=658)	16
99	Pan_x000D_ (n=658)	11
100	Pan_x000D_ (n=658)	11
101	Pan_x000D_ (n=658)	8
102	Pan_x000D_ (n=658)	9
103	Pan_x000D_ (n=658)	16
104	Pan_x000D_ (n=658)	17
105	Pan_x000D_ (n=658)	12
106	Pan_x000D_ (n=658)	11
107	Pan_x000D_ (n=658)	13
108	Pan_x000D_ (n=658)	15
109	Pan_x000D_ (n=658)	16
110	Pan_x000D_ (n=658)	15
111	Pan_x000D_ (n=658)	15
112	Pan_x000D_ (n=658)	10
113	Pan_x000D_ (n=658)	16
114	Pan_x000D_ (n=658)	18
115	Pan_x000D_ (n=658)	20
116	Pan_x000D_ (n=658)	11
117	Pan_x000D_ (n=658)	17
118	Pan_x000D_ (n=658)	16
119	Pan_x000D_ (n=658)	18
120	Pan_x000D_ (n=658)	16
121	Pan_x000D_ (n=658)	14
122	Pan_x000D_ (n=658)	10
123	Pan_x000D_ (n=658)	17
124	Pan_x000D_ (n=658)	14
125	Pan_x000D_ (n=658)	12
126	Pan_x000D_ (n=658)	18
127	Pan_x000D_ (n=658)	11
128	Pan_x000D_ (n=658)	14
129	Pan_x000D_ (n=658)	20
130	Pan_x000D_ (n=658)	17
131	Pan_x000D_ (n=658)	14
132	Pan_x000D_ (n=658)	15
133	Pan_x000D_ (n=658)	13
134	Pan_x000D_ (n=658)	13
135	Pan_x000D_ (n=658)	17
136	Pan_x000D_ (n=658)	14
137	Pan_x000D_ (n=658)	14
138	Pan_x000D_ (n=658)	15
139	Pan_x000D_ (n=658)	10
140	Pan_x000D_ (n=658)	15
141	Pan_x000D_ (n=658)	13
142	Pan_x000D_ (n=658)	17
143	Pan_x000D_ (n=658)	15
144	Pan_x000D_ (n=658)	16
145	Pan_x000D_ (n=658)	13
146	Pan_x000D_ (n=658)	11
147	Pan_x000D_ (n=658)	10
148	Pan_x000D_ (n=658)	21
149	Pan_x000D_ (n=658)	12
150	Pan_x000D_ (n=658)	14
151	Pan_x000D_ (n=658)	13
152	Pan_x000D_ (n=658)	15
153	Pan_x000D_ (n=658)	14
154	Pan_x000D_ (n=658)	13
155	Pan_x000D_ (n=658)	13
156	Pan_x000D_ (n=658)	16
157	Pan_x000D_ (n=658)	15
158	Pan_x000D_ (n=658)	16
159	Pan_x000D_ (n=658)	17
160	Pan_x000D_ (n=658)	10
161	Pan_x000D_ (n=658)	11
162	Pan_x000D_ (n=658)	14
163	Pan_x000D_ (n=658)	16
164	Pan_x000D_ (n=658)	22
165	Pan_x000D_ (n=658)	17
166	Pan_x000D_ (n=658)	16
167	Pan_x000D_ (n=658)	10
168	Pan_x000D_ (n=658)	14
169	Pan_x000D_ (n=658)	14
170	Pan_x000D_ (n=658)	16
171	Pan_x000D_ (n=658)	19
172	Pan_x000D_ (n=658)	12
173	Pan_x000D_ (n=658)	15
174	Pan_x000D_ (n=658)	10
175	Pan_x000D_ (n=658)	17
176	Pan_x000D_ (n=658)	13
177	Pan_x000D_ (n=658)	12
178	Pan_x000D_ (n=658)	13
179	Pan_x000D_ (n=658)	9
180	Pan_x000D_ (n=658)	9
181	Pan_x000D_ (n=658)	17
182	Pan_x000D_ (n=658)	15
183	Pan_x000D_ (n=658)	18
184	Pan_x000D_ (n=658)	14
185	Pan_x000D_ (n=658)	13
186	Pan_x000D_ (n=658)	15
187	Pan_x000D_ (n=658)	14
188	Pan_x000D_ (n=658)	10
189	Pan_x000D_ (n=658)	15
190	Pan_x000D_ (n=658)	14
191	Pan_x000D_ (n=658)	17
192	Pan_x000D_ (n=658)	16
193	Pan_x000D_ (n=658)	21
194	Pan_x000D_ (n=658)	11
195	Pan_x000D_ (n=658)	15
196	Pan_x000D_ (n=658)	12
197	Pan_x000D_ (n=658)	20
198	Pan_x000D_ (n=658)	17
199	Pan_x000D_ (n=658)	10
200	Pan_x000D_ (n=658)	12
201	Pan_x000D_ (n=658)	14
202	Pan_x000D_ (n=658)	16
203	Pan_x000D_ (n=658)	11
204	Pan_x000D_ (n=658)	21
205	Pan_x000D_ (n=658)	17
206	Pan_x000D_ (n=658)	11
207	Pan_x000D_ (n=658)	12
208	Pan_x000D_ (n=658)	10
209	Pan_x000D_ (n=658)	12
210	Pan_x000D_ (n=658)	12
211	Pan_x000D_ (n=658)	13
212	Pan_x000D_ (n=658)	11
213	Pan_x000D_ (n=658)	16
214	Pan_x000D_ (n=658)	14
215	Pan_x000D_ (n=658)	15
216	Pan_x000D_ (n=658)	17
217	Pan_x000D_ (n=658)	12
218	Pan_x000D_ (n=658)	16
219	Pan_x000D_ (n=658)	11
220	Pan_x000D_ (n=658)	10
221	Pan_x000D_ (n=658)	18
222	Pan_x000D_ (n=658)	10
223	Pan_x000D_ (n=658)	10
224	Pan_x000D_ (n=658)	14
225	Pan_x000D_ (n=658)	11
226	Pan_x000D_ (n=658)	8
227	Pan_x000D_ (n=658)	12
228	Pan_x000D_ (n=658)	14
229	Pan_x000D_ (n=658)	12
230	Pan_x000D_ (n=658)	15
231	Pan_x000D_ (n=658)	13
232	Pan_x000D_ (n=658)	19
233	Pan_x000D_ (n=658)	11
234	Pan_x000D_ (n=658)	13
235	Pan_x000D_ (n=658)	11
236	Pan_x000D_ (n=658)	17
237	Pan_x000D_ (n=658)	18
238	Pan_x000D_ (n=658)	15
239	Pan_x000D_ (n=658)	23
240	Pan_x000D_ (n=658)	14
241	Pan_x000D_ (n=658)	17
242	Pan_x000D_ (n=658)	19
243	Pan_x000D_ (n=658)	12
244	Pan_x000D_ (n=658)	18
245	Pan_x000D_ (n=658)	13
246	Pan_x000D_ (n=658)	13
247	Pan_x000D_ (n=658)	18
248	Pan_x000D_ (n=658)	15
249	Pan_x000D_ (n=658)	12
250	Pan_x000D_ (n=658)	14
251	Pan_x000D_ (n=658)	14
252	Pan_x000D_ (n=658)	12
253	Pan_x000D_ (n=658)	12
254	Pan_x000D_ (n=658)	14
255	Pan_x000D_ (n=658)	18
256	Pan_x000D_ (n=658)	12
257	Pan_x000D_ (n=658)	14
258	Pan_x000D_ (n=658)	17
259	Pan_x000D_ (n=658)	12
260	Pan_x000D_ (n=658)	13
261	Pan_x000D_ (n=658)	9
262	Pan_x000D_ (n=658)	15
263	Pan_x000D_ (n=658)	17
264	Pan_x000D_ (n=658)	13
265	Pan_x000D_ (n=658)	16
266	Pan_x000D_ (n=658)	14
267	Pan_x000D_ (n=658)	14
268	Pan_x000D_ (n=658)	8
269	Pan_x000D_ (n=658)	14
270	Pan_x000D_ (n=658)	16
271	Pan_x000D_ (n=658)	10
272	Pan_x000D_ (n=658)	20
273	Pan_x000D_ (n=658)	18
274	Pan_x000D_ (n=658)	21
275	Pan_x000D_ (n=658)	9
276	Pan_x000D_ (n=658)	18
277	Pan_x000D_ (n=658)	17
278	Pan_x000D_ (n=658)	9
279	Pan_x000D_ (n=658)	15
280	Pan_x000D_ (n=658)	19
281	Pan_x000D_ (n=658)	16
282	Pan_x000D_ (n=658)	14
283	Pan_x000D_ (n=658)	22
284	Pan_x000D_ (n=658)	15
285	Pan_x000D_ (n=658)	17
286	Pan_x000D_ (n=658)	13
287	Pan_x000D_ (n=658)	8
288	Pan_x000D_ (n=658)	16
289	Pan_x000D_ (n=658)	26
290	Pan_x000D_ (n=658)	10
291	Pan_x000D_ (n=658)	15
292	Pan_x000D_ (n=658)	16
293	Pan_x000D_ (n=658)	18
294	Pan_x000D_ (n=658)	11
295	Pan_x000D_ (n=658)	17
296	Pan_x000D_ (n=658)	17
297	Pan_x000D_ (n=658)	16
298	Pan_x000D_ (n=658)	11
299	Pan_x000D_ (n=658)	16
300	Pan_x000D_ (n=658)	9
301	Pan_x000D_ (n=658)	15
302	Pan_x000D_ (n=658)	12
303	Pan_x000D_ (n=658)	17
304	Pan_x000D_ (n=658)	6
305	Pan_x000D_ (n=658)	10
306	Pan_x000D_ (n=658)	15
307	Pan_x000D_ (n=658)	17
308	Pan_x000D_ (n=658)	10
309	Pan_x000D_ (n=658)	14
310	Pan_x000D_ (n=658)	11
311	Pan_x000D_ (n=658)	13
312	Pan_x000D_ (n=658)	15
313	Pan_x000D_ (n=658)	17
314	Pan_x000D_ (n=658)	13
315	Pan_x000D_ (n=658)	12
316	Pan_x000D_ (n=658)	17
317	Pan_x000D_ (n=658)	12
318	Pan_x000D_ (n=658)	20
319	Pan_x000D_ (n=658)	19
320	Pan_x000D_ (n=658)	16
321	Pan_x000D_ (n=658)	19
322	Pan_x000D_ (n=658)	16
323	Pan_x000D_ (n=658)	16
324	Pan_x000D_ (n=658)	14
325	Pan_x000D_ (n=658)	18
326	Pan_x000D_ (n=658)	20
327	Pan_x000D_ (n=658)	12
328	Pan_x000D_ (n=658)	9
329	Pan_x000D_ (n=658)	17
330	Pan_x000D_ (n=658)	15
331	Pan_x000D_ (n=658)	17
332	Pan_x000D_ (n=658)	16
333	Pan_x000D_ (n=658)	14
334	Pan_x000D_ (n=658)	12
335	Pan_x000D_ (n=658)	24
336	Pan_x000D_ (n=658)	16
337	Pan_x000D_ (n=658)	14
338	Pan_x000D_ (n=658)	7
339	Pan_x000D_ (n=658)	14
340	Pan_x000D_ (n=658)	11
341	Pan_x000D_ (n=658)	12
342	Pan_x000D_ (n=658)	18
343	Pan_x000D_ (n=658)	20
344	Pan_x000D_ (n=658)	10
345	Pan_x000D_ (n=658)	18
346	Pan_x000D_ (n=658)	13
347	Pan_x000D_ (n=658)	7
348	Pan_x000D_ (n=658)	14
349	Pan_x000D_ (n=658)	17
350	Pan_x000D_ (n=658)	18
351	Pan_x000D_ (n=658)	15
352	Pan_x000D_ (n=658)	15
353	Pan_x000D_ (n=658)	11
354	Pan_x000D_ (n=658)	11
355	Pan_x000D_ (n=658)	13
356	Pan_x000D_ (n=658)	16
357	Pan_x000D_ (n=658)	11
358	Pan_x000D_ (n=658)	9
359	Pan_x000D_ (n=658)	15
360	Pan_x000D_ (n=658)	14
361	Pan_x000D_ (n=658)	16
362	Pan_x000D_ (n=658)	13
363	Pan_x000D_ (n=658)	5
364	Pan_x000D_ (n=658)	23
365	Pan_x000D_ (n=658)	17
366	Pan_x000D_ (n=658)	8
367	Pan_x000D_ (n=658)	14
368	Pan_x000D_ (n=658)	16
369	Pan_x000D_ (n=658)	12
370	Pan_x000D_ (n=658)	18
371	Pan_x000D_ (n=658)	20
372	Pan_x000D_ (n=658)	11
373	Pan_x000D_ (n=658)	20
374	Pan_x000D_ (n=658)	17
375	Pan_x000D_ (n=658)	15
376	Pan_x000D_ (n=658)	15
377	Pan_x000D_ (n=658)	14
378	Pan_x000D_ (n=658)	18
379	Pan_x000D_ (n=658)	11
380	Pan_x000D_ (n=658)	13
381	Pan_x000D_ (n=658)	23
382	Pan_x000D_ (n=658)	17
383	Pan_x000D_ (n=658)	19
384	Pan_x000D_ (n=658)	15
385	Pan_x000D_ (n=658)	16
386	Pan_x000D_ (n=658)	12
387	Pan_x000D_ (n=658)	19
388	Pan_x000D_ (n=658)	14
389	Pan_x000D_ (n=658)	11
390	Pan_x000D_ (n=658)	12
391	Pan_x000D_ (n=658)	10
392	Pan_x000D_ (n=658)	12
393	Pan_x000D_ (n=658)	11
394	Pan_x000D_ (n=658)	16
395	Pan_x000D_ (n=658)	8
396	Pan_x000D_ (n=658)	18
397	Pan_x000D_ (n=658)	15
398	Pan_x000D_ (n=658)	16
399	Pan_x000D_ (n=658)	15
400	Pan_x000D_ (n=658)	12
401	Pan_x000D_ (n=658)	15
402	Pan_x000D_ (n=658)	14
403	Pan_x000D_ (n=658)	15
404	Pan_x000D_ (n=658)	18
405	Pan_x000D_ (n=658)	18
406	Pan_x000D_ (n=658)	14
407	Pan_x000D_ (n=658)	8
408	Pan_x000D_ (n=658)	17
409	Pan_x000D_ (n=658)	11
410	Pan_x000D_ (n=658)	14
411	Pan_x000D_ (n=658)	12
412	Pan_x000D_ (n=658)	17
413	Pan_x000D_ (n=658)	16
414	Pan_x000D_ (n=658)	10
415	Pan_x000D_ (n=658)	16
416	Pan_x000D_ (n=658)	14
417	Pan_x000D_ (n=658)	11
418	Pan_x000D_ (n=658)	16
419	Pan_x000D_ (n=658)	9
420	Pan_x000D_ (n=658)	11
421	Pan_x000D_ (n=658)	22
422	Pan_x000D_ (n=658)	17
423	Pan_x000D_ (n=658)	10
424	Pan_x000D_ (n=658)	16
425	Pan_x000D_ (n=658)	19
426	Pan_x000D_ (n=658)	13
427	Pan_x000D_ (n=658)	12
428	Pan_x000D_ (n=658)	19
429	Pan_x000D_ (n=658)	10
430	Pan_x000D_ (n=658)	15
431	Pan_x000D_ (n=658)	12
432	Pan_x000D_ (n=658)	18
433	Pan_x000D_ (n=658)	17
434	Pan_x000D_ (n=658)	17
435	Pan_x000D_ (n=658)	14
436	Pan_x000D_ (n=658)	12
437	Pan_x000D_ (n=658)	13
438	Pan_x000D_ (n=658)	14
439	Pan_x000D_ (n=658)	13
440	Pan_x000D_ (n=658)	14
441	Pan_x000D_ (n=658)	13
442	Pan_x000D_ (n=658)	16
443	Pan_x000D_ (n=658)	14
444	Pan_x000D_ (n=658)	10
445	Pan_x000D_ (n=658)	14
446	Pan_x000D_ (n=658)	15
447	Pan_x000D_ (n=658)	18
448	Pan_x000D_ (n=658)	11
449	Pan_x000D_ (n=658)	19
450	Pan_x000D_ (n=658)	22
451	Pan_x000D_ (n=658)	12
452	Pan_x000D_ (n=658)	12
453	Pan_x000D_ (n=658)	13
454	Pan_x000D_ (n=658)	15
455	Pan_x000D_ (n=658)	12
456	Pan_x000D_ (n=658)	15
457	Pan_x000D_ (n=658)	17
458	Pan_x000D_ (n=658)	16
459	Pan_x000D_ (n=658)	9
460	Pan_x000D_ (n=658)	15
461	Pan_x000D_ (n=658)	18
462	Pan_x000D_ (n=658)	13
463	Pan_x000D_ (n=658)	15
464	Pan_x000D_ (n=658)	11
465	Pan_x000D_ (n=658)	13
466	Pan_x000D_ (n=658)	15
467	Pan_x000D_ (n=658)	18
468	Pan_x000D_ (n=658)	16
469	Pan_x000D_ (n=658)	12
470	Pan_x000D_ (n=658)	7
471	Pan_x000D_ (n=658)	12
472	Pan_x000D_ (n=658)	17
473	Pan_x000D_ (n=658)	8
474	Pan_x000D_ (n=658)	15
475	Pan_x000D_ (n=658)	16
476	Pan_x000D_ (n=658)	12
477	Pan_x000D_ (n=658)	11
478	Pan_x000D_ (n=658)	19
479	Pan_x000D_ (n=658)	16
480	Pan_x000D_ (n=658)	18
481	Pan_x000D_ (n=658)	13
482	Pan_x000D_ (n=658)	12
483	Pan_x000D_ (n=658)	12
484	Pan_x000D_ (n=658)	18
485	Pan_x000D_ (n=658)	19
486	Pan_x000D_ (n=658)	16
487	Pan_x000D_ (n=658)	19
488	Pan_x000D_ (n=658)	16
489	Pan_x000D_ (n=658)	18
490	Pan_x000D_ (n=658)	15
491	Pan_x000D_ (n=658)	12
492	Pan_x000D_ (n=658)	15
493	Pan_x000D_ (n=658)	15
494	Pan_x000D_ (n=658)	11
495	Pan_x000D_ (n=658)	23
496	Pan_x000D_ (n=658)	13
497	Pan_x000D_ (n=658)	9
498	Pan_x000D_ (n=658)	11
499	Pan_x000D_ (n=658)	17
500	Pan_x000D_ (n=658)	13
501	Pan_x000D_ (n=658)	16
502	Pan_x000D_ (n=658)	16
503	Pan_x000D_ (n=658)	12
504	Pan_x000D_ (n=658)	15
505	Pan_x000D_ (n=658)	23
506	Pan_x000D_ (n=658)	14
507	Pan_x000D_ (n=658)	13
508	Pan_x000D_ (n=658)	16
509	Pan_x000D_ (n=658)	19
510	Pan_x000D_ (n=658)	11
511	Pan_x000D_ (n=658)	9
512	Pan_x000D_ (n=658)	20
513	Pan_x000D_ (n=658)	12
514	Pan_x000D_ (n=658)	16
515	Pan_x000D_ (n=658)	14
516	Pan_x000D_ (n=658)	11
517	Pan_x000D_ (n=658)	14
518	Pan_x000D_ (n=658)	5
519	Pan_x000D_ (n=658)	18
520	Pan_x000D_ (n=658)	18
521	Pan_x000D_ (n=658)	15
522	Pan_x000D_ (n=658)	14
523	Pan_x000D_ (n=658)	11
524	Pan_x000D_ (n=658)	16
525	Pan_x000D_ (n=658)	15
526	Pan_x000D_ (n=658)	10
527	Pan_x000D_ (n=658)	19
528	Pan_x000D_ (n=658)	17
529	Pan_x000D_ (n=658)	17
530	Pan_x000D_ (n=658)	14
531	Pan_x000D_ (n=658)	12
532	Pan_x000D_ (n=658)	15
533	Pan_x000D_ (n=658)	12
534	Pan_x000D_ (n=658)	21
535	Pan_x000D_ (n=658)	18
536	Pan_x000D_ (n=658)	11
537	Pan_x000D_ (n=658)	12
538	Pan_x000D_ (n=658)	7
539	Pan_x000D_ (n=658)	19
540	Pan_x000D_ (n=658)	15
541	Pan_x000D_ (n=658)	15
542	Pan_x000D_ (n=658)	11
543	Pan_x000D_ (n=658)	12
544	Pan_x000D_ (n=658)	12
545	Pan_x000D_ (n=658)	12
546	Pan_x000D_ (n=658)	13
547	Pan_x000D_ (n=658)	14
548	Pan_x000D_ (n=658)	14
549	Pan_x000D_ (n=658)	18
550	Pan_x000D_ (n=658)	16
551	Pan_x000D_ (n=658)	15
552	Pan_x000D_ (n=658)	14
553	Pan_x000D_ (n=658)	7
554	Pan_x000D_ (n=658)	18
555	Pan_x000D_ (n=658)	16
556	Pan_x000D_ (n=658)	16
557	Pan_x000D_ (n=658)	10
558	Pan_x000D_ (n=658)	15
559	Pan_x000D_ (n=658)	19
560	Pan_x000D_ (n=658)	12
561	Pan_x000D_ (n=658)	17
562	Pan_x000D_ (n=658)	14
563	Pan_x000D_ (n=658)	14
564	Pan_x000D_ (n=658)	10
565	Pan_x000D_ (n=658)	14
566	Pan_x000D_ (n=658)	15
567	Pan_x000D_ (n=658)	12
568	Pan_x000D_ (n=658)	16
569	Pan_x000D_ (n=658)	18
570	Pan_x000D_ (n=658)	16
571	Pan_x000D_ (n=658)	12
572	Pan_x000D_ (n=658)	19
573	Pan_x000D_ (n=658)	18
574	Pan_x000D_ (n=658)	20
575	Pan_x000D_ (n=658)	8
576	Pan_x000D_ (n=658)	15
577	Pan_x000D_ (n=658)	14
578	Pan_x000D_ (n=658)	17
579	Pan_x000D_ (n=658)	10
580	Pan_x000D_ (n=658)	15
581	Pan_x000D_ (n=658)	14
582	Pan_x000D_ (n=658)	11
583	Pan_x000D_ (n=658)	15
584	Pan_x000D_ (n=658)	15
585	Pan_x000D_ (n=658)	15
586	Pan_x000D_ (n=658)	12
587	Pan_x000D_ (n=658)	18
588	Pan_x000D_ (n=658)	16
589	Pan_x000D_ (n=658)	15
590	Pan_x000D_ (n=658)	13
591	Pan_x000D_ (n=658)	12
592	Pan_x000D_ (n=658)	19
593	Pan_x000D_ (n=658)	8
594	Pan_x000D_ (n=658)	12
595	Pan_x000D_ (n=658)	20
596	Pan_x000D_ (n=658)	9
597	Pan_x000D_ (n=658)	14
598	Pan_x000D_ (n=658)	15
599	Pan_x000D_ (n=658)	14
600	Pan_x000D_ (n=658)	11
601	Pan_x000D_ (n=658)	12
602	Pan_x000D_ (n=658)	12
603	Pan_x000D_ (n=658)	14
604	Pan_x000D_ (n=658)	11
605	Pan_x000D_ (n=658)	22
606	Pan_x000D_ (n=658)	14
607	Pan_x000D_ (n=658)	15
608	Pan_x000D_ (n=658)	13
609	Pan_x000D_ (n=658)	13
610	Pan_x000D_ (n=658)	12
611	Pan_x000D_ (n=658)	12
612	Pan_x000D_ (n=658)	14
613	Pan_x000D_ (n=658)	14
614	Pan_x000D_ (n=658)	12
615	Pan_x000D_ (n=658)	13
616	Pan_x000D_ (n=658)	12
617	Pan_x000D_ (n=658)	15
618	Pan_x000D_ (n=658)	11
619	Pan_x000D_ (n=658)	15
620	Pan_x000D_ (n=658)	13
621	Pan_x000D_ (n=658)	16
622	Pan_x000D_ (n=658)	19
623	Pan_x000D_ (n=658)	21
624	Pan_x000D_ (n=658)	13
625	Pan_x000D_ (n=658)	17
626	Pan_x000D_ (n=658)	16
627	Pan_x000D_ (n=658)	16
628	Pan_x000D_ (n=658)	12
629	Pan_x000D_ (n=658)	9
630	Pan_x000D_ (n=658)	9
631	Pan_x000D_ (n=658)	17
632	Pan_x000D_ (n=658)	11
633	Pan_x000D_ (n=658)	13
634	Pan_x000D_ (n=658)	18
635	Pan_x000D_ (n=658)	14
636	Pan_x000D_ (n=658)	17
637	Pan_x000D_ (n=658)	16
638	Pan_x000D_ (n=658)	12
639	Pan_x000D_ (n=658)	15
640	Pan_x000D_ (n=658)	13
641	Pan_x000D_ (n=658)	10
642	Pan_x000D_ (n=658)	13
643	Pan_x000D_ (n=658)	15
644	Pan_x000D_ (n=658)	14
645	Pan_x000D_ (n=658)	19
646	Pan_x000D_ (n=658)	16
647	Pan_x000D_ (n=658)	13
648	Pan_x000D_ (n=658)	13
649	Pan_x000D_ (n=658)	10
650	Pan_x000D_ (n=658)	18
651	Pan_x000D_ (n=658)	13
652	Pan_x000D_ (n=658)	10
653	Pan_x000D_ (n=658)	10
654	Pan_x000D_ (n=658)	11
655	Pan_x000D_ (n=658)	16
656	Pan_x000D_ (n=658)	20
657	Pan_x000D_ (n=658)	12
658	Pan_x000D_ (n=658)	15
659	Pan_x000D_ (n=658)	15
660	Pan_x000D_ (n=658)	15
661	Pan_x000D_ (n=658)	19
662	Pan_x000D_ (n=658)	20
663	Pan_x000D_ (n=658)	13
664	Pan_x000D_ (n=658)	21
665	Pan_x000D_ (n=658)	13
666	Pan_x000D_ (n=658)	8
667	Pan_x000D_ (n=658)	15
668	Pan_x000D_ (n=658)	17
669	Pan_x000D_ (n=658)	12
670	Pan_x000D_ (n=658)	16
671	Pan_x000D_ (n=658)	18
672	Pan_x000D_ (n=658)	11
673	Pan_x000D_ (n=658)	14
674	Pan_x000D_ (n=658)	13
675	Pan_x000D_ (n=658)	15
676	Pan_x000D_ (n=658)	12
677	Pan_x000D_ (n=658)	17
678	Pan_x000D_ (n=658)	10
679	Pan_x000D_ (n=658)	19
680	Pan_x000D_ (n=658)	14
681	Pan_x000D_ (n=658)	13
682	Pan_x000D_ (n=658)	21
683	Pan_x000D_ (n=658)	14
684	Pan_x000D_ (n=658)	16
685	Pan_x000D_ (n=658)	14
686	Pan_x000D_ (n=658)	16
687	Pan_x000D_ (n=658)	14
688	Pan_x000D_ (n=658)	17
689	Pan_x000D_ (n=658)	21
690	Pan_x000D_ (n=658)	18
691	Pan_x000D_ (n=658)	15
692	Pan_x000D_ (n=658)	14
693	Pan_x000D_ (n=658)	15
694	Pan_x000D_ (n=658)	19
695	Pan_x000D_ (n=658)	15
696	Pan_x000D_ (n=658)	13
697	Pan_x000D_ (n=658)	18
698	Pan_x000D_ (n=658)	15
699	Pan_x000D_ (n=658)	12
700	Pan_x000D_ (n=658)	15
701	Pan_x000D_ (n=658)	14
702	Pan_x000D_ (n=658)	12
703	Pan_x000D_ (n=658)	17
704	Pan_x000D_ (n=658)	17
705	Pan_x000D_ (n=658)	10
706	Pan_x000D_ (n=658)	10
707	Pan_x000D_ (n=658)	14
708	Pan_x000D_ (n=658)	8
709	Pan_x000D_ (n=658)	11
710	Pan_x000D_ (n=658)	10
711	Pan_x000D_ (n=658)	17
712	Pan_x000D_ (n=658)	11
713	Pan_x000D_ (n=658)	20
714	Pan_x000D_ (n=658)	19
715	Pan_x000D_ (n=658)	18
716	Pan_x000D_ (n=658)	13
717	Pan_x000D_ (n=658)	19
718	Pan_x000D_ (n=658)	14
719	Pan_x000D_ (n=658)	11
720	Pan_x000D_ (n=658)	18
721	Pan_x000D_ (n=658)	16
722	Pan_x000D_ (n=658)	14
723	Pan_x000D_ (n=658)	11
724	Pan_x000D_ (n=658)	21
725	Pan_x000D_ (n=658)	13
726	Pan_x000D_ (n=658)	14
727	Pan_x000D_ (n=658)	16
728	Pan_x000D_ (n=658)	18
729	Pan_x000D_ (n=658)	14
730	Pan_x000D_ (n=658)	18
731	Pan_x000D_ (n=658)	21
732	Pan_x000D_ (n=658)	15
733	Pan_x000D_ (n=658)	8
734	Pan_x000D_ (n=658)	22
735	Pan_x000D_ (n=658)	8
736	Pan_x000D_ (n=658)	18
737	Pan_x000D_ (n=658)	26
738	Pan_x000D_ (n=658)	15
739	Pan_x000D_ (n=658)	22
740	Pan_x000D_ (n=658)	10
741	Pan_x000D_ (n=658)	16
742	Pan_x000D_ (n=658)	12
743	Pan_x000D_ (n=658)	12
744	Pan_x000D_ (n=658)	12
745	Pan_x000D_ (n=658)	14
746	Pan_x000D_ (n=658)	19
747	Pan_x000D_ (n=658)	9
748	Pan_x000D_ (n=658)	15
749	Pan_x000D_ (n=658)	12
750	Pan_x000D_ (n=658)	20
751	Pan_x000D_ (n=658)	14
752	Pan_x000D_ (n=658)	8
753	Pan_x000D_ (n=658)	13
754	Pan_x000D_ (n=658)	15
755	Pan_x000D_ (n=658)	13
756	Pan_x000D_ (n=658)	19
757	Pan_x000D_ (n=658)	14
758	Pan_x000D_ (n=658)	13
759	Pan_x000D_ (n=658)	10
760	Pan_x000D_ (n=658)	18
761	Pan_x000D_ (n=658)	6
762	Pan_x000D_ (n=658)	12
763	Pan_x000D_ (n=658)	19
764	Pan_x000D_ (n=658)	14
765	Pan_x000D_ (n=658)	11
766	Pan_x000D_ (n=658)	17
767	Pan_x000D_ (n=658)	20
768	Pan_x000D_ (n=658)	14
769	Pan_x000D_ (n=658)	12
770	Pan_x000D_ (n=658)	16
771	Pan_x000D_ (n=658)	14
772	Pan_x000D_ (n=658)	11
773	Pan_x000D_ (n=658)	17
774	Pan_x000D_ (n=658)	11
775	Pan_x000D_ (n=658)	14
776	Pan_x000D_ (n=658)	14
777	Pan_x000D_ (n=658)	13
778	Pan_x000D_ (n=658)	17
779	Pan_x000D_ (n=658)	11
780	Pan_x000D_ (n=658)	18
781	Pan_x000D_ (n=658)	16
782	Pan_x000D_ (n=658)	14
783	Pan_x000D_ (n=658)	17
784	Pan_x000D_ (n=658)	16
785	Pan_x000D_ (n=658)	16
786	Pan_x000D_ (n=658)	20
787	Pan_x000D_ (n=658)	17
788	Pan_x000D_ (n=658)	14
789	Pan_x000D_ (n=658)	15
790	Pan_x000D_ (n=658)	11
791	Pan_x000D_ (n=658)	17
792	Pan_x000D_ (n=658)	19
793	Pan_x000D_ (n=658)	14
794	Pan_x000D_ (n=658)	17
795	Pan_x000D_ (n=658)	11
796	Pan_x000D_ (n=658)	12
797	Pan_x000D_ (n=658)	23
798	Pan_x000D_ (n=658)	16
799	Pan_x000D_ (n=658)	19
800	Pan_x000D_ (n=658)	13
801	Pan_x000D_ (n=658)	12
802	Pan_x000D_ (n=658)	11
803	Pan_x000D_ (n=658)	10
804	Pan_x000D_ (n=658)	16
805	Pan_x000D_ (n=658)	13
806	Pan_x000D_ (n=658)	16
807	Pan_x000D_ (n=658)	17
808	Pan_x000D_ (n=658)	18
809	Pan_x000D_ (n=658)	11
810	Pan_x000D_ (n=658)	17
811	Pan_x000D_ (n=658)	10
812	Pan_x000D_ (n=658)	11
813	Pan_x000D_ (n=658)	19
814	Pan_x000D_ (n=658)	20
815	Pan_x000D_ (n=658)	11
816	Pan_x000D_ (n=658)	17
817	Pan_x000D_ (n=658)	16
818	Pan_x000D_ (n=658)	7
819	Pan_x000D_ (n=658)	19
820	Pan_x000D_ (n=658)	15
821	Pan_x000D_ (n=658)	12
822	Pan_x000D_ (n=658)	15
823	Pan_x000D_ (n=658)	14
824	Pan_x000D_ (n=658)	13
825	Pan_x000D_ (n=658)	13
826	Pan_x000D_ (n=658)	12
827	Pan_x000D_ (n=658)	12
828	Pan_x000D_ (n=658)	16
829	Pan_x000D_ (n=658)	10
830	Pan_x000D_ (n=658)	14
831	Pan_x000D_ (n=658)	9
832	Pan_x000D_ (n=658)	16
833	Pan_x000D_ (n=658)	13
834	Pan_x000D_ (n=658)	11
835	Pan_x000D_ (n=658)	20
836	Pan_x000D_ (n=658)	13
837	Pan_x000D_ (n=658)	7
838	Pan_x000D_ (n=658)	14
839	Pan_x000D_ (n=658)	8
840	Pan_x000D_ (n=658)	12
841	Pan_x000D_ (n=658)	12
842	Pan_x000D_ (n=658)	14
843	Pan_x000D_ (n=658)	15
844	Pan_x000D_ (n=658)	15
845	Pan_x000D_ (n=658)	17
846	Pan_x000D_ (n=658)	8
847	Pan_x000D_ (n=658)	16
848	Pan_x000D_ (n=658)	16
849	Pan_x000D_ (n=658)	11
850	Pan_x000D_ (n=658)	15
851	Pan_x000D_ (n=658)	10
852	Pan_x000D_ (n=658)	11
853	Pan_x000D_ (n=658)	19
854	Pan_x000D_ (n=658)	13
855	Pan_x000D_ (n=658)	10
856	Pan_x000D_ (n=658)	10
857	Pan_x000D_ (n=658)	15
858	Pan_x000D_ (n=658)	22
859	Pan_x000D_ (n=658)	14
860	Pan_x000D_ (n=658)	9
861	Pan_x000D_ (n=658)	19
862	Pan_x000D_ (n=658)	19
863	Pan_x000D_ (n=658)	11
864	Pan_x000D_ (n=658)	21
865	Pan_x000D_ (n=658)	17
866	Pan_x000D_ (n=658)	21
867	Pan_x000D_ (n=658)	20
868	Pan_x000D_ (n=658)	11
869	Pan_x000D_ (n=658)	18
870	Pan_x000D_ (n=658)	17
871	Pan_x000D_ (n=658)	14
872	Pan_x000D_ (n=658)	14
873	Pan_x000D_ (n=658)	14
874	Pan_x000D_ (n=658)	18
875	Pan_x000D_ (n=658)	21
876	Pan_x000D_ (n=658)	15
877	Pan_x000D_ (n=658)	15
878	Pan_x000D_ (n=658)	19
879	Pan_x000D_ (n=658)	15
880	Pan_x000D_ (n=658)	12
881	Pan_x000D_ (n=658)	13
882	Pan_x000D_ (n=658)	7
883	Pan_x000D_ (n=658)	9
884	Pan_x000D_ (n=658)	16
885	Pan_x000D_ (n=658)	11
886	Pan_x000D_ (n=658)	13
887	Pan_x000D_ (n=658)	13
888	Pan_x000D_ (n=658)	14
889	Pan_x000D_ (n=658)	15
890	Pan_x000D_ (n=658)	10
891	Pan_x000D_ (n=658)	15
892	Pan_x000D_ (n=658)	9
893	Pan_x000D_ (n=658)	17
894	Pan_x000D_ (n=658)	13
895	Pan_x000D_ (n=658)	20
896	Pan_x000D_ (n=658)	14
897	Pan_x000D_ (n=658)	12
898	Pan_x000D_ (n=658)	10
899	Pan_x000D_ (n=658)	20
900	Pan_x000D_ (n=658)	18
901	Pan_x000D_ (n=658)	26
902	Pan_x000D_ (n=658)	11
903	Pan_x000D_ (n=658)	11
904	Pan_x000D_ (n=658)	10
905	Pan_x000D_ (n=658)	17
906	Pan_x000D_ (n=658)	14
907	Pan_x000D_ (n=658)	10
908	Pan_x000D_ (n=658)	13
909	Pan_x000D_ (n=658)	16
910	Pan_x000D_ (n=658)	12
911	Pan_x000D_ (n=658)	12
912	Pan_x000D_ (n=658)	7
913	Pan_x000D_ (n=658)	15
914	Pan_x000D_ (n=658)	15
915	Pan_x000D_ (n=658)	16
916	Pan_x000D_ (n=658)	16
917	Pan_x000D_ (n=658)	16
918	Pan_x000D_ (n=658)	18
919	Pan_x000D_ (n=658)	18
920	Pan_x000D_ (n=658)	13
921	Pan_x000D_ (n=658)	14
922	Pan_x000D_ (n=658)	13
923	Pan_x000D_ (n=658)	13
924	Pan_x000D_ (n=658)	18
925	Pan_x000D_ (n=658)	17
926	Pan_x000D_ (n=658)	19
927	Pan_x000D_ (n=658)	13
928	Pan_x000D_ (n=658)	12
929	Pan_x000D_ (n=658)	15
930	Pan_x000D_ (n=658)	13
931	Pan_x000D_ (n=658)	15
932	Pan_x000D_ (n=658)	14
933	Pan_x000D_ (n=658)	12
934	Pan_x000D_ (n=658)	13
935	Pan_x000D_ (n=658)	11
936	Pan_x000D_ (n=658)	9
937	Pan_x000D_ (n=658)	10
938	Pan_x000D_ (n=658)	12
939	Pan_x000D_ (n=658)	13
940	Pan_x000D_ (n=658)	8
941	Pan_x000D_ (n=658)	18
942	Pan_x000D_ (n=658)	19
943	Pan_x000D_ (n=658)	15
944	Pan_x000D_ (n=658)	16
945	Pan_x000D_ (n=658)	12
946	Pan_x000D_ (n=658)	13
947	Pan_x000D_ (n=658)	16
948	Pan_x000D_ (n=658)	16
949	Pan_x000D_ (n=658)	16
950	Pan_x000D_ (n=658)	11
951	Pan_x000D_ (n=658)	12
952	Pan_x000D_ (n=658)	10
953	Pan_x000D_ (n=658)	17
954	Pan_x000D_ (n=658)	22
955	Pan_x000D_ (n=658)	14
956	Pan_x000D_ (n=658)	11
957	Pan_x000D_ (n=658)	13
958	Pan_x000D_ (n=658)	17
959	Pan_x000D_ (n=658)	15
960	Pan_x000D_ (n=658)	17
961	Pan_x000D_ (n=658)	16
962	Pan_x000D_ (n=658)	19
963	Pan_x000D_ (n=658)	11
964	Pan_x000D_ (n=658)	11
965	Pan_x000D_ (n=658)	14
966	Pan_x000D_ (n=658)	18
967	Pan_x000D_ (n=658)	7
968	Pan_x000D_ (n=658)	19
969	Pan_x000D_ (n=658)	15
970	Pan_x000D_ (n=658)	14
971	Pan_x000D_ (n=658)	16
972	Pan_x000D_ (n=658)	12
973	Pan_x000D_ (n=658)	19
974	Pan_x000D_ (n=658)	10
975	Pan_x000D_ (n=658)	7
976	Pan_x000D_ (n=658)	26
977	Pan_x000D_ (n=658)	6
978	Pan_x000D_ (n=658)	13
979	Pan_x000D_ (n=658)	16
980	Pan_x000D_ (n=658)	12
981	Pan_x000D_ (n=658)	17
982	Pan_x000D_ (n=658)	12
983	Pan_x000D_ (n=658)	7
984	Pan_x000D_ (n=658)	8
985	Pan_x000D_ (n=658)	15
986	Pan_x000D_ (n=658)	20
987	Pan_x000D_ (n=658)	9
988	Pan_x000D_ (n=658)	17
989	Pan_x000D_ (n=658)	17
990	Pan_x000D_ (n=658)	9
991	Pan_x000D_ (n=658)	16
992	Pan_x000D_ (n=658)	16
993	Pan_x000D_ (n=658)	12
994	Pan_x000D_ (n=658)	19
995	Pan_x000D_ (n=658)	20
996	Pan_x000D_ (n=658)	9
997	Pan_x000D_ (n=658)	14
998	Pan_x000D_ (n=658)	15
999	Pan_x000D_ (n=658)	15
1000	Pan_x000D_ (n=658)	15
1	Lung_x000D_ (n=380)	11
2	Lung_x000D_ (n=380)	13
3	Lung_x000D_ (n=380)	11
4	Lung_x000D_ (n=380)	11
5	Lung_x000D_ (n=380)	10
6	Lung_x000D_ (n=380)	15
7	Lung_x000D_ (n=380)	20
8	Lung_x000D_ (n=380)	14
9	Lung_x000D_ (n=380)	13
10	Lung_x000D_ (n=380)	6
11	Lung_x000D_ (n=380)	10
12	Lung_x000D_ (n=380)	11
13	Lung_x000D_ (n=380)	10
14	Lung_x000D_ (n=380)	7
15	Lung_x000D_ (n=380)	13
16	Lung_x000D_ (n=380)	9
17	Lung_x000D_ (n=380)	16
18	Lung_x000D_ (n=380)	11
19	Lung_x000D_ (n=380)	11
20	Lung_x000D_ (n=380)	15
21	Lung_x000D_ (n=380)	14
22	Lung_x000D_ (n=380)	13
23	Lung_x000D_ (n=380)	12
24	Lung_x000D_ (n=380)	13
25	Lung_x000D_ (n=380)	15
26	Lung_x000D_ (n=380)	6
27	Lung_x000D_ (n=380)	20
28	Lung_x000D_ (n=380)	8
29	Lung_x000D_ (n=380)	9
30	Lung_x000D_ (n=380)	10
31	Lung_x000D_ (n=380)	15
32	Lung_x000D_ (n=380)	10
33	Lung_x000D_ (n=380)	11
34	Lung_x000D_ (n=380)	9
35	Lung_x000D_ (n=380)	20
36	Lung_x000D_ (n=380)	10
37	Lung_x000D_ (n=380)	11
38	Lung_x000D_ (n=380)	13
39	Lung_x000D_ (n=380)	11
40	Lung_x000D_ (n=380)	15
41	Lung_x000D_ (n=380)	12
42	Lung_x000D_ (n=380)	6
43	Lung_x000D_ (n=380)	8
44	Lung_x000D_ (n=380)	15
45	Lung_x000D_ (n=380)	11
46	Lung_x000D_ (n=380)	11
47	Lung_x000D_ (n=380)	11
48	Lung_x000D_ (n=380)	11
49	Lung_x000D_ (n=380)	19
50	Lung_x000D_ (n=380)	21
51	Lung_x000D_ (n=380)	11
52	Lung_x000D_ (n=380)	15
53	Lung_x000D_ (n=380)	9
54	Lung_x000D_ (n=380)	5
55	Lung_x000D_ (n=380)	14
56	Lung_x000D_ (n=380)	12
57	Lung_x000D_ (n=380)	15
58	Lung_x000D_ (n=380)	10
59	Lung_x000D_ (n=380)	17
60	Lung_x000D_ (n=380)	10
61	Lung_x000D_ (n=380)	5
62	Lung_x000D_ (n=380)	16
63	Lung_x000D_ (n=380)	10
64	Lung_x000D_ (n=380)	10
65	Lung_x000D_ (n=380)	14
66	Lung_x000D_ (n=380)	15
67	Lung_x000D_ (n=380)	16
68	Lung_x000D_ (n=380)	7
69	Lung_x000D_ (n=380)	18
70	Lung_x000D_ (n=380)	16
71	Lung_x000D_ (n=380)	13
72	Lung_x000D_ (n=380)	18
73	Lung_x000D_ (n=380)	14
74	Lung_x000D_ (n=380)	16
75	Lung_x000D_ (n=380)	17
76	Lung_x000D_ (n=380)	11
77	Lung_x000D_ (n=380)	14
78	Lung_x000D_ (n=380)	12
79	Lung_x000D_ (n=380)	12
80	Lung_x000D_ (n=380)	17
81	Lung_x000D_ (n=380)	12
82	Lung_x000D_ (n=380)	15
83	Lung_x000D_ (n=380)	14
84	Lung_x000D_ (n=380)	11
85	Lung_x000D_ (n=380)	15
86	Lung_x000D_ (n=380)	12
87	Lung_x000D_ (n=380)	6
88	Lung_x000D_ (n=380)	14
89	Lung_x000D_ (n=380)	13
90	Lung_x000D_ (n=380)	12
91	Lung_x000D_ (n=380)	15
92	Lung_x000D_ (n=380)	5
93	Lung_x000D_ (n=380)	9
94	Lung_x000D_ (n=380)	14
95	Lung_x000D_ (n=380)	6
96	Lung_x000D_ (n=380)	9
97	Lung_x000D_ (n=380)	9
98	Lung_x000D_ (n=380)	15
99	Lung_x000D_ (n=380)	13
100	Lung_x000D_ (n=380)	11
101	Lung_x000D_ (n=380)	8
102	Lung_x000D_ (n=380)	3
103	Lung_x000D_ (n=380)	13
104	Lung_x000D_ (n=380)	11
105	Lung_x000D_ (n=380)	11
106	Lung_x000D_ (n=380)	8
107	Lung_x000D_ (n=380)	13
108	Lung_x000D_ (n=380)	9
109	Lung_x000D_ (n=380)	11
110	Lung_x000D_ (n=380)	9
111	Lung_x000D_ (n=380)	12
112	Lung_x000D_ (n=380)	7
113	Lung_x000D_ (n=380)	9
114	Lung_x000D_ (n=380)	11
115	Lung_x000D_ (n=380)	7
116	Lung_x000D_ (n=380)	9
117	Lung_x000D_ (n=380)	10
118	Lung_x000D_ (n=380)	9
119	Lung_x000D_ (n=380)	11
120	Lung_x000D_ (n=380)	10
121	Lung_x000D_ (n=380)	17
122	Lung_x000D_ (n=380)	14
123	Lung_x000D_ (n=380)	11
124	Lung_x000D_ (n=380)	11
125	Lung_x000D_ (n=380)	20
126	Lung_x000D_ (n=380)	10
127	Lung_x000D_ (n=380)	17
128	Lung_x000D_ (n=380)	12
129	Lung_x000D_ (n=380)	10
130	Lung_x000D_ (n=380)	13
131	Lung_x000D_ (n=380)	13
132	Lung_x000D_ (n=380)	9
133	Lung_x000D_ (n=380)	6
134	Lung_x000D_ (n=380)	12
135	Lung_x000D_ (n=380)	9
136	Lung_x000D_ (n=380)	13
137	Lung_x000D_ (n=380)	7
138	Lung_x000D_ (n=380)	17
139	Lung_x000D_ (n=380)	12
140	Lung_x000D_ (n=380)	14
141	Lung_x000D_ (n=380)	13
142	Lung_x000D_ (n=380)	14
143	Lung_x000D_ (n=380)	8
144	Lung_x000D_ (n=380)	11
145	Lung_x000D_ (n=380)	10
146	Lung_x000D_ (n=380)	8
147	Lung_x000D_ (n=380)	16
148	Lung_x000D_ (n=380)	12
149	Lung_x000D_ (n=380)	15
150	Lung_x000D_ (n=380)	11
151	Lung_x000D_ (n=380)	11
152	Lung_x000D_ (n=380)	7
153	Lung_x000D_ (n=380)	12
154	Lung_x000D_ (n=380)	13
155	Lung_x000D_ (n=380)	13
156	Lung_x000D_ (n=380)	10
157	Lung_x000D_ (n=380)	8
158	Lung_x000D_ (n=380)	12
159	Lung_x000D_ (n=380)	11
160	Lung_x000D_ (n=380)	11
161	Lung_x000D_ (n=380)	12
162	Lung_x000D_ (n=380)	9
163	Lung_x000D_ (n=380)	14
164	Lung_x000D_ (n=380)	19
165	Lung_x000D_ (n=380)	13
166	Lung_x000D_ (n=380)	13
167	Lung_x000D_ (n=380)	9
168	Lung_x000D_ (n=380)	11
169	Lung_x000D_ (n=380)	11
170	Lung_x000D_ (n=380)	13
171	Lung_x000D_ (n=380)	11
172	Lung_x000D_ (n=380)	14
173	Lung_x000D_ (n=380)	7
174	Lung_x000D_ (n=380)	11
175	Lung_x000D_ (n=380)	9
176	Lung_x000D_ (n=380)	11
177	Lung_x000D_ (n=380)	8
178	Lung_x000D_ (n=380)	11
179	Lung_x000D_ (n=380)	10
180	Lung_x000D_ (n=380)	18
181	Lung_x000D_ (n=380)	18
182	Lung_x000D_ (n=380)	9
183	Lung_x000D_ (n=380)	12
184	Lung_x000D_ (n=380)	11
185	Lung_x000D_ (n=380)	7
186	Lung_x000D_ (n=380)	10
187	Lung_x000D_ (n=380)	9
188	Lung_x000D_ (n=380)	9
189	Lung_x000D_ (n=380)	15
190	Lung_x000D_ (n=380)	10
191	Lung_x000D_ (n=380)	11
192	Lung_x000D_ (n=380)	12
193	Lung_x000D_ (n=380)	14
194	Lung_x000D_ (n=380)	14
195	Lung_x000D_ (n=380)	9
196	Lung_x000D_ (n=380)	17
197	Lung_x000D_ (n=380)	13
198	Lung_x000D_ (n=380)	14
199	Lung_x000D_ (n=380)	12
200	Lung_x000D_ (n=380)	7
201	Lung_x000D_ (n=380)	14
202	Lung_x000D_ (n=380)	9
203	Lung_x000D_ (n=380)	11
204	Lung_x000D_ (n=380)	13
205	Lung_x000D_ (n=380)	12
206	Lung_x000D_ (n=380)	14
207	Lung_x000D_ (n=380)	14
208	Lung_x000D_ (n=380)	11
209	Lung_x000D_ (n=380)	15
210	Lung_x000D_ (n=380)	10
211	Lung_x000D_ (n=380)	9
212	Lung_x000D_ (n=380)	12
213	Lung_x000D_ (n=380)	12
214	Lung_x000D_ (n=380)	13
215	Lung_x000D_ (n=380)	14
216	Lung_x000D_ (n=380)	14
217	Lung_x000D_ (n=380)	9
218	Lung_x000D_ (n=380)	9
219	Lung_x000D_ (n=380)	10
220	Lung_x000D_ (n=380)	14
221	Lung_x000D_ (n=380)	13
222	Lung_x000D_ (n=380)	13
223	Lung_x000D_ (n=380)	10
224	Lung_x000D_ (n=380)	13
225	Lung_x000D_ (n=380)	9
226	Lung_x000D_ (n=380)	14
227	Lung_x000D_ (n=380)	11
228	Lung_x000D_ (n=380)	13
229	Lung_x000D_ (n=380)	8
230	Lung_x000D_ (n=380)	11
231	Lung_x000D_ (n=380)	12
232	Lung_x000D_ (n=380)	11
233	Lung_x000D_ (n=380)	11
234	Lung_x000D_ (n=380)	10
235	Lung_x000D_ (n=380)	15
236	Lung_x000D_ (n=380)	11
237	Lung_x000D_ (n=380)	9
238	Lung_x000D_ (n=380)	21
239	Lung_x000D_ (n=380)	16
240	Lung_x000D_ (n=380)	4
241	Lung_x000D_ (n=380)	10
242	Lung_x000D_ (n=380)	8
243	Lung_x000D_ (n=380)	10
244	Lung_x000D_ (n=380)	10
245	Lung_x000D_ (n=380)	14
246	Lung_x000D_ (n=380)	12
247	Lung_x000D_ (n=380)	13
248	Lung_x000D_ (n=380)	12
249	Lung_x000D_ (n=380)	15
250	Lung_x000D_ (n=380)	12
251	Lung_x000D_ (n=380)	9
252	Lung_x000D_ (n=380)	8
253	Lung_x000D_ (n=380)	14
254	Lung_x000D_ (n=380)	8
255	Lung_x000D_ (n=380)	12
256	Lung_x000D_ (n=380)	13
257	Lung_x000D_ (n=380)	12
258	Lung_x000D_ (n=380)	12
259	Lung_x000D_ (n=380)	16
260	Lung_x000D_ (n=380)	8
261	Lung_x000D_ (n=380)	12
262	Lung_x000D_ (n=380)	13
263	Lung_x000D_ (n=380)	13
264	Lung_x000D_ (n=380)	10
265	Lung_x000D_ (n=380)	14
266	Lung_x000D_ (n=380)	5
267	Lung_x000D_ (n=380)	5
268	Lung_x000D_ (n=380)	16
269	Lung_x000D_ (n=380)	11
270	Lung_x000D_ (n=380)	13
271	Lung_x000D_ (n=380)	13
272	Lung_x000D_ (n=380)	13
273	Lung_x000D_ (n=380)	17
274	Lung_x000D_ (n=380)	7
275	Lung_x000D_ (n=380)	15
276	Lung_x000D_ (n=380)	12
277	Lung_x000D_ (n=380)	12
278	Lung_x000D_ (n=380)	9
279	Lung_x000D_ (n=380)	8
280	Lung_x000D_ (n=380)	10
281	Lung_x000D_ (n=380)	12
282	Lung_x000D_ (n=380)	8
283	Lung_x000D_ (n=380)	18
284	Lung_x000D_ (n=380)	9
285	Lung_x000D_ (n=380)	13
286	Lung_x000D_ (n=380)	13
287	Lung_x000D_ (n=380)	11
288	Lung_x000D_ (n=380)	13
289	Lung_x000D_ (n=380)	11
290	Lung_x000D_ (n=380)	7
291	Lung_x000D_ (n=380)	16
292	Lung_x000D_ (n=380)	11
293	Lung_x000D_ (n=380)	12
294	Lung_x000D_ (n=380)	12
295	Lung_x000D_ (n=380)	8
296	Lung_x000D_ (n=380)	13
297	Lung_x000D_ (n=380)	7
298	Lung_x000D_ (n=380)	12
299	Lung_x000D_ (n=380)	14
300	Lung_x000D_ (n=380)	7
301	Lung_x000D_ (n=380)	12
302	Lung_x000D_ (n=380)	11
303	Lung_x000D_ (n=380)	7
304	Lung_x000D_ (n=380)	11
305	Lung_x000D_ (n=380)	9
306	Lung_x000D_ (n=380)	17
307	Lung_x000D_ (n=380)	10
308	Lung_x000D_ (n=380)	10
309	Lung_x000D_ (n=380)	11
310	Lung_x000D_ (n=380)	11
311	Lung_x000D_ (n=380)	8
312	Lung_x000D_ (n=380)	13
313	Lung_x000D_ (n=380)	16
314	Lung_x000D_ (n=380)	12
315	Lung_x000D_ (n=380)	11
316	Lung_x000D_ (n=380)	12
317	Lung_x000D_ (n=380)	10
318	Lung_x000D_ (n=380)	15
319	Lung_x000D_ (n=380)	13
320	Lung_x000D_ (n=380)	16
321	Lung_x000D_ (n=380)	7
322	Lung_x000D_ (n=380)	13
323	Lung_x000D_ (n=380)	15
324	Lung_x000D_ (n=380)	5
325	Lung_x000D_ (n=380)	10
326	Lung_x000D_ (n=380)	6
327	Lung_x000D_ (n=380)	14
328	Lung_x000D_ (n=380)	14
329	Lung_x000D_ (n=380)	7
330	Lung_x000D_ (n=380)	12
331	Lung_x000D_ (n=380)	9
332	Lung_x000D_ (n=380)	9
333	Lung_x000D_ (n=380)	16
334	Lung_x000D_ (n=380)	12
335	Lung_x000D_ (n=380)	8
336	Lung_x000D_ (n=380)	8
337	Lung_x000D_ (n=380)	6
338	Lung_x000D_ (n=380)	13
339	Lung_x000D_ (n=380)	13
340	Lung_x000D_ (n=380)	5
341	Lung_x000D_ (n=380)	19
342	Lung_x000D_ (n=380)	15
343	Lung_x000D_ (n=380)	8
344	Lung_x000D_ (n=380)	9
345	Lung_x000D_ (n=380)	17
346	Lung_x000D_ (n=380)	4
347	Lung_x000D_ (n=380)	13
348	Lung_x000D_ (n=380)	12
349	Lung_x000D_ (n=380)	10
350	Lung_x000D_ (n=380)	14
351	Lung_x000D_ (n=380)	20
352	Lung_x000D_ (n=380)	12
353	Lung_x000D_ (n=380)	9
354	Lung_x000D_ (n=380)	11
355	Lung_x000D_ (n=380)	9
356	Lung_x000D_ (n=380)	8
357	Lung_x000D_ (n=380)	15
358	Lung_x000D_ (n=380)	10
359	Lung_x000D_ (n=380)	11
360	Lung_x000D_ (n=380)	10
361	Lung_x000D_ (n=380)	9
362	Lung_x000D_ (n=380)	11
363	Lung_x000D_ (n=380)	17
364	Lung_x000D_ (n=380)	16
365	Lung_x000D_ (n=380)	11
366	Lung_x000D_ (n=380)	8
367	Lung_x000D_ (n=380)	11
368	Lung_x000D_ (n=380)	14
369	Lung_x000D_ (n=380)	16
370	Lung_x000D_ (n=380)	14
371	Lung_x000D_ (n=380)	11
372	Lung_x000D_ (n=380)	12
373	Lung_x000D_ (n=380)	3
374	Lung_x000D_ (n=380)	12
375	Lung_x000D_ (n=380)	11
376	Lung_x000D_ (n=380)	15
377	Lung_x000D_ (n=380)	12
378	Lung_x000D_ (n=380)	15
379	Lung_x000D_ (n=380)	11
380	Lung_x000D_ (n=380)	9
381	Lung_x000D_ (n=380)	13
382	Lung_x000D_ (n=380)	7
383	Lung_x000D_ (n=380)	8
384	Lung_x000D_ (n=380)	7
385	Lung_x000D_ (n=380)	11
386	Lung_x000D_ (n=380)	13
387	Lung_x000D_ (n=380)	7
388	Lung_x000D_ (n=380)	16
389	Lung_x000D_ (n=380)	9
390	Lung_x000D_ (n=380)	10
391	Lung_x000D_ (n=380)	7
392	Lung_x000D_ (n=380)	16
393	Lung_x000D_ (n=380)	12
394	Lung_x000D_ (n=380)	10
395	Lung_x000D_ (n=380)	4
396	Lung_x000D_ (n=380)	10
397	Lung_x000D_ (n=380)	14
398	Lung_x000D_ (n=380)	13
399	Lung_x000D_ (n=380)	9
400	Lung_x000D_ (n=380)	8
401	Lung_x000D_ (n=380)	18
402	Lung_x000D_ (n=380)	12
403	Lung_x000D_ (n=380)	9
404	Lung_x000D_ (n=380)	8
405	Lung_x000D_ (n=380)	7
406	Lung_x000D_ (n=380)	17
407	Lung_x000D_ (n=380)	7
408	Lung_x000D_ (n=380)	11
409	Lung_x000D_ (n=380)	10
410	Lung_x000D_ (n=380)	10
411	Lung_x000D_ (n=380)	12
412	Lung_x000D_ (n=380)	9
413	Lung_x000D_ (n=380)	16
414	Lung_x000D_ (n=380)	14
415	Lung_x000D_ (n=380)	8
416	Lung_x000D_ (n=380)	11
417	Lung_x000D_ (n=380)	10
418	Lung_x000D_ (n=380)	20
419	Lung_x000D_ (n=380)	14
420	Lung_x000D_ (n=380)	14
421	Lung_x000D_ (n=380)	11
422	Lung_x000D_ (n=380)	15
423	Lung_x000D_ (n=380)	12
424	Lung_x000D_ (n=380)	11
425	Lung_x000D_ (n=380)	15
426	Lung_x000D_ (n=380)	19
427	Lung_x000D_ (n=380)	9
428	Lung_x000D_ (n=380)	11
429	Lung_x000D_ (n=380)	13
430	Lung_x000D_ (n=380)	11
431	Lung_x000D_ (n=380)	10
432	Lung_x000D_ (n=380)	13
433	Lung_x000D_ (n=380)	7
434	Lung_x000D_ (n=380)	18
435	Lung_x000D_ (n=380)	14
436	Lung_x000D_ (n=380)	7
437	Lung_x000D_ (n=380)	14
438	Lung_x000D_ (n=380)	17
439	Lung_x000D_ (n=380)	17
440	Lung_x000D_ (n=380)	6
441	Lung_x000D_ (n=380)	9
442	Lung_x000D_ (n=380)	9
443	Lung_x000D_ (n=380)	17
444	Lung_x000D_ (n=380)	13
445	Lung_x000D_ (n=380)	13
446	Lung_x000D_ (n=380)	10
447	Lung_x000D_ (n=380)	9
448	Lung_x000D_ (n=380)	10
449	Lung_x000D_ (n=380)	12
450	Lung_x000D_ (n=380)	13
451	Lung_x000D_ (n=380)	11
452	Lung_x000D_ (n=380)	11
453	Lung_x000D_ (n=380)	11
454	Lung_x000D_ (n=380)	8
455	Lung_x000D_ (n=380)	15
456	Lung_x000D_ (n=380)	8
457	Lung_x000D_ (n=380)	13
458	Lung_x000D_ (n=380)	9
459	Lung_x000D_ (n=380)	9
460	Lung_x000D_ (n=380)	12
461	Lung_x000D_ (n=380)	11
462	Lung_x000D_ (n=380)	13
463	Lung_x000D_ (n=380)	8
464	Lung_x000D_ (n=380)	8
465	Lung_x000D_ (n=380)	8
466	Lung_x000D_ (n=380)	9
467	Lung_x000D_ (n=380)	5
468	Lung_x000D_ (n=380)	12
469	Lung_x000D_ (n=380)	5
470	Lung_x000D_ (n=380)	13
471	Lung_x000D_ (n=380)	13
472	Lung_x000D_ (n=380)	13
473	Lung_x000D_ (n=380)	9
474	Lung_x000D_ (n=380)	5
475	Lung_x000D_ (n=380)	7
476	Lung_x000D_ (n=380)	14
477	Lung_x000D_ (n=380)	13
478	Lung_x000D_ (n=380)	10
479	Lung_x000D_ (n=380)	7
480	Lung_x000D_ (n=380)	16
481	Lung_x000D_ (n=380)	10
482	Lung_x000D_ (n=380)	14
483	Lung_x000D_ (n=380)	5
484	Lung_x000D_ (n=380)	11
485	Lung_x000D_ (n=380)	9
486	Lung_x000D_ (n=380)	11
487	Lung_x000D_ (n=380)	15
488	Lung_x000D_ (n=380)	17
489	Lung_x000D_ (n=380)	11
490	Lung_x000D_ (n=380)	14
491	Lung_x000D_ (n=380)	12
492	Lung_x000D_ (n=380)	12
493	Lung_x000D_ (n=380)	16
494	Lung_x000D_ (n=380)	9
495	Lung_x000D_ (n=380)	14
496	Lung_x000D_ (n=380)	11
497	Lung_x000D_ (n=380)	6
498	Lung_x000D_ (n=380)	11
499	Lung_x000D_ (n=380)	12
500	Lung_x000D_ (n=380)	8
501	Lung_x000D_ (n=380)	13
502	Lung_x000D_ (n=380)	13
503	Lung_x000D_ (n=380)	17
504	Lung_x000D_ (n=380)	15
505	Lung_x000D_ (n=380)	11
506	Lung_x000D_ (n=380)	9
507	Lung_x000D_ (n=380)	12
508	Lung_x000D_ (n=380)	16
509	Lung_x000D_ (n=380)	9
510	Lung_x000D_ (n=380)	6
511	Lung_x000D_ (n=380)	8
512	Lung_x000D_ (n=380)	10
513	Lung_x000D_ (n=380)	12
514	Lung_x000D_ (n=380)	8
515	Lung_x000D_ (n=380)	12
516	Lung_x000D_ (n=380)	10
517	Lung_x000D_ (n=380)	16
518	Lung_x000D_ (n=380)	12
519	Lung_x000D_ (n=380)	12
520	Lung_x000D_ (n=380)	8
521	Lung_x000D_ (n=380)	13
522	Lung_x000D_ (n=380)	11
523	Lung_x000D_ (n=380)	6
524	Lung_x000D_ (n=380)	9
525	Lung_x000D_ (n=380)	12
526	Lung_x000D_ (n=380)	18
527	Lung_x000D_ (n=380)	14
528	Lung_x000D_ (n=380)	8
529	Lung_x000D_ (n=380)	11
530	Lung_x000D_ (n=380)	11
531	Lung_x000D_ (n=380)	9
532	Lung_x000D_ (n=380)	16
533	Lung_x000D_ (n=380)	9
534	Lung_x000D_ (n=380)	9
535	Lung_x000D_ (n=380)	14
536	Lung_x000D_ (n=380)	12
537	Lung_x000D_ (n=380)	15
538	Lung_x000D_ (n=380)	9
539	Lung_x000D_ (n=380)	21
540	Lung_x000D_ (n=380)	14
541	Lung_x000D_ (n=380)	8
542	Lung_x000D_ (n=380)	9
543	Lung_x000D_ (n=380)	10
544	Lung_x000D_ (n=380)	8
545	Lung_x000D_ (n=380)	12
546	Lung_x000D_ (n=380)	15
547	Lung_x000D_ (n=380)	11
548	Lung_x000D_ (n=380)	13
549	Lung_x000D_ (n=380)	15
550	Lung_x000D_ (n=380)	8
551	Lung_x000D_ (n=380)	12
552	Lung_x000D_ (n=380)	13
553	Lung_x000D_ (n=380)	13
554	Lung_x000D_ (n=380)	10
555	Lung_x000D_ (n=380)	10
556	Lung_x000D_ (n=380)	17
557	Lung_x000D_ (n=380)	6
558	Lung_x000D_ (n=380)	8
559	Lung_x000D_ (n=380)	16
560	Lung_x000D_ (n=380)	13
561	Lung_x000D_ (n=380)	10
562	Lung_x000D_ (n=380)	12
563	Lung_x000D_ (n=380)	9
564	Lung_x000D_ (n=380)	14
565	Lung_x000D_ (n=380)	13
566	Lung_x000D_ (n=380)	10
567	Lung_x000D_ (n=380)	14
568	Lung_x000D_ (n=380)	13
569	Lung_x000D_ (n=380)	12
570	Lung_x000D_ (n=380)	13
571	Lung_x000D_ (n=380)	16
572	Lung_x000D_ (n=380)	12
573	Lung_x000D_ (n=380)	11
574	Lung_x000D_ (n=380)	9
575	Lung_x000D_ (n=380)	15
576	Lung_x000D_ (n=380)	14
577	Lung_x000D_ (n=380)	12
578	Lung_x000D_ (n=380)	9
579	Lung_x000D_ (n=380)	14
580	Lung_x000D_ (n=380)	16
581	Lung_x000D_ (n=380)	10
582	Lung_x000D_ (n=380)	10
583	Lung_x000D_ (n=380)	9
584	Lung_x000D_ (n=380)	10
585	Lung_x000D_ (n=380)	9
586	Lung_x000D_ (n=380)	13
587	Lung_x000D_ (n=380)	5
588	Lung_x000D_ (n=380)	12
589	Lung_x000D_ (n=380)	9
590	Lung_x000D_ (n=380)	9
591	Lung_x000D_ (n=380)	8
592	Lung_x000D_ (n=380)	15
593	Lung_x000D_ (n=380)	10
594	Lung_x000D_ (n=380)	10
595	Lung_x000D_ (n=380)	12
596	Lung_x000D_ (n=380)	6
597	Lung_x000D_ (n=380)	16
598	Lung_x000D_ (n=380)	14
599	Lung_x000D_ (n=380)	11
600	Lung_x000D_ (n=380)	15
601	Lung_x000D_ (n=380)	12
602	Lung_x000D_ (n=380)	15
603	Lung_x000D_ (n=380)	10
604	Lung_x000D_ (n=380)	14
605	Lung_x000D_ (n=380)	15
606	Lung_x000D_ (n=380)	13
607	Lung_x000D_ (n=380)	13
608	Lung_x000D_ (n=380)	11
609	Lung_x000D_ (n=380)	16
610	Lung_x000D_ (n=380)	13
611	Lung_x000D_ (n=380)	13
612	Lung_x000D_ (n=380)	13
613	Lung_x000D_ (n=380)	10
614	Lung_x000D_ (n=380)	16
615	Lung_x000D_ (n=380)	10
616	Lung_x000D_ (n=380)	15
617	Lung_x000D_ (n=380)	13
618	Lung_x000D_ (n=380)	8
619	Lung_x000D_ (n=380)	10
620	Lung_x000D_ (n=380)	10
621	Lung_x000D_ (n=380)	14
622	Lung_x000D_ (n=380)	11
623	Lung_x000D_ (n=380)	8
624	Lung_x000D_ (n=380)	17
625	Lung_x000D_ (n=380)	7
626	Lung_x000D_ (n=380)	9
627	Lung_x000D_ (n=380)	10
628	Lung_x000D_ (n=380)	11
629	Lung_x000D_ (n=380)	9
630	Lung_x000D_ (n=380)	13
631	Lung_x000D_ (n=380)	17
632	Lung_x000D_ (n=380)	10
633	Lung_x000D_ (n=380)	15
634	Lung_x000D_ (n=380)	5
635	Lung_x000D_ (n=380)	11
636	Lung_x000D_ (n=380)	6
637	Lung_x000D_ (n=380)	12
638	Lung_x000D_ (n=380)	11
639	Lung_x000D_ (n=380)	7
640	Lung_x000D_ (n=380)	11
641	Lung_x000D_ (n=380)	9
642	Lung_x000D_ (n=380)	14
643	Lung_x000D_ (n=380)	12
644	Lung_x000D_ (n=380)	13
645	Lung_x000D_ (n=380)	11
646	Lung_x000D_ (n=380)	12
647	Lung_x000D_ (n=380)	11
648	Lung_x000D_ (n=380)	12
649	Lung_x000D_ (n=380)	12
650	Lung_x000D_ (n=380)	12
651	Lung_x000D_ (n=380)	9
652	Lung_x000D_ (n=380)	12
653	Lung_x000D_ (n=380)	11
654	Lung_x000D_ (n=380)	14
655	Lung_x000D_ (n=380)	18
656	Lung_x000D_ (n=380)	15
657	Lung_x000D_ (n=380)	9
658	Lung_x000D_ (n=380)	8
659	Lung_x000D_ (n=380)	14
660	Lung_x000D_ (n=380)	11
661	Lung_x000D_ (n=380)	15
662	Lung_x000D_ (n=380)	9
663	Lung_x000D_ (n=380)	11
664	Lung_x000D_ (n=380)	11
665	Lung_x000D_ (n=380)	10
666	Lung_x000D_ (n=380)	9
667	Lung_x000D_ (n=380)	13
668	Lung_x000D_ (n=380)	9
669	Lung_x000D_ (n=380)	14
670	Lung_x000D_ (n=380)	10
671	Lung_x000D_ (n=380)	11
672	Lung_x000D_ (n=380)	12
673	Lung_x000D_ (n=380)	4
674	Lung_x000D_ (n=380)	11
675	Lung_x000D_ (n=380)	12
676	Lung_x000D_ (n=380)	17
677	Lung_x000D_ (n=380)	13
678	Lung_x000D_ (n=380)	9
679	Lung_x000D_ (n=380)	11
680	Lung_x000D_ (n=380)	12
681	Lung_x000D_ (n=380)	12
682	Lung_x000D_ (n=380)	12
683	Lung_x000D_ (n=380)	12
684	Lung_x000D_ (n=380)	17
685	Lung_x000D_ (n=380)	13
686	Lung_x000D_ (n=380)	21
687	Lung_x000D_ (n=380)	9
688	Lung_x000D_ (n=380)	11
689	Lung_x000D_ (n=380)	16
690	Lung_x000D_ (n=380)	11
691	Lung_x000D_ (n=380)	10
692	Lung_x000D_ (n=380)	13
693	Lung_x000D_ (n=380)	15
694	Lung_x000D_ (n=380)	16
695	Lung_x000D_ (n=380)	10
696	Lung_x000D_ (n=380)	13
697	Lung_x000D_ (n=380)	13
698	Lung_x000D_ (n=380)	8
699	Lung_x000D_ (n=380)	12
700	Lung_x000D_ (n=380)	12
701	Lung_x000D_ (n=380)	13
702	Lung_x000D_ (n=380)	16
703	Lung_x000D_ (n=380)	6
704	Lung_x000D_ (n=380)	16
705	Lung_x000D_ (n=380)	11
706	Lung_x000D_ (n=380)	5
707	Lung_x000D_ (n=380)	10
708	Lung_x000D_ (n=380)	10
709	Lung_x000D_ (n=380)	12
710	Lung_x000D_ (n=380)	6
711	Lung_x000D_ (n=380)	12
712	Lung_x000D_ (n=380)	15
713	Lung_x000D_ (n=380)	7
714	Lung_x000D_ (n=380)	10
715	Lung_x000D_ (n=380)	14
716	Lung_x000D_ (n=380)	15
717	Lung_x000D_ (n=380)	8
718	Lung_x000D_ (n=380)	14
719	Lung_x000D_ (n=380)	9
720	Lung_x000D_ (n=380)	10
721	Lung_x000D_ (n=380)	18
722	Lung_x000D_ (n=380)	13
723	Lung_x000D_ (n=380)	13
724	Lung_x000D_ (n=380)	17
725	Lung_x000D_ (n=380)	13
726	Lung_x000D_ (n=380)	8
727	Lung_x000D_ (n=380)	15
728	Lung_x000D_ (n=380)	13
729	Lung_x000D_ (n=380)	12
730	Lung_x000D_ (n=380)	15
731	Lung_x000D_ (n=380)	18
732	Lung_x000D_ (n=380)	10
733	Lung_x000D_ (n=380)	13
734	Lung_x000D_ (n=380)	15
735	Lung_x000D_ (n=380)	12
736	Lung_x000D_ (n=380)	13
737	Lung_x000D_ (n=380)	15
738	Lung_x000D_ (n=380)	14
739	Lung_x000D_ (n=380)	16
740	Lung_x000D_ (n=380)	9
741	Lung_x000D_ (n=380)	10
742	Lung_x000D_ (n=380)	11
743	Lung_x000D_ (n=380)	12
744	Lung_x000D_ (n=380)	9
745	Lung_x000D_ (n=380)	12
746	Lung_x000D_ (n=380)	15
747	Lung_x000D_ (n=380)	10
748	Lung_x000D_ (n=380)	12
749	Lung_x000D_ (n=380)	11
750	Lung_x000D_ (n=380)	10
751	Lung_x000D_ (n=380)	10
752	Lung_x000D_ (n=380)	11
753	Lung_x000D_ (n=380)	13
754	Lung_x000D_ (n=380)	10
755	Lung_x000D_ (n=380)	11
756	Lung_x000D_ (n=380)	14
757	Lung_x000D_ (n=380)	10
758	Lung_x000D_ (n=380)	9
759	Lung_x000D_ (n=380)	4
760	Lung_x000D_ (n=380)	13
761	Lung_x000D_ (n=380)	10
762	Lung_x000D_ (n=380)	11
763	Lung_x000D_ (n=380)	12
764	Lung_x000D_ (n=380)	14
765	Lung_x000D_ (n=380)	14
766	Lung_x000D_ (n=380)	10
767	Lung_x000D_ (n=380)	14
768	Lung_x000D_ (n=380)	10
769	Lung_x000D_ (n=380)	12
770	Lung_x000D_ (n=380)	3
771	Lung_x000D_ (n=380)	14
772	Lung_x000D_ (n=380)	15
773	Lung_x000D_ (n=380)	7
774	Lung_x000D_ (n=380)	8
775	Lung_x000D_ (n=380)	6
776	Lung_x000D_ (n=380)	15
777	Lung_x000D_ (n=380)	17
778	Lung_x000D_ (n=380)	13
779	Lung_x000D_ (n=380)	8
780	Lung_x000D_ (n=380)	11
781	Lung_x000D_ (n=380)	14
782	Lung_x000D_ (n=380)	11
783	Lung_x000D_ (n=380)	16
784	Lung_x000D_ (n=380)	20
785	Lung_x000D_ (n=380)	12
786	Lung_x000D_ (n=380)	8
787	Lung_x000D_ (n=380)	8
788	Lung_x000D_ (n=380)	12
789	Lung_x000D_ (n=380)	20
790	Lung_x000D_ (n=380)	11
791	Lung_x000D_ (n=380)	13
792	Lung_x000D_ (n=380)	16
793	Lung_x000D_ (n=380)	14
794	Lung_x000D_ (n=380)	8
795	Lung_x000D_ (n=380)	10
796	Lung_x000D_ (n=380)	19
797	Lung_x000D_ (n=380)	15
798	Lung_x000D_ (n=380)	12
799	Lung_x000D_ (n=380)	13
800	Lung_x000D_ (n=380)	9
801	Lung_x000D_ (n=380)	11
802	Lung_x000D_ (n=380)	12
803	Lung_x000D_ (n=380)	16
804	Lung_x000D_ (n=380)	16
805	Lung_x000D_ (n=380)	16
806	Lung_x000D_ (n=380)	20
807	Lung_x000D_ (n=380)	10
808	Lung_x000D_ (n=380)	10
809	Lung_x000D_ (n=380)	8
810	Lung_x000D_ (n=380)	12
811	Lung_x000D_ (n=380)	8
812	Lung_x000D_ (n=380)	15
813	Lung_x000D_ (n=380)	10
814	Lung_x000D_ (n=380)	8
815	Lung_x000D_ (n=380)	8
816	Lung_x000D_ (n=380)	14
817	Lung_x000D_ (n=380)	9
818	Lung_x000D_ (n=380)	8
819	Lung_x000D_ (n=380)	11
820	Lung_x000D_ (n=380)	16
821	Lung_x000D_ (n=380)	12
822	Lung_x000D_ (n=380)	12
823	Lung_x000D_ (n=380)	13
824	Lung_x000D_ (n=380)	10
825	Lung_x000D_ (n=380)	11
826	Lung_x000D_ (n=380)	19
827	Lung_x000D_ (n=380)	12
828	Lung_x000D_ (n=380)	12
829	Lung_x000D_ (n=380)	11
830	Lung_x000D_ (n=380)	10
831	Lung_x000D_ (n=380)	11
832	Lung_x000D_ (n=380)	15
833	Lung_x000D_ (n=380)	12
834	Lung_x000D_ (n=380)	15
835	Lung_x000D_ (n=380)	10
836	Lung_x000D_ (n=380)	9
837	Lung_x000D_ (n=380)	13
838	Lung_x000D_ (n=380)	12
839	Lung_x000D_ (n=380)	13
840	Lung_x000D_ (n=380)	15
841	Lung_x000D_ (n=380)	12
842	Lung_x000D_ (n=380)	15
843	Lung_x000D_ (n=380)	11
844	Lung_x000D_ (n=380)	16
845	Lung_x000D_ (n=380)	12
846	Lung_x000D_ (n=380)	12
847	Lung_x000D_ (n=380)	7
848	Lung_x000D_ (n=380)	10
849	Lung_x000D_ (n=380)	21
850	Lung_x000D_ (n=380)	9
851	Lung_x000D_ (n=380)	8
852	Lung_x000D_ (n=380)	12
853	Lung_x000D_ (n=380)	8
854	Lung_x000D_ (n=380)	12
855	Lung_x000D_ (n=380)	15
856	Lung_x000D_ (n=380)	8
857	Lung_x000D_ (n=380)	7
858	Lung_x000D_ (n=380)	12
859	Lung_x000D_ (n=380)	18
860	Lung_x000D_ (n=380)	10
861	Lung_x000D_ (n=380)	9
862	Lung_x000D_ (n=380)	10
863	Lung_x000D_ (n=380)	10
864	Lung_x000D_ (n=380)	10
865	Lung_x000D_ (n=380)	11
866	Lung_x000D_ (n=380)	14
867	Lung_x000D_ (n=380)	14
868	Lung_x000D_ (n=380)	7
869	Lung_x000D_ (n=380)	13
870	Lung_x000D_ (n=380)	12
871	Lung_x000D_ (n=380)	14
872	Lung_x000D_ (n=380)	11
873	Lung_x000D_ (n=380)	14
874	Lung_x000D_ (n=380)	13
875	Lung_x000D_ (n=380)	18
876	Lung_x000D_ (n=380)	9
877	Lung_x000D_ (n=380)	12
878	Lung_x000D_ (n=380)	12
879	Lung_x000D_ (n=380)	18
880	Lung_x000D_ (n=380)	10
881	Lung_x000D_ (n=380)	10
882	Lung_x000D_ (n=380)	13
883	Lung_x000D_ (n=380)	14
884	Lung_x000D_ (n=380)	12
885	Lung_x000D_ (n=380)	15
886	Lung_x000D_ (n=380)	14
887	Lung_x000D_ (n=380)	7
888	Lung_x000D_ (n=380)	14
889	Lung_x000D_ (n=380)	9
890	Lung_x000D_ (n=380)	8
891	Lung_x000D_ (n=380)	14
892	Lung_x000D_ (n=380)	18
893	Lung_x000D_ (n=380)	14
894	Lung_x000D_ (n=380)	13
895	Lung_x000D_ (n=380)	16
896	Lung_x000D_ (n=380)	14
897	Lung_x000D_ (n=380)	14
898	Lung_x000D_ (n=380)	13
899	Lung_x000D_ (n=380)	12
900	Lung_x000D_ (n=380)	11
901	Lung_x000D_ (n=380)	7
902	Lung_x000D_ (n=380)	15
903	Lung_x000D_ (n=380)	9
904	Lung_x000D_ (n=380)	10
905	Lung_x000D_ (n=380)	12
906	Lung_x000D_ (n=380)	15
907	Lung_x000D_ (n=380)	11
908	Lung_x000D_ (n=380)	12
909	Lung_x000D_ (n=380)	8
910	Lung_x000D_ (n=380)	15
911	Lung_x000D_ (n=380)	9
912	Lung_x000D_ (n=380)	11
913	Lung_x000D_ (n=380)	13
914	Lung_x000D_ (n=380)	13
915	Lung_x000D_ (n=380)	16
916	Lung_x000D_ (n=380)	8
917	Lung_x000D_ (n=380)	12
918	Lung_x000D_ (n=380)	11
919	Lung_x000D_ (n=380)	14
920	Lung_x000D_ (n=380)	11
921	Lung_x000D_ (n=380)	9
922	Lung_x000D_ (n=380)	14
923	Lung_x000D_ (n=380)	10
924	Lung_x000D_ (n=380)	7
925	Lung_x000D_ (n=380)	18
926	Lung_x000D_ (n=380)	11
927	Lung_x000D_ (n=380)	5
928	Lung_x000D_ (n=380)	10
929	Lung_x000D_ (n=380)	12
930	Lung_x000D_ (n=380)	14
931	Lung_x000D_ (n=380)	8
932	Lung_x000D_ (n=380)	16
933	Lung_x000D_ (n=380)	5
934	Lung_x000D_ (n=380)	11
935	Lung_x000D_ (n=380)	13
936	Lung_x000D_ (n=380)	12
937	Lung_x000D_ (n=380)	15
938	Lung_x000D_ (n=380)	7
939	Lung_x000D_ (n=380)	14
940	Lung_x000D_ (n=380)	12
941	Lung_x000D_ (n=380)	16
942	Lung_x000D_ (n=380)	10
943	Lung_x000D_ (n=380)	9
944	Lung_x000D_ (n=380)	13
945	Lung_x000D_ (n=380)	6
946	Lung_x000D_ (n=380)	8
947	Lung_x000D_ (n=380)	12
948	Lung_x000D_ (n=380)	13
949	Lung_x000D_ (n=380)	16
950	Lung_x000D_ (n=380)	18
951	Lung_x000D_ (n=380)	10
952	Lung_x000D_ (n=380)	12
953	Lung_x000D_ (n=380)	13
954	Lung_x000D_ (n=380)	9
955	Lung_x000D_ (n=380)	15
956	Lung_x000D_ (n=380)	12
957	Lung_x000D_ (n=380)	12
958	Lung_x000D_ (n=380)	10
959	Lung_x000D_ (n=380)	6
960	Lung_x000D_ (n=380)	12
961	Lung_x000D_ (n=380)	13
962	Lung_x000D_ (n=380)	10
963	Lung_x000D_ (n=380)	11
964	Lung_x000D_ (n=380)	16
965	Lung_x000D_ (n=380)	13
966	Lung_x000D_ (n=380)	14
967	Lung_x000D_ (n=380)	8
968	Lung_x000D_ (n=380)	13
969	Lung_x000D_ (n=380)	12
970	Lung_x000D_ (n=380)	15
971	Lung_x000D_ (n=380)	7
972	Lung_x000D_ (n=380)	6
973	Lung_x000D_ (n=380)	12
974	Lung_x000D_ (n=380)	14
975	Lung_x000D_ (n=380)	17
976	Lung_x000D_ (n=380)	10
977	Lung_x000D_ (n=380)	9
978	Lung_x000D_ (n=380)	15
979	Lung_x000D_ (n=380)	15
980	Lung_x000D_ (n=380)	7
981	Lung_x000D_ (n=380)	12
982	Lung_x000D_ (n=380)	12
983	Lung_x000D_ (n=380)	8
984	Lung_x000D_ (n=380)	8
985	Lung_x000D_ (n=380)	9
986	Lung_x000D_ (n=380)	10
987	Lung_x000D_ (n=380)	11
988	Lung_x000D_ (n=380)	18
989	Lung_x000D_ (n=380)	14
990	Lung_x000D_ (n=380)	15
991	Lung_x000D_ (n=380)	14
992	Lung_x000D_ (n=380)	11
993	Lung_x000D_ (n=380)	7
994	Lung_x000D_ (n=380)	10
995	Lung_x000D_ (n=380)	8
996	Lung_x000D_ (n=380)	9
997	Lung_x000D_ (n=380)	16
998	Lung_x000D_ (n=380)	14
999	Lung_x000D_ (n=380)	17
[truncated: 2,001 more rows]

## Sheet: Fig2D_MIDAS200_overlapDEGs
variable	value
Pan_x000D_ (n=658)	36
Lung_x000D_ (n=380)	24
Renal_x000D_ (n=136)	0
Bladder_x000D_ (n=142)	7
