# Supplementary material for: Immunotherapy drug target identification using machine learning and patient-derived tumour explant validation
Source: Nat Mach Intell. 2026 May 18;8(5):670–89. doi: 10.1038/s42256-026-01201-3 (PMC13201160; doi:10.1038/s42256-026-01201-3)
Supplement: Supplementary file 6 — Statistical source data. [file 42256_2026_1201_MOESM6_ESM.xlsx]

## Sheet: Fig3A
GeneSet	Description	ES	NES	FDR	size	leadingEdge
R-HSA-6783783	Interleukin-10 signaling	0.866892	2.30775	0	36	32
R-HSA-451927	Interleukin-2 family signaling	0.864441	2.30248	0	38	34
R-HSA-380108	Chemokine receptors bind chemokines	0.8591	2.29687	0	35	29
R-HSA-512988	Interleukin-3, Interleukin-5 and GM-CSF signaling	0.858974	2.29111	0	40	37
R-HSA-5669034	TNFs bind their physiological receptors	0.892738	2.27928	0	23	21
R-HSA-5676594	TNF receptor superfamily (TNFSF) members mediating non-canonical NF-kB pathway	0.921974	2.25914	0	14	14
R-HSA-5260271	Diseases of Immune System	0.895296	2.24137	0	21	19
R-HSA-5602358	Diseases associated with the TLR signaling cascade	0.895296	2.24137	0	21	19
R-HSA-912526	Interleukin receptor SHC signaling	0.881235	2.23898	0	23	22
R-HSA-1059683	Interleukin-6 signaling	0.965008	2.22662	0	11	11
R-HSA-8854691	Interleukin-20 family signaling	0.870601	2.22113	0	22	20
R-HSA-9020558	Interleukin-2 signaling	0.978237	2.21438	0	11	11
R-HSA-8984722	Interleukin-35 Signalling	0.939603	2.19765	0	12	11
R-HSA-982772	Growth hormone receptor signaling	0.884711	2.19215	0	20	17
R-HSA-389948	PD-1 signaling	0.940538	2.19017	0	12	11
R-HSA-202427	Phosphorylation of CD3 and TCR zeta chains	0.949731	2.18405	0	11	11
R-HSA-6785807	Interleukin-4 and Interleukin-13 signaling	0.764198	2.18268	0	96	73
R-HSA-449147	Signaling by Interleukins	0.728384	2.17925	0	373	241
R-HSA-140534	Caspase activation via Death Receptors in the presence of ligand	0.900709	2.17554	0	15	14
R-HSA-6783589	Interleukin-6 family signaling	0.853027	2.17206	0	22	19
R-HSA-2586552	Signaling by Leptin	0.940428	2.15225	0	11	11
R-HSA-912694	Regulation of IFNA signaling	0.921825	2.14864	0	12	11
R-HSA-1433557	Signaling by SCF-KIT	0.799788	2.13979	0	41	38
R-HSA-168638	NOD1/2 Signaling Pathway	0.823258	2.13731	0	27	25
R-HSA-202733	Cell surface interactions at the vascular wall	0.744668	2.13363	0	104	78
R-HSA-2029481	FCGR activation	0.950247	2.12826	0	10	10
R-HSA-8853659	RET signaling	0.789871	2.12134	0	39	33
R-HSA-2219530	Constitutive Signaling by Aberrant PI3K in Cancer	0.763679	2.12084	0	69	57
R-HSA-186763	Downstream signal transduction	0.816194	2.12061	0	29	25
R-HSA-166016	Toll Like Receptor 4 (TLR4) Cascade	0.738558	2.11585	0	109	87
R-HSA-2219528	PI3K/AKT Signaling in Cancer	0.744137	2.11445	0	94	74
R-HSA-9020956	Interleukin-27 signaling	0.920035	2.11026	0	11	10
R-HSA-168928	DDX58/IFIH1-mediated induction of interferon-alpha/beta	0.765811	2.10617	0	50	40
R-HSA-877312	Regulation of IFNG signaling	0.888344	2.10521	0	13	11
R-HSA-168643	NLR signaling pathways	0.774176	2.10063	0	45	37
R-HSA-168179	Toll Like Receptor TLR1:TLR2 Cascade	0.74527	2.09422	0	79	64
R-HSA-181438	Toll Like Receptor 2 (TLR2) Cascade	0.74527	2.09422	0	79	64
R-HSA-2559582	Senescence-Associated Secretory Phenotype (SASP)	0.774993	2.08701	0	42	36
R-HSA-6811558	PI5P, PP2A and IER3 Regulate PI3K/AKT Signaling	0.738147	2.08588	0	94	67
R-HSA-166058	MyD88:MAL(TIRAP) cascade initiated on plasma membrane	0.743485	2.08419	0	77	62
R-HSA-168188	Toll Like Receptor TLR6:TLR2 Cascade	0.743485	2.08419	0	77	62
R-HSA-9006335	Signaling by Erythropoietin	0.817633	2.08362	0	24	20
R-HSA-936964	Activation of IRF3/IRF7 mediated by TBK1/IKK epsilon	0.884103	2.08301	0	13	12
R-HSA-166166	MyD88-independent TLR4 cascade	0.736735	2.08169	0	82	59
R-HSA-937061	TRIF(TICAM1)-mediated TLR4 signaling	0.736735	2.08169	0	82	59
R-HSA-210990	PECAM1 interactions	0.896435	2.08134	0	12	11
R-HSA-168181	Toll Like Receptor 7/8 (TLR7/8) Cascade	0.74148	2.07578	0	75	60
R-HSA-975155	MyD88 dependent cascade initiated on endosome	0.74148	2.07578	0	75	60
R-HSA-1266695	Interleukin-7 signaling	0.836433	2.07436	0	20	15
R-HSA-198933	Immunoregulatory interactions between a Lymphoid and a non-Lymphoid cell	0.742049	2.07386	0	64	46
R-HSA-110056	MAPK3 (ERK1) activation	0.916283	2.07299	0	10	10
R-HSA-168164	Toll Like Receptor 3 (TLR3) Cascade	0.734075	2.07241	0	81	64
R-HSA-2871796	FCERI mediated MAPK activation	0.784505	2.07182	0	32	31
R-HSA-975138	TRAF6 mediated induction of NFkB and MAP kinases upon TLR7/8 or 9 activation	0.739788	2.07068	0	74	59
R-HSA-168138	Toll Like Receptor 9 (TLR9) Cascade	0.736717	2.06717	0	78	61
R-HSA-445989	TAK1 activates NFkB by phosphorylation and activation of IKKs complex	0.829651	2.06662	0	20	19
R-HSA-2172127	DAP12 interactions	0.798303	2.06388	0	28	26
R-HSA-1810476	RIP-mediated NFkB activation via ZBP1	0.843486	2.0597	0	15	12
R-HSA-983695	Antigen activates B Cell Receptor (BCR) leading to generation of second messengers	0.801745	2.05904	0	27	19
R-HSA-168898	Toll-like Receptor Cascades	0.712412	2.05805	0	129	93
R-HSA-4090294	SUMOylation of intracellular receptors	0.789768	2.05387	0	28	25
R-HSA-199418	Negative regulation of the PI3K/AKT network	0.722601	2.05162	0	101	73
R-HSA-216083	Integrin cell surface interactions	0.735726	2.05028	0	78	58
R-HSA-180292	GAB1 signalosome	0.891269	2.04946	0	11	11
R-HSA-1227986	Signaling by ERBB2	0.756773	2.04668	0	43	35
R-HSA-1236394	Signaling by ERBB4	0.765475	2.04606	0	40	32
R-HSA-2730905	Role of LAT2/NTAL/LAB on calcium mobilization	0.842882	2.03727	0	16	14
R-HSA-383280	Nuclear Receptor transcription pathway	0.744974	2.03603	0	44	37
R-HSA-186797	Signaling by PDGF	0.74886	2.03537	0	54	46
R-HSA-3000170	Syndecan interactions	0.791192	2.03312	0	26	21
R-HSA-2424491	DAP12 signaling	0.797687	2.03292	0	25	23
R-HSA-168142	Toll Like Receptor 10 (TLR10) Cascade	0.728382	2.03135	0	68	53
R-HSA-168176	Toll Like Receptor 5 (TLR5) Cascade	0.728382	2.03135	0	68	53
R-HSA-975871	MyD88 cascade initiated on plasma membrane	0.728382	2.03135	0	68	53
R-HSA-74751	Insulin receptor signalling cascade	0.745508	2.02758	0	52	41
R-HSA-1606322	ZBP1(DAI) mediated induction of type I IFNs	0.808561	2.02554	0	19	14
R-HSA-1250196	SHC1 events in ERBB2 signaling	0.799573	2.02493	0	21	19
R-HSA-74749	Signal attenuation	0.891193	2.01733	0	10	10
R-HSA-933542	TRAF6 mediated NF-kB activation	0.809819	2.01539	0	18	15
R-HSA-5357956	TNFR1-induced NFkappaB signaling pathway	0.796376	2.01425	0	21	18
R-HSA-447115	Interleukin-12 family signaling	0.734385	2.01408	0	46	20
R-HSA-177929	Signaling by EGFR	0.756836	2.01385	0	38	33
R-HSA-881907	Gastrin-CREB signalling pathway via PKC and MAPK	0.822784	2.01264	0	17	15
R-HSA-450341	Activation of the AP-1 family of transcription factors	0.883939	2.01259	0	10	10
R-HSA-1433559	Regulation of KIT signaling	0.839301	2.01232	0	15	14
R-HSA-2404192	Signaling by Type 1 Insulin-like Growth Factor 1 Receptor (IGF1R)	0.741061	2.01015	0	50	39
R-HSA-2428924	IGF1R signaling cascade	0.741061	2.01015	0	50	39
R-HSA-388841	Costimulation by the CD28 family	0.728391	2.00871	0	54	39
R-HSA-8983432	Interleukin-15 signaling	0.862674	2.00638	0	13	11
R-HSA-6788467	IL-6-type cytokine receptor ligand interactions	0.828303	2.00576	0	15	14
R-HSA-912631	Regulation of signaling by CBL	0.810789	2.00517	0	19	16
R-HSA-210993	Tie2 Signaling	0.80864	2.00227	0	18	15
R-HSA-448424	Interleukin-17 signaling	0.723942	2.0014	0	58	46
R-HSA-2428928	IRS-related events triggered by IGF1R	0.738028	1.99943	0	49	38
R-HSA-5213460	RIPK1-mediated regulated necrosis	0.82443	1.9984	0	15	14
R-HSA-5218859	Regulated Necrosis	0.82443	1.9984	0	15	14
R-HSA-8848021	Signaling by PTK6	0.730418	1.99839	0	49	37
R-HSA-9006927	Signaling by Non-Receptor Tyrosine Kinases	0.730418	1.99839	0	49	37
R-HSA-114604	GPVI-mediated activation cascade	0.757268	1.9945	0	33	25
R-HSA-5655302	Signaling by FGFR1 in disease	0.753225	1.99131	0	35	25
R-HSA-75892	Platelet Adhesion to exposed collagen	0.83242	1.99088	0	14	11
R-HSA-9027284	Erythropoietin activates RAS	0.846374	1.98634	0	13	12
R-HSA-72187	mRNA 3'-end processing	-0.445575	-3.07429	0	40	38
R-HSA-449836	Other interleukin signaling	0.769194	1.9741	8.32e-06	23	13
R-HSA-933541	TRAF6 mediated IRF7 activation	0.811661	1.97648	8.39e-06	15	12
R-HSA-9034015	Signaling by NTRK3 (TRKC)	0.813528	1.97732	8.47e-06	17	15
R-HSA-1592389	Activation of Matrix Metalloproteinases	0.76491	1.97832	8.54e-06	25	19
R-HSA-5218900	CASP8 activity is inhibited	0.876161	1.98223	8.62e-06	10	9
R-HSA-3371378	Regulation by c-FLIP	0.876161	1.98223	8.62e-06	10	9
R-HSA-69416	Dimerization of procaspase-8	0.876161	1.98223	8.62e-06	10	9
R-HSA-5654708	Downstream signaling of activated FGFR3	0.776715	1.98245	8.87e-06	24	21
R-HSA-5655332	Signaling by FGFR3 in disease	0.787387	1.98263	8.95e-06	21	19
R-HSA-8853338	Signaling by FGFR3 point mutants in cancer	0.787387	1.98263	8.95e-06	21	19
R-HSA-5675482	Regulation of necroptotic cell death	0.836449	1.98484	9.13e-06	13	13
R-HSA-5621575	CD209 (DC-SIGN) signaling	0.795138	1.96877	1.63e-05	18	17
R-HSA-5654696	Downstream signaling of activated FGFR2	0.756699	1.96969	1.65e-05	29	24
R-HSA-5654741	Signaling by FGFR3	0.734762	1.95859	2.35e-05	36	28
R-HSA-112399	IRS-mediated signalling	0.727735	1.96198	2.37e-05	46	35
R-HSA-5603041	IRAK4 deficiency (TLR2/4)	0.885219	1.96327	2.39e-05	10	10
R-HSA-391160	Signal regulatory protein family interactions	0.829364	1.96376	2.41e-05	13	13
R-HSA-2871809	FCERI mediated Ca+2 mobilization	0.757169	1.96623	2.43e-05	28	25
R-HSA-1839124	FGFR1 mutant receptor activation	0.748152	1.93593	3.7e-05	28	19
R-HSA-389356	CD28 co-stimulation	0.737923	1.93598	3.73e-05	31	25
R-HSA-450294	MAP kinase activation	0.709967	1.94725	3.76e-05	52	40
R-HSA-5654716	Downstream signaling of activated FGFR4	0.757268	1.94874	3.79e-05	26	25
R-HSA-194138	Signaling by VEGF	0.683001	1.94955	3.82e-05	97	65
R-HSA-909733	Interferon alpha/beta signaling	0.724026	1.95264	3.85e-05	37	25
R-HSA-5654689	PI-3K cascade:FGFR1	0.779698	1.95691	3.88e-05	21	17
R-HSA-187687	Signalling to ERKs	0.740005	1.93545	4.41e-05	30	22
R-HSA-9008059	Interleukin-37 signaling	0.772682	1.92501	5.02e-05	18	13
R-HSA-5654720	PI-3K cascade:FGFR4	0.772995	1.9275	5.06e-05	19	19
R-HSA-202433	Generation of second messenger molecules	0.766956	1.92915	5.1e-05	19	15
R-HSA-5637810	Constitutive Signaling by EGFRvIII	0.790761	1.90163	6.22e-05	15	14
R-HSA-5637812	Signaling by EGFRvIII in Cancer	0.790761	1.90163	6.22e-05	15	14
R-HSA-1963642	PI3K events in ERBB2 signaling	0.787574	1.90201	6.31e-05	15	13
R-HSA-2559583	Cellular Senescence	0.659655	1.90227	6.35e-05	111	66
R-HSA-446652	Interleukin-1 family signaling	0.662015	1.90396	6.39e-05	113	65
R-HSA-109704	PI3K Cascade	0.717083	1.92099	6.41e-05	42	31
R-HSA-75893	TNF signaling	0.71767	1.9041	6.44e-05	33	23
R-HSA-5654704	SHC-mediated cascade:FGFR3	0.777431	1.91029	6.48e-05	17	15
R-HSA-167044	Signalling to RAS	0.764004	1.91094	6.53e-05	20	15
R-HSA-1236382	Constitutive Signaling by Ligand-Responsive EGFR Cancer Variants	0.792377	1.91371	6.57e-05	16	15
R-HSA-1643713	Signaling by EGFR in Cancer	0.792377	1.91371	6.57e-05	16	15
R-HSA-5637815	Signaling by Ligand-Responsive EGFR Variants in Cancer	0.792377	1.91371	6.57e-05	16	15
R-HSA-5654719	SHC-mediated cascade:FGFR4	0.772995	1.91424	6.71e-05	19	19
R-HSA-9006934	Signaling by Receptor Tyrosine Kinases	0.639588	1.91439	6.76e-05	411	244
R-HSA-9014325	TICAM1,TRAF6-dependent induction of TAK1 complex	0.842938	1.91523	6.81e-05	11	10
R-HSA-937072	TRAF6-mediated induction of TAK1 complex within TLR4 complex	0.842938	1.91523	6.81e-05	11	10
R-HSA-975163	IRAK2 mediated activation of TAK1 complex upon TLR7/8 or 9 stimulation	0.842938	1.91523	6.81e-05	11	10
R-HSA-5357905	Regulation of TNFR1 signaling	0.743676	1.91598	6.96e-05	25	19
R-HSA-5654710	PI-3K cascade:FGFR3	0.778412	1.91726	7.01e-05	17	15
R-HSA-5654743	Signaling by FGFR4	0.720554	1.91784	7.07e-05	37	29
R-HSA-5655291	Signaling by FGFR4 in disease	0.832722	1.9007	9.89e-05	11	11
R-HSA-166658	Complement cascade	0.707641	1.90039	0.000104431	38	25
R-HSA-5357769	Caspase activation via extrinsic apoptotic signalling pathway	0.736262	1.89993	0.000109856	24	20
R-HSA-450302	activated TAK1 mediates p38 MAPK activation	0.785331	1.8958	0.000114472	15	13
R-HSA-5654695	PI-3K cascade:FGFR2	0.751445	1.8963	0.000115211	22	18
R-HSA-5654699	SHC-mediated cascade:FGFR2	0.750471	1.89335	0.000129233	22	18
R-HSA-5654712	FRS-mediated FGFR4 signaling	0.752442	1.89346	0.000130046	21	20
R-HSA-4420097	VEGFA-VEGFR2 Pathway	0.666249	1.89422	0.000130869	90	60
R-HSA-1963640	GRB2 events in ERBB2 signaling	0.783445	1.89546	0.000131703	15	13
R-HSA-450321	JNK (c-Jun kinases) phosphorylation and activation mediated by activated human TAK1	0.797599	1.89035	0.000131812	14	13
R-HSA-918233	TRAF3-dependent IRF activation pathway	0.8004	1.89042	0.000132621	13	10
R-HSA-5654706	FRS-mediated FGFR3 signaling	0.758819	1.89162	0.000133439	19	16
R-HSA-193639	p75NTR signals via NF-kB	0.808311	1.89218	0.000134268	12	11
R-HSA-5654687	Downstream signaling of activated FGFR1	0.723672	1.88462	0.000141548	31	22
R-HSA-445144	Signal transduction by L1	0.757243	1.88645	0.000142406	19	15
R-HSA-5654736	Signaling by FGFR1	0.695951	1.88003	0.000145457	46	32
R-HSA-5654700	FRS-mediated FGFR2 signaling	0.73703	1.88092	0.000146328	24	19
R-HSA-5357786	TNFR1-induced proapoptotic signaling	0.810763	1.87799	0.000150158	12	8
R-HSA-1839117	Signaling by cytosolic FGFR1 fusion mutants	0.768825	1.85977	0.000156646	16	12
R-HSA-2129379	Molecules associated with elastic fibres	0.707245	1.86006	0.000157521	34	23
R-HSA-166663	Initial triggering of complement	0.801658	1.86253	0.000158406	12	10
R-HSA-8853334	Signaling by FGFR3 fusions in cancer	0.832651	1.8633	0.000159301	10	10
R-HSA-450282	MAPK targets/ Nuclear events mediated by MAP kinases	0.716748	1.86385	0.000160206	28	19
R-HSA-6807004	Negative regulation of MET activity	0.768309	1.86428	0.000161122	17	14
R-HSA-5654688	SHC-mediated cascade:FGFR1	0.746101	1.86539	0.000162048	21	17
R-HSA-2122947	NOTCH1 Intracellular Domain Regulates Transcription	0.690482	1.86656	0.000162985	37	24
R-HSA-5654733	Negative regulation of FGFR4 signaling	0.72291	1.86816	0.000163932	27	25
R-HSA-5654693	FRS-mediated FGFR1 signaling	0.732277	1.856	0.00016435	23	18
R-HSA-6803157	Antimicrobial peptides	0.716133	1.86899	0.000164891	27	18
R-HSA-1442490	Collagen degradation	0.677738	1.85621	0.000165253	55	37
R-HSA-937041	IKK complex recruitment mediated by RIP1	0.758402	1.87208	0.000165861	17	14
R-HSA-6804114	TP53 Regulates Transcription of Genes Involved in G2 Cell Cycle Arrest	0.743437	1.85696	0.000166166	17	14
R-HSA-5654732	Negative regulation of FGFR3 signaling	0.719312	1.85219	0.000177815	25	19
R-HSA-74752	Signaling by Insulin receptor	0.661106	1.85253	0.000178781	72	43
R-HSA-69231	Cyclin D associated events in G1	0.686013	1.8457	0.000182071	39	34
R-HSA-69236	G1 Phase	0.686013	1.8457	0.000182071	39	34
R-HSA-354192	Integrin alphaIIb beta3 signaling	0.708137	1.84118	0.000183156	27	20
R-HSA-9006921	Integrin signaling	0.708137	1.84118	0.000183156	27	20
R-HSA-6806834	Signaling by MET	0.658512	1.84574	0.000183997	73	49
R-HSA-1251985	Nuclear signaling by ERBB4	0.717512	1.84891	0.000184976	26	18
R-HSA-1474244	Extracellular matrix organization	0.625708	1.8428	0.000185054	246	144
R-HSA-5654228	Phospholipase C-mediated cascade; FGFR4	0.772665	1.84903	0.000185965	14	14
R-HSA-5668541	TNFR2 non-canonical NF-kB pathway	0.651909	1.84407	0.000186017	84	35
R-HSA-5654727	Negative regulation of FGFR2 signaling	0.707926	1.85009	0.000186965	30	22
R-HSA-5654726	Negative regulation of FGFR1 signaling	0.708069	1.83759	0.000189874	29	20
R-HSA-9006115	Signaling by NTRK2 (TRKB)	0.717637	1.83846	0.000190838	25	19
R-HSA-1566948	Elastic fibre formation	0.686413	1.84024	0.000191812	41	26
R-HSA-977606	Regulation of Complement cascade	0.695773	1.83585	0.000193643	32	21
R-HSA-112409	RAF-independent MAPK1/3 activation	0.725911	1.83313	0.000196392	22	16
R-HSA-3000178	ECM proteoglycans	0.656925	1.83578	0.000197374	66	43
R-HSA-190322	FGFR4 ligand binding and activation	0.772599	1.82511	0.000204321	13	13
R-HSA-1170546	Prolactin receptor signaling	0.805648	1.83252	0.000204726	11	7
R-HSA-1250347	SHC1 events in ERBB4 signaling	0.774212	1.82536	0.000205313	13	11
R-HSA-182971	EGFR downregulation	0.730782	1.82625	0.000206315	20	20
R-HSA-8863795	Downregulation of ERBB2 signaling	0.712332	1.8292	0.000207326	24	17
R-HSA-1226099	Signaling by FGFR in disease	0.661441	1.82146	0.000207858	58	34
R-HSA-5684264	MAP3K8 (TPL2)-dependent MAPK1/3 activation	0.780051	1.82922	0.000208347	12	11
R-HSA-8875555	MET activates RAP1 and RAC1	0.792966	1.81539	0.00022378	11	10
R-HSA-5654219	Phospholipase C-mediated cascade: FGFR1	0.744508	1.81549	0.000224851	16	12
R-HSA-8876384	Listeria monocytogenes entry into host cells	0.763205	1.81197	0.000225041	15	13
R-HSA-2173796	SMAD2/SMAD3:SMAD4 heterotrimer regulates transcription	0.691158	1.81263	0.000226103	28	19
R-HSA-166520	Signaling by NTRKs	0.635886	1.81271	0.000227174	95	67
R-HSA-9027276	Erythropoietin activates Phosphoinositide-3-kinase (PI3K)	0.797022	1.81011	0.000236062	11	8
R-HSA-6785631	ERBB2 Regulates Cell Motility	0.774867	1.8107	0.000237165	12	10
R-HSA-1538133	G0 and Early G1	0.694187	1.80974	0.000243672	26	21
R-HSA-6802948	Signaling by high-kinase activity BRAF mutants	0.682714	1.80703	0.000254371	34	24
R-HSA-187037	Signaling by NTRK1 (TRKA)	0.644752	1.80757	0.000255543	74	53
R-HSA-5218921	VEGFR2 mediated cell proliferation	0.73386	1.80639	0.000257501	18	14
R-HSA-936440	Negative regulators of DDX58/IFIH1 signaling	0.696236	1.80503	0.000267929	26	18
R-HSA-389359	CD28 dependent Vav1 pathway	0.80739	1.80509	0.000269147	10	10
R-HSA-6791312	TP53 Regulates Transcription of Cell Cycle Genes	0.653992	1.80164	0.000287891	46	25
R-HSA-5218920	VEGFR2 mediated vascular permeability	0.69628	1.79683	0.000311888	24	18
R-HSA-389357	CD28 dependent PI3K/Akt signaling	0.711195	1.79636	0.000314691	22	15
R-HSA-877300	Interferon gamma signaling	0.651066	1.79541	0.000321647	59	40
R-HSA-6804116	TP53 Regulates Transcription of Genes Involved in G1 Cell Cycle Arrest	0.744907	1.79247	0.000346271	14	8
R-HSA-1839122	Signaling by activated point mutants of FGFR1	0.785152	1.79325	0.000347796	11	9
R-HSA-190373	FGFR1c ligand binding and activation	0.785152	1.79325	0.000347796	11	9
R-HSA-1474228	Degradation of the extracellular matrix	0.626194	1.78678	0.000416815	110	67
R-HSA-1980143	Signaling by NOTCH1	0.640633	1.78679	0.000418636	61	35
R-HSA-141405	Inhibition of the proteolytic activity of APC/C required for the onset of anaphase by mitotic spindle checkpoint components	0.718579	1.78343	0.000437529	18	14
R-HSA-141430	Inactivation of APC/C via direct inhibition of the APC/C complex	0.718579	1.78343	0.000437529	18	14
R-HSA-8866910	TFAP2 (AP-2) family regulates transcription of growth factors and their receptors	0.766693	1.78243	0.000443719	12	7
R-HSA-3108232	SUMO E3 ligases SUMOylate target proteins	0.614779	1.7822	0.000453873	143	75
R-HSA-430116	GP1b-IX-V activation signalling	0.798417	1.77919	0.000503935	10	7
R-HSA-174048	APC/C:Cdc20 mediated degradation of Cyclin B	0.718579	1.77722	0.000513379	18	14
R-HSA-73887	Death Receptor Signalling	0.617935	1.77734	0.000515545	115	59
R-HSA-2559580	Oxidative Stress Induced Senescence	0.642317	1.77753	0.000517729	56	34
R-HSA-5674400	Constitutive Signaling by AKT1 E17K in Cancer	0.686348	1.77616	0.000520849	24	18
R-HSA-76002	Platelet activation, signaling and aggregation	0.603495	1.77631	0.000523028	224	117
R-HSA-6803207	TP53 Regulates Transcription of Caspase Activators and Caspases	0.784008	1.77483	0.000539847	10	10
R-HSA-190242	FGFR1 ligand binding and activation	0.736291	1.77503	0.000542087	15	11
R-HSA-5654221	Phospholipase C-mediated cascade; FGFR2	0.720238	1.77268	0.00055083	17	13
R-HSA-2559585	Oncogene Induced Senescence	0.676316	1.77385	0.000553097	30	21
R-HSA-912446	Meiotic recombination	0.694709	1.7708	0.000553993	21	14
R-HSA-622312	Inflammasomes	0.714959	1.77157	0.000556254	19	12
R-HSA-389513	CTLA4 inhibitory signaling	0.711683	1.76987	0.000559361	20	11
R-HSA-3000171	Non-integrin membrane-ECM interactions	0.643556	1.76553	0.000598793	53	33
R-HSA-2644602	Signaling by NOTCH1 PEST Domain Mutants in Cancer	0.645848	1.76255	0.000627824	46	28
R-HSA-2644603	Signaling by NOTCH1 in Cancer	0.645848	1.76255	0.000627824	46	28
R-HSA-2644606	Constitutive Signaling by NOTCH1 PEST Domain Mutants	0.645848	1.76255	0.000627824	46	28
R-HSA-2894858	Signaling by NOTCH1 HD+PEST Domain Mutants in Cancer	0.645848	1.76255	0.000627824	46	28
R-HSA-2894862	Constitutive Signaling by NOTCH1 HD+PEST Domain Mutants	0.645848	1.76255	0.000627824	46	28
R-HSA-5674135	MAP2K and MAPK activation	0.659626	1.75954	0.000646166	38	25
R-HSA-381340	Transcriptional regulation of white adipocyte differentiation	0.621879	1.76058	0.000647554	75	64
R-HSA-168927	TICAM1, RIP1-mediated IKK complex recruitment	0.735112	1.75961	0.0006487	14	11
R-HSA-6802946	Signaling by moderate kinase activity BRAF mutants	0.658739	1.75728	0.000664084	37	25
R-HSA-6802955	Paradoxical activation of RAF signaling by kinase inactive BRAF	0.658739	1.75728	0.000664084	37	25
R-HSA-190375	FGFR2c ligand binding and activation	0.752543	1.75731	0.000669252	12	10
R-HSA-8875360	InlB-mediated entry of Listeria monocytogenes into host cell	0.780486	1.75465	0.000722983	11	10
R-HSA-2990846	SUMOylation	0.604542	1.75429	0.000723814	149	76
R-HSA-179409	APC-Cdc20 mediated degradation of Nek2A	0.701288	1.75396	0.000728226	20	18
R-HSA-210744	Regulation of gene expression in late stage (branching morphogenesis) pancreatic bud precursor cells	0.737687	1.75239	0.000754046	13	10
R-HSA-5654227	Phospholipase C-mediated cascade; FGFR3	0.749449	1.75081	0.000772551	12	10
R-HSA-210991	Basigin interactions	0.690958	1.74889	0.000801556	22	14
R-HSA-176412	Phosphorylation of the APC/C	0.711422	1.74765	0.000806112	17	13
R-HSA-6804757	Regulation of TP53 Degradation	0.6636	1.74815	0.000809143	31	20
R-HSA-193692	Regulated proteolysis of p75NTR	0.757718	1.7454	0.000831161	11	7
R-HSA-76009	Platelet Aggregation (Plug Formation)	0.646745	1.74385	0.000866504	38	23
R-HSA-176407	Conversion from APC/C:Cdc20 to APC/C:Cdh1 in late anaphase	0.708184	1.74141	0.00091203	17	14
R-HSA-1257604	PIP3 activates AKT signaling	0.591042	1.73972	0.000939878	234	110
R-HSA-354194	GRB2:SOS provides linkage to MAPK signaling for Integrins	0.723288	1.73975	0.000943346	15	12
R-HSA-2033519	Activated point mutants of FGFR2	0.713124	1.73869	0.000960535	16	12
R-HSA-5689896	Ovarian tumor domain proteases	0.663899	1.73823	0.00097418	30	21
R-HSA-375276	Peptide ligand-binding receptors	0.599925	1.73578	0.00104241	148	104
R-HSA-169893	Prolonged ERK activation events	0.771453	1.7336	0.00107609	10	9
R-HSA-8940973	RUNX2 regulates osteoblast differentiation	0.693023	1.73257	0.00108917	22	14
R-HSA-5663202	Diseases of signal transduction	0.583384	1.73167	0.00112583	336	169
R-HSA-372708	p130Cas linkage to MAPK signaling for integrins	0.716246	1.72494	0.00127338	15	12
R-HSA-5633008	TP53 Regulates Transcription of Cell Death Genes	0.646952	1.72402	0.00130576	31	18
R-HSA-8875878	MET promotes cell motility	0.63593	1.72255	0.00131784	39	26
R-HSA-1362277	Transcription of E2F targets under negative control by DREAM complex	0.690882	1.72118	0.00132983	18	15
R-HSA-5655253	Signaling by FGFR2 in disease	0.640819	1.71772	0.00140151	41	22
R-HSA-539107	Activation of E2F1 target genes at G1/S	0.652	1.71485	0.00146753	26	19
R-HSA-69205	G1/S-Specific Transcription	0.652	1.71485	0.00146753	26	19
R-HSA-2454202	Fc epsilon receptor (FCERI) signaling	0.598571	1.71405	0.00148869	115	67
R-HSA-9006925	Intracellular signaling by second messengers	0.578275	1.70884	0.00159484	261	118
R-HSA-9020591	Interleukin-12 signaling	0.635519	1.70804	0.00160236	36	11
R-HSA-8875656	MET receptor recycling	0.763006	1.70583	0.00162869	10	7
R-HSA-879415	Advanced glycosylation endproduct receptor signaling	0.760328	1.70714	0.00163259	10	6
R-HSA-1839130	Signaling by activated point mutants of FGFR3	0.741999	1.70615	0.00163429	11	9
R-HSA-2033514	FGFR3 mutant receptor activation	0.741999	1.70615	0.00163429	11	9
R-HSA-109606	Intrinsic Pathway for Apoptosis	0.635697	1.70424	0.00166163	38	24
R-HSA-375165	NCAM signaling for neurite out-growth	0.61964	1.70306	0.00166876	60	33
R-HSA-6806003	Regulation of TP53 Expression and Degradation	0.644306	1.70252	0.00168222	32	21
R-HSA-5654738	Signaling by FGFR2	0.614584	1.70147	0.00169559	65	31
R-HSA-9006936	Signaling by TGF-beta family members	0.599096	1.70103	0.00169937	92	56
R-HSA-9020702	Interleukin-1 signaling	0.601214	1.69908	0.00176621	84	42
R-HSA-9028731	Activated NTRK2 signals through FRS2 and FRS3	0.745215	1.69706	0.00181689	11	9
R-HSA-190241	FGFR2 ligand binding and activation	0.689245	1.696	0.00183903	17	12
R-HSA-5683057	MAPK family signaling cascades	0.573728	1.69441	0.00188288	259	129
R-HSA-5684996	MAPK1/MAPK3 signaling	0.576335	1.6934	0.00190457	225	105
R-HSA-109582	Hemostasis	0.563092	1.69365	0.00190777	487	228
R-HSA-2029485	Role of phospholipids in phagocytosis	0.676358	1.69011	0.00203743	20	14
R-HSA-1834949	Cytosolic sensors of pathogen-associated DNA	0.616891	1.68825	0.00211395	52	24
R-HSA-190239	FGFR3 ligand binding and activation	0.720268	1.68779	0.00211855	12	9
R-HSA-190372	FGFR3c ligand binding and activation	0.720268	1.68779	0.00211855	12	9
R-HSA-8847993	ERBB2 Activates PTK6 Signaling	0.723712	1.68757	0.00213303	12	9
R-HSA-69273	Cyclin A/B1/B2 associated events during G2/M transition	0.656803	1.68621	0.0021748	24	19
R-HSA-913531	Interferon Signaling	0.585016	1.68599	0.00217991	125	63
R-HSA-198725	Nuclear Events (kinase and transcription factor activation)	0.663052	1.68389	0.00221521	22	13
R-HSA-1502540	Signaling by Activin	0.719976	1.68153	0.00228945	13	11
R-HSA-373076	Class A/1 (Rhodopsin-like receptors)	0.570604	1.68041	0.00230315	234	149
R-HSA-8941326	RUNX2 regulates bone development	0.65079	1.67969	0.00232575	29	18
R-HSA-4420332	Defective B3GALT6 causes EDSP2 and SEMDJL1	0.684641	1.6793	0.0023303	16	9
R-HSA-3560783	Defective B4GALT7 causes EDS, progeroid type	0.683264	1.67879	0.00233185	16	9
R-HSA-400206	Regulation of lipid metabolism by PPARalpha	0.585522	1.67656	0.00242827	106	80
R-HSA-186712	Regulation of beta-cell development	0.623464	1.67605	0.00244132	37	20
R-HSA-170834	Signaling by TGF-beta Receptor Complex	0.597759	1.6721	0.00257214	66	39
R-HSA-1234158	Regulation of gene expression by Hypoxia-inducible Factor	0.726684	1.67084	0.0026669	11	8
R-HSA-1989781	PPARA activates gene expression	0.583227	1.6684	0.002764	104	78
R-HSA-2173793	Transcriptional activity of SMAD2/SMAD3:SMAD4 heterotrimer	0.618111	1.66613	0.00285466	39	23
R-HSA-428540	Activation of RAC1	0.717437	1.66564	0.00290402	11	9
R-HSA-6802952	Signaling by BRAF and RAF fusions	0.606961	1.66223	0.00305099	54	29
R-HSA-205043	NRIF signals cell death from the nucleus	0.700284	1.66262	0.0030517	13	8
R-HSA-202403	TCR signaling	0.582838	1.6584	0.00319443	93	45
R-HSA-399955	SEMA3A-Plexin repulsion signaling by inhibiting Integrin adhesion	0.710817	1.65813	0.00320478	13	9
R-HSA-190236	Signaling by FGFR	0.591425	1.65573	0.00332969	78	36
R-HSA-176187	Activation of ATR in response to replication stress	0.621364	1.65511	0.00334653	37	27
R-HSA-844456	The NLRP3 inflammasome	0.693172	1.65512	0.00335671	14	8
R-HSA-6802949	Signaling by RAS mutants	0.609437	1.65481	0.00337334	47	27
R-HSA-5686938	Regulation of TLR by endogenous ligand	0.669938	1.65396	0.00342263	17	10
R-HSA-1362300	Transcription of E2F targets under negative control by p107 (RBL1) and p130 (RBL2) in complex with HDAC1	0.676595	1.65208	0.00353936	15	12
R-HSA-8849471	PTK6 Regulates RHO GTPases, RAS GTPase and MAP kinases	0.695297	1.65195	0.00354283	14	11
R-HSA-76005	Response to elevated platelet cytosolic Ca2+	0.577824	1.65044	0.00361362	106	48
R-HSA-8851805	MET activates RAS signaling	0.723377	1.64828	0.0037735	11	9
R-HSA-5673001	RAF/MAP kinase cascade	0.561305	1.64696	0.00382923	219	99
R-HSA-2029480	Fcgamma receptor (FCGR) dependent phagocytosis	0.589829	1.6466	0.00385127	73	46
R-HSA-171007	p38MAPK events	0.703708	1.6445	0.00399172	13	8
R-HSA-8939211	ESR-mediated signaling	0.576845	1.6445	0.00400349	91	44
R-HSA-3928665	EPH-ephrin mediated repulsion of cells	0.606725	1.64306	0.00405994	45	30
R-HSA-1368082	RORA activates gene expression	0.669883	1.64152	0.00413876	16	9
R-HSA-2173789	TGF-beta receptor signaling activates SMADs	0.631135	1.63885	0.00428836	27	17
R-HSA-351906	Apoptotic cleavage of cell adhesion proteins	0.72234	1.63841	0.00430595	11	8
R-HSA-400253	Circadian Clock	0.588914	1.63768	0.00434251	55	36
R-HSA-8934593	Regulation of RUNX1 Expression and Activity	0.669485	1.63693	0.00437342	17	10
R-HSA-3560801	Defective B3GAT3 causes JDSSDHD	0.668035	1.63467	0.00456396	16	9
R-HSA-5621481	C-type lectin receptors (CLRs)	0.574236	1.63285	0.00466698	104	50
R-HSA-1295596	Spry regulation of FGF signaling	0.694067	1.63097	0.00478557	13	11
R-HSA-9013695	NOTCH4 Intracellular Domain Regulates Transcription	0.658703	1.62853	0.00493033	17	10
R-HSA-198323	AKT phosphorylates targets in the cytosol	0.679592	1.62679	0.00501536	14	10
R-HSA-3899300	SUMOylation of transcription cofactors	0.608608	1.6252	0.00512127	37	22
R-HSA-210745	Regulation of gene expression in beta cells	0.650467	1.62431	0.00516933	19	8
R-HSA-9018519	Estrogen-dependent gene expression	0.570772	1.62438	0.00517865	85	38
R-HSA-111465	Apoptotic cleavage of cellular proteins	0.614644	1.62208	0.00535333	35	21
R-HSA-1500931	Cell-Cell communication	0.5682	1.62069	0.00543918	103	59
R-HSA-6803204	TP53 Regulates Transcription of Genes Involved in Cytochrome C Release	0.66203	1.62074	0.00545446	16	8
R-HSA-500792	GPCR ligand binding	0.543665	1.61718	0.00577054	322	184
R-HSA-376172	DSCAM interactions	0.686482	1.6126	0.00618753	11	7
R-HSA-114608	Platelet degranulation	0.567394	1.61268	0.00620215	101	45
R-HSA-162658	Golgi Cisternae Pericentriolar Stack Reorganization	0.697192	1.61013	0.00638909	12	5
R-HSA-416476	G alpha (q) signalling events	0.553951	1.60931	0.00642596	167	107
R-HSA-2559586	DNA Damage/Telomere Stress Induced Senescence	0.621922	1.60873	0.00646004	25	12
R-HSA-69473	G2/M DNA damage checkpoint	0.588095	1.60797	0.00651201	52	28
R-HSA-983705	Signaling by the B Cell Receptor (BCR)	0.568616	1.60731	0.00657142	96	44
R-HSA-6804756	Regulation of TP53 Activity through Phosphorylation	0.567301	1.60636	0.00662524	79	37
R-HSA-1368108	BMAL1:CLOCK,NPAS2 activates circadian gene expression	0.631938	1.60644	0.00663564	21	12
R-HSA-399954	Sema3A PAK dependent Axon repulsion	0.680415	1.60487	0.00675793	13	10
R-HSA-2173791	TGF-beta receptor signaling in EMT (epithelial to mesenchymal transition)	0.679198	1.60427	0.00678546	13	9
R-HSA-418990	Adherens junctions interactions	0.627807	1.60304	0.00691953	25	18
R-HSA-193704	p75 NTR receptor-mediated signalling	0.56357	1.59955	0.00728089	81	38
R-HSA-8953750	Transcriptional Regulation by E2F6	0.618461	1.59774	0.00747102	27	16
R-HSA-381426	Regulation of Insulin-like Growth Factor (IGF) transport and uptake by Insulin-like Growth Factor Binding Proteins (IGFBPs)	0.560342	1.59722	0.00751902	100	63
R-HSA-1181150	Signaling by NODAL	0.668986	1.59434	0.00783818	14	11
R-HSA-8874081	MET activates PTK2 signaling	0.608517	1.59107	0.00816315	28	17
R-HSA-3656237	Defective EXT2 causes exostoses 2	0.694739	1.59017	0.00823453	11	10
R-HSA-3656253	Defective EXT1 causes exostoses 1, TRPS2 and CHDS	0.694739	1.59017	0.00823453	11	10
R-HSA-375170	CDO in myogenesis	0.60835	1.58145	0.00933182	25	17
R-HSA-525793	Myogenesis	0.60835	1.58145	0.00933182	25	17
R-HSA-2122948	Activated NOTCH1 Transmits Signal to the Nucleus	0.613063	1.57946	0.00955213	26	16
R-HSA-4755510	SUMOylation of immune response proteins	0.709474	1.57531	0.0101689	10	9
R-HSA-8864260	Transcriptional regulation by the AP-2 (TFAP2) family of transcription factors	0.596744	1.57535	0.0101882	33	18
R-HSA-176974	Unwinding of DNA	0.668206	1.57489	0.0102012	12	11
R-HSA-264876	Insulin processing	0.617038	1.57435	0.0102628	22	7
R-HSA-75035	Chk1/Chk2(Cds1) mediated inactivation of Cyclin B:Cdk1 complex	0.679588	1.57334	0.0103802	12	8
R-HSA-164952	The role of Nef in HIV-1 replication and disease pathogenesis	0.613685	1.57189	0.0105748	25	11
R-HSA-2980736	Peptide hormone metabolism	0.557391	1.56813	0.0110502	71	36
R-HSA-1980145	Signaling by NOTCH2	0.60527	1.56584	0.0113173	25	16
R-HSA-114452	Activation of BH3-only proteins	0.602142	1.56442	0.0114805	27	16
R-HSA-1971475	A tetrasaccharide linker sequence is required for GAG synthesis	0.619938	1.56467	0.0114815	19	14
R-HSA-5675221	Negative regulation of MAPK pathway	0.594999	1.56424	0.0114871	34	26
R-HSA-5689901	Metalloprotease DUBs	0.675224	1.56454	0.0114882	13	7
R-HSA-3928662	EPHB-mediated forward signaling	0.590104	1.56355	0.0115416	35	26
R-HSA-156711	Polo-like kinase mediated events	0.644217	1.56239	0.0116817	15	11
R-HSA-1912408	Pre-NOTCH Transcription and Translation	0.586727	1.56122	0.0118448	30	18
R-HSA-5658623	FGFRL1 modulation of FGFR1 signaling	0.660334	1.56074	0.011898	13	8
R-HSA-5685938	HDR through Single Strand Annealing (SSA)	0.589619	1.55829	0.0123273	34	19
R-HSA-5673000	RAF activation	0.617667	1.55717	0.0124829	22	18
R-HSA-453279	Mitotic G1-G1/S phases	0.53775	1.5567	0.0125058	137	75
R-HSA-68962	Activation of the pre-replicative complex	0.593486	1.55525	0.0126544	31	23
R-HSA-432142	Platelet sensitization by LDL	0.650531	1.55543	0.0126743	15	9
R-HSA-450604	KSRP (KHSRP) binds and destabilizes mRNA	0.64832	1.55382	0.0127442	15	4
R-HSA-6804760	Regulation of TP53 Activity through Methylation	0.662842	1.55393	0.0127595	13	7
R-HSA-198753	ERK/MAPK targets	0.623789	1.55399	0.0127819	19	13
R-HSA-456926	Thrombin signalling through proteinase activated receptors (PARs)	0.601367	1.55078	0.0132488	27	15
R-HSA-373752	Netrin-1 signaling	0.564214	1.54654	0.014038	44	28
R-HSA-2691230	Signaling by NOTCH1 HD Domain Mutants in Cancer	0.695179	1.54497	0.0142456	10	9
R-HSA-2691232	Constitutive Signaling by NOTCH1 HD Domain Mutants	0.695179	1.54497	0.0142456	10	9
R-HSA-68689	CDC6 association with the ORC:origin complex	0.677337	1.54413	0.0143877	11	10
R-HSA-2029482	Regulation of actin dynamics for phagocytic cup formation	0.564693	1.54303	0.0145704	51	30
R-HSA-5693616	Presynaptic phase of homologous DNA pairing and strand exchange	0.578872	1.53781	0.0155777	36	19
R-HSA-8878171	Transcriptional regulation by RUNX1	0.529819	1.53631	0.0157795	156	72
R-HSA-9022692	Regulation of MECP2 expression and activity	0.591436	1.5352	0.0159848	26	14
R-HSA-419037	NCAM1 interactions	0.575182	1.53412	0.0161433	39	26
R-HSA-2682334	EPH-Ephrin signaling	0.545794	1.5342	0.0161732	79	46
R-HSA-2243919	Crosslinking of collagen fibrils	0.635332	1.53325	0.0162829	15	11
R-HSA-6802957	Oncogenic MAPK signaling	0.551821	1.53115	0.0166143	66	31
R-HSA-9012852	Signaling by NOTCH3	0.570675	1.53125	0.0166473	41	20
R-HSA-75153	Apoptotic execution phase	0.57151	1.53074	0.0166733	42	28
R-HSA-418594	G alpha (i) signalling events	0.515411	1.52912	0.0169514	284	135
R-HSA-3214815	HDACs deacetylate histones	0.58785	1.5268	0.0174223	28	22
R-HSA-8941856	RUNX3 regulates NOTCH signaling	0.651135	1.52516	0.017773	12	9
R-HSA-3232118	SUMOylation of transcription factors	0.6156	1.52268	0.0182998	19	12
R-HSA-2022090	Assembly of collagen fibrils and other multimeric structures	0.558862	1.52132	0.0185848	51	26
R-HSA-373760	L1CAM interactions	0.532766	1.51966	0.0189723	98	48
R-HSA-5633007	Regulation of TP53 Activity	0.521371	1.5186	0.0191417	140	72
R-HSA-442742	CREB phosphorylation through the activation of Ras	0.590287	1.51762	0.0193566	26	13
R-HSA-392518	Signal amplification	0.588309	1.51561	0.0198538	27	19
R-HSA-8948216	Collagen chain trimerization	0.577928	1.51436	0.020123	33	18
R-HSA-4641265	Repression of WNT target genes	0.668163	1.51266	0.0204959	10	7
R-HSA-2173795	Downregulation of SMAD2/3:SMAD4 transcriptional activity	0.605313	1.5123	0.0205356	19	11
R-HSA-212300	PRC2 methylates histones and DNA	0.657176	1.51176	0.0205796	11	8
R-HSA-5357801	Programmed Cell Death	0.522784	1.51193	0.0205838	145	73
R-HSA-2173788	Downregulation of TGF-beta receptor signaling	0.594644	1.5071	0.0217926	22	16
R-HSA-202131	Metabolism of nitric oxide	0.646763	1.504	0.022542	12	8
R-HSA-203765	eNOS activation and regulation	0.646763	1.504	0.022542	12	8
R-HSA-9006931	Signaling by Nuclear Receptors	0.519263	1.50257	0.0229528	125	53
R-HSA-109581	Apoptosis	0.518873	1.49904	0.0238515	142	71
R-HSA-8862803	Deregulated CDK5 triggers multiple neurodegenerative pathways in Alzheimer's disease models	0.590703	1.49916	0.0238695	23	20
R-HSA-8863678	Neurodegenerative Diseases	0.590703	1.49916	0.0238695	23	20
R-HSA-8957275	Post-translational protein phosphorylation	0.530126	1.49586	0.0247032	86	50
R-HSA-5607763	CLEC7A (Dectin-1) induces NFAT activation	0.669661	1.49171	0.0258849	10	7
R-HSA-421270	Cell-cell junction organization	0.54658	1.48979	0.0263569	49	30
R-HSA-111447	Activation of BAD and translocation to mitochondria	0.619857	1.48896	0.0266024	14	9
R-HSA-73864	RNA Polymerase I Transcription	0.555462	1.48698	0.0271595	39	25
R-HSA-73854	RNA Polymerase I Promoter Clearance	0.555462	1.48698	0.0271595	39	25
R-HSA-8986944	Transcriptional Regulation by MECP2	0.541757	1.48516	0.027616	49	23
R-HSA-5693607	Processing of DNA double-strand break ends	0.541977	1.48424	0.0278271	52	28
R-HSA-3371571	HSF1-dependent transactivation	0.582897	1.47976	0.0292469	20	16
R-HSA-110312	Translesion synthesis by REV1	0.614602	1.47984	0.0292806	13	8
R-HSA-113510	E2F mediated regulation of DNA replication	0.590656	1.47926	0.0293634	20	16
R-HSA-3769402	Deactivation of the beta-catenin transactivating complex	0.556192	1.47891	0.029419	34	16
R-HSA-3700989	Transcriptional Regulation by TP53	0.493971	1.47832	0.0295429	295	139
R-HSA-162594	Early Phase of HIV Life Cycle	0.638989	1.4763	0.0302148	12	10
R-HSA-1912422	Pre-NOTCH Expression and Processing	0.543014	1.47517	0.0304615	44	23
R-HSA-204998	Cell death signalling via NRAGE, NRIF and NADE	0.529574	1.4753	0.0304934	61	26
R-HSA-8943724	Regulation of PTEN gene transcription	0.535422	1.47341	0.0309666	53	31
R-HSA-8936459	RUNX1 regulates genes involved in megakaryocyte differentiation and platelet function	0.548664	1.47081	0.0318225	35	17
R-HSA-196299	Beta-catenin phosphorylation cascade	0.624402	1.46907	0.0320165	13	11
R-HSA-4839743	phosphorylation site mutants of CTNNB1 are not targeted to the proteasome by the destruction complex	0.624402	1.46907	0.0320165	13	11
R-HSA-5339716	Misspliced GSK3beta mutants stabilize beta-catenin	0.624402	1.46907	0.0320165	13	11
R-HSA-5358747	S33 mutants of beta-catenin aren't phosphorylated	0.624402	1.46907	0.0320165	13	11
R-HSA-5358749	S37 mutants of beta-catenin aren't phosphorylated	0.624402	1.46907	0.0320165	13	11
R-HSA-5358751	S45 mutants of beta-catenin aren't phosphorylated	0.624402	1.46907	0.0320165	13	11
R-HSA-5358752	T41 mutants of beta-catenin aren't phosphorylated	0.624402	1.46907	0.0320165	13	11
R-HSA-202424	Downstream TCR signaling	0.522865	1.46491	0.0335149	75	23
R-HSA-157118	Signaling by NOTCH	0.503043	1.46056	0.0351182	154	71
R-HSA-2024096	HS-GAG degradation	0.606815	1.4608	0.0351559	15	6
R-HSA-2299718	Condensation of Prophase Chromosomes	0.639377	1.4606	0.0351611	11	5
R-HSA-6804759	Regulation of TP53 Activity through Association with Co-factors	0.604473	1.46015	0.0351834	14	10
R-HSA-5625740	RHO GTPases activate PKNs	0.557928	1.45983	0.0352305	28	18
R-HSA-69206	G1/S Transition	0.507008	1.45923	0.0354147	120	61
R-HSA-3928664	Ephrin signaling	0.601783	1.45688	0.0362777	15	10
R-HSA-209952	Peptide hormone biosynthesis	0.631063	1.45658	0.036332	11	6
R-HSA-201722	Formation of the beta-catenin:TCF transactivating complex	0.553634	1.45565	0.0365741	28	12
R-HSA-373753	Nephrin family interactions	0.588748	1.45396	0.0371686	19	13
R-HSA-2214320	Anchoring fibril formation	0.621914	1.4531	0.0374454	12	8
R-HSA-2022928	HS-GAG biosynthesis	0.606667	1.45244	0.0376266	14	8
R-HSA-422085	Synthesis, secretion, and deacylation of Ghrelin	0.603029	1.44962	0.0387155	14	12
R-HSA-5693579	Homologous DNA Pairing and Strand Exchange	0.544327	1.44927	0.0388091	39	19
R-HSA-8878166	Transcriptional regulation by RUNX2	0.511392	1.44771	0.0392122	106	49
R-HSA-69190	DNA strand elongation	0.546921	1.4479	0.0392136	29	27
R-HSA-73762	RNA Polymerase I Transcription Initiation	0.543425	1.44798	0.0392541	37	23
R-HSA-3560782	Diseases associated with glycosaminoglycan metabolism	0.549406	1.44711	0.0393817	32	15
R-HSA-446728	Cell junction organization	0.515285	1.44528	0.0401434	72	45
R-HSA-422475	Axon guidance	0.482323	1.44486	0.0402523	447	192
R-HSA-5655862	Translesion synthesis by POLK	0.592321	1.44457	0.0403433	14	8
R-HSA-69242	S Phase	0.496318	1.44372	0.0406305	143	72
R-HSA-5656121	Translesion synthesis by POLI	0.593677	1.44261	0.0410317	14	8
R-HSA-8856825	Cargo recognition for clathrin-mediated endocytosis	0.512961	1.44209	0.0412184	80	38
R-HSA-264870	Caspase-mediated cleavage of cytoskeletal proteins	0.618642	1.44127	0.041525	12	8
R-HSA-2979096	NOTCH2 Activation and Transmission of Signal to the Nucleus	0.588097	1.44058	0.0417825	17	11
R-HSA-6803205	TP53 regulates transcription of several additional cell death genes whose specific roles in p53-dependent apoptosis remain uncertain	0.621865	1.43904	0.0423746	11	7
R-HSA-9013508	NOTCH3 Intracellular Domain Regulates Transcription	0.564729	1.43804	0.0427778	22	10
R-HSA-418885	DCC mediated attractive signaling	0.617229	1.43774	0.0428413	12	5
R-HSA-3000157	Laminin interactions	0.54946	1.43692	0.043079	28	13
R-HSA-2142691	Synthesis of Leukotrienes (LT) and Eoxins (EX)	0.596659	1.43618	0.0433327	16	6
R-HSA-211976	Endogenous sterols	0.565532	1.43558	0.0435194	21	9
R-HSA-4839735	AXIN mutants destabilize the destruction complex, activating WNT signaling	0.614789	1.43322	0.0440514	12	10
R-HSA-4839744	truncated APC mutants destabilize the destruction complex	0.614789	1.43322	0.0440514	12	10
R-HSA-4839748	AMER1 mutants destabilize the destruction complex	0.614789	1.43322	0.0440514	12	10
R-HSA-5467337	APC truncation mutants have impaired AXIN binding	0.614789	1.43322	0.0440514	12	10
R-HSA-5467340	AXIN missense mutants destabilize the destruction complex	0.614789	1.43322	0.0440514	12	10
R-HSA-5467348	Truncations of AMER1 destabilize the destruction complex	0.614789	1.43322	0.0440514	12	10
R-HSA-3928663	EPHA-mediated growth cone collapse	0.552577	1.43359	0.044389	27	15
R-HSA-2151201	Transcriptional activation of mitochondrial biogenesis	0.527365	1.4312	0.0450584	43	16
R-HSA-438064	Post NMDA receptor activation events	0.544213	1.42994	0.0456239	33	21
R-HSA-164938	Nef-mediates down modulation of cell surface receptors by recruiting them to clathrin adapters	0.578951	1.42938	0.0458172	18	5
R-HSA-5693538	Homology Directed Repair	0.506191	1.42773	0.046523	86	39
R-HSA-159418	Recycling of bile acids and salts	0.618128	1.4266	0.0470013	12	9
R-HSA-5607764	CLEC7A (Dectin-1) signaling	0.507298	1.42511	0.0477002	84	37
R-HSA-6798695	Neutrophil degranulation	0.47566	1.42376	0.0483119	359	116

## Sheet: Fig3B
bio_category	mean_eff_size	perm_pval	padj
Anti-tumour Mac	0.0167534	0.0130333	0.01964
B/Plasma	0.0163095	0.015538	0.01964
BulkRNAseq	0.0180199	0.0085	0.01964
CD4 Tcm	0.0162831	0.01002	0.01964
CD4 Th	0.016884	0.01944	0.01964
CD8 Teff	0.0169435	0.01089	0.01964
CD8 Tem	0.015982	0.01942	0.01964
CNA	0.016824	0.01544	0.01964
CRISPR	0.0167279	0.0141586	0.01964
DCs	0.0166738	0.0141667	0.01964
DCs -veMANA	0.0163052	0.01072	0.01964
Dysfunctional DCs	0.0171384	0.01964	0.01964
Functional DCs	0.0185687	0.00523333	0.01964
Mature DCs	0.016723	0.01964	0.01964
Precursor DCs	0.0159971	0.01834	0.01964
GRN	0.0323073	2e-05	0.00056
HLA-pep	0.0166708	0.01594	0.01964
Suppressive mac	0.0168281	0.0127057	0.01964
Macrophage	0.0171891	0.0122778	0.01964
Mutation	0.0168483	0.01394	0.01964
NK-like	0.0168356	0.01472	0.01964
T naïve	0.0164896	0.0169	0.01964
T prolif	0.0167295	0.01862	0.01964
Tcell	0.016528	0.01374	0.01964
Terminal Tex	0.0159181	0.01744	0.01964
Treg	0.0187621	0.00654	0.01964
Autoimmunity	0.0243892	0.00864	0.01964
gSNP	0.0157155	0.01926	0.01964

## Sheet: Fig3C
CV_fold	feature	auc	set
0	GiG	0.967824	Orig
1	GiG	0.978416	Orig
2	GiG	0.966888	Orig
3	GiG	0.962479	Orig
4	GiG	0.970141	Orig
5	GiG	0.948342	Orig
6	GiG	0.961124	Orig
7	GiG	0.974997	Orig
8	GiG	0.979522	Orig
9	GiG	0.9819	Orig
10	GiG	0.966821	Orig
11	GiG	0.973871	Orig
12	GiG	0.97738	Orig
13	GiG	0.987019	Orig
14	GiG	0.966805	Orig
15	GiG	0.975855	Orig
16	GiG	0.973246	Orig
17	GiG	0.975657	Orig
18	GiG	0.98365	Orig
19	GiG	0.968457	Orig
20	GiG	0.984029	Orig
21	GiG	0.983394	Orig
22	GiG	0.969895	Orig
23	GiG	0.979291	Orig
24	GiG	0.964989	Orig
25	GiG	0.969712	Orig
26	GiG	0.980281	Orig
27	GiG	0.97503	Orig
28	GiG	0.972619	Orig
29	GiG	0.985104	Orig
30	GiG	0.974807	Orig
31	GiG	0.987303	Orig
32	GiG	0.980019	Orig
33	GiG	0.989133	Orig
34	GiG	0.964361	Orig
35	GiG	0.979357	Orig
36	GiG	0.970108	Orig
37	GiG	0.98517	Orig
38	GiG	0.976615	Orig
39	GiG	0.989265	Orig
40	GiG	0.982592	Orig
41	GiG	0.982124	Orig
42	GiG	0.970397	Orig
43	GiG	0.980612	Orig
44	GiG	0.975261	Orig
45	GiG	0.976087	Orig
46	GiG	0.968226	Orig
47	GiG	0.982131	Orig
48	GiG	0.973279	Orig
49	GiG	0.974799	Orig
50	GiG	0.969728	Orig
51	GiG	0.96749	Orig
52	GiG	0.970296	Orig
53	GiG	0.971099	Orig
54	GiG	0.968027	Orig
55	GiG	0.966112	Orig
56	GiG	0.98299	Orig
57	GiG	0.961818	Orig
58	GiG	0.988506	Orig
59	GiG	0.97863	Orig
60	GiG	0.958535	Orig
61	GiG	0.973337	Orig
62	GiG	0.983394	Orig
63	GiG	0.988935	Orig
64	GiG	0.982197	Orig
65	GiG	0.974237	Orig
66	GiG	0.977309	Orig
67	GiG	0.967565	Orig
68	GiG	0.97242	Orig
69	GiG	0.972817	Orig
70	GiG	0.960841	Orig
71	GiG	0.991881	Orig
72	GiG	0.973604	Orig
73	GiG	0.981867	Orig
74	GiG	0.973907	Orig
75	GiG	0.971066	Orig
76	GiG	0.991908	Orig
77	GiG	0.959539	Orig
78	GiG	0.961554	Orig
79	GiG	0.975393	Orig
80	GiG	0.977981	Orig
81	GiG	0.989375	Orig
82	GiG	0.967289	Orig
83	GiG	0.980116	Orig
84	GiG	0.976186	Orig
85	GiG	0.986293	Orig
86	GiG	0.982098	Orig
87	GiG	0.981636	Orig
88	GiG	0.966838	Orig
89	GiG	0.977375	Orig
90	GiG	0.965919	Orig
91	GiG	0.977781	Orig
92	GiG	0.984029	Orig
93	GiG	0.978795	Orig
94	GiG	0.960728	Orig
95	GiG	0.975822	Orig
96	GiG	0.972057	Orig
97	GiG	0.9819	Orig
98	GiG	0.978729	Orig
99	GiG	0.971925	Orig
0	GiG	0.68883	Perm
0	GiG	0.731097	Perm
0	GiG	0.690668	Perm
0	GiG	0.665776	Perm
0	GiG	0.720906	Perm
0	GiG	0.674597	Perm
0	GiG	0.664439	Perm
0	GiG	0.667547	Perm
0	GiG	0.712252	Perm
0	GiG	0.648501	Perm
0	GiG	0.703699	Perm
0	GiG	0.709312	Perm
0	GiG	0.717598	Perm
0	GiG	0.678172	Perm
0	GiG	0.717732	Perm
0	GiG	0.696482	Perm
0	GiG	0.751579	Perm
0	GiG	0.72555	Perm
0	GiG	0.707641	Perm
0	GiG	0.696014	Perm
0	GiG	0.719102	Perm
0	GiG	0.651976	Perm
0	GiG	0.666377	Perm
0	GiG	0.703999	Perm
0	GiG	0.744696	Perm
0	GiG	0.708443	Perm
0	GiG	0.702529	Perm
0	GiG	0.726987	Perm
0	GiG	0.704735	Perm
0	GiG	0.678807	Perm
0	GiG	0.669885	Perm
0	GiG	0.639213	Perm
0	GiG	0.680978	Perm
0	GiG	0.691837	Perm
0	GiG	0.663036	Perm
0	GiG	0.692973	Perm
0	GiG	0.699823	Perm
0	GiG	0.696248	Perm
0	GiG	0.705169	Perm
0	GiG	0.700157	Perm
0	GiG	0.715126	Perm
0	GiG	0.701393	Perm
0	GiG	0.732968	Perm
0	GiG	0.688162	Perm
0	GiG	0.658926	Perm
0	GiG	0.71967	Perm
0	GiG	0.711217	Perm
0	GiG	0.711584	Perm
0	GiG	0.696415	Perm
0	GiG	0.684553	Perm
0	GiG	0.704968	Perm
0	GiG	0.718467	Perm
0	GiG	0.676635	Perm
0	GiG	0.705102	Perm
0	GiG	0.742557	Perm
0	GiG	0.678773	Perm
0	GiG	0.693942	Perm
0	GiG	0.681713	Perm
0	GiG	0.672893	Perm
0	GiG	0.694544	Perm
0	GiG	0.686692	Perm
0	GiG	0.745397	Perm
0	GiG	0.648501	Perm
0	GiG	0.674931	Perm
0	GiG	0.664573	Perm
0	GiG	0.691804	Perm
0	GiG	0.660096	Perm
0	GiG	0.649404	Perm
0	GiG	0.685957	Perm
0	GiG	0.730796	Perm
0	GiG	0.70577	Perm
0	GiG	0.651241	Perm
0	GiG	0.703999	Perm
0	GiG	0.704634	Perm
0	GiG	0.695412	Perm
0	GiG	0.698253	Perm
0	GiG	0.69	Perm
0	GiG	0.69	Perm
0	GiG	0.682549	Perm
0	GiG	0.708911	Perm
0	GiG	0.720839	Perm
0	GiG	0.671222	Perm
0	GiG	0.664272	Perm
0	GiG	0.710481	Perm
0	GiG	0.721407	Perm
0	GiG	0.701427	Perm
0	GiG	0.68158	Perm
0	GiG	0.727321	Perm
0	GiG	0.683584	Perm
0	GiG	0.692004	Perm
0	GiG	0.70988	Perm
0	GiG	0.677804	Perm
0	GiG	0.675198	Perm
0	GiG	0.669484	Perm
0	GiG	0.719804	Perm
0	GiG	0.686558	Perm
0	GiG	0.679742	Perm
0	GiG	0.668616	Perm
0	GiG	0.670721	Perm
0	GiG	0.686257	Perm
0	GiG	0.671523	Perm
0	GiG	0.71262	Perm
0	GiG	0.715794	Perm
0	GiG	0.707641	Perm
0	GiG	0.683016	Perm
0	GiG	0.689198	Perm
0	GiG	0.697083	Perm
0	GiG	0.713455	Perm
0	GiG	0.727388	Perm
0	GiG	0.717131	Perm
0	GiG	0.643222	Perm
0	GiG	0.717866	Perm
0	GiG	0.714524	Perm
0	GiG	0.700358	Perm
0	GiG	0.720071	Perm
0	GiG	0.720539	Perm
0	GiG	0.68893	Perm
0	GiG	0.733636	Perm
0	GiG	0.691236	Perm
0	GiG	0.713923	Perm
0	GiG	0.691136	Perm
0	GiG	0.697718	Perm
0	GiG	0.674597	Perm
0	GiG	0.697985	Perm
0	GiG	0.701794	Perm
0	GiG	0.694911	Perm
0	GiG	0.694043	Perm
0	GiG	0.723445	Perm
0	GiG	0.677203	Perm
0	GiG	0.701694	Perm
0	GiG	0.725183	Perm
0	GiG	0.691203	Perm
0	GiG	0.662869	Perm
0	GiG	0.669785	Perm
0	GiG	0.713722	Perm
0	GiG	0.700558	Perm
0	GiG	0.704902	Perm
0	GiG	0.678172	Perm
0	GiG	0.693274	Perm
0	GiG	0.715259	Perm
0	GiG	0.674429	Perm
0	GiG	0.73945	Perm
0	GiG	0.697985	Perm
0	GiG	0.699322	Perm
0	GiG	0.694176	Perm
0	GiG	0.700591	Perm
0	GiG	0.670854	Perm
0	GiG	0.676	Perm
0	GiG	0.707174	Perm
0	GiG	0.722042	Perm
0	GiG	0.704467	Perm
0	GiG	0.689148	Perm
0	GiG	0.728357	Perm
0	GiG	0.701393	Perm
0	GiG	0.70831	Perm
0	GiG	0.7183	Perm
0	GiG	0.703899	Perm
0	GiG	0.7182	Perm
0	GiG	0.671021	Perm
0	GiG	0.713154	Perm
0	GiG	0.700525	Perm
0	GiG	0.705637	Perm
0	GiG	0.690234	Perm
0	GiG	0.686291	Perm
0	GiG	0.709011	Perm
0	GiG	0.706706	Perm
0	GiG	0.698954	Perm
0	GiG	0.734639	Perm
0	GiG	0.693241	Perm
0	GiG	0.656053	Perm
0	GiG	0.704868	Perm
0	GiG	0.725885	Perm
0	GiG	0.695012	Perm
0	GiG	0.688897	Perm
0	GiG	0.700224	Perm
0	GiG	0.686558	Perm
0	GiG	0.726887	Perm
0	GiG	0.682482	Perm
0	GiG	0.675766	Perm
0	GiG	0.68462	Perm
0	GiG	0.723613	Perm
0	GiG	0.705603	Perm
0	GiG	0.704668	Perm
0	GiG	0.684152	Perm
0	GiG	0.719135	Perm
0	GiG	0.689833	Perm
0	GiG	0.698821	Perm
0	GiG	0.704133	Perm
0	GiG	0.718233	Perm
0	GiG	0.702396	Perm
0	GiG	0.699389	Perm
0	GiG	0.7326	Perm
0	GiG	0.726954	Perm
0	GiG	0.699723	Perm
0	GiG	0.692372	Perm
0	GiG	0.662936	Perm
0	GiG	0.68295	Perm
0	GiG	0.702262	Perm
0	GiG	0.704233	Perm
0	GiG	0.683284	Perm
0	GiG	0.705169	Perm
0	GiG	0.726887	Perm
0	GiG	0.693775	Perm
0	GiG	0.656921	Perm
0	GiG	0.698085	Perm
0	GiG	0.679408	Perm
0	GiG	0.708076	Perm
0	GiG	0.694711	Perm
0	GiG	0.700224	Perm
0	GiG	0.707608	Perm
0	GiG	0.722142	Perm
0	GiG	0.669351	Perm
0	GiG	0.704501	Perm
0	GiG	0.706739	Perm
0	GiG	0.7043	Perm
0	GiG	0.672959	Perm
0	GiG	0.706739	Perm
0	GiG	0.66464	Perm
0	GiG	0.693174	Perm
0	GiG	0.71977	Perm
0	GiG	0.718166	Perm
0	GiG	0.708911	Perm
0	GiG	0.6902	Perm
0	GiG	0.705069	Perm
0	GiG	0.680143	Perm
0	GiG	0.646163	Perm
0	GiG	0.704668	Perm
0	GiG	0.735541	Perm
0	GiG	0.707942	Perm
0	GiG	0.689565	Perm
0	GiG	0.685923	Perm
0	GiG	0.705035	Perm
0	GiG	0.672425	Perm
0	GiG	0.712486	Perm
0	GiG	0.68853	Perm
0	GiG	0.704601	Perm
0	GiG	0.691837	Perm
0	GiG	0.71957	Perm
0	GiG	0.688229	Perm
0	GiG	0.662468	Perm
0	GiG	0.719002	Perm
0	GiG	0.716329	Perm
0	GiG	0.71703	Perm
0	GiG	0.691269	Perm
0	GiG	0.688362	Perm
0	GiG	0.675766	Perm
0	GiG	0.707641	Perm
0	GiG	0.68589	Perm
0	GiG	0.638177	Perm
0	GiG	0.706171	Perm
0	GiG	0.676067	Perm
0	GiG	0.659761	Perm
0	GiG	0.703933	Perm
0	GiG	0.720906	Perm
0	GiG	0.653513	Perm
0	GiG	0.699556	Perm
0	GiG	0.708811	Perm
0	GiG	0.68315	Perm
0	GiG	0.676902	Perm
0	GiG	0.688797	Perm
0	GiG	0.706672	Perm
0	GiG	0.684654	Perm
0	GiG	0.683384	Perm
0	GiG	0.683451	Perm
0	GiG	0.650673	Perm
0	GiG	0.660129	Perm
0	GiG	0.731765	Perm
0	GiG	0.716095	Perm
0	GiG	0.717398	Perm
0	GiG	0.685255	Perm
0	GiG	0.750075	Perm
0	GiG	0.721975	Perm
0	GiG	0.715293	Perm
0	GiG	0.685689	Perm
0	GiG	0.686658	Perm
0	GiG	0.692472	Perm
0	GiG	0.680611	Perm
0	GiG	0.723245	Perm
0	GiG	0.717665	Perm
0	GiG	0.658625	Perm
0	GiG	0.704167	Perm
0	GiG	0.689866	Perm
0	GiG	0.704233	Perm
0	GiG	0.69735	Perm
0	GiG	0.710081	Perm
0	GiG	0.710615	Perm
0	GiG	0.669317	Perm
0	GiG	0.729794	Perm
0	GiG	0.710164	Perm
0	GiG	0.683317	Perm
0	GiG	0.735006	Perm
0	GiG	0.704434	Perm
0	GiG	0.719169	Perm
0	GiG	0.668215	Perm
0	GiG	0.716763	Perm
0	GiG	0.640616	Perm
0	GiG	0.673193	Perm
0	GiG	0.700591	Perm
0	GiG	0.692138	Perm
0	GiG	0.685556	Perm
0	GiG	0.701293	Perm
0	GiG	0.722276	Perm
0	GiG	0.732233	Perm
0	GiG	0.677804	Perm
0	GiG	0.703365	Perm
0	GiG	0.703832	Perm
0	GiG	0.693976	Perm
0	GiG	0.691102	Perm
0	GiG	0.686257	Perm
0	GiG	0.710481	Perm
0	GiG	0.718267	Perm
0	GiG	0.658158	Perm
0	GiG	0.673461	Perm
0	GiG	0.717531	Perm
0	GiG	0.698687	Perm
0	GiG	0.69137	Perm
0	GiG	0.729092	Perm
0	GiG	0.693809	Perm
0	GiG	0.698453	Perm
0	GiG	0.693675	Perm
0	GiG	0.709713	Perm
0	GiG	0.66611	Perm
0	GiG	0.653547	Perm
0	GiG	0.649237	Perm
0	GiG	0.702429	Perm
0	GiG	0.689265	Perm
0	GiG	0.665508	Perm
0	GiG	0.729527	Perm
0	GiG	0.710047	Perm
0	GiG	0.712052	Perm
0	GiG	0.694911	Perm
0	GiG	0.70684	Perm
0	GiG	0.707708	Perm
0	GiG	0.696682	Perm
0	GiG	0.690635	Perm
0	GiG	0.697016	Perm
0	GiG	0.672709	Perm
0	GiG	0.697183	Perm
0	GiG	0.703331	Perm
0	GiG	0.705135	Perm
0	GiG	0.739884	Perm
0	GiG	0.672425	Perm
0	GiG	0.742557	Perm
0	GiG	0.696381	Perm
0	GiG	0.659995	Perm
0	GiG	0.678138	Perm
0	GiG	0.70861	Perm
0	GiG	0.70557	Perm
0	GiG	0.689465	Perm
0	GiG	0.68746	Perm
0	GiG	0.701894	Perm
0	GiG	0.730763	Perm
0	GiG	0.731799	Perm
0	GiG	0.681546	Perm
0	GiG	0.707107	Perm
0	GiG	0.654382	Perm
0	GiG	0.734204	Perm
0	GiG	0.717398	Perm
0	GiG	0.699723	Perm
0	GiG	0.693007	Perm
0	GiG	0.652411	Perm
0	GiG	0.696281	Perm
0	GiG	0.682582	Perm
0	GiG	0.679508	Perm
0	GiG	0.737512	Perm
0	GiG	0.708711	Perm
0	GiG	0.67022	Perm
0	GiG	0.676601	Perm
0	GiG	0.707675	Perm
0	GiG	0.65064	Perm
0	GiG	0.719202	Perm
0	GiG	0.728157	Perm
0	GiG	0.694911	Perm
0	GiG	0.740686	Perm
0	GiG	0.624912	Perm
0	GiG	0.687761	Perm
0	GiG	0.698921	Perm
0	GiG	0.665274	Perm
0	GiG	0.69157	Perm
0	GiG	0.719302	Perm
0	GiG	0.675866	Perm
0	GiG	0.680744	Perm
0	GiG	0.690902	Perm
0	GiG	0.685389	Perm
0	GiG	0.683785	Perm
0	GiG	0.675632	Perm
0	GiG	0.658993	Perm
0	GiG	0.678907	Perm
0	GiG	0.727689	Perm
0	GiG	0.724982	Perm
0	GiG	0.710882	Perm
0	GiG	0.709813	Perm
0	GiG	0.692572	Perm
0	GiG	0.714491	Perm
0	GiG	0.71282	Perm
0	GiG	0.701794	Perm
0	GiG	0.727923	Perm
0	GiG	0.742724	Perm
0	GiG	0.669986	Perm
0	GiG	0.676802	Perm
0	GiG	0.68295	Perm
0	GiG	0.697551	Perm
0	GiG	0.719503	Perm
0	GiG	0.681947	Perm
0	GiG	0.733436	Perm
0	GiG	0.728424	Perm
0	GiG	0.683351	Perm
0	GiG	0.693241	Perm
0	GiG	0.701627	Perm
0	GiG	0.675131	Perm
0	GiG	0.738915	Perm
0	GiG	0.681312	Perm
0	GiG	0.70988	Perm
0	GiG	0.680611	Perm
0	GiG	0.722543	Perm
0	GiG	0.702295	Perm
0	GiG	0.744996	Perm
0	GiG	0.648936	Perm
0	GiG	0.713288	Perm
0	GiG	0.723913	Perm
0	GiG	0.699422	Perm
0	GiG	0.687661	Perm
0	GiG	0.733503	Perm
0	GiG	0.696615	Perm
0	GiG	0.723111	Perm
0	GiG	0.680744	Perm
0	GiG	0.725718	Perm
0	GiG	0.725918	Perm
0	GiG	0.681713	Perm
0	GiG	0.698687	Perm
0	GiG	0.662334	Perm
0	GiG	0.658024	Perm
0	GiG	0.693876	Perm
0	GiG	0.691303	Perm
0	GiG	0.71566	Perm
0	GiG	0.677804	Perm
0	GiG	0.727756	Perm
0	GiG	0.684754	Perm
0	GiG	0.692171	Perm
0	GiG	0.729126	Perm
0	GiG	0.715527	Perm
0	GiG	0.692038	Perm
0	GiG	0.655084	Perm
0	GiG	0.687427	Perm
0	GiG	0.652578	Perm
0	GiG	0.693976	Perm
0	GiG	0.683718	Perm
0	GiG	0.713021	Perm
0	GiG	0.681212	Perm
0	GiG	0.709011	Perm
0	GiG	0.716295	Perm
0	GiG	0.687561	Perm
0	GiG	0.695179	Perm
0	GiG	0.694744	Perm
0	GiG	0.714591	Perm
0	GiG	0.656821	Perm
0	GiG	0.699455	Perm
0	GiG	0.732834	Perm
0	GiG	0.678305	Perm
0	GiG	0.711217	Perm
0	GiG	0.709212	Perm
0	GiG	0.722443	Perm
0	GiG	0.680377	Perm
0	GiG	0.693708	Perm
0	GiG	0.698386	Perm
0	GiG	0.663838	Perm
0	GiG	0.696615	Perm
0	GiG	0.67062	Perm
0	GiG	0.713388	Perm
0	GiG	0.695145	Perm
0	GiG	0.692806	Perm
0	GiG	0.695179	Perm
0	GiG	0.699054	Perm
0	GiG	0.682983	Perm
0	GiG	0.718668	Perm
0	GiG	0.705637	Perm
0	GiG	0.693809	Perm
0	GiG	0.665074	Perm
0	GiG	0.725216	Perm
0	GiG	0.708076	Perm
0	GiG	0.680444	Perm
0	GiG	0.687828	Perm
0	GiG	0.657857	Perm
0	GiG	0.718935	Perm
0	GiG	0.700023	Perm
0	GiG	0.688596	Perm
0	GiG	0.65769	Perm
0	GiG	0.684721	Perm
0	GiG	0.705804	Perm
0	GiG	0.666711	Perm
0	GiG	0.715527	Perm
0	GiG	0.695145	Perm
0	GiG	0.692004	Perm
0	GiG	0.708711	Perm
0	GiG	0.67737	Perm
0	GiG	0.703298	Perm
0	GiG	0.724548	Perm
0	GiG	0.712152	Perm
0	GiG	0.696014	Perm
0	GiG	0.664339	Perm
1	GiG	0.710147	Perm
1	GiG	0.789736	Perm
1	GiG	0.760433	Perm
1	GiG	0.75649	Perm
1	GiG	0.75365	Perm
1	GiG	0.719837	Perm
1	GiG	0.793545	Perm
1	GiG	0.731331	Perm
1	GiG	0.763641	Perm
1	GiG	0.700792	Perm
1	GiG	0.751412	Perm
1	GiG	0.751612	Perm
1	GiG	0.74386	Perm
1	GiG	0.719336	Perm
1	GiG	0.744863	Perm
1	GiG	0.750877	Perm
1	GiG	0.754686	Perm
1	GiG	0.772562	Perm
1	GiG	0.749841	Perm
1	GiG	0.755154	Perm
1	GiG	0.758595	Perm
1	GiG	0.733737	Perm
1	GiG	0.733135	Perm
1	GiG	0.716563	Perm
1	GiG	0.765612	Perm
1	GiG	0.777741	Perm
1	GiG	0.730262	Perm
1	GiG	0.754753	Perm
1	GiG	0.721641	Perm
1	GiG	0.772061	Perm
1	GiG	0.763039	Perm
1	GiG	0.720204	Perm
1	GiG	0.682549	Perm
1	GiG	0.730362	Perm
1	GiG	0.691603	Perm
1	GiG	0.776571	Perm
1	GiG	0.744328	Perm
1	GiG	0.729159	Perm
1	GiG	0.722376	Perm
1	GiG	0.746099	Perm
1	GiG	0.759364	Perm
1	GiG	0.717665	Perm
1	GiG	0.7323	Perm
1	GiG	0.776538	Perm
1	GiG	0.723445	Perm
1	GiG	0.779679	Perm
1	GiG	0.749774	Perm
1	GiG	0.745197	Perm
1	GiG	0.701226	Perm
1	GiG	0.722644	Perm
1	GiG	0.775168	Perm
1	GiG	0.752982	Perm
1	GiG	0.736343	Perm
1	GiG	0.739717	Perm
1	GiG	0.760567	Perm
1	GiG	0.732734	Perm
1	GiG	0.761402	Perm
1	GiG	0.761268	Perm
1	GiG	0.736075	Perm
1	GiG	0.776103	Perm
1	GiG	0.724548	Perm
1	GiG	0.782251	Perm
1	GiG	0.756724	Perm
1	GiG	0.698085	Perm
1	GiG	0.711016	Perm
1	GiG	0.724281	Perm
1	GiG	0.766915	Perm
1	GiG	0.743393	Perm
1	GiG	0.76187	Perm
1	GiG	0.759264	Perm
1	GiG	0.764543	Perm
1	GiG	0.746701	Perm
1	GiG	0.761101	Perm
1	GiG	0.712386	Perm
1	GiG	0.736142	Perm
1	GiG	0.714357	Perm
1	GiG	0.75335	Perm
1	GiG	0.732968	Perm
1	GiG	0.742624	Perm
1	GiG	0.767349	Perm
1	GiG	0.703198	Perm
1	GiG	0.729393	Perm
1	GiG	0.755221	Perm
1	GiG	0.768452	Perm
1	GiG	0.737044	Perm
1	GiG	0.746467	Perm
1	GiG	0.771225	Perm
1	GiG	0.706773	Perm
1	GiG	0.711985	Perm
1	GiG	0.755789	Perm
1	GiG	0.754252	Perm
1	GiG	0.760867	Perm
1	GiG	0.733436	Perm
1	GiG	0.69735	Perm
1	GiG	0.757092	Perm
1	GiG	0.755488	Perm
1	GiG	0.779311	Perm
1	GiG	0.689632	Perm
1	GiG	0.669986	Perm
1	GiG	0.732801	Perm
1	GiG	0.708376	Perm
1	GiG	0.73377	Perm
1	GiG	0.690601	Perm
1	GiG	0.720505	Perm
1	GiG	0.753116	Perm
1	GiG	0.769354	Perm
1	GiG	0.744228	Perm
1	GiG	0.759798	Perm
1	GiG	0.756123	Perm
1	GiG	0.731832	Perm
1	GiG	0.716095	Perm
1	GiG	0.746199	Perm
1	GiG	0.782151	Perm
1	GiG	0.774299	Perm
1	GiG	0.740486	Perm
1	GiG	0.740352	Perm
1	GiG	0.715393	Perm
1	GiG	0.772127	Perm
1	GiG	0.75355	Perm
1	GiG	0.730462	Perm
1	GiG	0.769555	Perm
1	GiG	0.764142	Perm
1	GiG	0.74777	Perm
1	GiG	0.745397	Perm
1	GiG	0.791139	Perm
1	GiG	0.753951	Perm
1	GiG	0.704701	Perm
1	GiG	0.705102	Perm
1	GiG	0.698286	Perm
1	GiG	0.751311	Perm
1	GiG	0.743125	Perm
1	GiG	0.731732	Perm
1	GiG	0.754018	Perm
1	GiG	0.783354	Perm
1	GiG	0.719904	Perm
1	GiG	0.739283	Perm
1	GiG	0.708777	Perm
1	GiG	0.741956	Perm
1	GiG	0.761068	Perm
1	GiG	0.740085	Perm
1	GiG	0.719068	Perm
1	GiG	0.765044	Perm
1	GiG	0.749942	Perm
1	GiG	0.776671	Perm
1	GiG	0.751478	Perm
1	GiG	0.719737	Perm
1	GiG	0.732433	Perm
1	GiG	0.760299	Perm
1	GiG	0.745631	Perm
1	GiG	0.747168	Perm
1	GiG	0.741087	Perm
1	GiG	0.761202	Perm
1	GiG	0.769087	Perm
1	GiG	0.694143	Perm
1	GiG	0.69578	Perm
1	GiG	0.730997	Perm
1	GiG	0.768452	Perm
1	GiG	0.723278	Perm
1	GiG	0.762037	Perm
1	GiG	0.722243	Perm
1	GiG	0.754653	Perm
1	GiG	0.732433	Perm
1	GiG	0.696548	Perm
1	GiG	0.708477	Perm
1	GiG	0.740051	Perm
1	GiG	0.708777	Perm
1	GiG	0.716496	Perm
1	GiG	0.749607	Perm
1	GiG	0.753149	Perm
1	GiG	0.737312	Perm
1	GiG	0.744863	Perm
1	GiG	0.739283	Perm
1	GiG	0.726419	Perm
1	GiG	0.732667	Perm
1	GiG	0.749741	Perm
1	GiG	0.757326	Perm
1	GiG	0.72682	Perm
1	GiG	0.744596	Perm
1	GiG	0.707875	Perm
1	GiG	0.736543	Perm
1	GiG	0.758662	Perm
1	GiG	0.739049	Perm
1	GiG	0.727388	Perm
1	GiG	0.770123	Perm
1	GiG	0.756791	Perm
1	GiG	0.758061	Perm
1	GiG	0.75913	Perm
1	GiG	0.723579	Perm
1	GiG	0.745865	Perm
1	GiG	0.705236	Perm
1	GiG	0.747937	Perm
1	GiG	0.713455	Perm
1	GiG	0.709813	Perm
1	GiG	0.764944	Perm
1	GiG	0.744763	Perm
1	GiG	0.758829	Perm
1	GiG	0.707207	Perm
1	GiG	0.737245	Perm
1	GiG	0.757927	Perm
1	GiG	0.753784	Perm
1	GiG	0.729359	Perm
1	GiG	0.717264	Perm
1	GiG	0.800929	Perm
1	GiG	0.738514	Perm
1	GiG	0.716563	Perm
1	GiG	0.74944	Perm
1	GiG	0.750743	Perm
1	GiG	0.743092	Perm
1	GiG	0.749507	Perm
1	GiG	0.753951	Perm
1	GiG	0.76324	Perm
1	GiG	0.728491	Perm
1	GiG	0.717732	Perm
1	GiG	0.806108	Perm
1	GiG	0.765111	Perm
1	GiG	0.751044	Perm
1	GiG	0.756023	Perm
1	GiG	0.748505	Perm
1	GiG	0.74914	Perm
1	GiG	0.771927	Perm
1	GiG	0.797421	Perm
1	GiG	0.747502	Perm
1	GiG	0.76344	Perm
1	GiG	0.742892	Perm
1	GiG	0.708443	Perm
1	GiG	0.730596	Perm
1	GiG	0.757159	Perm
1	GiG	0.767483	Perm
1	GiG	0.735374	Perm
1	GiG	0.762237	Perm
1	GiG	0.71683	Perm
1	GiG	0.740619	Perm
1	GiG	0.734639	Perm
1	GiG	0.723212	Perm
1	GiG	0.702162	Perm
1	GiG	0.758428	Perm
1	GiG	0.739617	Perm
1	GiG	0.732266	Perm
1	GiG	0.750844	Perm
1	GiG	0.740085	Perm
1	GiG	0.723011	Perm
1	GiG	0.71546	Perm
1	GiG	0.76628	Perm
1	GiG	0.749541	Perm
1	GiG	0.746266	Perm
1	GiG	0.771092	Perm
1	GiG	0.718567	Perm
1	GiG	0.734204	Perm
1	GiG	0.72261	Perm
1	GiG	0.748806	Perm
1	GiG	0.743159	Perm
1	GiG	0.735073	Perm
1	GiG	0.742491	Perm
1	GiG	0.679775	Perm
1	GiG	0.705603	Perm
1	GiG	0.747001	Perm
1	GiG	0.776438	Perm
1	GiG	0.743025	Perm
1	GiG	0.724682	Perm
1	GiG	0.748906	Perm
1	GiG	0.751144	Perm
1	GiG	0.758529	Perm
1	GiG	0.748806	Perm
1	GiG	0.738147	Perm
1	GiG	0.765946	Perm
1	GiG	0.756724	Perm
1	GiG	0.762638	Perm
1	GiG	0.721875	Perm
1	GiG	0.709713	Perm
1	GiG	0.747569	Perm
1	GiG	0.794347	Perm
1	GiG	0.812757	Perm
1	GiG	0.680377	Perm
1	GiG	0.766715	Perm
1	GiG	0.744362	Perm
1	GiG	0.748237	Perm
1	GiG	0.714524	Perm
1	GiG	0.756357	Perm
1	GiG	0.738381	Perm
1	GiG	0.76628	Perm
1	GiG	0.810017	Perm
1	GiG	0.761302	Perm
1	GiG	0.750309	Perm
1	GiG	0.741522	Perm
1	GiG	0.740352	Perm
1	GiG	0.73367	Perm
1	GiG	0.729627	Perm
1	GiG	0.733068	Perm
1	GiG	0.726018	Perm
1	GiG	0.751345	Perm
1	GiG	0.77176	Perm
1	GiG	0.76334	Perm
1	GiG	0.767583	Perm
1	GiG	0.748338	Perm
1	GiG	0.748839	Perm
1	GiG	0.713555	Perm
1	GiG	0.756557	Perm
1	GiG	0.729694	Perm
1	GiG	0.772495	Perm
1	GiG	0.732099	Perm
1	GiG	0.748304	Perm
1	GiG	0.744128	Perm
1	GiG	0.748338	Perm
1	GiG	0.740352	Perm
1	GiG	0.724281	Perm
1	GiG	0.780781	Perm
1	GiG	0.757459	Perm
1	GiG	0.757092	Perm
1	GiG	0.78185	Perm
1	GiG	0.75923	Perm
1	GiG	0.766848	Perm
1	GiG	0.75639	Perm
1	GiG	0.72104	Perm
1	GiG	0.758696	Perm
1	GiG	0.731264	Perm
1	GiG	0.735808	Perm
1	GiG	0.756256	Perm
1	GiG	0.690033	Perm
1	GiG	0.71673	Perm
1	GiG	0.721207	Perm
1	GiG	0.776471	Perm
1	GiG	0.734806	Perm
1	GiG	0.734705	Perm
1	GiG	0.717932	Perm
1	GiG	0.738214	Perm
1	GiG	0.74944	Perm
1	GiG	0.704467	Perm
1	GiG	0.768385	Perm
1	GiG	0.779812	Perm
1	GiG	0.762003	Perm
1	GiG	0.730095	Perm
1	GiG	0.7325	Perm
1	GiG	0.731765	Perm
1	GiG	0.746266	Perm
1	GiG	0.720438	Perm
1	GiG	0.742123	Perm
1	GiG	0.720539	Perm
1	GiG	0.764843	Perm
1	GiG	0.738815	Perm
1	GiG	0.759297	Perm
1	GiG	0.779311	Perm
1	GiG	0.707508	Perm
1	GiG	0.741355	Perm
1	GiG	0.737412	Perm
1	GiG	0.738581	Perm
1	GiG	0.701093	Perm
1	GiG	0.718868	Perm
1	GiG	0.759765	Perm
1	GiG	0.76344	Perm
1	GiG	0.770156	Perm
1	GiG	0.745531	Perm
1	GiG	0.721741	Perm
1	GiG	0.757793	Perm
1	GiG	0.751679	Perm
1	GiG	0.701159	Perm
1	GiG	0.753149	Perm
1	GiG	0.69588	Perm
1	GiG	0.714725	Perm
1	GiG	0.727622	Perm
1	GiG	0.771693	Perm
1	GiG	0.730328	Perm
1	GiG	0.769922	Perm
1	GiG	0.727455	Perm
1	GiG	0.747101	Perm
1	GiG	0.743359	Perm
1	GiG	0.766046	Perm
1	GiG	0.748471	Perm
1	GiG	0.761937	Perm
1	GiG	0.712353	Perm
1	GiG	0.678907	Perm
1	GiG	0.748806	Perm
1	GiG	0.754953	Perm
1	GiG	0.75091	Perm
1	GiG	0.749273	Perm
1	GiG	0.742624	Perm
1	GiG	0.752447	Perm
1	GiG	0.729493	Perm
1	GiG	0.757593	Perm
1	GiG	0.768419	Perm
1	GiG	0.75756	Perm
1	GiG	0.691269	Perm
1	GiG	0.738548	Perm
1	GiG	0.759431	Perm
1	GiG	0.665842	Perm
1	GiG	0.755922	Perm
1	GiG	0.749206	Perm
1	GiG	0.761435	Perm
1	GiG	0.72545	Perm
1	GiG	0.773831	Perm
1	GiG	0.739617	Perm
1	GiG	0.75933	Perm
1	GiG	0.754686	Perm
1	GiG	0.742023	Perm
1	GiG	0.736877	Perm
1	GiG	0.737312	Perm
1	GiG	0.759097	Perm
1	GiG	0.749307	Perm
1	GiG	0.720305	Perm
1	GiG	0.746066	Perm
1	GiG	0.746133	Perm
1	GiG	0.762438	Perm
1	GiG	0.747168	Perm
1	GiG	0.752113	Perm
1	GiG	0.745665	Perm
1	GiG	0.750443	Perm
1	GiG	0.752147	Perm
1	GiG	0.771125	Perm
1	GiG	0.762571	Perm
1	GiG	0.708176	Perm
1	GiG	0.757693	Perm
1	GiG	0.754252	Perm
1	GiG	0.733469	Perm
1	GiG	0.754151	Perm
1	GiG	0.744629	Perm
1	GiG	0.714157	Perm
1	GiG	0.758629	Perm
1	GiG	0.767049	Perm
1	GiG	0.776137	Perm
1	GiG	0.75355	Perm
1	GiG	0.739818	Perm
1	GiG	0.735841	Perm
1	GiG	0.744161	Perm
1	GiG	0.817836	Perm
1	GiG	0.759598	Perm
1	GiG	0.769822	Perm
1	GiG	0.75091	Perm
1	GiG	0.760567	Perm
1	GiG	0.717598	Perm
1	GiG	0.75649	Perm
1	GiG	0.76344	Perm
1	GiG	0.770189	Perm
1	GiG	0.683985	Perm
1	GiG	0.748772	Perm
1	GiG	0.746901	Perm
1	GiG	0.725049	Perm
1	GiG	0.734338	Perm
1	GiG	0.751445	Perm
1	GiG	0.756724	Perm
1	GiG	0.704868	Perm
1	GiG	0.750309	Perm
1	GiG	0.776371	Perm
1	GiG	0.748572	Perm
1	GiG	0.733336	Perm
1	GiG	0.738214	Perm
1	GiG	0.752715	Perm
1	GiG	0.765011	Perm
1	GiG	0.75228	Perm
1	GiG	0.728858	Perm
1	GiG	0.71419	Perm
1	GiG	0.741254	Perm
1	GiG	0.756891	Perm
1	GiG	0.7181	Perm
1	GiG	0.766748	Perm
1	GiG	0.759297	Perm
1	GiG	0.758094	Perm
1	GiG	0.723011	Perm
1	GiG	0.732968	Perm
1	GiG	0.790471	Perm
1	GiG	0.71987	Perm
1	GiG	0.756457	Perm
1	GiG	0.721608	Perm
1	GiG	0.742357	Perm
1	GiG	0.74219	Perm
1	GiG	0.786428	Perm
1	GiG	0.758762	Perm
1	GiG	0.717398	Perm
1	GiG	0.734238	Perm
1	GiG	0.767684	Perm
1	GiG	0.780815	Perm
1	GiG	0.730729	Perm
1	GiG	0.749039	Perm
1	GiG	0.7042	Perm
1	GiG	0.759397	Perm
1	GiG	0.774633	Perm
1	GiG	0.690635	Perm
1	GiG	0.756824	Perm
1	GiG	0.740887	Perm
1	GiG	0.743025	Perm
1	GiG	0.773531	Perm
1	GiG	0.756591	Perm
1	GiG	0.732868	Perm
1	GiG	0.754619	Perm
1	GiG	0.719536	Perm
1	GiG	0.732433	Perm
1	GiG	0.737278	Perm
1	GiG	0.766948	Perm
1	GiG	0.716028	Perm
1	GiG	0.715894	Perm
1	GiG	0.743794	Perm
1	GiG	0.74346	Perm
1	GiG	0.712754	Perm
1	GiG	0.760633	Perm
1	GiG	0.764142	Perm
1	GiG	0.742858	Perm
1	GiG	0.755989	Perm
1	GiG	0.782251	Perm
1	GiG	0.729894	Perm
1	GiG	0.752047	Perm
1	GiG	0.710281	Perm
1	GiG	0.774232	Perm
10	GiG	0.709646	Perm
10	GiG	0.754185	Perm
10	GiG	0.771726	Perm
10	GiG	0.74219	Perm
10	GiG	0.758295	Perm
10	GiG	0.753082	Perm
10	GiG	0.732968	Perm
10	GiG	0.667981	Perm
10	GiG	0.751478	Perm
10	GiG	0.70714	Perm
10	GiG	0.7326	Perm
10	GiG	0.714758	Perm
10	GiG	0.763607	Perm
10	GiG	0.732367	Perm
10	GiG	0.696081	Perm
10	GiG	0.743292	Perm
10	GiG	0.726052	Perm
10	GiG	0.723679	Perm
10	GiG	0.774967	Perm
10	GiG	0.707207	Perm
10	GiG	0.757225	Perm
10	GiG	0.716362	Perm
10	GiG	0.757025	Perm
10	GiG	0.735474	Perm
10	GiG	0.716913	Perm
10	GiG	0.74356	Perm
10	GiG	0.735507	Perm
10	GiG	0.722076	Perm
10	GiG	0.711517	Perm
10	GiG	0.738013	Perm
10	GiG	0.700491	Perm
10	GiG	0.715259	Perm
10	GiG	0.709429	Perm
10	GiG	0.696515	Perm
10	GiG	0.739183	Perm
10	GiG	0.725066	Perm
10	GiG	0.73671	Perm
10	GiG	0.744061	Perm
10	GiG	0.71987	Perm
10	GiG	0.759932	Perm
10	GiG	0.727889	Perm
10	GiG	0.719469	Perm
10	GiG	0.746433	Perm
10	GiG	0.728791	Perm
10	GiG	0.690367	Perm
10	GiG	0.725885	Perm
10	GiG	0.783688	Perm
10	GiG	0.733636	Perm
10	GiG	0.74082	Perm
10	GiG	0.741689	Perm
10	GiG	0.758361	Perm
10	GiG	0.745832	Perm
10	GiG	0.694978	Perm
10	GiG	0.71262	Perm
10	GiG	0.750409	Perm
10	GiG	0.717264	Perm
10	GiG	0.715961	Perm
10	GiG	0.71556	Perm
10	GiG	0.718333	Perm
10	GiG	0.770056	Perm
10	GiG	0.694276	Perm
10	GiG	0.765178	Perm
10	GiG	0.714758	Perm
10	GiG	0.720873	Perm
10	GiG	0.676534	Perm
10	GiG	0.734538	Perm
10	GiG	0.778676	Perm
10	GiG	0.728391	Perm
10	GiG	0.772428	Perm
10	GiG	0.747035	Perm
10	GiG	0.751412	Perm
10	GiG	0.711016	Perm
10	GiG	0.718133	Perm
10	GiG	0.714558	Perm
10	GiG	0.727823	Perm
10	GiG	0.69294	Perm
10	GiG	0.718935	Perm
10	GiG	0.745531	Perm
10	GiG	0.751144	Perm
10	GiG	0.752247	Perm
10	GiG	0.739333	Perm
10	GiG	0.729694	Perm
10	GiG	0.741254	Perm
10	GiG	0.746767	Perm
10	GiG	0.737913	Perm
10	GiG	0.743426	Perm
10	GiG	0.730028	Perm
10	GiG	0.736042	Perm
10	GiG	0.723813	Perm
10	GiG	0.733336	Perm
10	GiG	0.744061	Perm
10	GiG	0.735674	Perm
10	GiG	0.738381	Perm
10	GiG	0.701761	Perm
10	GiG	0.753216	Perm
10	GiG	0.734605	Perm
10	GiG	0.704133	Perm
10	GiG	0.694611	Perm
10	GiG	0.692806	Perm
10	GiG	0.6903	Perm
10	GiG	0.681212	Perm
10	GiG	0.736543	Perm
10	GiG	0.693942	Perm
10	GiG	0.717097	Perm
10	GiG	0.742825	Perm
10	GiG	0.709446	Perm
10	GiG	0.757359	Perm
10	GiG	0.746099	Perm
10	GiG	0.73641	Perm
10	GiG	0.741187	Perm
10	GiG	0.753817	Perm
10	GiG	0.719737	Perm
10	GiG	0.756691	Perm
10	GiG	0.773531	Perm
10	GiG	0.695479	Perm
10	GiG	0.753817	Perm
10	GiG	0.743226	Perm
10	GiG	0.76618	Perm
10	GiG	0.742123	Perm
10	GiG	0.723412	Perm
10	GiG	0.753082	Perm
10	GiG	0.688095	Perm
10	GiG	0.743025	Perm
10	GiG	0.703665	Perm
10	GiG	0.737846	Perm
10	GiG	0.752581	Perm
10	GiG	0.792041	Perm
10	GiG	0.731231	Perm
10	GiG	0.733703	Perm
10	GiG	0.77587	Perm
10	GiG	0.737378	Perm
10	GiG	0.722209	Perm
10	GiG	0.719971	Perm
10	GiG	0.741956	Perm
10	GiG	0.689632	Perm
10	GiG	0.730228	Perm
10	GiG	0.74493	Perm
10	GiG	0.704801	Perm
10	GiG	0.769655	Perm
10	GiG	0.751512	Perm
10	GiG	0.711116	Perm
10	GiG	0.777473	Perm
10	GiG	0.705202	Perm
10	GiG	0.735908	Perm
10	GiG	0.733569	Perm
10	GiG	0.736577	Perm
10	GiG	0.726085	Perm
10	GiG	0.761602	Perm
10	GiG	0.731197	Perm
10	GiG	0.75771	Perm
10	GiG	0.7184	Perm
10	GiG	0.735474	Perm
10	GiG	0.753984	Perm
10	GiG	0.72378	Perm
10	GiG	0.735741	Perm
10	GiG	0.752848	Perm
10	GiG	0.748405	Perm
10	GiG	0.736042	Perm
10	GiG	0.724181	Perm
10	GiG	0.720037	Perm
10	GiG	0.711217	Perm
10	GiG	0.688997	Perm
10	GiG	0.722109	Perm
10	GiG	0.724448	Perm
10	GiG	0.745631	Perm
10	GiG	0.712219	Perm
10	GiG	0.693909	Perm
10	GiG	0.74777	Perm
10	GiG	0.706472	Perm
10	GiG	0.700591	Perm
10	GiG	0.735908	Perm
10	GiG	0.778342	Perm
10	GiG	0.742023	Perm
10	GiG	0.718668	Perm
10	GiG	0.758963	Perm
10	GiG	0.735507	Perm
10	GiG	0.74102	Perm
10	GiG	0.718768	Perm
10	GiG	0.671088	Perm
10	GiG	0.765345	Perm
10	GiG	0.748839	Perm
10	GiG	0.637375	Perm
10	GiG	0.701861	Perm
10	GiG	0.690234	Perm
10	GiG	0.736577	Perm
10	GiG	0.75629	Perm
10	GiG	0.740686	Perm
10	GiG	0.72398	Perm
10	GiG	0.74102	Perm
10	GiG	0.677604	Perm
10	GiG	0.703816	Perm
10	GiG	0.697918	Perm
10	GiG	0.768252	Perm
10	GiG	0.723145	Perm
10	GiG	0.687427	Perm
10	GiG	0.727087	Perm
10	GiG	0.726653	Perm
10	GiG	0.71683	Perm
10	GiG	0.752347	Perm
10	GiG	0.738281	Perm
10	GiG	0.705202	Perm
10	GiG	0.76912	Perm
10	GiG	0.756992	Perm
10	GiG	0.723846	Perm
10	GiG	0.749741	Perm
10	GiG	0.7041	Perm
10	GiG	0.725083	Perm
10	GiG	0.74934	Perm
10	GiG	0.75365	Perm
10	GiG	0.694811	Perm
10	GiG	0.768853	Perm
10	GiG	0.705035	Perm
10	GiG	0.748104	Perm
10	GiG	0.731999	Perm
10	GiG	0.752915	Perm
10	GiG	0.720505	Perm
10	GiG	0.743493	Perm
10	GiG	0.689365	Perm
10	GiG	0.672024	Perm
10	GiG	0.736577	Perm
10	GiG	0.767182	Perm
10	GiG	0.737312	Perm
10	GiG	0.723212	Perm
10	GiG	0.752598	Perm
10	GiG	0.741271	Perm
10	GiG	0.715694	Perm
10	GiG	0.716997	Perm
10	GiG	0.741087	Perm
10	GiG	0.740085	Perm
10	GiG	0.717665	Perm
10	GiG	0.707875	Perm
10	GiG	0.711684	Perm
10	GiG	0.702062	Perm
10	GiG	0.740352	Perm
10	GiG	0.708777	Perm
10	GiG	0.75634	Perm
10	GiG	0.724414	Perm
10	GiG	0.756691	Perm
10	GiG	0.735875	Perm
10	GiG	0.709279	Perm
10	GiG	0.690167	Perm
10	GiG	0.76354	Perm
10	GiG	0.697083	Perm
10	GiG	0.707692	Perm
10	GiG	0.751445	Perm
10	GiG	0.733837	Perm
10	GiG	0.715059	Perm
10	GiG	0.732534	Perm
10	GiG	0.713789	Perm
10	GiG	0.725484	Perm
10	GiG	0.71115	Perm
10	GiG	0.705703	Perm
10	GiG	0.745765	Perm
10	GiG	0.745197	Perm
10	GiG	0.736677	Perm
10	GiG	0.763039	Perm
10	GiG	0.712553	Perm
10	GiG	0.706572	Perm
10	GiG	0.732768	Perm
10	GiG	0.711116	Perm
10	GiG	0.751846	Perm
10	GiG	0.733168	Perm
10	GiG	0.689031	Perm
10	GiG	0.740703	Perm
10	GiG	0.697183	Perm
10	GiG	0.785192	Perm
10	GiG	0.764042	Perm
10	GiG	0.707508	Perm
10	GiG	0.755989	Perm
10	GiG	0.75629	Perm
10	GiG	0.748137	Perm
10	GiG	0.749741	Perm
10	GiG	0.721675	Perm
10	GiG	0.750342	Perm
10	GiG	0.749741	Perm
10	GiG	0.746032	Perm
10	GiG	0.698887	Perm
10	GiG	0.719904	Perm
10	GiG	0.751395	Perm
10	GiG	0.7605	Perm
10	GiG	0.745264	Perm
10	GiG	0.72966	Perm
10	GiG	0.75365	Perm
10	GiG	0.747536	Perm
10	GiG	0.731448	Perm
10	GiG	0.736042	Perm
10	GiG	0.764342	Perm
10	GiG	0.732768	Perm
10	GiG	0.742825	Perm
10	GiG	0.743059	Perm
10	GiG	0.724782	Perm
10	GiG	0.723746	Perm
10	GiG	0.708878	Perm
10	GiG	0.739617	Perm
10	GiG	0.766147	Perm
10	GiG	0.717632	Perm
10	GiG	0.77607	Perm
10	GiG	0.732367	Perm
10	GiG	0.700992	Perm
10	GiG	0.696315	Perm
10	GiG	0.74366	Perm
10	GiG	0.788533	Perm
10	GiG	0.734254	Perm
10	GiG	0.766882	Perm
10	GiG	0.740954	Perm
10	GiG	0.769287	Perm
10	GiG	0.751846	Perm
10	GiG	0.694243	Perm
10	GiG	0.765579	Perm
10	GiG	0.691637	Perm
10	GiG	0.723145	Perm
10	GiG	0.73661	Perm
10	GiG	0.722343	Perm
10	GiG	0.725317	Perm
10	GiG	0.729861	Perm
10	GiG	0.720405	Perm
10	GiG	0.729894	Perm
10	GiG	0.7325	Perm
10	GiG	0.726286	Perm
10	GiG	0.73945	Perm
10	GiG	0.782953	Perm
10	GiG	0.694644	Perm
10	GiG	0.69441	Perm
10	GiG	0.712085	Perm
10	GiG	0.724782	Perm
10	GiG	0.707875	Perm
10	GiG	0.705737	Perm
10	GiG	0.722343	Perm
10	GiG	0.728591	Perm
10	GiG	0.74209	Perm
10	GiG	0.701894	Perm
10	GiG	0.744712	Perm
10	GiG	0.715126	Perm
10	GiG	0.726837	Perm
10	GiG	0.720505	Perm
10	GiG	0.72535	Perm
10	GiG	0.70826	Perm
10	GiG	0.716897	Perm
10	GiG	0.745097	Perm
10	GiG	0.732935	Perm
10	GiG	0.733269	Perm
10	GiG	0.719904	Perm
10	GiG	0.745397	Perm
10	GiG	0.735908	Perm
10	GiG	0.687728	Perm
10	GiG	0.713422	Perm
10	GiG	0.709078	Perm
10	GiG	0.746734	Perm
10	GiG	0.739985	Perm
10	GiG	0.761001	Perm
10	GiG	0.745965	Perm
10	GiG	0.724949	Perm
10	GiG	0.758094	Perm
10	GiG	0.752949	Perm
10	GiG	0.712018	Perm
10	GiG	0.734037	Perm
10	GiG	0.751178	Perm
10	GiG	0.759798	Perm
10	GiG	0.763908	Perm
10	GiG	0.6901	Perm
10	GiG	0.687494	Perm
10	GiG	0.723278	Perm
10	GiG	0.708878	Perm
10	GiG	0.695212	Perm
10	GiG	0.759898	Perm
10	GiG	0.708443	Perm
10	GiG	0.734271	Perm
10	GiG	0.696515	Perm
10	GiG	0.730696	Perm
10	GiG	0.73935	Perm
10	GiG	0.694343	Perm
10	GiG	0.741789	Perm
10	GiG	0.735307	Perm
10	GiG	0.719369	Perm
10	GiG	0.724949	Perm
10	GiG	0.749307	Perm
10	GiG	0.77186	Perm
10	GiG	0.74346	Perm
10	GiG	0.731531	Perm
10	GiG	0.709245	Perm
10	GiG	0.72799	Perm
10	GiG	0.744028	Perm
10	GiG	0.728391	Perm
10	GiG	0.717364	Perm
10	GiG	0.733269	Perm
10	GiG	0.704735	Perm
10	GiG	0.716763	Perm
10	GiG	0.732467	Perm
10	GiG	0.723813	Perm
10	GiG	0.716162	Perm
10	GiG	0.752381	Perm
10	GiG	0.738481	Perm
10	GiG	0.757292	Perm
10	GiG	0.718634	Perm
10	GiG	0.739784	Perm
10	GiG	0.7466	Perm
10	GiG	0.721508	Perm
10	GiG	0.699556	Perm
10	GiG	0.724715	Perm
10	GiG	0.757025	Perm
10	GiG	0.75061	Perm
10	GiG	0.734555	Perm
10	GiG	0.784624	Perm
10	GiG	0.734873	Perm
10	GiG	0.744596	Perm
10	GiG	0.710481	Perm
10	GiG	0.743727	Perm
10	GiG	0.713923	Perm
10	GiG	0.697952	Perm
10	GiG	0.753116	Perm
10	GiG	0.693842	Perm
10	GiG	0.737345	Perm
10	GiG	0.736309	Perm
10	GiG	0.728624	Perm
10	GiG	0.756156	Perm
10	GiG	0.761034	Perm
10	GiG	0.747703	Perm
10	GiG	0.733035	Perm
10	GiG	0.717147	Perm
10	GiG	0.733269	Perm
10	GiG	0.693441	Perm
10	GiG	0.72094	Perm
10	GiG	0.795884	Perm
10	GiG	0.742958	Perm
10	GiG	0.726653	Perm
10	GiG	0.699255	Perm
10	GiG	0.747402	Perm
10	GiG	0.695379	Perm
10	GiG	0.765679	Perm
10	GiG	0.725818	Perm
10	GiG	0.760801	Perm
10	GiG	0.727622	Perm
10	GiG	0.722076	Perm
10	GiG	0.715326	Perm
10	GiG	0.724414	Perm
10	GiG	0.72966	Perm
10	GiG	0.776003	Perm
10	GiG	0.740787	Perm
10	GiG	0.682816	Perm
10	GiG	0.718668	Perm
10	GiG	0.748004	Perm
10	GiG	0.754051	Perm
10	GiG	0.713522	Perm
10	GiG	0.689532	Perm
10	GiG	0.768519	Perm
10	GiG	0.745698	Perm
10	GiG	0.765211	Perm
10	GiG	0.722543	Perm
10	GiG	0.726319	Perm
10	GiG	0.709579	Perm
10	GiG	0.7463	Perm
10	GiG	0.711116	Perm
10	GiG	0.748605	Perm
10	GiG	0.717866	Perm
10	GiG	0.730462	Perm
10	GiG	0.724214	Perm
10	GiG	0.740619	Perm
10	GiG	0.722109	Perm
10	GiG	0.694377	Perm
10	GiG	0.771342	Perm
10	GiG	0.704167	Perm
10	GiG	0.728123	Perm
10	GiG	0.733904	Perm
10	GiG	0.765679	Perm
10	GiG	0.739016	Perm
10	GiG	0.717598	Perm
10	GiG	0.749073	Perm
10	GiG	0.750142	Perm
10	GiG	0.722877	Perm
10	GiG	0.724715	Perm
10	GiG	0.712419	Perm
10	GiG	0.727455	Perm
10	GiG	0.7463	Perm
10	GiG	0.736075	Perm
10	GiG	0.720004	Perm
10	GiG	0.75502	Perm
10	GiG	0.727355	Perm
10	GiG	0.704133	Perm
10	GiG	0.769956	Perm
10	GiG	0.734338	Perm
10	GiG	0.711517	Perm
10	GiG	0.713121	Perm
10	GiG	0.758194	Perm
10	GiG	0.760065	Perm
10	GiG	0.728858	Perm
10	GiG	0.715928	Perm
10	GiG	0.74944	Perm
10	GiG	0.732801	Perm
10	GiG	0.681045	Perm
10	GiG	0.696148	Perm
10	GiG	0.745264	Perm
10	GiG	0.725718	Perm
10	GiG	0.709713	Perm
10	GiG	0.750844	Perm
10	GiG	0.763875	Perm
10	GiG	0.75502	Perm
10	GiG	0.727221	Perm
10	GiG	0.719403	Perm
10	GiG	0.69157	Perm
10	GiG	0.742056	Perm
11	GiG	0.740586	Perm
11	GiG	0.778108	Perm
11	GiG	0.738915	Perm
11	GiG	0.776972	Perm
11	GiG	0.719302	Perm
11	GiG	0.741121	Perm
11	GiG	0.763106	Perm
11	GiG	0.759397	Perm
11	GiG	0.756891	Perm
11	GiG	0.771559	Perm
11	GiG	0.739049	Perm
11	GiG	0.797487	Perm
11	GiG	0.753884	Perm
11	GiG	0.733402	Perm
11	GiG	0.761101	Perm
11	GiG	0.753817	Perm
11	GiG	0.734271	Perm
11	GiG	0.75208	Perm
11	GiG	0.804437	Perm
11	GiG	0.735207	Perm
11	GiG	0.777006	Perm
11	GiG	0.763306	Perm
11	GiG	0.750643	Perm
11	GiG	0.743059	Perm
11	GiG	0.773631	Perm
11	GiG	0.775402	Perm
11	GiG	0.765011	Perm
11	GiG	0.777473	Perm
11	GiG	0.742557	Perm
11	GiG	0.758662	Perm
11	GiG	0.782218	Perm
11	GiG	0.756089	Perm
11	GiG	0.764376	Perm
11	GiG	0.749674	Perm
11	GiG	0.749908	Perm
11	GiG	0.768753	Perm
11	GiG	0.736176	Perm
11	GiG	0.750576	Perm
11	GiG	0.748505	Perm
11	GiG	0.77343	Perm
11	GiG	0.763173	Perm
11	GiG	0.746233	Perm
11	GiG	0.751311	Perm
11	GiG	0.774399	Perm
11	GiG	0.725116	Perm
11	GiG	0.71683	Perm
11	GiG	0.765645	Perm
11	GiG	0.772963	Perm
11	GiG	0.747302	Perm
11	GiG	0.769655	Perm
11	GiG	0.740486	Perm
11	GiG	0.738448	Perm
11	GiG	0.71536	Perm
11	GiG	0.791005	Perm
11	GiG	0.791373	Perm
11	GiG	0.745798	Perm
11	GiG	0.762571	Perm
11	GiG	0.742658	Perm
11	GiG	0.723913	Perm
11	GiG	0.751011	Perm
11	GiG	0.778643	Perm
11	GiG	0.76608	Perm
11	GiG	0.776237	Perm
11	GiG	0.769588	Perm
11	GiG	0.719269	Perm
11	GiG	0.750409	Perm
11	GiG	0.746133	Perm
11	GiG	0.749073	Perm
11	GiG	0.787029	Perm
11	GiG	0.779745	Perm
11	GiG	0.745732	Perm
11	GiG	0.761903	Perm
11	GiG	0.765913	Perm
11	GiG	0.7326	Perm
11	GiG	0.763808	Perm
11	GiG	0.736343	Perm
11	GiG	0.742925	Perm
11	GiG	0.740319	Perm
11	GiG	0.757827	Perm
11	GiG	0.718534	Perm
11	GiG	0.714725	Perm
11	GiG	0.768652	Perm
11	GiG	0.7606	Perm
11	GiG	0.753383	Perm
11	GiG	0.795115	Perm
11	GiG	0.748037	Perm
11	GiG	0.734605	Perm
11	GiG	0.736744	Perm
11	GiG	0.740887	Perm
11	GiG	0.772328	Perm
11	GiG	0.774633	Perm
11	GiG	0.78576	Perm
11	GiG	0.762003	Perm
11	GiG	0.705369	Perm
11	GiG	0.756624	Perm
11	GiG	0.758328	Perm
11	GiG	0.767684	Perm
11	GiG	0.751011	Perm
11	GiG	0.757426	Perm
11	GiG	0.734538	Perm
11	GiG	0.711317	Perm
11	GiG	0.755588	Perm
11	GiG	0.755856	Perm
11	GiG	0.752514	Perm
11	GiG	0.701794	Perm
11	GiG	0.763741	Perm
11	GiG	0.758428	Perm
11	GiG	0.773197	Perm
11	GiG	0.772261	Perm
11	GiG	0.776972	Perm
11	GiG	0.766347	Perm
11	GiG	0.787597	Perm
11	GiG	0.728925	Perm
11	GiG	0.774533	Perm
11	GiG	0.755321	Perm
11	GiG	0.738815	Perm
11	GiG	0.714458	Perm
11	GiG	0.762605	Perm
11	GiG	0.758228	Perm
11	GiG	0.766681	Perm
11	GiG	0.771025	Perm
11	GiG	0.769454	Perm
11	GiG	0.76912	Perm
11	GiG	0.7606	Perm
11	GiG	0.758529	Perm
11	GiG	0.768886	Perm
11	GiG	0.75208	Perm
11	GiG	0.744428	Perm
11	GiG	0.723679	Perm
11	GiG	0.758495	Perm
11	GiG	0.740653	Perm
11	GiG	0.767951	Perm
11	GiG	0.748271	Perm
11	GiG	0.764843	Perm
11	GiG	0.741421	Perm
11	GiG	0.801597	Perm
11	GiG	0.729694	Perm
11	GiG	0.761268	Perm
11	GiG	0.782753	Perm
11	GiG	0.774333	Perm
11	GiG	0.72104	Perm
11	GiG	0.762037	Perm
11	GiG	0.749875	Perm
11	GiG	0.783554	Perm
11	GiG	0.752447	Perm
11	GiG	0.793311	Perm
11	GiG	0.745732	Perm
11	GiG	0.742791	Perm
11	GiG	0.72946	Perm
11	GiG	0.815196	Perm
11	GiG	0.740653	Perm
11	GiG	0.712018	Perm
11	GiG	0.763574	Perm
11	GiG	0.739383	Perm
11	GiG	0.68893	Perm
11	GiG	0.791406	Perm
11	GiG	0.749774	Perm
11	GiG	0.754753	Perm
11	GiG	0.753283	Perm
11	GiG	0.763006	Perm
11	GiG	0.749106	Perm
11	GiG	0.736643	Perm
11	GiG	0.75218	Perm
11	GiG	0.770223	Perm
11	GiG	0.732935	Perm
11	GiG	0.75198	Perm
11	GiG	0.69441	Perm
11	GiG	0.742691	Perm
11	GiG	0.766982	Perm
11	GiG	0.774466	Perm
11	GiG	0.759431	Perm
11	GiG	0.748204	Perm
11	GiG	0.749674	Perm
11	GiG	0.734338	Perm
11	GiG	0.788767	Perm
11	GiG	0.732133	Perm
11	GiG	0.743526	Perm
11	GiG	0.75345	Perm
11	GiG	0.727655	Perm
11	GiG	0.751345	Perm
11	GiG	0.776571	Perm
11	GiG	0.77323	Perm
11	GiG	0.751579	Perm
11	GiG	0.793979	Perm
11	GiG	0.76187	Perm
11	GiG	0.729994	Perm
11	GiG	0.720505	Perm
11	GiG	0.74386	Perm
11	GiG	0.776705	Perm
11	GiG	0.734472	Perm
11	GiG	0.777072	Perm
11	GiG	0.761903	Perm
11	GiG	0.729827	Perm
11	GiG	0.755822	Perm
11	GiG	0.755288	Perm
11	GiG	0.774266	Perm
11	GiG	0.754953	Perm
11	GiG	0.74513	Perm
11	GiG	0.789201	Perm
11	GiG	0.773698	Perm
11	GiG	0.775702	Perm
11	GiG	0.767851	Perm
11	GiG	0.759798	Perm
11	GiG	0.761602	Perm
11	GiG	0.769254	Perm
11	GiG	0.766882	Perm
11	GiG	0.774884	Perm
11	GiG	0.755856	Perm
11	GiG	0.729894	Perm
11	GiG	0.760633	Perm
11	GiG	0.745598	Perm
11	GiG	0.72545	Perm
11	GiG	0.749407	Perm
11	GiG	0.763975	Perm
11	GiG	0.771994	Perm
11	GiG	0.734371	Perm
11	GiG	0.702897	Perm
11	GiG	0.750075	Perm
11	GiG	0.745899	Perm
11	GiG	0.776371	Perm
11	GiG	0.724181	Perm
11	GiG	0.78723	Perm
11	GiG	0.700859	Perm
11	GiG	0.740686	Perm
11	GiG	0.771493	Perm
11	GiG	0.732433	Perm
11	GiG	0.747837	Perm
11	GiG	0.748839	Perm
11	GiG	0.735975	Perm
11	GiG	0.726586	Perm
11	GiG	0.727488	Perm
11	GiG	0.751579	Perm
11	GiG	0.759965	Perm
11	GiG	0.749374	Perm
11	GiG	0.747669	Perm
11	GiG	0.73818	Perm
11	GiG	0.764409	Perm
11	GiG	0.729593	Perm
11	GiG	0.772161	Perm
11	GiG	0.76461	Perm
11	GiG	0.710248	Perm
11	GiG	0.756256	Perm
11	GiG	0.777941	Perm
11	GiG	0.727255	Perm
11	GiG	0.755989	Perm
11	GiG	0.739684	Perm
11	GiG	0.817735	Perm
11	GiG	0.779044	Perm
11	GiG	0.758696	Perm
11	GiG	0.74082	Perm
11	GiG	0.7604	Perm
11	GiG	0.768485	Perm
11	GiG	0.743292	Perm
11	GiG	0.74386	Perm
11	GiG	0.769889	Perm
11	GiG	0.759765	Perm
11	GiG	0.74797	Perm
11	GiG	0.746968	Perm
11	GiG	0.758996	Perm
11	GiG	0.764443	Perm
11	GiG	0.782619	Perm
11	GiG	0.747269	Perm
11	GiG	0.75365	Perm
11	GiG	0.770724	Perm
11	GiG	0.722911	Perm
11	GiG	0.781984	Perm
11	GiG	0.759932	Perm
11	GiG	0.790538	Perm
11	GiG	0.716061	Perm
11	GiG	0.765077	Perm
11	GiG	0.75923	Perm
11	GiG	0.790137	Perm
11	GiG	0.731765	Perm
11	GiG	0.781616	Perm
11	GiG	0.748471	Perm
11	GiG	0.733536	Perm
11	GiG	0.754753	Perm
11	GiG	0.75923	Perm
11	GiG	0.754753	Perm
11	GiG	0.760567	Perm
11	GiG	0.778242	Perm
11	GiG	0.754151	Perm
11	GiG	0.764977	Perm
11	GiG	0.765779	Perm
11	GiG	0.78312	Perm
11	GiG	0.752748	Perm
11	GiG	0.763139	Perm
11	GiG	0.718033	Perm
11	GiG	0.743226	Perm
11	GiG	0.77734	Perm
11	GiG	0.756424	Perm
11	GiG	0.775602	Perm
11	GiG	0.775569	Perm
11	GiG	0.738281	Perm
11	GiG	0.7607	Perm
11	GiG	0.755187	Perm
11	GiG	0.754853	Perm
11	GiG	0.724982	Perm
11	GiG	0.779846	Perm
11	GiG	0.742023	Perm
11	GiG	0.774767	Perm
11	GiG	0.757125	Perm
11	GiG	0.726519	Perm
11	GiG	0.773664	Perm
11	GiG	0.736643	Perm
11	GiG	0.771726	Perm
11	GiG	0.765311	Perm
11	GiG	0.764509	Perm
11	GiG	0.735106	Perm
11	GiG	0.758128	Perm
11	GiG	0.756824	Perm
11	GiG	0.724815	Perm
11	GiG	0.718935	Perm
11	GiG	0.75649	Perm
11	GiG	0.750743	Perm
11	GiG	0.764543	Perm
11	GiG	0.777841	Perm
11	GiG	0.736777	Perm
11	GiG	0.756624	Perm
11	GiG	0.770891	Perm
11	GiG	0.762505	Perm
11	GiG	0.745364	Perm
11	GiG	0.783454	Perm
11	GiG	0.752381	Perm
11	GiG	0.751612	Perm
11	GiG	0.743693	Perm
11	GiG	0.738849	Perm
11	GiG	0.754586	Perm
11	GiG	0.769154	Perm
11	GiG	0.755655	Perm
11	GiG	0.748906	Perm
11	GiG	0.761536	Perm
11	GiG	0.760834	Perm
11	GiG	0.753884	Perm
11	GiG	0.748037	Perm
11	GiG	0.690066	Perm
11	GiG	0.751512	Perm
11	GiG	0.756156	Perm
11	GiG	0.75756	Perm
11	GiG	0.747269	Perm
11	GiG	0.795549	Perm
11	GiG	0.75776	Perm
11	GiG	0.752113	Perm
11	GiG	0.781082	Perm
11	GiG	0.756824	Perm
11	GiG	0.74914	Perm
11	GiG	0.73808	Perm
11	GiG	0.787631	Perm
11	GiG	0.78175	Perm
11	GiG	0.768519	Perm
11	GiG	0.768853	Perm
11	GiG	0.774065	Perm
11	GiG	0.77597	Perm
11	GiG	0.745598	Perm
11	GiG	0.696716	Perm
11	GiG	0.7889	Perm
11	GiG	0.767283	Perm
11	GiG	0.747402	Perm
11	GiG	0.739283	Perm
11	GiG	0.768118	Perm
11	GiG	0.766715	Perm
11	GiG	0.759798	Perm
11	GiG	0.719703	Perm
11	GiG	0.746868	Perm
11	GiG	0.745598	Perm
11	GiG	0.764242	Perm
11	GiG	0.785192	Perm
11	GiG	0.752782	Perm
11	GiG	0.739383	Perm
11	GiG	0.75345	Perm
11	GiG	0.763306	Perm
11	GiG	0.770791	Perm
11	GiG	0.792041	Perm
11	GiG	0.738882	Perm
11	GiG	0.750977	Perm
11	GiG	0.72819	Perm
11	GiG	0.745297	Perm
11	GiG	0.72799	Perm
11	GiG	0.765512	Perm
11	GiG	0.752665	Perm
11	GiG	0.758261	Perm
11	GiG	0.791707	Perm
11	GiG	0.794915	Perm
11	GiG	0.763173	Perm
11	GiG	0.771092	Perm
11	GiG	0.788065	Perm
11	GiG	0.72378	Perm
11	GiG	0.754185	Perm
11	GiG	0.744362	Perm
11	GiG	0.734739	Perm
11	GiG	0.748471	Perm
11	GiG	0.781149	Perm
11	GiG	0.78155	Perm
11	GiG	0.761101	Perm
11	GiG	0.730663	Perm
11	GiG	0.746901	Perm
11	GiG	0.721073	Perm
11	GiG	0.777273	Perm
11	GiG	0.772395	Perm
[truncated: 48,101 more rows]
