# Supplementary material for: Immunotherapy drug target identification using machine learning and patient-derived tumour explant validation
Source: Nat Mach Intell. 2026 May 18;8(5):670–89. doi: 10.1038/s42256-026-01201-3 (PMC13201160; doi:10.1038/s42256-026-01201-3)
Supplement: Supplementary file 7 — Statistical source data. [file 42256_2026_1201_MOESM7_ESM.xlsx]

## Sheet: Fig4A_AllPredictions
mean_prob	label	id
0.999998	clinically_x000D_ unexplored	1
0.999974	Known IO_x000D_ targets	2
0.999836	Known IO_x000D_ targets	3
0.999758	clinically_x000D_ unexplored	4
0.999672	clinically_x000D_ unexplored	5
0.999562	Known IO_x000D_ targets	6
0.999361	clinically_x000D_ unexplored	7
0.999344	clinically_x000D_ unexplored	8
0.999252	clinically_x000D_ unexplored	9
0.999229	clinically_x000D_ unexplored	10
0.999211	Known IO_x000D_ targets	11
0.999133	Known IO_x000D_ targets	12
0.999012	clinically_x000D_ unexplored	13
0.998975	clinically_x000D_ unexplored	14
0.998864	clinically_x000D_ unexplored	15
0.998503	Known IO_x000D_ targets	16
0.997988	Known IO_x000D_ targets	17
0.997844	clinically_x000D_ unexplored	18
0.997808	Known IO_x000D_ targets	19
0.997794	Known IO_x000D_ targets	20
0.997463	clinically_x000D_ unexplored	21
0.996875	clinically_x000D_ unexplored	22
0.996672	Known IO_x000D_ targets	23
0.996304	Known IO_x000D_ targets	24
0.996127	Known IO_x000D_ targets	25
0.996107	clinically_x000D_ unexplored	26
0.99607	clinically_x000D_ unexplored	27
0.995629	Known IO_x000D_ targets	28
0.993548	Known IO_x000D_ targets	29
0.993253	Known IO_x000D_ targets	30
0.993116	clinically_x000D_ unexplored	31
0.992714	Known IO_x000D_ targets	32
0.992622	Known IO_x000D_ targets	33
0.992477	Known IO_x000D_ targets	34
0.992204	Known IO_x000D_ targets	35
0.9922	clinically_x000D_ unexplored	36
0.992054	clinically_x000D_ unexplored	37
0.991847	Known IO_x000D_ targets	38
0.991686	Known IO_x000D_ targets	39
0.991407	Known IO_x000D_ targets	40
0.991222	clinically_x000D_ unexplored	41
0.990667	Known IO_x000D_ targets	42
0.990557	Known IO_x000D_ targets	43
0.990548	clinically_x000D_ unexplored	44
0.990519	clinically_x000D_ unexplored	45
0.990384	Known IO_x000D_ targets	46
0.990226	Known IO_x000D_ targets	47
0.989738	clinically_x000D_ unexplored	48
0.989723	Known IO_x000D_ targets	49
0.989705	clinically_x000D_ unexplored	50
0.989703	Known IO_x000D_ targets	51
0.989539	clinically_x000D_ unexplored	52
0.989302	Known IO_x000D_ targets	53
0.98926	Known IO_x000D_ targets	54
0.989235	clinically_x000D_ unexplored	55
0.98888	Known IO_x000D_ targets	56
0.987804	Known IO_x000D_ targets	57
0.987662	Known IO_x000D_ targets	58
0.987456	clinically_x000D_ unexplored	59
0.986305	clinically_x000D_ unexplored	60
0.985671	clinically_x000D_ unexplored	61
0.984909	clinically_x000D_ unexplored	62
0.984014	Known IO_x000D_ targets	63
0.98358	Known IO_x000D_ targets	64
0.983275	clinically_x000D_ unexplored	65
0.982949	clinically_x000D_ unexplored	66
0.98269	clinically_x000D_ unexplored	67
0.982429	Known IO_x000D_ targets	68
0.98242	clinically_x000D_ unexplored	69
0.982393	Known IO_x000D_ targets	70
0.981981	clinically_x000D_ unexplored	71
0.981949	clinically_x000D_ unexplored	72
0.981769	Known IO_x000D_ targets	73
0.981656	clinically_x000D_ unexplored	74
0.98165	clinically_x000D_ unexplored	75
0.981257	Known IO_x000D_ targets	76
0.980853	Known IO_x000D_ targets	77
0.980388	Known IO_x000D_ targets	78
0.980343	clinically_x000D_ unexplored	79
0.980292	clinically_x000D_ unexplored	80
0.980254	Known IO_x000D_ targets	81
0.980188	clinically_x000D_ unexplored	82
0.980036	clinically_x000D_ unexplored	83
0.979776	clinically_x000D_ unexplored	84
0.979186	Known IO_x000D_ targets	85
0.979124	Known IO_x000D_ targets	86
0.978615	clinically_x000D_ unexplored	87
0.978542	Known IO_x000D_ targets	88
0.978301	Known IO_x000D_ targets	89
0.978129	clinically_x000D_ unexplored	90
0.978085	clinically_x000D_ unexplored	91
0.977862	clinically_x000D_ unexplored	92
0.977605	Known IO_x000D_ targets	93
0.977213	clinically_x000D_ unexplored	94
0.977104	clinically_x000D_ unexplored	95
0.97669	Known IO_x000D_ targets	96
0.976577	Known IO_x000D_ targets	97
0.976383	clinically_x000D_ unexplored	98
0.975964	clinically_x000D_ unexplored	99
0.975961	Known IO_x000D_ targets	100
0.97572	clinically_x000D_ unexplored	101
0.975124	Known IO_x000D_ targets	102
0.974917	Known IO_x000D_ targets	103
0.974552	Known IO_x000D_ targets	104
0.974374	Known IO_x000D_ targets	105
0.973638	Known IO_x000D_ targets	106
0.973392	Known IO_x000D_ targets	107
0.973388	Known IO_x000D_ targets	108
0.973365	clinically_x000D_ unexplored	109
0.973161	clinically_x000D_ unexplored	110
0.973014	clinically_x000D_ unexplored	111
0.972761	clinically_x000D_ unexplored	112
0.972759	clinically_x000D_ unexplored	113
0.972598	Known IO_x000D_ targets	114
0.972152	clinically_x000D_ unexplored	115
0.971975	clinically_x000D_ unexplored	116
0.971747	clinically_x000D_ unexplored	117
0.971224	clinically_x000D_ unexplored	118
0.971194	Known IO_x000D_ targets	119
0.971155	clinically_x000D_ unexplored	120
0.971143	clinically_x000D_ unexplored	121
0.970388	clinically_x000D_ unexplored	122
0.970358	clinically_x000D_ unexplored	123
0.969933	Known IO_x000D_ targets	124
0.969673	clinically_x000D_ unexplored	125
0.969232	clinically_x000D_ unexplored	126
0.968963	clinically_x000D_ unexplored	127
0.968422	clinically_x000D_ unexplored	128
0.96841	clinically_x000D_ unexplored	129
0.968262	clinically_x000D_ unexplored	130
0.966973	clinically_x000D_ unexplored	131
0.96675	Known IO_x000D_ targets	132
0.966658	Known IO_x000D_ targets	133
0.966574	Known IO_x000D_ targets	134
0.966355	clinically_x000D_ unexplored	135
0.966159	clinically_x000D_ unexplored	136
0.966104	clinically_x000D_ unexplored	137
0.965685	clinically_x000D_ unexplored	138
0.965329	clinically_x000D_ unexplored	139
0.965082	clinically_x000D_ unexplored	140
0.964711	Known IO_x000D_ targets	141
0.964343	Known IO_x000D_ targets	142
0.963932	clinically_x000D_ unexplored	143
0.962594	Known IO_x000D_ targets	144
0.962508	Known IO_x000D_ targets	145
0.962411	clinically_x000D_ unexplored	146
0.962195	clinically_x000D_ unexplored	147
0.961733	clinically_x000D_ unexplored	148
0.961701	clinically_x000D_ unexplored	149
0.960768	clinically_x000D_ unexplored	150
0.959995	Known IO_x000D_ targets	151
0.959737	clinically_x000D_ unexplored	152
0.959685	clinically_x000D_ unexplored	153
0.959551	clinically_x000D_ unexplored	154
0.958378	clinically_x000D_ unexplored	155
0.958316	Known IO_x000D_ targets	156
0.958315	Known IO_x000D_ targets	157
0.958312	clinically_x000D_ unexplored	158
0.958135	clinically_x000D_ unexplored	159
0.958113	clinically_x000D_ unexplored	160
0.95797	Known IO_x000D_ targets	161
0.957667	clinically_x000D_ unexplored	162
0.956444	clinically_x000D_ unexplored	163
0.956374	clinically_x000D_ unexplored	164
0.956361	clinically_x000D_ unexplored	165
0.955557	Known IO_x000D_ targets	166
0.955495	clinically_x000D_ unexplored	167
0.955318	Known IO_x000D_ targets	168
0.954632	clinically_x000D_ unexplored	169
0.954592	clinically_x000D_ unexplored	170
0.954266	clinically_x000D_ unexplored	171
0.953688	Known IO_x000D_ targets	172
0.953443	clinically_x000D_ unexplored	173
0.952743	clinically_x000D_ unexplored	174
0.952624	clinically_x000D_ unexplored	175
0.952428	clinically_x000D_ unexplored	176
0.952185	Known IO_x000D_ targets	177
0.952151	clinically_x000D_ unexplored	178
0.952144	clinically_x000D_ unexplored	179
0.952124	clinically_x000D_ unexplored	180
0.952084	clinically_x000D_ unexplored	181
0.952053	clinically_x000D_ unexplored	182
0.951921	Known IO_x000D_ targets	183
0.951827	clinically_x000D_ unexplored	184
0.951718	clinically_x000D_ unexplored	185
0.950472	Known IO_x000D_ targets	186
0.950127	Known IO_x000D_ targets	187
0.950112	clinically_x000D_ unexplored	188
0.949868	clinically_x000D_ unexplored	189
0.947568	Known IO_x000D_ targets	190
0.947371	Known IO_x000D_ targets	191
0.946654	clinically_x000D_ unexplored	192
0.94661	clinically_x000D_ unexplored	193
0.946364	clinically_x000D_ unexplored	194
0.945654	clinically_x000D_ unexplored	195
0.945281	clinically_x000D_ unexplored	196
0.945122	clinically_x000D_ unexplored	197
0.945013	clinically_x000D_ unexplored	198
0.944014	clinically_x000D_ unexplored	199
0.94389	Known IO_x000D_ targets	200
0.943731	clinically_x000D_ unexplored	201
0.943466	Known IO_x000D_ targets	202
0.943458	clinically_x000D_ unexplored	203
0.942351	clinically_x000D_ unexplored	204
0.942245	clinically_x000D_ unexplored	205
0.942228	Known IO_x000D_ targets	206
0.942017	Known IO_x000D_ targets	207
0.941838	Known IO_x000D_ targets	208
0.941637	clinically_x000D_ unexplored	209
0.941618	clinically_x000D_ unexplored	210
0.941099	clinically_x000D_ unexplored	211
0.940996	clinically_x000D_ unexplored	212
0.940314	clinically_x000D_ unexplored	213
0.939951	Known IO_x000D_ targets	214
0.939838	Known IO_x000D_ targets	215
0.939377	clinically_x000D_ unexplored	216
0.939136	clinically_x000D_ unexplored	217
0.939125	clinically_x000D_ unexplored	218
0.939069	clinically_x000D_ unexplored	219
0.938843	clinically_x000D_ unexplored	220
0.938711	clinically_x000D_ unexplored	221
0.938611	clinically_x000D_ unexplored	222
0.938305	clinically_x000D_ unexplored	223
0.93811	clinically_x000D_ unexplored	224
0.937936	clinically_x000D_ unexplored	225
0.936884	clinically_x000D_ unexplored	226
0.936432	clinically_x000D_ unexplored	227
0.935811	clinically_x000D_ unexplored	228
0.935382	Known IO_x000D_ targets	229
0.935328	clinically_x000D_ unexplored	230
0.934621	Known IO_x000D_ targets	231
0.93406	clinically_x000D_ unexplored	232
0.933978	clinically_x000D_ unexplored	233
0.933402	clinically_x000D_ unexplored	234
0.933262	clinically_x000D_ unexplored	235
0.93267	clinically_x000D_ unexplored	236
0.932461	clinically_x000D_ unexplored	237
0.931877	clinically_x000D_ unexplored	238
0.93186	clinically_x000D_ unexplored	239
0.931629	clinically_x000D_ unexplored	240
0.930974	clinically_x000D_ unexplored	241
0.930955	Known IO_x000D_ targets	242
0.93091	clinically_x000D_ unexplored	243
0.930843	Known IO_x000D_ targets	244
0.930726	clinically_x000D_ unexplored	245
0.930467	clinically_x000D_ unexplored	246
0.930234	clinically_x000D_ unexplored	247
0.928786	clinically_x000D_ unexplored	248
0.928497	Known IO_x000D_ targets	249
0.928462	Known IO_x000D_ targets	250
0.928145	Known IO_x000D_ targets	251
0.927557	clinically_x000D_ unexplored	252
0.926721	clinically_x000D_ unexplored	253
0.926072	clinically_x000D_ unexplored	254
0.925064	clinically_x000D_ unexplored	255
0.924924	clinically_x000D_ unexplored	256
0.924848	clinically_x000D_ unexplored	257
0.924795	clinically_x000D_ unexplored	258
0.924047	clinically_x000D_ unexplored	259
0.923978	Known IO_x000D_ targets	260
0.923484	clinically_x000D_ unexplored	261
0.923445	clinically_x000D_ unexplored	262
0.922529	clinically_x000D_ unexplored	263
0.922221	clinically_x000D_ unexplored	264
0.921995	clinically_x000D_ unexplored	265
0.921792	clinically_x000D_ unexplored	266
0.92168	clinically_x000D_ unexplored	267
0.921646	Known IO_x000D_ targets	268
0.921434	clinically_x000D_ unexplored	269
0.921235	clinically_x000D_ unexplored	270
0.920214	clinically_x000D_ unexplored	271
0.920213	clinically_x000D_ unexplored	272
0.919958	clinically_x000D_ unexplored	273
0.918823	clinically_x000D_ unexplored	274
0.918602	clinically_x000D_ unexplored	275
0.917692	clinically_x000D_ unexplored	276
0.917173	Known IO_x000D_ targets	277
0.917107	clinically_x000D_ unexplored	278
0.915588	clinically_x000D_ unexplored	279
0.915414	Known IO_x000D_ targets	280
0.914328	clinically_x000D_ unexplored	281
0.914046	clinically_x000D_ unexplored	282
0.913725	clinically_x000D_ unexplored	283
0.913692	clinically_x000D_ unexplored	284
0.913665	Known IO_x000D_ targets	285
0.91288	clinically_x000D_ unexplored	286
0.91236	clinically_x000D_ unexplored	287
0.912183	Known IO_x000D_ targets	288
0.911492	clinically_x000D_ unexplored	289
0.910541	clinically_x000D_ unexplored	290
0.909997	clinically_x000D_ unexplored	291
0.909834	clinically_x000D_ unexplored	292
0.908804	clinically_x000D_ unexplored	293
0.908543	clinically_x000D_ unexplored	294
0.908153	clinically_x000D_ unexplored	295
0.907969	Known IO_x000D_ targets	296
0.907486	clinically_x000D_ unexplored	297
0.906127	clinically_x000D_ unexplored	298
0.906106	clinically_x000D_ unexplored	299
0.905664	clinically_x000D_ unexplored	300
0.905088	clinically_x000D_ unexplored	301
0.904945	clinically_x000D_ unexplored	302
0.904423	clinically_x000D_ unexplored	303
0.904403	clinically_x000D_ unexplored	304
0.903717	clinically_x000D_ unexplored	305
0.903702	clinically_x000D_ unexplored	306
0.903248	clinically_x000D_ unexplored	307
0.90297	Known IO_x000D_ targets	308
0.901041	clinically_x000D_ unexplored	309
0.901	clinically_x000D_ unexplored	310
0.900283	Known IO_x000D_ targets	311
0.90025	Known IO_x000D_ targets	312
0.900056	Known IO_x000D_ targets	313
0.899922	clinically_x000D_ unexplored	314
0.899753	clinically_x000D_ unexplored	315
0.899658	Known IO_x000D_ targets	316
0.899469	clinically_x000D_ unexplored	317
0.899464	clinically_x000D_ unexplored	318
0.898919	clinically_x000D_ unexplored	319
0.89806	clinically_x000D_ unexplored	320
0.897928	Known IO_x000D_ targets	321
0.897723	Known IO_x000D_ targets	322
0.896245	Known IO_x000D_ targets	323
0.896166	clinically_x000D_ unexplored	324
0.893727	clinically_x000D_ unexplored	325
0.893194	Known IO_x000D_ targets	326
0.892932	clinically_x000D_ unexplored	327
0.892491	clinically_x000D_ unexplored	328
0.892191	clinically_x000D_ unexplored	329
0.892056	clinically_x000D_ unexplored	330
0.89163	clinically_x000D_ unexplored	331
0.891227	clinically_x000D_ unexplored	332
0.890676	clinically_x000D_ unexplored	333
0.889928	clinically_x000D_ unexplored	334
0.889348	clinically_x000D_ unexplored	335
0.889133	clinically_x000D_ unexplored	336
0.888577	Known IO_x000D_ targets	337
0.88708	clinically_x000D_ unexplored	338
0.886941	clinically_x000D_ unexplored	339
0.886794	clinically_x000D_ unexplored	340
0.8866	clinically_x000D_ unexplored	341
0.8859	Known IO_x000D_ targets	342
0.885761	clinically_x000D_ unexplored	343
0.88561	clinically_x000D_ unexplored	344
0.885123	clinically_x000D_ unexplored	345
0.884863	clinically_x000D_ unexplored	346
0.884573	clinically_x000D_ unexplored	347
0.884384	clinically_x000D_ unexplored	348
0.884076	clinically_x000D_ unexplored	349
0.884042	clinically_x000D_ unexplored	350
0.883673	clinically_x000D_ unexplored	351
0.883341	clinically_x000D_ unexplored	352
0.883002	Known IO_x000D_ targets	353
0.882569	clinically_x000D_ unexplored	354
0.882248	clinically_x000D_ unexplored	355
0.881759	clinically_x000D_ unexplored	356
0.881667	Known IO_x000D_ targets	357
0.879953	clinically_x000D_ unexplored	358
0.878593	clinically_x000D_ unexplored	359
0.878221	clinically_x000D_ unexplored	360
0.878122	clinically_x000D_ unexplored	361
0.878066	clinically_x000D_ unexplored	362
0.878036	clinically_x000D_ unexplored	363
0.877868	clinically_x000D_ unexplored	364
0.877383	clinically_x000D_ unexplored	365
0.87679	clinically_x000D_ unexplored	366
0.876767	clinically_x000D_ unexplored	367
0.876277	clinically_x000D_ unexplored	368
0.876236	clinically_x000D_ unexplored	369
0.876183	clinically_x000D_ unexplored	370
0.876172	Known IO_x000D_ targets	371
0.876147	clinically_x000D_ unexplored	372
0.875217	Known IO_x000D_ targets	373
0.875027	clinically_x000D_ unexplored	374
0.874508	clinically_x000D_ unexplored	375
0.873914	clinically_x000D_ unexplored	376
0.873536	clinically_x000D_ unexplored	377
0.873124	clinically_x000D_ unexplored	378
0.873081	clinically_x000D_ unexplored	379
0.873023	Known IO_x000D_ targets	380
0.87161	clinically_x000D_ unexplored	381
0.871241	Known IO_x000D_ targets	382
0.871003	clinically_x000D_ unexplored	383
0.870927	clinically_x000D_ unexplored	384
0.870472	clinically_x000D_ unexplored	385
0.870376	clinically_x000D_ unexplored	386
0.870352	clinically_x000D_ unexplored	387
0.870205	clinically_x000D_ unexplored	388
0.870154	clinically_x000D_ unexplored	389
0.870122	clinically_x000D_ unexplored	390
0.869606	clinically_x000D_ unexplored	391
0.869557	clinically_x000D_ unexplored	392
0.86953	clinically_x000D_ unexplored	393
0.869394	clinically_x000D_ unexplored	394
0.868219	clinically_x000D_ unexplored	395
0.868072	Known IO_x000D_ targets	396
0.868055	clinically_x000D_ unexplored	397
0.867776	clinically_x000D_ unexplored	398
0.867454	clinically_x000D_ unexplored	399
0.867383	clinically_x000D_ unexplored	400
0.867131	clinically_x000D_ unexplored	401
0.866998	clinically_x000D_ unexplored	402
0.866782	clinically_x000D_ unexplored	403
0.866322	clinically_x000D_ unexplored	404
0.865442	clinically_x000D_ unexplored	405
0.86359	clinically_x000D_ unexplored	406
0.863286	clinically_x000D_ unexplored	407
0.862836	clinically_x000D_ unexplored	408
0.862534	clinically_x000D_ unexplored	409
0.86233	clinically_x000D_ unexplored	410
0.861859	clinically_x000D_ unexplored	411
0.861619	clinically_x000D_ unexplored	412
0.860861	clinically_x000D_ unexplored	413
0.860496	Known IO_x000D_ targets	414
0.860488	clinically_x000D_ unexplored	415
0.860279	clinically_x000D_ unexplored	416
0.859183	clinically_x000D_ unexplored	417
0.85898	clinically_x000D_ unexplored	418
0.858815	clinically_x000D_ unexplored	419
0.858462	clinically_x000D_ unexplored	420
0.857328	clinically_x000D_ unexplored	421
0.857153	clinically_x000D_ unexplored	422
0.856305	clinically_x000D_ unexplored	423
0.855903	clinically_x000D_ unexplored	424
0.855518	clinically_x000D_ unexplored	425
0.855487	clinically_x000D_ unexplored	426
0.855396	clinically_x000D_ unexplored	427
0.854777	clinically_x000D_ unexplored	428
0.854329	clinically_x000D_ unexplored	429
0.854173	clinically_x000D_ unexplored	430
0.853599	clinically_x000D_ unexplored	431
0.853522	clinically_x000D_ unexplored	432
0.853259	Known IO_x000D_ targets	433
0.852094	clinically_x000D_ unexplored	434
0.851296	clinically_x000D_ unexplored	435
0.8511	clinically_x000D_ unexplored	436
0.850911	clinically_x000D_ unexplored	437
0.85086	clinically_x000D_ unexplored	438
0.850645	clinically_x000D_ unexplored	439
0.850609	Known IO_x000D_ targets	440
0.850441	clinically_x000D_ unexplored	441
0.850127	clinically_x000D_ unexplored	442
0.849876	Known IO_x000D_ targets	443
0.849311	clinically_x000D_ unexplored	444
0.848756	clinically_x000D_ unexplored	445
0.847196	clinically_x000D_ unexplored	446
0.847109	Known IO_x000D_ targets	447
0.846988	clinically_x000D_ unexplored	448
0.846863	clinically_x000D_ unexplored	449
0.84562	clinically_x000D_ unexplored	450
0.845388	clinically_x000D_ unexplored	451
0.845203	clinically_x000D_ unexplored	452
0.845093	clinically_x000D_ unexplored	453
0.843339	clinically_x000D_ unexplored	454
0.84298	clinically_x000D_ unexplored	455
0.842308	clinically_x000D_ unexplored	456
0.841804	clinically_x000D_ unexplored	457
0.841797	clinically_x000D_ unexplored	458
0.840949	clinically_x000D_ unexplored	459
0.840819	Known IO_x000D_ targets	460
0.840606	clinically_x000D_ unexplored	461
0.840442	clinically_x000D_ unexplored	462
0.840289	clinically_x000D_ unexplored	463
0.839821	clinically_x000D_ unexplored	464
0.839732	clinically_x000D_ unexplored	465
0.83937	Known IO_x000D_ targets	466
0.83923	Known IO_x000D_ targets	467
0.838841	clinically_x000D_ unexplored	468
0.838813	clinically_x000D_ unexplored	469
0.838731	clinically_x000D_ unexplored	470
0.837995	clinically_x000D_ unexplored	471
0.837746	clinically_x000D_ unexplored	472
0.83749	clinically_x000D_ unexplored	473
0.836499	clinically_x000D_ unexplored	474
0.83562	clinically_x000D_ unexplored	475
0.835242	clinically_x000D_ unexplored	476
0.834757	Known IO_x000D_ targets	477
0.834322	clinically_x000D_ unexplored	478
0.834272	clinically_x000D_ unexplored	479
0.833711	clinically_x000D_ unexplored	480
0.832979	clinically_x000D_ unexplored	481
0.832947	Known IO_x000D_ targets	482
0.832615	clinically_x000D_ unexplored	483
0.832564	clinically_x000D_ unexplored	484
0.832552	clinically_x000D_ unexplored	485
0.832524	clinically_x000D_ unexplored	486
0.832395	clinically_x000D_ unexplored	487
0.832317	clinically_x000D_ unexplored	488
0.831989	clinically_x000D_ unexplored	489
0.831903	clinically_x000D_ unexplored	490
0.831895	Known IO_x000D_ targets	491
0.831768	clinically_x000D_ unexplored	492
0.831557	clinically_x000D_ unexplored	493
0.831392	Known IO_x000D_ targets	494
0.830308	clinically_x000D_ unexplored	495
0.830277	clinically_x000D_ unexplored	496
0.830144	clinically_x000D_ unexplored	497
0.829913	clinically_x000D_ unexplored	498
0.829897	clinically_x000D_ unexplored	499
0.828991	clinically_x000D_ unexplored	500
0.828921	Known IO_x000D_ targets	501
0.828401	clinically_x000D_ unexplored	502
0.828266	clinically_x000D_ unexplored	503
0.828078	clinically_x000D_ unexplored	504
0.827905	clinically_x000D_ unexplored	505
0.827795	clinically_x000D_ unexplored	506
0.827541	clinically_x000D_ unexplored	507
0.827454	clinically_x000D_ unexplored	508
0.826698	clinically_x000D_ unexplored	509
0.826054	Known IO_x000D_ targets	510
0.826005	clinically_x000D_ unexplored	511
0.825849	clinically_x000D_ unexplored	512
0.825525	clinically_x000D_ unexplored	513
0.824204	clinically_x000D_ unexplored	514
0.823667	clinically_x000D_ unexplored	515
0.823536	clinically_x000D_ unexplored	516
0.823279	clinically_x000D_ unexplored	517
0.821647	clinically_x000D_ unexplored	518
0.821204	clinically_x000D_ unexplored	519
0.820069	clinically_x000D_ unexplored	520
0.81893	clinically_x000D_ unexplored	521
0.818891	clinically_x000D_ unexplored	522
0.818794	clinically_x000D_ unexplored	523
0.818754	clinically_x000D_ unexplored	524
0.818733	clinically_x000D_ unexplored	525
0.818004	Known IO_x000D_ targets	526
0.817848	clinically_x000D_ unexplored	527
0.817744	clinically_x000D_ unexplored	528
0.817383	clinically_x000D_ unexplored	529
0.817364	Known IO_x000D_ targets	530
0.817354	clinically_x000D_ unexplored	531
0.817306	clinically_x000D_ unexplored	532
0.817089	clinically_x000D_ unexplored	533
0.816886	clinically_x000D_ unexplored	534
0.815948	clinically_x000D_ unexplored	535
0.814535	clinically_x000D_ unexplored	536
0.813815	clinically_x000D_ unexplored	537
0.813097	clinically_x000D_ unexplored	538
0.811949	clinically_x000D_ unexplored	539
0.811933	clinically_x000D_ unexplored	540
0.811569	clinically_x000D_ unexplored	541
0.811055	clinically_x000D_ unexplored	542
0.810948	clinically_x000D_ unexplored	543
0.809751	clinically_x000D_ unexplored	544
0.809637	clinically_x000D_ unexplored	545
0.809491	Known IO_x000D_ targets	546
0.808872	clinically_x000D_ unexplored	547
0.8072	clinically_x000D_ unexplored	548
0.807015	clinically_x000D_ unexplored	549
0.806674	clinically_x000D_ unexplored	550
0.806507	clinically_x000D_ unexplored	551
0.806305	clinically_x000D_ unexplored	552
0.805983	clinically_x000D_ unexplored	553
0.805455	clinically_x000D_ unexplored	554
0.805212	clinically_x000D_ unexplored	555
0.804846	clinically_x000D_ unexplored	556
0.804314	Known IO_x000D_ targets	557
0.803817	clinically_x000D_ unexplored	558
0.80343	clinically_x000D_ unexplored	559
0.803401	clinically_x000D_ unexplored	560
0.802568	Known IO_x000D_ targets	561
0.801933	clinically_x000D_ unexplored	562
0.801715	clinically_x000D_ unexplored	563
0.801691	clinically_x000D_ unexplored	564
0.80165	Known IO_x000D_ targets	565
0.801307	clinically_x000D_ unexplored	566
0.800962	clinically_x000D_ unexplored	567
0.800826	Known IO_x000D_ targets	568
0.800762	clinically_x000D_ unexplored	569
0.800275	clinically_x000D_ unexplored	570
0.800235	clinically_x000D_ unexplored	571
0.800193	Known IO_x000D_ targets	572
0.799909	clinically_x000D_ unexplored	573
0.799775	clinically_x000D_ unexplored	574
0.799766	clinically_x000D_ unexplored	575
0.799558	clinically_x000D_ unexplored	576
0.799538	Known IO_x000D_ targets	577
0.79949	Known IO_x000D_ targets	578
0.799408	clinically_x000D_ unexplored	579
0.7992	clinically_x000D_ unexplored	580
0.799005	clinically_x000D_ unexplored	581
0.798781	clinically_x000D_ unexplored	582
0.798509	clinically_x000D_ unexplored	583
0.797265	clinically_x000D_ unexplored	584
0.797136	clinically_x000D_ unexplored	585
0.797104	clinically_x000D_ unexplored	586
0.796973	clinically_x000D_ unexplored	587
0.796698	clinically_x000D_ unexplored	588
0.796116	clinically_x000D_ unexplored	589
0.795797	clinically_x000D_ unexplored	590
0.795654	clinically_x000D_ unexplored	591
0.795582	clinically_x000D_ unexplored	592
0.795261	clinically_x000D_ unexplored	593
0.795074	clinically_x000D_ unexplored	594
0.795019	clinically_x000D_ unexplored	595
0.794858	clinically_x000D_ unexplored	596
0.794608	clinically_x000D_ unexplored	597
0.794544	clinically_x000D_ unexplored	598
0.794486	clinically_x000D_ unexplored	599
0.794467	clinically_x000D_ unexplored	600
0.794309	clinically_x000D_ unexplored	601
0.793507	clinically_x000D_ unexplored	602
0.79337	clinically_x000D_ unexplored	603
0.79309	clinically_x000D_ unexplored	604
0.792437	clinically_x000D_ unexplored	605
0.791835	clinically_x000D_ unexplored	606
0.79173	Known IO_x000D_ targets	607
0.791015	clinically_x000D_ unexplored	608
0.790105	clinically_x000D_ unexplored	609
0.789661	clinically_x000D_ unexplored	610
0.788228	clinically_x000D_ unexplored	611
0.787247	clinically_x000D_ unexplored	612
0.787171	clinically_x000D_ unexplored	613
0.787062	clinically_x000D_ unexplored	614
0.786931	clinically_x000D_ unexplored	615
0.786923	clinically_x000D_ unexplored	616
0.786719	clinically_x000D_ unexplored	617
0.786445	clinically_x000D_ unexplored	618
0.785497	clinically_x000D_ unexplored	619
0.785172	clinically_x000D_ unexplored	620
0.784981	clinically_x000D_ unexplored	621
0.784698	clinically_x000D_ unexplored	622
0.783989	clinically_x000D_ unexplored	623
0.783667	clinically_x000D_ unexplored	624
0.78324	clinically_x000D_ unexplored	625
0.782394	clinically_x000D_ unexplored	626
0.781846	clinically_x000D_ unexplored	627
0.780944	clinically_x000D_ unexplored	628
0.780738	clinically_x000D_ unexplored	629
0.78035	clinically_x000D_ unexplored	630
0.780309	clinically_x000D_ unexplored	631
0.780061	Known IO_x000D_ targets	632
0.779871	Known IO_x000D_ targets	633
0.779523	Known IO_x000D_ targets	634
0.77951	clinically_x000D_ unexplored	635
0.777837	clinically_x000D_ unexplored	636
0.777755	clinically_x000D_ unexplored	637
0.777721	clinically_x000D_ unexplored	638
0.777671	clinically_x000D_ unexplored	639
0.777618	clinically_x000D_ unexplored	640
0.777426	clinically_x000D_ unexplored	641
0.776546	clinically_x000D_ unexplored	642
0.77652	Known IO_x000D_ targets	643
0.776283	clinically_x000D_ unexplored	644
0.776254	clinically_x000D_ unexplored	645
0.776029	clinically_x000D_ unexplored	646
0.774475	clinically_x000D_ unexplored	647
0.774336	clinically_x000D_ unexplored	648
0.773861	clinically_x000D_ unexplored	649
0.773853	clinically_x000D_ unexplored	650
0.773717	clinically_x000D_ unexplored	651
0.773255	clinically_x000D_ unexplored	652
0.773154	clinically_x000D_ unexplored	653
0.772905	clinically_x000D_ unexplored	654
0.772696	Known IO_x000D_ targets	655
0.772561	clinically_x000D_ unexplored	656
0.772512	clinically_x000D_ unexplored	657
0.772179	Known IO_x000D_ targets	658
0.77208	clinically_x000D_ unexplored	659
0.771984	clinically_x000D_ unexplored	660
0.771735	Known IO_x000D_ targets	661
0.769008	clinically_x000D_ unexplored	662
0.768666	clinically_x000D_ unexplored	663
0.76865	clinically_x000D_ unexplored	664
0.76859	clinically_x000D_ unexplored	665
0.768062	clinically_x000D_ unexplored	666
0.768042	clinically_x000D_ unexplored	667
0.767657	clinically_x000D_ unexplored	668
0.76761	clinically_x000D_ unexplored	669
0.767606	clinically_x000D_ unexplored	670
0.767549	clinically_x000D_ unexplored	671
0.767438	clinically_x000D_ unexplored	672
0.76674	clinically_x000D_ unexplored	673
0.766699	clinically_x000D_ unexplored	674
0.766511	clinically_x000D_ unexplored	675
0.766257	clinically_x000D_ unexplored	676
0.76601	Known IO_x000D_ targets	677
0.765978	clinically_x000D_ unexplored	678
0.76463	clinically_x000D_ unexplored	679
0.764601	clinically_x000D_ unexplored	680
0.764404	clinically_x000D_ unexplored	681
0.764074	clinically_x000D_ unexplored	682
0.762713	clinically_x000D_ unexplored	683
0.762618	clinically_x000D_ unexplored	684
0.762518	clinically_x000D_ unexplored	685
0.761839	clinically_x000D_ unexplored	686
0.761653	clinically_x000D_ unexplored	687
0.761521	clinically_x000D_ unexplored	688
0.761235	clinically_x000D_ unexplored	689
0.760817	clinically_x000D_ unexplored	690
0.760715	clinically_x000D_ unexplored	691
0.760345	Known IO_x000D_ targets	692
0.760341	clinically_x000D_ unexplored	693
0.760158	clinically_x000D_ unexplored	694
0.760041	clinically_x000D_ unexplored	695
0.759651	Known IO_x000D_ targets	696
0.758994	clinically_x000D_ unexplored	697
0.758876	clinically_x000D_ unexplored	698
0.758527	clinically_x000D_ unexplored	699
0.758209	clinically_x000D_ unexplored	700
0.757829	clinically_x000D_ unexplored	701
0.757283	clinically_x000D_ unexplored	702
0.757207	clinically_x000D_ unexplored	703
0.756952	clinically_x000D_ unexplored	704
0.75672	Known IO_x000D_ targets	705
0.756436	clinically_x000D_ unexplored	706
0.755774	clinically_x000D_ unexplored	707
0.755352	clinically_x000D_ unexplored	708
0.754297	clinically_x000D_ unexplored	709
0.753719	clinically_x000D_ unexplored	710
0.753697	clinically_x000D_ unexplored	711
0.753595	clinically_x000D_ unexplored	712
0.753425	clinically_x000D_ unexplored	713
0.752786	clinically_x000D_ unexplored	714
0.752636	clinically_x000D_ unexplored	715
0.752395	clinically_x000D_ unexplored	716
0.75192	clinically_x000D_ unexplored	717
0.750437	clinically_x000D_ unexplored	718
0.749814	Known IO_x000D_ targets	719
0.749142	clinically_x000D_ unexplored	720
0.748989	clinically_x000D_ unexplored	721
0.747746	clinically_x000D_ unexplored	722
0.746795	clinically_x000D_ unexplored	723
0.746494	clinically_x000D_ unexplored	724
0.746373	clinically_x000D_ unexplored	725
0.745774	clinically_x000D_ unexplored	726
0.745518	clinically_x000D_ unexplored	727
0.744999	clinically_x000D_ unexplored	728
0.74431	clinically_x000D_ unexplored	729
0.744119	clinically_x000D_ unexplored	730
0.743706	clinically_x000D_ unexplored	731
0.743579	clinically_x000D_ unexplored	732
0.743435	clinically_x000D_ unexplored	733
0.74326	clinically_x000D_ unexplored	734
0.742422	clinically_x000D_ unexplored	735
0.742397	clinically_x000D_ unexplored	736
0.742151	clinically_x000D_ unexplored	737
0.741437	clinically_x000D_ unexplored	738
0.741197	clinically_x000D_ unexplored	739
0.740641	clinically_x000D_ unexplored	740
0.740033	clinically_x000D_ unexplored	741
0.739935	clinically_x000D_ unexplored	742
0.739472	clinically_x000D_ unexplored	743
0.73942	clinically_x000D_ unexplored	744
0.73896	clinically_x000D_ unexplored	745
0.738254	clinically_x000D_ unexplored	746
0.737304	clinically_x000D_ unexplored	747
0.737194	clinically_x000D_ unexplored	748
0.736803	clinically_x000D_ unexplored	749
0.736763	Known IO_x000D_ targets	750
0.736522	clinically_x000D_ unexplored	751
0.736398	clinically_x000D_ unexplored	752
0.735372	clinically_x000D_ unexplored	753
0.734313	clinically_x000D_ unexplored	754
0.733819	clinically_x000D_ unexplored	755
0.732771	clinically_x000D_ unexplored	756
0.732668	clinically_x000D_ unexplored	757
0.732482	clinically_x000D_ unexplored	758
0.732137	clinically_x000D_ unexplored	759
0.732119	clinically_x000D_ unexplored	760
0.731818	clinically_x000D_ unexplored	761
0.73143	clinically_x000D_ unexplored	762
0.730775	clinically_x000D_ unexplored	763
0.730216	clinically_x000D_ unexplored	764
0.730147	clinically_x000D_ unexplored	765
0.729899	clinically_x000D_ unexplored	766
0.729773	clinically_x000D_ unexplored	767
0.729557	clinically_x000D_ unexplored	768
0.729018	clinically_x000D_ unexplored	769
0.728843	clinically_x000D_ unexplored	770
0.728297	clinically_x000D_ unexplored	771
0.728218	clinically_x000D_ unexplored	772
0.727358	clinically_x000D_ unexplored	773
0.726899	clinically_x000D_ unexplored	774
0.726572	clinically_x000D_ unexplored	775
0.726549	clinically_x000D_ unexplored	776
0.726264	clinically_x000D_ unexplored	777
0.7261	clinically_x000D_ unexplored	778
0.726014	clinically_x000D_ unexplored	779
0.725962	clinically_x000D_ unexplored	780
0.725909	clinically_x000D_ unexplored	781
0.725467	clinically_x000D_ unexplored	782
0.725392	clinically_x000D_ unexplored	783
0.725036	clinically_x000D_ unexplored	784
0.724596	clinically_x000D_ unexplored	785
0.724504	clinically_x000D_ unexplored	786
0.724449	clinically_x000D_ unexplored	787
0.724427	clinically_x000D_ unexplored	788
0.723992	clinically_x000D_ unexplored	789
0.72386	Known IO_x000D_ targets	790
0.723743	Known IO_x000D_ targets	791
0.723371	clinically_x000D_ unexplored	792
0.722887	clinically_x000D_ unexplored	793
0.722762	clinically_x000D_ unexplored	794
0.722701	clinically_x000D_ unexplored	795
0.722542	clinically_x000D_ unexplored	796
0.722384	clinically_x000D_ unexplored	797
0.72224	Known IO_x000D_ targets	798
0.721816	clinically_x000D_ unexplored	799
0.72147	clinically_x000D_ unexplored	800
0.720777	clinically_x000D_ unexplored	801
0.720141	clinically_x000D_ unexplored	802
0.720015	clinically_x000D_ unexplored	803
0.719984	clinically_x000D_ unexplored	804
0.719526	Known IO_x000D_ targets	805
0.718925	clinically_x000D_ unexplored	806
0.7179	clinically_x000D_ unexplored	807
0.717834	clinically_x000D_ unexplored	808
0.717374	Known IO_x000D_ targets	809
0.717001	clinically_x000D_ unexplored	810
0.715747	clinically_x000D_ unexplored	811
0.715578	clinically_x000D_ unexplored	812
0.715574	clinically_x000D_ unexplored	813
0.715413	clinically_x000D_ unexplored	814
0.715112	clinically_x000D_ unexplored	815
0.714938	clinically_x000D_ unexplored	816
0.714799	clinically_x000D_ unexplored	817
0.714778	clinically_x000D_ unexplored	818
0.714393	clinically_x000D_ unexplored	819
0.714342	clinically_x000D_ unexplored	820
0.713955	clinically_x000D_ unexplored	821
0.713706	clinically_x000D_ unexplored	822
0.713621	clinically_x000D_ unexplored	823
0.713253	clinically_x000D_ unexplored	824
0.713245	clinically_x000D_ unexplored	825
0.713139	clinically_x000D_ unexplored	826
0.712899	clinically_x000D_ unexplored	827
0.712808	clinically_x000D_ unexplored	828
0.711942	clinically_x000D_ unexplored	829
0.711525	clinically_x000D_ unexplored	830
0.711093	clinically_x000D_ unexplored	831
0.711061	clinically_x000D_ unexplored	832
0.711007	clinically_x000D_ unexplored	833
0.710606	clinically_x000D_ unexplored	834
0.710086	clinically_x000D_ unexplored	835
0.709707	clinically_x000D_ unexplored	836
0.7092	clinically_x000D_ unexplored	837
0.708685	clinically_x000D_ unexplored	838
0.70815	clinically_x000D_ unexplored	839
0.708125	clinically_x000D_ unexplored	840
0.708083	clinically_x000D_ unexplored	841
0.707982	clinically_x000D_ unexplored	842
0.707785	clinically_x000D_ unexplored	843
0.707773	clinically_x000D_ unexplored	844
0.707087	clinically_x000D_ unexplored	845
0.706603	clinically_x000D_ unexplored	846
0.706493	clinically_x000D_ unexplored	847
0.706464	clinically_x000D_ unexplored	848
0.70606	clinically_x000D_ unexplored	849
0.705804	clinically_x000D_ unexplored	850
0.705393	clinically_x000D_ unexplored	851
0.705375	clinically_x000D_ unexplored	852
0.705344	clinically_x000D_ unexplored	853
0.704642	clinically_x000D_ unexplored	854
0.704274	clinically_x000D_ unexplored	855
0.704177	clinically_x000D_ unexplored	856
0.704128	clinically_x000D_ unexplored	857
0.704035	clinically_x000D_ unexplored	858
0.703253	clinically_x000D_ unexplored	859
0.703128	clinically_x000D_ unexplored	860
0.702339	clinically_x000D_ unexplored	861
0.70196	clinically_x000D_ unexplored	862
0.701579	clinically_x000D_ unexplored	863
0.701345	clinically_x000D_ unexplored	864
0.701141	clinically_x000D_ unexplored	865
0.700946	clinically_x000D_ unexplored	866
0.700898	Known IO_x000D_ targets	867
0.70075	clinically_x000D_ unexplored	868
0.700202	clinically_x000D_ unexplored	869
0.700183	Known IO_x000D_ targets	870
0.700153	clinically_x000D_ unexplored	871
0.699856	clinically_x000D_ unexplored	872
0.69958	clinically_x000D_ unexplored	873
0.698828	clinically_x000D_ unexplored	874
0.698643	Known IO_x000D_ targets	875
0.698217	clinically_x000D_ unexplored	876
0.698062	clinically_x000D_ unexplored	877
0.697341	clinically_x000D_ unexplored	878
0.695909	clinically_x000D_ unexplored	879
0.695848	clinically_x000D_ unexplored	880
0.695737	clinically_x000D_ unexplored	881
0.695563	clinically_x000D_ unexplored	882
0.69529	clinically_x000D_ unexplored	883
0.695203	clinically_x000D_ unexplored	884
0.695066	clinically_x000D_ unexplored	885
0.694766	clinically_x000D_ unexplored	886
0.694525	clinically_x000D_ unexplored	887
0.694465	Known IO_x000D_ targets	888
0.694336	clinically_x000D_ unexplored	889
0.694252	clinically_x000D_ unexplored	890
0.693814	clinically_x000D_ unexplored	891
0.692767	clinically_x000D_ unexplored	892
0.692202	clinically_x000D_ unexplored	893
0.691861	clinically_x000D_ unexplored	894
0.691663	clinically_x000D_ unexplored	895
0.691647	clinically_x000D_ unexplored	896
0.69093	clinically_x000D_ unexplored	897
0.689929	clinically_x000D_ unexplored	898
0.689251	clinically_x000D_ unexplored	899
0.688465	Known IO_x000D_ targets	900
0.688278	clinically_x000D_ unexplored	901
0.688215	clinically_x000D_ unexplored	902
0.688154	clinically_x000D_ unexplored	903
0.688122	clinically_x000D_ unexplored	904
0.687989	clinically_x000D_ unexplored	905
0.687887	clinically_x000D_ unexplored	906
0.687783	clinically_x000D_ unexplored	907
0.687592	clinically_x000D_ unexplored	908
0.687528	clinically_x000D_ unexplored	909
0.68682	clinically_x000D_ unexplored	910
0.686769	clinically_x000D_ unexplored	911
0.686763	clinically_x000D_ unexplored	912
0.686445	clinically_x000D_ unexplored	913
0.686406	clinically_x000D_ unexplored	914
0.68607	clinically_x000D_ unexplored	915
0.685968	clinically_x000D_ unexplored	916
0.685618	clinically_x000D_ unexplored	917
0.685264	clinically_x000D_ unexplored	918
0.684731	clinically_x000D_ unexplored	919
0.68416	clinically_x000D_ unexplored	920
0.683593	clinically_x000D_ unexplored	921
0.6832	clinically_x000D_ unexplored	922
0.68278	clinically_x000D_ unexplored	923
0.682439	clinically_x000D_ unexplored	924
0.682397	clinically_x000D_ unexplored	925
0.682046	clinically_x000D_ unexplored	926
0.681843	clinically_x000D_ unexplored	927
0.681843	clinically_x000D_ unexplored	928
0.681749	clinically_x000D_ unexplored	929
0.681582	clinically_x000D_ unexplored	930
0.681456	clinically_x000D_ unexplored	931
0.681272	clinically_x000D_ unexplored	932
0.681272	clinically_x000D_ unexplored	933
0.681109	clinically_x000D_ unexplored	934
0.680564	clinically_x000D_ unexplored	935
0.680132	clinically_x000D_ unexplored	936
0.679785	clinically_x000D_ unexplored	937
0.679685	clinically_x000D_ unexplored	938
0.678427	Known IO_x000D_ targets	939
0.678294	clinically_x000D_ unexplored	940
0.67793	clinically_x000D_ unexplored	941
0.677763	clinically_x000D_ unexplored	942
0.67765	clinically_x000D_ unexplored	943
0.677015	clinically_x000D_ unexplored	944
0.676199	clinically_x000D_ unexplored	945
0.675721	clinically_x000D_ unexplored	946
0.674677	clinically_x000D_ unexplored	947
0.674441	clinically_x000D_ unexplored	948
0.674399	clinically_x000D_ unexplored	949
0.673866	clinically_x000D_ unexplored	950
0.673474	clinically_x000D_ unexplored	951
0.6733	clinically_x000D_ unexplored	952
0.673225	clinically_x000D_ unexplored	953
0.672987	clinically_x000D_ unexplored	954
0.672536	Known IO_x000D_ targets	955
0.672429	clinically_x000D_ unexplored	956
0.672334	clinically_x000D_ unexplored	957
0.672319	clinically_x000D_ unexplored	958
0.672238	clinically_x000D_ unexplored	959
0.672181	clinically_x000D_ unexplored	960
0.671907	clinically_x000D_ unexplored	961
0.671834	clinically_x000D_ unexplored	962
0.671193	clinically_x000D_ unexplored	963
0.671151	clinically_x000D_ unexplored	964
0.6708	clinically_x000D_ unexplored	965
0.670314	clinically_x000D_ unexplored	966
0.670294	clinically_x000D_ unexplored	967
0.670072	clinically_x000D_ unexplored	968
0.669863	clinically_x000D_ unexplored	969
0.669128	clinically_x000D_ unexplored	970
0.668978	clinically_x000D_ unexplored	971
0.668674	clinically_x000D_ unexplored	972
0.668582	clinically_x000D_ unexplored	973
0.668119	clinically_x000D_ unexplored	974
0.66807	clinically_x000D_ unexplored	975
0.667998	clinically_x000D_ unexplored	976
0.667672	clinically_x000D_ unexplored	977
0.667467	clinically_x000D_ unexplored	978
0.667219	clinically_x000D_ unexplored	979
0.666982	clinically_x000D_ unexplored	980
0.666748	clinically_x000D_ unexplored	981
0.666688	clinically_x000D_ unexplored	982
0.666215	clinically_x000D_ unexplored	983
0.666208	clinically_x000D_ unexplored	984
0.665857	clinically_x000D_ unexplored	985
0.66585	clinically_x000D_ unexplored	986
0.665822	clinically_x000D_ unexplored	987
0.665501	clinically_x000D_ unexplored	988
0.665309	clinically_x000D_ unexplored	989
0.665224	clinically_x000D_ unexplored	990
0.665219	clinically_x000D_ unexplored	991
0.66487	clinically_x000D_ unexplored	992
0.664668	clinically_x000D_ unexplored	993
0.664414	clinically_x000D_ unexplored	994
0.664395	clinically_x000D_ unexplored	995
0.664389	clinically_x000D_ unexplored	996
0.664011	Known IO_x000D_ targets	997
0.663336	clinically_x000D_ unexplored	998
0.663315	clinically_x000D_ unexplored	999
0.662515	clinically_x000D_ unexplored	1000
0.662308	clinically_x000D_ unexplored	1001
0.661543	clinically_x000D_ unexplored	1002
0.661494	clinically_x000D_ unexplored	1003
0.661337	clinically_x000D_ unexplored	1004
0.661205	clinically_x000D_ unexplored	1005
0.661091	clinically_x000D_ unexplored	1006
0.660901	clinically_x000D_ unexplored	1007
0.660759	clinically_x000D_ unexplored	1008
0.660601	Known IO_x000D_ targets	1009
0.660513	clinically_x000D_ unexplored	1010
0.660262	clinically_x000D_ unexplored	1011
0.659986	clinically_x000D_ unexplored	1012
0.659887	Known IO_x000D_ targets	1013
0.659365	clinically_x000D_ unexplored	1014
0.659333	clinically_x000D_ unexplored	1015
0.658989	clinically_x000D_ unexplored	1016
0.658794	clinically_x000D_ unexplored	1017
0.658521	clinically_x000D_ unexplored	1018
0.658501	clinically_x000D_ unexplored	1019
0.658263	clinically_x000D_ unexplored	1020
0.658154	clinically_x000D_ unexplored	1021
0.657644	clinically_x000D_ unexplored	1022
0.657448	clinically_x000D_ unexplored	1023
0.657433	clinically_x000D_ unexplored	1024
0.657125	clinically_x000D_ unexplored	1025
0.657078	clinically_x000D_ unexplored	1026
0.657072	clinically_x000D_ unexplored	1027
0.656918	clinically_x000D_ unexplored	1028
0.656895	clinically_x000D_ unexplored	1029
0.656645	clinically_x000D_ unexplored	1030
0.656477	clinically_x000D_ unexplored	1031
0.656333	clinically_x000D_ unexplored	1032
0.656013	Known IO_x000D_ targets	1033
0.655282	clinically_x000D_ unexplored	1034
0.65508	Known IO_x000D_ targets	1035
0.654712	clinically_x000D_ unexplored	1036
0.65452	clinically_x000D_ unexplored	1037
0.654483	clinically_x000D_ unexplored	1038
0.654371	clinically_x000D_ unexplored	1039
0.654288	Known IO_x000D_ targets	1040
0.654162	clinically_x000D_ unexplored	1041
0.653916	clinically_x000D_ unexplored	1042
0.653852	clinically_x000D_ unexplored	1043
0.653704	clinically_x000D_ unexplored	1044
0.653548	clinically_x000D_ unexplored	1045
0.653406	clinically_x000D_ unexplored	1046
0.653071	clinically_x000D_ unexplored	1047
0.653017	clinically_x000D_ unexplored	1048
0.652435	clinically_x000D_ unexplored	1049
0.652278	clinically_x000D_ unexplored	1050
0.652082	clinically_x000D_ unexplored	1051
0.651588	clinically_x000D_ unexplored	1052
0.651445	clinically_x000D_ unexplored	1053
0.650693	clinically_x000D_ unexplored	1054
0.650525	clinically_x000D_ unexplored	1055
0.650287	clinically_x000D_ unexplored	1056
0.649793	clinically_x000D_ unexplored	1057
0.649476	clinically_x000D_ unexplored	1058
0.64946	clinically_x000D_ unexplored	1059
0.649109	clinically_x000D_ unexplored	1060
0.648305	clinically_x000D_ unexplored	1061
0.648055	clinically_x000D_ unexplored	1062
0.647625	clinically_x000D_ unexplored	1063
0.647222	clinically_x000D_ unexplored	1064
0.647222	clinically_x000D_ unexplored	1065
0.64713	clinically_x000D_ unexplored	1066
0.646839	clinically_x000D_ unexplored	1067
0.646745	clinically_x000D_ unexplored	1068
0.646434	clinically_x000D_ unexplored	1069
0.645968	clinically_x000D_ unexplored	1070
0.645902	clinically_x000D_ unexplored	1071
0.645571	clinically_x000D_ unexplored	1072
0.645408	clinically_x000D_ unexplored	1073
0.644641	clinically_x000D_ unexplored	1074
0.644546	clinically_x000D_ unexplored	1075
0.643694	clinically_x000D_ unexplored	1076
0.643432	clinically_x000D_ unexplored	1077
0.64267	clinically_x000D_ unexplored	1078
0.642622	clinically_x000D_ unexplored	1079
0.642524	clinically_x000D_ unexplored	1080
0.642261	clinically_x000D_ unexplored	1081
0.642233	clinically_x000D_ unexplored	1082
0.642155	clinically_x000D_ unexplored	1083
0.641823	clinically_x000D_ unexplored	1084
0.641295	clinically_x000D_ unexplored	1085
0.641049	clinically_x000D_ unexplored	1086
0.640938	clinically_x000D_ unexplored	1087
0.640867	clinically_x000D_ unexplored	1088
0.640745	clinically_x000D_ unexplored	1089
0.64045	clinically_x000D_ unexplored	1090
0.640386	clinically_x000D_ unexplored	1091
0.640378	clinically_x000D_ unexplored	1092
0.640347	clinically_x000D_ unexplored	1093
0.639711	clinically_x000D_ unexplored	1094
0.639669	Known IO_x000D_ targets	1095
0.639665	clinically_x000D_ unexplored	1096
0.639488	clinically_x000D_ unexplored	1097
0.639465	clinically_x000D_ unexplored	1098
0.63883	clinically_x000D_ unexplored	1099
0.638714	clinically_x000D_ unexplored	1100
0.638548	clinically_x000D_ unexplored	1101
0.638437	clinically_x000D_ unexplored	1102
0.638374	clinically_x000D_ unexplored	1103
0.638306	clinically_x000D_ unexplored	1104
0.638162	clinically_x000D_ unexplored	1105
0.637725	clinically_x000D_ unexplored	1106
0.637612	clinically_x000D_ unexplored	1107
0.637594	clinically_x000D_ unexplored	1108
0.637267	clinically_x000D_ unexplored	1109
0.637041	clinically_x000D_ unexplored	1110
0.636817	Known IO_x000D_ targets	1111
0.636664	clinically_x000D_ unexplored	1112
0.636537	clinically_x000D_ unexplored	1113
0.636392	clinically_x000D_ unexplored	1114
0.636389	clinically_x000D_ unexplored	1115
0.636144	clinically_x000D_ unexplored	1116
0.636057	clinically_x000D_ unexplored	1117
0.635997	clinically_x000D_ unexplored	1118
0.635386	clinically_x000D_ unexplored	1119
0.634861	clinically_x000D_ unexplored	1120
0.634636	clinically_x000D_ unexplored	1121
0.634311	clinically_x000D_ unexplored	1122
0.634181	clinically_x000D_ unexplored	1123
0.633783	Known IO_x000D_ targets	1124
0.633619	clinically_x000D_ unexplored	1125
0.633447	clinically_x000D_ unexplored	1126
0.633322	clinically_x000D_ unexplored	1127
0.63325	clinically_x000D_ unexplored	1128
0.633222	clinically_x000D_ unexplored	1129
0.633029	clinically_x000D_ unexplored	1130
0.631566	clinically_x000D_ unexplored	1131
0.631292	Known IO_x000D_ targets	1132
0.630862	clinically_x000D_ unexplored	1133
0.630734	clinically_x000D_ unexplored	1134
0.630311	clinically_x000D_ unexplored	1135
0.630179	clinically_x000D_ unexplored	1136
0.63015	clinically_x000D_ unexplored	1137
0.629896	clinically_x000D_ unexplored	1138
0.629168	clinically_x000D_ unexplored	1139
0.62907	clinically_x000D_ unexplored	1140
0.628085	clinically_x000D_ unexplored	1141
0.628085	clinically_x000D_ unexplored	1142
0.627845	clinically_x000D_ unexplored	1143
0.627799	clinically_x000D_ unexplored	1144
0.627798	clinically_x000D_ unexplored	1145
0.627784	clinically_x000D_ unexplored	1146
0.627767	clinically_x000D_ unexplored	1147
0.627438	clinically_x000D_ unexplored	1148
0.626987	clinically_x000D_ unexplored	1149
0.626976	clinically_x000D_ unexplored	1150
0.62688	clinically_x000D_ unexplored	1151
0.626671	clinically_x000D_ unexplored	1152
0.625987	clinically_x000D_ unexplored	1153
0.625869	clinically_x000D_ unexplored	1154
0.625173	clinically_x000D_ unexplored	1155
0.625116	clinically_x000D_ unexplored	1156
0.624926	clinically_x000D_ unexplored	1157
0.624591	clinically_x000D_ unexplored	1158
0.624115	clinically_x000D_ unexplored	1159
0.62392	clinically_x000D_ unexplored	1160
0.623703	Known IO_x000D_ targets	1161
0.623516	clinically_x000D_ unexplored	1162
0.623141	clinically_x000D_ unexplored	1163
0.623141	clinically_x000D_ unexplored	1164
0.622572	clinically_x000D_ unexplored	1165
0.622467	clinically_x000D_ unexplored	1166
0.622288	clinically_x000D_ unexplored	1167
0.621545	clinically_x000D_ unexplored	1168
0.621379	clinically_x000D_ unexplored	1169
0.621238	clinically_x000D_ unexplored	1170
0.621226	clinically_x000D_ unexplored	1171
0.61977	clinically_x000D_ unexplored	1172
0.619594	clinically_x000D_ unexplored	1173
0.619436	Known IO_x000D_ targets	1174
0.619254	clinically_x000D_ unexplored	1175
0.618618	clinically_x000D_ unexplored	1176
0.618496	clinically_x000D_ unexplored	1177
0.61835	clinically_x000D_ unexplored	1178
0.618291	clinically_x000D_ unexplored	1179
0.618172	clinically_x000D_ unexplored	1180
0.6181	clinically_x000D_ unexplored	1181
0.618068	clinically_x000D_ unexplored	1182
0.617922	clinically_x000D_ unexplored	1183
0.61777	clinically_x000D_ unexplored	1184
0.617711	Known IO_x000D_ targets	1185
0.617538	clinically_x000D_ unexplored	1186
0.617156	clinically_x000D_ unexplored	1187
0.616479	clinically_x000D_ unexplored	1188
0.616252	clinically_x000D_ unexplored	1189
0.615648	clinically_x000D_ unexplored	1190
0.615276	clinically_x000D_ unexplored	1191
0.615039	clinically_x000D_ unexplored	1192
0.614506	clinically_x000D_ unexplored	1193
0.61393	clinically_x000D_ unexplored	1194
0.613906	clinically_x000D_ unexplored	1195
0.613631	clinically_x000D_ unexplored	1196
0.613628	clinically_x000D_ unexplored	1197
0.613303	clinically_x000D_ unexplored	1198
0.613189	clinically_x000D_ unexplored	1199
0.613159	clinically_x000D_ unexplored	1200
0.613147	clinically_x000D_ unexplored	1201
0.613053	clinically_x000D_ unexplored	1202
0.612795	clinically_x000D_ unexplored	1203
0.612442	clinically_x000D_ unexplored	1204
0.611897	clinically_x000D_ unexplored	1205
0.61179	clinically_x000D_ unexplored	1206
0.611542	clinically_x000D_ unexplored	1207
0.611504	Known IO_x000D_ targets	1208
0.611368	clinically_x000D_ unexplored	1209
0.611222	clinically_x000D_ unexplored	1210
0.611123	clinically_x000D_ unexplored	1211
0.611117	clinically_x000D_ unexplored	1212
0.610906	clinically_x000D_ unexplored	1213
0.610751	clinically_x000D_ unexplored	1214
0.610716	clinically_x000D_ unexplored	1215
0.610678	clinically_x000D_ unexplored	1216
0.610666	clinically_x000D_ unexplored	1217
0.610424	clinically_x000D_ unexplored	1218
0.61013	clinically_x000D_ unexplored	1219
0.609941	clinically_x000D_ unexplored	1220
0.60978	clinically_x000D_ unexplored	1221
0.609714	clinically_x000D_ unexplored	1222
0.609562	clinically_x000D_ unexplored	1223
0.609235	clinically_x000D_ unexplored	1224
0.609167	clinically_x000D_ unexplored	1225
0.609165	clinically_x000D_ unexplored	1226
0.607945	clinically_x000D_ unexplored	1227
0.60793	clinically_x000D_ unexplored	1228
0.607754	clinically_x000D_ unexplored	1229
0.60773	clinically_x000D_ unexplored	1230
0.607227	clinically_x000D_ unexplored	1231
0.606862	clinically_x000D_ unexplored	1232
0.606597	clinically_x000D_ unexplored	1233
0.606588	clinically_x000D_ unexplored	1234
0.606179	clinically_x000D_ unexplored	1235
0.60609	clinically_x000D_ unexplored	1236
0.605941	clinically_x000D_ unexplored	1237
0.605458	clinically_x000D_ unexplored	1238
0.605411	clinically_x000D_ unexplored	1239
0.604441	clinically_x000D_ unexplored	1240
0.604397	clinically_x000D_ unexplored	1241
0.604348	clinically_x000D_ unexplored	1242
0.604218	clinically_x000D_ unexplored	1243
0.604054	clinically_x000D_ unexplored	1244
0.603814	clinically_x000D_ unexplored	1245
0.603567	clinically_x000D_ unexplored	1246
0.603504	Known IO_x000D_ targets	1247
0.603495	clinically_x000D_ unexplored	1248
0.603255	clinically_x000D_ unexplored	1249
0.603247	clinically_x000D_ unexplored	1250
0.603232	clinically_x000D_ unexplored	1251
0.603189	clinically_x000D_ unexplored	1252
0.603143	clinically_x000D_ unexplored	1253
0.602976	clinically_x000D_ unexplored	1254
0.602782	clinically_x000D_ unexplored	1255
0.602671	clinically_x000D_ unexplored	1256
0.60245	clinically_x000D_ unexplored	1257
0.602379	clinically_x000D_ unexplored	1258
0.602257	clinically_x000D_ unexplored	1259
0.602251	clinically_x000D_ unexplored	1260
0.601523	clinically_x000D_ unexplored	1261
0.601473	clinically_x000D_ unexplored	1262
0.601108	clinically_x000D_ unexplored	1263
0.60103	clinically_x000D_ unexplored	1264
0.600939	clinically_x000D_ unexplored	1265
0.600857	clinically_x000D_ unexplored	1266
0.600491	clinically_x000D_ unexplored	1267
0.600281	clinically_x000D_ unexplored	1268
0.600173	clinically_x000D_ unexplored	1269
0.600148	clinically_x000D_ unexplored	1270
0.600054	clinically_x000D_ unexplored	1271
0.600033	clinically_x000D_ unexplored	1272
0.599587	Known IO_x000D_ targets	1273
0.598909	clinically_x000D_ unexplored	1274
0.598655	clinically_x000D_ unexplored	1275
0.598576	clinically_x000D_ unexplored	1276
0.598431	clinically_x000D_ unexplored	1277
0.598421	clinically_x000D_ unexplored	1278
0.597929	clinically_x000D_ unexplored	1279
0.597787	clinically_x000D_ unexplored	1280
0.597723	clinically_x000D_ unexplored	1281
0.597689	clinically_x000D_ unexplored	1282
0.597347	clinically_x000D_ unexplored	1283
0.597088	clinically_x000D_ unexplored	1284
0.596672	clinically_x000D_ unexplored	1285
0.59641	clinically_x000D_ unexplored	1286
0.596365	clinically_x000D_ unexplored	1287
0.596119	clinically_x000D_ unexplored	1288
0.5961	clinically_x000D_ unexplored	1289
0.595463	clinically_x000D_ unexplored	1290
0.595414	clinically_x000D_ unexplored	1291
0.595105	clinically_x000D_ unexplored	1292
0.594829	clinically_x000D_ unexplored	1293
0.594811	clinically_x000D_ unexplored	1294
0.594769	clinically_x000D_ unexplored	1295
0.594764	clinically_x000D_ unexplored	1296
0.594761	clinically_x000D_ unexplored	1297
0.594662	clinically_x000D_ unexplored	1298
0.594566	clinically_x000D_ unexplored	1299
0.59417	clinically_x000D_ unexplored	1300
0.594104	clinically_x000D_ unexplored	1301
0.593717	clinically_x000D_ unexplored	1302
0.593176	clinically_x000D_ unexplored	1303
0.592864	clinically_x000D_ unexplored	1304
0.592622	clinically_x000D_ unexplored	1305
0.592542	clinically_x000D_ unexplored	1306
0.592475	clinically_x000D_ unexplored	1307
0.59238	clinically_x000D_ unexplored	1308
0.591984	clinically_x000D_ unexplored	1309
0.591049	clinically_x000D_ unexplored	1310
0.590998	clinically_x000D_ unexplored	1311
0.590895	clinically_x000D_ unexplored	1312
0.590832	clinically_x000D_ unexplored	1313
0.590597	clinically_x000D_ unexplored	1314
0.590307	clinically_x000D_ unexplored	1315
0.5901	clinically_x000D_ unexplored	1316
0.590068	clinically_x000D_ unexplored	1317
0.589964	clinically_x000D_ unexplored	1318
0.589812	clinically_x000D_ unexplored	1319
0.589765	clinically_x000D_ unexplored	1320
0.589598	clinically_x000D_ unexplored	1321
0.589594	clinically_x000D_ unexplored	1322
0.589549	clinically_x000D_ unexplored	1323
0.589439	clinically_x000D_ unexplored	1324
0.588921	clinically_x000D_ unexplored	1325
0.588296	Known IO_x000D_ targets	1326
0.588035	clinically_x000D_ unexplored	1327
0.587727	clinically_x000D_ unexplored	1328
0.58744	clinically_x000D_ unexplored	1329
0.587331	clinically_x000D_ unexplored	1330
0.587186	clinically_x000D_ unexplored	1331
0.587157	clinically_x000D_ unexplored	1332
0.587106	clinically_x000D_ unexplored	1333
0.587064	clinically_x000D_ unexplored	1334
0.586685	clinically_x000D_ unexplored	1335
0.586477	clinically_x000D_ unexplored	1336
0.586291	clinically_x000D_ unexplored	1337
0.585287	clinically_x000D_ unexplored	1338
0.585167	clinically_x000D_ unexplored	1339
0.585005	clinically_x000D_ unexplored	1340
0.584556	clinically_x000D_ unexplored	1341
0.583993	clinically_x000D_ unexplored	1342
0.583989	clinically_x000D_ unexplored	1343
0.583345	clinically_x000D_ unexplored	1344
0.582795	clinically_x000D_ unexplored	1345
0.582763	clinically_x000D_ unexplored	1346
0.582714	clinically_x000D_ unexplored	1347
0.582412	clinically_x000D_ unexplored	1348
0.582119	clinically_x000D_ unexplored	1349
0.581556	clinically_x000D_ unexplored	1350
0.58151	clinically_x000D_ unexplored	1351
0.581116	clinically_x000D_ unexplored	1352
0.58088	clinically_x000D_ unexplored	1353
0.580879	clinically_x000D_ unexplored	1354
0.58086	clinically_x000D_ unexplored	1355
0.580618	clinically_x000D_ unexplored	1356
0.580406	clinically_x000D_ unexplored	1357
0.5802	clinically_x000D_ unexplored	1358
0.579541	clinically_x000D_ unexplored	1359
0.579483	clinically_x000D_ unexplored	1360
0.578556	clinically_x000D_ unexplored	1361
0.578482	clinically_x000D_ unexplored	1362
0.578472	clinically_x000D_ unexplored	1363
0.578245	clinically_x000D_ unexplored	1364
0.577967	clinically_x000D_ unexplored	1365
0.577825	clinically_x000D_ unexplored	1366
0.577757	clinically_x000D_ unexplored	1367
0.577299	clinically_x000D_ unexplored	1368
0.577179	clinically_x000D_ unexplored	1369
0.576662	clinically_x000D_ unexplored	1370
0.576424	clinically_x000D_ unexplored	1371
0.576402	clinically_x000D_ unexplored	1372
0.576318	clinically_x000D_ unexplored	1373
0.576169	clinically_x000D_ unexplored	1374
0.576058	clinically_x000D_ unexplored	1375
0.57591	clinically_x000D_ unexplored	1376
0.575564	clinically_x000D_ unexplored	1377
0.575547	clinically_x000D_ unexplored	1378
0.575472	clinically_x000D_ unexplored	1379
0.575366	clinically_x000D_ unexplored	1380
0.575306	clinically_x000D_ unexplored	1381
0.574658	clinically_x000D_ unexplored	1382
0.574555	clinically_x000D_ unexplored	1383
0.574437	clinically_x000D_ unexplored	1384
0.574098	clinically_x000D_ unexplored	1385
0.573926	clinically_x000D_ unexplored	1386
0.573823	clinically_x000D_ unexplored	1387
0.573668	clinically_x000D_ unexplored	1388
0.57357	Known IO_x000D_ targets	1389
0.573404	clinically_x000D_ unexplored	1390
0.573323	clinically_x000D_ unexplored	1391
0.57317	clinically_x000D_ unexplored	1392
0.573122	clinically_x000D_ unexplored	1393
0.572978	clinically_x000D_ unexplored	1394
0.57278	clinically_x000D_ unexplored	1395
0.572373	clinically_x000D_ unexplored	1396
0.572154	clinically_x000D_ unexplored	1397
0.572124	clinically_x000D_ unexplored	1398
0.572008	Known IO_x000D_ targets	1399
0.571961	clinically_x000D_ unexplored	1400
0.571763	clinically_x000D_ unexplored	1401
0.571711	clinically_x000D_ unexplored	1402
0.571629	clinically_x000D_ unexplored	1403
0.571403	clinically_x000D_ unexplored	1404
0.571338	clinically_x000D_ unexplored	1405
0.570724	clinically_x000D_ unexplored	1406
0.570407	clinically_x000D_ unexplored	1407
0.570241	clinically_x000D_ unexplored	1408
0.570174	clinically_x000D_ unexplored	1409
0.57008	clinically_x000D_ unexplored	1410
0.569492	clinically_x000D_ unexplored	1411
0.569313	Known IO_x000D_ targets	1412
0.569251	clinically_x000D_ unexplored	1413
0.568988	clinically_x000D_ unexplored	1414
0.568571	clinically_x000D_ unexplored	1415
0.568035	clinically_x000D_ unexplored	1416
0.567854	clinically_x000D_ unexplored	1417
0.567701	clinically_x000D_ unexplored	1418
0.567486	clinically_x000D_ unexplored	1419
0.567266	clinically_x000D_ unexplored	1420
0.567123	clinically_x000D_ unexplored	1421
0.567046	clinically_x000D_ unexplored	1422
0.566435	clinically_x000D_ unexplored	1423
0.566389	clinically_x000D_ unexplored	1424
0.566281	clinically_x000D_ unexplored	1425
0.565854	clinically_x000D_ unexplored	1426
0.56572	clinically_x000D_ unexplored	1427
0.565191	clinically_x000D_ unexplored	1428
0.565125	clinically_x000D_ unexplored	1429
0.565018	clinically_x000D_ unexplored	1430
0.564829	clinically_x000D_ unexplored	1431
0.564796	clinically_x000D_ unexplored	1432
0.564684	clinically_x000D_ unexplored	1433
0.564219	clinically_x000D_ unexplored	1434
0.564136	clinically_x000D_ unexplored	1435
0.563835	clinically_x000D_ unexplored	1436
0.563781	clinically_x000D_ unexplored	1437
0.56374	clinically_x000D_ unexplored	1438
0.563423	clinically_x000D_ unexplored	1439
0.563351	clinically_x000D_ unexplored	1440
0.563209	clinically_x000D_ unexplored	1441
0.563016	clinically_x000D_ unexplored	1442
0.562429	clinically_x000D_ unexplored	1443
0.562037	clinically_x000D_ unexplored	1444
0.562003	clinically_x000D_ unexplored	1445
0.561854	clinically_x000D_ unexplored	1446
0.561491	clinically_x000D_ unexplored	1447
0.5614	clinically_x000D_ unexplored	1448
0.561108	clinically_x000D_ unexplored	1449
0.560932	clinically_x000D_ unexplored	1450
0.560884	clinically_x000D_ unexplored	1451
0.560616	clinically_x000D_ unexplored	1452
0.56047	clinically_x000D_ unexplored	1453
0.560459	clinically_x000D_ unexplored	1454
0.559754	clinically_x000D_ unexplored	1455
0.559298	clinically_x000D_ unexplored	1456
0.559039	clinically_x000D_ unexplored	1457
0.558892	clinically_x000D_ unexplored	1458
0.558683	clinically_x000D_ unexplored	1459
0.558675	clinically_x000D_ unexplored	1460
0.558669	clinically_x000D_ unexplored	1461
0.558655	clinically_x000D_ unexplored	1462
0.558327	clinically_x000D_ unexplored	1463
0.558205	clinically_x000D_ unexplored	1464
0.557822	clinically_x000D_ unexplored	1465
0.55769	clinically_x000D_ unexplored	1466
0.557339	clinically_x000D_ unexplored	1467
0.556979	clinically_x000D_ unexplored	1468
0.556451	clinically_x000D_ unexplored	1469
0.556112	clinically_x000D_ unexplored	1470
0.556105	clinically_x000D_ unexplored	1471
0.556083	clinically_x000D_ unexplored	1472
0.556071	clinically_x000D_ unexplored	1473
0.555972	clinically_x000D_ unexplored	1474
0.555824	clinically_x000D_ unexplored	1475
0.555786	clinically_x000D_ unexplored	1476
0.555619	clinically_x000D_ unexplored	1477
0.555576	clinically_x000D_ unexplored	1478
0.555307	clinically_x000D_ unexplored	1479
0.555057	clinically_x000D_ unexplored	1480
0.554992	clinically_x000D_ unexplored	1481
0.554912	clinically_x000D_ unexplored	1482
0.554757	clinically_x000D_ unexplored	1483
0.554665	clinically_x000D_ unexplored	1484
0.554164	clinically_x000D_ unexplored	1485
0.554146	clinically_x000D_ unexplored	1486
0.554083	clinically_x000D_ unexplored	1487
0.553524	clinically_x000D_ unexplored	1488
0.553307	clinically_x000D_ unexplored	1489
0.553301	clinically_x000D_ unexplored	1490
0.552696	Known IO_x000D_ targets	1491
0.552693	clinically_x000D_ unexplored	1492
0.55244	clinically_x000D_ unexplored	1493
0.552414	clinically_x000D_ unexplored	1494
0.552309	clinically_x000D_ unexplored	1495
0.552247	clinically_x000D_ unexplored	1496
0.551915	clinically_x000D_ unexplored	1497
0.551717	clinically_x000D_ unexplored	1498
0.551563	clinically_x000D_ unexplored	1499
0.551135	clinically_x000D_ unexplored	1500
0.550933	clinically_x000D_ unexplored	1501
0.550764	clinically_x000D_ unexplored	1502
0.550234	clinically_x000D_ unexplored	1503
0.55006	clinically_x000D_ unexplored	1504
0.549799	clinically_x000D_ unexplored	1505
0.549705	clinically_x000D_ unexplored	1506
0.549174	clinically_x000D_ unexplored	1507
0.549132	clinically_x000D_ unexplored	1508
0.548928	clinically_x000D_ unexplored	1509
0.548808	clinically_x000D_ unexplored	1510
0.548652	clinically_x000D_ unexplored	1511
0.548588	clinically_x000D_ unexplored	1512
0.548535	clinically_x000D_ unexplored	1513
0.54838	clinically_x000D_ unexplored	1514
0.548037	clinically_x000D_ unexplored	1515
0.547965	clinically_x000D_ unexplored	1516
0.547886	clinically_x000D_ unexplored	1517
0.547804	clinically_x000D_ unexplored	1518
0.547552	clinically_x000D_ unexplored	1519
0.54704	clinically_x000D_ unexplored	1520
0.547007	clinically_x000D_ unexplored	1521
0.546976	clinically_x000D_ unexplored	1522
0.546784	clinically_x000D_ unexplored	1523
0.546769	Known IO_x000D_ targets	1524
0.546514	clinically_x000D_ unexplored	1525
0.546496	clinically_x000D_ unexplored	1526
0.546203	clinically_x000D_ unexplored	1527
0.546067	clinically_x000D_ unexplored	1528
0.546063	clinically_x000D_ unexplored	1529
0.545867	clinically_x000D_ unexplored	1530
0.545774	clinically_x000D_ unexplored	1531
0.545627	clinically_x000D_ unexplored	1532
0.545392	clinically_x000D_ unexplored	1533
0.545279	clinically_x000D_ unexplored	1534
0.544808	clinically_x000D_ unexplored	1535
0.54478	clinically_x000D_ unexplored	1536
0.544741	clinically_x000D_ unexplored	1537
0.5439	clinically_x000D_ unexplored	1538
0.543492	clinically_x000D_ unexplored	1539
0.543463	clinically_x000D_ unexplored	1540
0.543448	clinically_x000D_ unexplored	1541
0.543274	clinically_x000D_ unexplored	1542
0.542542	clinically_x000D_ unexplored	1543
0.542129	clinically_x000D_ unexplored	1544
0.542043	clinically_x000D_ unexplored	1545
0.541899	clinically_x000D_ unexplored	1546
0.541797	clinically_x000D_ unexplored	1547
0.541575	clinically_x000D_ unexplored	1548
0.541569	clinically_x000D_ unexplored	1549
0.541499	clinically_x000D_ unexplored	1550
0.54138	clinically_x000D_ unexplored	1551
0.541328	clinically_x000D_ unexplored	1552
0.541253	clinically_x000D_ unexplored	1553
0.541183	clinically_x000D_ unexplored	1554
0.541132	clinically_x000D_ unexplored	1555
0.540881	clinically_x000D_ unexplored	1556
0.540546	clinically_x000D_ unexplored	1557
0.540186	clinically_x000D_ unexplored	1558
0.540106	clinically_x000D_ unexplored	1559
0.539918	clinically_x000D_ unexplored	1560
0.539916	clinically_x000D_ unexplored	1561
0.539318	clinically_x000D_ unexplored	1562
0.538747	clinically_x000D_ unexplored	1563
0.538581	clinically_x000D_ unexplored	1564
0.538048	clinically_x000D_ unexplored	1565
0.537912	clinically_x000D_ unexplored	1566
0.537283	clinically_x000D_ unexplored	1567
0.536907	clinically_x000D_ unexplored	1568
0.536359	clinically_x000D_ unexplored	1569
0.536199	clinically_x000D_ unexplored	1570
0.535981	clinically_x000D_ unexplored	1571
0.53534	clinically_x000D_ unexplored	1572
0.535216	clinically_x000D_ unexplored	1573
0.535118	clinically_x000D_ unexplored	1574
0.534679	clinically_x000D_ unexplored	1575
0.534594	Known IO_x000D_ targets	1576
0.534309	clinically_x000D_ unexplored	1577
0.53401	clinically_x000D_ unexplored	1578
0.534008	clinically_x000D_ unexplored	1579
0.533852	clinically_x000D_ unexplored	1580
0.533531	clinically_x000D_ unexplored	1581
0.53322	clinically_x000D_ unexplored	1582
0.533021	clinically_x000D_ unexplored	1583
0.532559	clinically_x000D_ unexplored	1584
0.532395	clinically_x000D_ unexplored	1585
0.532335	clinically_x000D_ unexplored	1586
0.532151	clinically_x000D_ unexplored	1587
0.531995	clinically_x000D_ unexplored	1588
0.531833	clinically_x000D_ unexplored	1589
0.531803	clinically_x000D_ unexplored	1590
0.531397	clinically_x000D_ unexplored	1591
0.531365	clinically_x000D_ unexplored	1592
0.531356	clinically_x000D_ unexplored	1593
0.531078	clinically_x000D_ unexplored	1594
0.530811	clinically_x000D_ unexplored	1595
0.530663	clinically_x000D_ unexplored	1596
0.530606	clinically_x000D_ unexplored	1597
0.530116	Known IO_x000D_ targets	1598
0.529925	clinically_x000D_ unexplored	1599
0.529887	clinically_x000D_ unexplored	1600
0.529559	clinically_x000D_ unexplored	1601
0.529532	clinically_x000D_ unexplored	1602
0.529059	clinically_x000D_ unexplored	1603
0.528825	clinically_x000D_ unexplored	1604
0.528806	clinically_x000D_ unexplored	1605
0.528752	clinically_x000D_ unexplored	1606
0.528627	clinically_x000D_ unexplored	1607
0.528509	clinically_x000D_ unexplored	1608
0.528428	clinically_x000D_ unexplored	1609
0.528228	clinically_x000D_ unexplored	1610
0.528182	clinically_x000D_ unexplored	1611
0.528145	clinically_x000D_ unexplored	1612
0.528105	clinically_x000D_ unexplored	1613
0.527488	clinically_x000D_ unexplored	1614
0.527246	clinically_x000D_ unexplored	1615
0.527046	clinically_x000D_ unexplored	1616
0.526988	clinically_x000D_ unexplored	1617
0.526913	clinically_x000D_ unexplored	1618
0.526665	clinically_x000D_ unexplored	1619
0.526559	clinically_x000D_ unexplored	1620
0.526318	clinically_x000D_ unexplored	1621
0.526258	clinically_x000D_ unexplored	1622
0.52617	clinically_x000D_ unexplored	1623
0.525854	clinically_x000D_ unexplored	1624
0.525483	clinically_x000D_ unexplored	1625
0.5252	clinically_x000D_ unexplored	1626
0.52514	clinically_x000D_ unexplored	1627
0.525065	clinically_x000D_ unexplored	1628
0.524988	clinically_x000D_ unexplored	1629
0.524494	clinically_x000D_ unexplored	1630
0.524221	clinically_x000D_ unexplored	1631
0.523757	clinically_x000D_ unexplored	1632
0.523741	clinically_x000D_ unexplored	1633
0.523429	clinically_x000D_ unexplored	1634
0.523184	clinically_x000D_ unexplored	1635
0.522872	clinically_x000D_ unexplored	1636
0.522456	clinically_x000D_ unexplored	1637
0.522218	clinically_x000D_ unexplored	1638
0.52205	clinically_x000D_ unexplored	1639
0.521991	clinically_x000D_ unexplored	1640
0.521684	clinically_x000D_ unexplored	1641
0.521187	clinically_x000D_ unexplored	1642
0.521075	clinically_x000D_ unexplored	1643
0.520714	clinically_x000D_ unexplored	1644
0.51999	clinically_x000D_ unexplored	1645
0.519902	clinically_x000D_ unexplored	1646
0.519663	clinically_x000D_ unexplored	1647
0.519363	clinically_x000D_ unexplored	1648
0.519233	clinically_x000D_ unexplored	1649
0.519129	clinically_x000D_ unexplored	1650
0.518989	clinically_x000D_ unexplored	1651
0.518912	clinically_x000D_ unexplored	1652
0.518905	clinically_x000D_ unexplored	1653
0.518323	clinically_x000D_ unexplored	1654
0.517513	clinically_x000D_ unexplored	1655
0.517205	clinically_x000D_ unexplored	1656
0.517185	clinically_x000D_ unexplored	1657
0.517158	clinically_x000D_ unexplored	1658
0.517046	clinically_x000D_ unexplored	1659
0.516989	clinically_x000D_ unexplored	1660
0.516915	clinically_x000D_ unexplored	1661
0.516579	clinically_x000D_ unexplored	1662
0.516158	clinically_x000D_ unexplored	1663
0.516083	clinically_x000D_ unexplored	1664
0.51605	clinically_x000D_ unexplored	1665
0.515688	clinically_x000D_ unexplored	1666
0.515552	clinically_x000D_ unexplored	1667
0.515329	clinically_x000D_ unexplored	1668
0.515204	clinically_x000D_ unexplored	1669
0.514203	clinically_x000D_ unexplored	1670
0.51385	clinically_x000D_ unexplored	1671
0.51341	clinically_x000D_ unexplored	1672
0.513259	Known IO_x000D_ targets	1673
0.512709	clinically_x000D_ unexplored	1674
0.512691	clinically_x000D_ unexplored	1675
0.512471	clinically_x000D_ unexplored	1676
0.512405	clinically_x000D_ unexplored	1677
0.512397	clinically_x000D_ unexplored	1678
0.512098	clinically_x000D_ unexplored	1679
0.512057	clinically_x000D_ unexplored	1680
0.512032	clinically_x000D_ unexplored	1681
0.511977	clinically_x000D_ unexplored	1682
0.511609	clinically_x000D_ unexplored	1683
0.511575	clinically_x000D_ unexplored	1684
0.511333	clinically_x000D_ unexplored	1685
0.511258	clinically_x000D_ unexplored	1686
0.511231	clinically_x000D_ unexplored	1687
0.510975	clinically_x000D_ unexplored	1688
0.510864	clinically_x000D_ unexplored	1689
0.510687	clinically_x000D_ unexplored	1690
0.510589	clinically_x000D_ unexplored	1691
0.510546	clinically_x000D_ unexplored	1692
0.510473	clinically_x000D_ unexplored	1693
0.510153	clinically_x000D_ unexplored	1694
0.510141	clinically_x000D_ unexplored	1695
0.509981	clinically_x000D_ unexplored	1696
0.50946	clinically_x000D_ unexplored	1697
0.509267	clinically_x000D_ unexplored	1698
0.509252	clinically_x000D_ unexplored	1699
0.509113	clinically_x000D_ unexplored	1700
0.508981	clinically_x000D_ unexplored	1701
0.508839	clinically_x000D_ unexplored	1702
0.508604	clinically_x000D_ unexplored	1703
0.508518	clinically_x000D_ unexplored	1704
0.508248	clinically_x000D_ unexplored	1705
0.508225	clinically_x000D_ unexplored	1706
0.508194	clinically_x000D_ unexplored	1707
0.507936	clinically_x000D_ unexplored	1708
0.507842	clinically_x000D_ unexplored	1709
0.507785	clinically_x000D_ unexplored	1710
0.507722	clinically_x000D_ unexplored	1711
0.507663	clinically_x000D_ unexplored	1712
0.507517	clinically_x000D_ unexplored	1713
0.507439	clinically_x000D_ unexplored	1714
0.507383	clinically_x000D_ unexplored	1715
0.507114	clinically_x000D_ unexplored	1716
0.507016	clinically_x000D_ unexplored	1717
0.50688	clinically_x000D_ unexplored	1718
0.506678	clinically_x000D_ unexplored	1719
0.506553	clinically_x000D_ unexplored	1720
0.506372	clinically_x000D_ unexplored	1721
0.506242	clinically_x000D_ unexplored	1722
0.506238	clinically_x000D_ unexplored	1723
0.506193	clinically_x000D_ unexplored	1724
0.506019	clinically_x000D_ unexplored	1725
0.505877	clinically_x000D_ unexplored	1726
0.505645	clinically_x000D_ unexplored	1727
0.505537	clinically_x000D_ unexplored	1728
0.50505	clinically_x000D_ unexplored	1729
0.504999	clinically_x000D_ unexplored	1730
0.504806	clinically_x000D_ unexplored	1731
0.504407	clinically_x000D_ unexplored	1732
0.504386	clinically_x000D_ unexplored	1733
0.504291	clinically_x000D_ unexplored	1734
0.503783	clinically_x000D_ unexplored	1735
0.503537	clinically_x000D_ unexplored	1736
0.503327	clinically_x000D_ unexplored	1737
0.503209	clinically_x000D_ unexplored	1738
0.503123	clinically_x000D_ unexplored	1739
0.502821	clinically_x000D_ unexplored	1740
0.502737	clinically_x000D_ unexplored	1741
0.5027	clinically_x000D_ unexplored	1742
0.502304	clinically_x000D_ unexplored	1743
0.501683	clinically_x000D_ unexplored	1744
0.501404	clinically_x000D_ unexplored	1745
0.501298	clinically_x000D_ unexplored	1746
0.501136	clinically_x000D_ unexplored	1747
0.500415	clinically_x000D_ unexplored	1748
0.500178	clinically_x000D_ unexplored	1749
0.499511	clinically_x000D_ unexplored	1750
0.499214	clinically_x000D_ unexplored	1751
0.499137	clinically_x000D_ unexplored	1752
0.499066	clinically_x000D_ unexplored	1753
0.498885	clinically_x000D_ unexplored	1754
0.498269	clinically_x000D_ unexplored	1755
0.497876	clinically_x000D_ unexplored	1756
0.497875	clinically_x000D_ unexplored	1757
0.497361	clinically_x000D_ unexplored	1758
0.49722	clinically_x000D_ unexplored	1759
0.497019	clinically_x000D_ unexplored	1760
0.496813	clinically_x000D_ unexplored	1761
0.496749	clinically_x000D_ unexplored	1762
0.496126	clinically_x000D_ unexplored	1763
0.496056	clinically_x000D_ unexplored	1764
0.495792	clinically_x000D_ unexplored	1765
0.495045	clinically_x000D_ unexplored	1766
0.494923	clinically_x000D_ unexplored	1767
0.49446	clinically_x000D_ unexplored	1768
0.49423	clinically_x000D_ unexplored	1769
0.493969	clinically_x000D_ unexplored	1770
0.493851	clinically_x000D_ unexplored	1771
0.493747	clinically_x000D_ unexplored	1772
0.493516	clinically_x000D_ unexplored	1773
0.493471	clinically_x000D_ unexplored	1774
0.493402	clinically_x000D_ unexplored	1775
0.493333	clinically_x000D_ unexplored	1776
0.493326	clinically_x000D_ unexplored	1777
0.493243	clinically_x000D_ unexplored	1778
0.493109	clinically_x000D_ unexplored	1779
0.492945	clinically_x000D_ unexplored	1780
0.492628	clinically_x000D_ unexplored	1781
0.49252	clinically_x000D_ unexplored	1782
0.492497	clinically_x000D_ unexplored	1783
0.492278	clinically_x000D_ unexplored	1784
0.492226	clinically_x000D_ unexplored	1785
0.491942	clinically_x000D_ unexplored	1786
0.491484	clinically_x000D_ unexplored	1787
0.491418	clinically_x000D_ unexplored	1788
0.491369	clinically_x000D_ unexplored	1789
0.491274	clinically_x000D_ unexplored	1790
0.491048	clinically_x000D_ unexplored	1791
0.490998	clinically_x000D_ unexplored	1792
0.490839	clinically_x000D_ unexplored	1793
0.490811	clinically_x000D_ unexplored	1794
0.490637	clinically_x000D_ unexplored	1795
0.490622	clinically_x000D_ unexplored	1796
0.490558	clinically_x000D_ unexplored	1797
0.490536	clinically_x000D_ unexplored	1798
0.490521	clinically_x000D_ unexplored	1799
0.490367	clinically_x000D_ unexplored	1800
0.4903	clinically_x000D_ unexplored	1801
0.489898	clinically_x000D_ unexplored	1802
0.489891	clinically_x000D_ unexplored	1803
0.48988	clinically_x000D_ unexplored	1804
0.489805	clinically_x000D_ unexplored	1805
0.489805	clinically_x000D_ unexplored	1806
0.489717	clinically_x000D_ unexplored	1807
0.489685	clinically_x000D_ unexplored	1808
0.489591	clinically_x000D_ unexplored	1809
0.489562	clinically_x000D_ unexplored	1810
0.489404	clinically_x000D_ unexplored	1811
0.48907	clinically_x000D_ unexplored	1812
0.489005	clinically_x000D_ unexplored	1813
0.488928	clinically_x000D_ unexplored	1814
0.488927	clinically_x000D_ unexplored	1815
0.488904	clinically_x000D_ unexplored	1816
0.48889	clinically_x000D_ unexplored	1817
0.488184	clinically_x000D_ unexplored	1818
0.488121	clinically_x000D_ unexplored	1819
0.488021	clinically_x000D_ unexplored	1820
0.487765	clinically_x000D_ unexplored	1821
0.487665	clinically_x000D_ unexplored	1822
0.487402	clinically_x000D_ unexplored	1823
0.487265	clinically_x000D_ unexplored	1824
0.487232	clinically_x000D_ unexplored	1825
0.487118	clinically_x000D_ unexplored	1826
0.486841	clinically_x000D_ unexplored	1827
0.486732	clinically_x000D_ unexplored	1828
0.486709	clinically_x000D_ unexplored	1829
0.48656	clinically_x000D_ unexplored	1830
0.486478	clinically_x000D_ unexplored	1831
0.486473	clinically_x000D_ unexplored	1832
0.486074	clinically_x000D_ unexplored	1833
0.485897	clinically_x000D_ unexplored	1834
0.485863	clinically_x000D_ unexplored	1835
0.485711	clinically_x000D_ unexplored	1836
0.485701	clinically_x000D_ unexplored	1837
0.485497	clinically_x000D_ unexplored	1838
0.484962	clinically_x000D_ unexplored	1839
0.484718	clinically_x000D_ unexplored	1840
0.484614	clinically_x000D_ unexplored	1841
0.484501	clinically_x000D_ unexplored	1842
0.484437	clinically_x000D_ unexplored	1843
0.484314	clinically_x000D_ unexplored	1844
0.484235	clinically_x000D_ unexplored	1845
0.484196	clinically_x000D_ unexplored	1846
0.484114	clinically_x000D_ unexplored	1847
0.484035	clinically_x000D_ unexplored	1848
0.483895	clinically_x000D_ unexplored	1849
0.483848	clinically_x000D_ unexplored	1850
0.483654	clinically_x000D_ unexplored	1851
0.483641	clinically_x000D_ unexplored	1852
0.483432	clinically_x000D_ unexplored	1853
0.483214	clinically_x000D_ unexplored	1854
0.483165	clinically_x000D_ unexplored	1855
0.483161	clinically_x000D_ unexplored	1856
0.483061	clinically_x000D_ unexplored	1857
0.482768	clinically_x000D_ unexplored	1858
0.482626	clinically_x000D_ unexplored	1859
0.482509	clinically_x000D_ unexplored	1860
0.482423	clinically_x000D_ unexplored	1861
0.481995	clinically_x000D_ unexplored	1862
0.48196	clinically_x000D_ unexplored	1863
0.481846	clinically_x000D_ unexplored	1864
0.481823	clinically_x000D_ unexplored	1865
0.481753	clinically_x000D_ unexplored	1866
0.481602	clinically_x000D_ unexplored	1867
0.481574	clinically_x000D_ unexplored	1868
0.481564	clinically_x000D_ unexplored	1869
0.481357	Known IO_x000D_ targets	1870
0.481151	clinically_x000D_ unexplored	1871
0.481139	clinically_x000D_ unexplored	1872
0.481041	clinically_x000D_ unexplored	1873
0.480671	clinically_x000D_ unexplored	1874
0.480637	clinically_x000D_ unexplored	1875
0.480521	Known IO_x000D_ targets	1876
0.480515	clinically_x000D_ unexplored	1877
0.480413	clinically_x000D_ unexplored	1878
0.480112	clinically_x000D_ unexplored	1879
0.480057	clinically_x000D_ unexplored	1880
0.480054	clinically_x000D_ unexplored	1881
0.479885	clinically_x000D_ unexplored	1882
0.479267	clinically_x000D_ unexplored	1883
0.479141	clinically_x000D_ unexplored	1884
0.478808	clinically_x000D_ unexplored	1885
0.478751	clinically_x000D_ unexplored	1886
0.478749	clinically_x000D_ unexplored	1887
0.478571	clinically_x000D_ unexplored	1888
0.47851	clinically_x000D_ unexplored	1889
0.478477	clinically_x000D_ unexplored	1890
0.478452	clinically_x000D_ unexplored	1891
0.478393	clinically_x000D_ unexplored	1892
0.478006	clinically_x000D_ unexplored	1893
0.477787	clinically_x000D_ unexplored	1894
0.477715	clinically_x000D_ unexplored	1895
0.477537	clinically_x000D_ unexplored	1896
0.477309	clinically_x000D_ unexplored	1897
0.477202	clinically_x000D_ unexplored	1898
0.477193	clinically_x000D_ unexplored	1899
0.477079	clinically_x000D_ unexplored	1900
0.477026	clinically_x000D_ unexplored	1901
0.477005	clinically_x000D_ unexplored	1902
0.476788	clinically_x000D_ unexplored	1903
0.476681	clinically_x000D_ unexplored	1904
0.476634	clinically_x000D_ unexplored	1905
0.476533	clinically_x000D_ unexplored	1906
0.476368	clinically_x000D_ unexplored	1907
0.476026	clinically_x000D_ unexplored	1908
0.475962	clinically_x000D_ unexplored	1909
0.475837	clinically_x000D_ unexplored	1910
0.475831	clinically_x000D_ unexplored	1911
0.475714	clinically_x000D_ unexplored	1912
0.475649	clinically_x000D_ unexplored	1913
0.475601	clinically_x000D_ unexplored	1914
0.475538	clinically_x000D_ unexplored	1915
0.475443	Known IO_x000D_ targets	1916
0.475403	clinically_x000D_ unexplored	1917
0.475391	clinically_x000D_ unexplored	1918
0.475354	clinically_x000D_ unexplored	1919
0.475352	clinically_x000D_ unexplored	1920
0.475013	clinically_x000D_ unexplored	1921
0.474961	clinically_x000D_ unexplored	1922
0.474937	clinically_x000D_ unexplored	1923
0.474884	clinically_x000D_ unexplored	1924
0.474669	clinically_x000D_ unexplored	1925
0.474472	clinically_x000D_ unexplored	1926
0.474421	clinically_x000D_ unexplored	1927
0.474419	clinically_x000D_ unexplored	1928
0.474388	clinically_x000D_ unexplored	1929
0.474157	clinically_x000D_ unexplored	1930
0.47408	clinically_x000D_ unexplored	1931
0.474073	clinically_x000D_ unexplored	1932
0.47398	clinically_x000D_ unexplored	1933
0.473922	clinically_x000D_ unexplored	1934
0.473743	clinically_x000D_ unexplored	1935
0.47362	clinically_x000D_ unexplored	1936
0.473584	clinically_x000D_ unexplored	1937
0.473502	clinically_x000D_ unexplored	1938
0.473292	clinically_x000D_ unexplored	1939
0.473088	clinically_x000D_ unexplored	1940
0.473031	clinically_x000D_ unexplored	1941
0.472705	clinically_x000D_ unexplored	1942
0.47226	clinically_x000D_ unexplored	1943
0.472215	clinically_x000D_ unexplored	1944
0.471777	clinically_x000D_ unexplored	1945
0.471773	clinically_x000D_ unexplored	1946
0.471752	Known IO_x000D_ targets	1947
0.471728	clinically_x000D_ unexplored	1948
0.47169	clinically_x000D_ unexplored	1949
0.471297	clinically_x000D_ unexplored	1950
0.47127	clinically_x000D_ unexplored	1951
0.471108	clinically_x000D_ unexplored	1952
0.470932	clinically_x000D_ unexplored	1953
0.470887	Known IO_x000D_ targets	1954
0.470781	clinically_x000D_ unexplored	1955
0.47058	clinically_x000D_ unexplored	1956
0.470478	clinically_x000D_ unexplored	1957
0.47043	clinically_x000D_ unexplored	1958
0.470411	clinically_x000D_ unexplored	1959
0.470335	clinically_x000D_ unexplored	1960
0.470255	clinically_x000D_ unexplored	1961
0.470252	clinically_x000D_ unexplored	1962
0.469934	clinically_x000D_ unexplored	1963
0.469771	clinically_x000D_ unexplored	1964
0.469735	clinically_x000D_ unexplored	1965
0.469684	clinically_x000D_ unexplored	1966
0.469491	clinically_x000D_ unexplored	1967
0.469202	clinically_x000D_ unexplored	1968
0.469179	clinically_x000D_ unexplored	1969
0.468893	clinically_x000D_ unexplored	1970
0.468746	clinically_x000D_ unexplored	1971
0.468701	clinically_x000D_ unexplored	1972
0.468662	clinically_x000D_ unexplored	1973
0.4685	clinically_x000D_ unexplored	1974
0.468423	clinically_x000D_ unexplored	1975
0.468141	clinically_x000D_ unexplored	1976
0.467841	clinically_x000D_ unexplored	1977
0.467831	clinically_x000D_ unexplored	1978
0.467829	clinically_x000D_ unexplored	1979
0.467734	clinically_x000D_ unexplored	1980
0.467677	clinically_x000D_ unexplored	1981
0.467657	Known IO_x000D_ targets	1982
0.467361	Known IO_x000D_ targets	1983
0.467093	clinically_x000D_ unexplored	1984
0.467031	clinically_x000D_ unexplored	1985
0.46692	clinically_x000D_ unexplored	1986
0.466829	clinically_x000D_ unexplored	1987
0.466595	clinically_x000D_ unexplored	1988
0.466279	clinically_x000D_ unexplored	1989
0.466085	clinically_x000D_ unexplored	1990
0.466007	clinically_x000D_ unexplored	1991
0.465985	clinically_x000D_ unexplored	1992
0.465871	clinically_x000D_ unexplored	1993
0.46503	clinically_x000D_ unexplored	1994
0.46479	clinically_x000D_ unexplored	1995
0.464623	clinically_x000D_ unexplored	1996
0.464571	clinically_x000D_ unexplored	1997
0.464454	clinically_x000D_ unexplored	1998
0.464334	clinically_x000D_ unexplored	1999
[truncated: 9,920 more rows]

## Sheet: Fig4A_Targets
Gene	mean_prob	label	target_stat
OSM	0.966355	clinically_x000D_ unexplored	IO_x000D_ candidate
OSMR	0.965082	clinically_x000D_ unexplored	IO_x000D_ candidate
PTPN22	0.79337	clinically_x000D_ unexplored	IO_x000D_ candidate

## Sheet: Fig4B_PTPN22
pathway_id	gene_expl	CV_fold	pathway_name	permutation	norm_sqrtedge_perm_imp
REACT:R-HSA-1280218	PTPN22	13	Adaptive Immune System	11	0.00133432
REACT:R-HSA-1280218	PTPN22	13	Adaptive Immune System	24	0.0090714
REACT:R-HSA-1280218	PTPN22	24	Adaptive Immune System	22	0.00201
REACT:R-HSA-1280218	PTPN22	13	Adaptive Immune System	10	0.00310886
REACT:R-HSA-1280218	PTPN22	13	Adaptive Immune System	23	-0.00146945
REACT:R-HSA-1280218	PTPN22	24	Adaptive Immune System	21	0.00250264
REACT:R-HSA-1280218	PTPN22	24	Adaptive Immune System	34	-0.00176334
REACT:R-HSA-1280218	PTPN22	13	Adaptive Immune System	9	0.00581627
REACT:R-HSA-1280218	PTPN22	13	Adaptive Immune System	22	0.00385059
REACT:R-HSA-1280218	PTPN22	13	Adaptive Immune System	0	-0.00118192
REACT:R-HSA-1280218	PTPN22	13	Adaptive Immune System	13	0.00220616
REACT:R-HSA-1280218	PTPN22	13	Adaptive Immune System	25	0.00373448
REACT:R-HSA-1280218	PTPN22	13	Adaptive Immune System	21	0.00655689
REACT:R-HSA-1280218	PTPN22	24	Adaptive Immune System	33	0.000791176
REACT:R-HSA-1280218	PTPN22	24	Adaptive Immune System	46	0.00454833
REACT:R-HSA-1280218	PTPN22	24	Adaptive Immune System	35	0.00110992
REACT:R-HSA-1280218	PTPN22	24	Adaptive Immune System	36	-0.000472525
REACT:R-HSA-1280218	PTPN22	13	Adaptive Immune System	12	0.00352952
REACT:R-HSA-1280218	PTPN22	24	Adaptive Immune System	50	-0.00257003
REACT:R-HSA-1280218	PTPN22	24	Adaptive Immune System	47	-0.00177776
REACT:R-HSA-1280218	PTPN22	24	Adaptive Immune System	48	0.000530141
REACT:R-HSA-1280218	PTPN22	13	Adaptive Immune System	20	0.00319949
REACT:R-HSA-1280218	PTPN22	24	Adaptive Immune System	18	-0.000844742
REACT:R-HSA-1280218	PTPN22	13	Adaptive Immune System	26	0.00301471
REACT:R-HSA-1280218	PTPN22	13	Adaptive Immune System	27	0.00345854
REACT:R-HSA-1280218	PTPN22	24	Adaptive Immune System	49	-0.00249247
REACT:R-HSA-1280218	PTPN22	24	Adaptive Immune System	62	0.00227697
REACT:R-HSA-1280218	PTPN22	24	Adaptive Immune System	19	0.00668277
REACT:R-HSA-1280218	PTPN22	24	Adaptive Immune System	20	0.00481832
REACT:R-HSA-1280218	PTPN22	13	Adaptive Immune System	19	0.00363239
REACT:R-HSA-1280218	PTPN22	13	Adaptive Immune System	1	-0.000653808
REACT:R-HSA-1280218	PTPN22	24	Adaptive Immune System	63	0.00292549
REACT:R-HSA-1280218	PTPN22	24	Adaptive Immune System	64	0.000662619
REACT:R-HSA-1280218	PTPN22	24	Adaptive Immune System	61	0.00189813
REACT:R-HSA-1280218	PTPN22	24	Adaptive Immune System	30	-0.000991661
REACT:R-HSA-1280218	PTPN22	24	Adaptive Immune System	31	-0.00187026
REACT:R-HSA-1280218	PTPN22	24	Adaptive Immune System	32	-0.00169589
REACT:R-HSA-1280218	PTPN22	24	Adaptive Immune System	65	-0.00306149
REACT:R-HSA-1280218	PTPN22	24	Adaptive Immune System	74	0.00695712
REACT:R-HSA-1280218	PTPN22	24	Adaptive Immune System	75	-0.00316346
REACT:R-HSA-1280218	PTPN22	24	Adaptive Immune System	76	0.00489815
REACT:R-HSA-1280218	PTPN22	24	Adaptive Immune System	73	0.00189727
REACT:R-HSA-1280218	PTPN22	24	Adaptive Immune System	78	-0.00134145
REACT:R-HSA-1280218	PTPN22	13	Adaptive Immune System	14	0.00313569
REACT:R-HSA-1280218	PTPN22	13	Adaptive Immune System	15	0.00785223
REACT:R-HSA-1280218	PTPN22	24	Adaptive Immune System	77	0.00357171
REACT:R-HSA-1280218	PTPN22	13	Adaptive Immune System	17	-0.000812884
REACT:R-HSA-1280218	PTPN22	13	Adaptive Immune System	18	0.00187961
REACT:R-HSA-1280218	PTPN22	24	Adaptive Immune System	44	-0.00171145
REACT:R-HSA-1280218	PTPN22	24	Adaptive Immune System	45	-0.00201639
REACT:R-HSA-1280218	PTPN22	24	Adaptive Immune System	86	-0.00299281
REACT:R-HSA-1280218	PTPN22	24	Adaptive Immune System	87	-0.00263479
REACT:R-HSA-1280218	PTPN22	24	Adaptive Immune System	88	-0.000990657
REACT:R-HSA-1280218	PTPN22	24	Adaptive Immune System	89	0.00813358
REACT:R-HSA-1280218	PTPN22	24	Adaptive Immune System	90	-0.00184537
REACT:R-HSA-1280218	PTPN22	24	Adaptive Immune System	91	0.00241316
REACT:R-HSA-1280218	PTPN22	24	Adaptive Immune System	92	0.0052947
REACT:R-HSA-1280218	PTPN22	24	Adaptive Immune System	93	0.00581542
REACT:R-HSA-1280218	PTPN22	13	Adaptive Immune System	16	0.00492599
REACT:R-HSA-1280218	PTPN22	24	Adaptive Immune System	15	0.00364593
REACT:R-HSA-1280218	PTPN22	24	Adaptive Immune System	16	0.00430774
REACT:R-HSA-1280218	PTPN22	24	Adaptive Immune System	17	-0.00528717
REACT:R-HSA-1280218	PTPN22	24	Adaptive Immune System	58	0.00332104
REACT:R-HSA-1280218	PTPN22	24	Adaptive Immune System	59	0.00217241
REACT:R-HSA-1280218	PTPN22	24	Adaptive Immune System	60	-0.00543668
REACT:R-HSA-1280218	PTPN22	87	Adaptive Immune System	15	0.00502351
REACT:R-HSA-1280218	PTPN22	87	Adaptive Immune System	16	0.00656463
REACT:R-HSA-1280218	PTPN22	87	Adaptive Immune System	17	-0.00263809
REACT:R-HSA-1280218	PTPN22	87	Adaptive Immune System	18	-0.000212536
REACT:R-HSA-1280218	PTPN22	87	Adaptive Immune System	19	-0.000125388
REACT:R-HSA-1280218	PTPN22	87	Adaptive Immune System	20	0.00108247
REACT:R-HSA-1280218	PTPN22	87	Adaptive Immune System	21	0.000387451
REACT:R-HSA-1280218	PTPN22	13	Adaptive Immune System	2	0.00358433
REACT:R-HSA-1280218	PTPN22	13	Adaptive Immune System	3	0.00334319
REACT:R-HSA-1280218	PTPN22	13	Adaptive Immune System	4	0.00582328
REACT:R-HSA-1280218	PTPN22	13	Adaptive Immune System	5	0.00299347
REACT:R-HSA-1280218	PTPN22	13	Adaptive Immune System	6	0.000592216
REACT:R-HSA-1280218	PTPN22	13	Adaptive Immune System	7	0.00996985
REACT:R-HSA-1280218	PTPN22	13	Adaptive Immune System	8	-0.000675101
REACT:R-HSA-1280218	PTPN22	87	Adaptive Immune System	29	0.00641815
REACT:R-HSA-1280218	PTPN22	87	Adaptive Immune System	30	0.00630356
REACT:R-HSA-1280218	PTPN22	87	Adaptive Immune System	31	0.00416354
REACT:R-HSA-1280218	PTPN22	87	Adaptive Immune System	32	0.00534488
REACT:R-HSA-1280218	PTPN22	87	Adaptive Immune System	33	0.000322094
REACT:R-HSA-1280218	PTPN22	87	Adaptive Immune System	34	0.00660523
REACT:R-HSA-1280218	PTPN22	24	Adaptive Immune System	0	-0.00446897
REACT:R-HSA-1280218	PTPN22	24	Adaptive Immune System	1	-0.00421345
REACT:R-HSA-1280218	PTPN22	24	Adaptive Immune System	2	0.000823991
REACT:R-HSA-1280218	PTPN22	24	Adaptive Immune System	3	0.0015533
REACT:R-HSA-1280218	PTPN22	24	Adaptive Immune System	4	0.00288136
REACT:R-HSA-1280218	PTPN22	24	Adaptive Immune System	5	0.00187858
REACT:R-HSA-1280218	PTPN22	24	Adaptive Immune System	6	-0.000464364
REACT:R-HSA-1280218	PTPN22	24	Adaptive Immune System	7	0.00348126
REACT:R-HSA-1280218	PTPN22	24	Adaptive Immune System	8	-0.00172363
REACT:R-HSA-1280218	PTPN22	24	Adaptive Immune System	9	0.000513745
REACT:R-HSA-1280218	PTPN22	24	Adaptive Immune System	10	0.00156885
REACT:R-HSA-1280218	PTPN22	24	Adaptive Immune System	11	-0.00162025
REACT:R-HSA-1280218	PTPN22	24	Adaptive Immune System	12	0.00201666
REACT:R-HSA-1280218	PTPN22	24	Adaptive Immune System	13	-0.00038543
REACT:R-HSA-1280218	PTPN22	24	Adaptive Immune System	14	-5.59939e-05
REACT:R-HSA-1280218	PTPN22	31	Adaptive Immune System	0	-0.00473746
REACT:R-HSA-1280218	PTPN22	31	Adaptive Immune System	1	-0.00556427
REACT:R-HSA-1280218	PTPN22	31	Adaptive Immune System	2	-0.00115516
REACT:R-HSA-1280218	PTPN22	31	Adaptive Immune System	3	-0.00234452
REACT:R-HSA-1280218	PTPN22	31	Adaptive Immune System	4	-0.00362392
REACT:R-HSA-1280218	PTPN22	31	Adaptive Immune System	5	-0.0046271
REACT:R-HSA-1280218	PTPN22	31	Adaptive Immune System	6	-0.00405208
REACT:R-HSA-1280218	PTPN22	31	Adaptive Immune System	7	-0.00321871
REACT:R-HSA-1280218	PTPN22	24	Adaptive Immune System	23	-0.00493612
REACT:R-HSA-1280218	PTPN22	24	Adaptive Immune System	24	0.00468896
REACT:R-HSA-1280218	PTPN22	24	Adaptive Immune System	25	0.00112114
REACT:R-HSA-1280218	PTPN22	24	Adaptive Immune System	26	0.00214564
REACT:R-HSA-1280218	PTPN22	24	Adaptive Immune System	27	0.00360919
REACT:R-HSA-1280218	PTPN22	24	Adaptive Immune System	28	-0.00199528
REACT:R-HSA-1280218	PTPN22	24	Adaptive Immune System	29	0.00622364
REACT:R-HSA-1280218	PTPN22	31	Adaptive Immune System	15	-9.56717e-05
REACT:R-HSA-1280218	PTPN22	31	Adaptive Immune System	16	-0.00161184
REACT:R-HSA-1280218	PTPN22	31	Adaptive Immune System	17	-0.0041148
REACT:R-HSA-1280218	PTPN22	31	Adaptive Immune System	18	-0.00439469
REACT:R-HSA-1280218	PTPN22	31	Adaptive Immune System	19	0.00109468
REACT:R-HSA-1280218	PTPN22	31	Adaptive Immune System	20	-0.00334513
REACT:R-HSA-1280218	PTPN22	31	Adaptive Immune System	21	-0.00279392
REACT:R-HSA-1280218	PTPN22	31	Adaptive Immune System	22	-0.00442877
REACT:R-HSA-1280218	PTPN22	31	Adaptive Immune System	23	-0.00513567
REACT:R-HSA-1280218	PTPN22	31	Adaptive Immune System	24	-0.00222446
REACT:R-HSA-1280218	PTPN22	31	Adaptive Immune System	25	-0.00269574
REACT:R-HSA-1280218	PTPN22	31	Adaptive Immune System	26	-0.00512308
REACT:R-HSA-1280218	PTPN22	31	Adaptive Immune System	27	-0.00247207
REACT:R-HSA-1280218	PTPN22	31	Adaptive Immune System	28	-0.00110731
REACT:R-HSA-1280218	PTPN22	31	Adaptive Immune System	29	-0.00171089
REACT:R-HSA-1280218	PTPN22	31	Adaptive Immune System	30	-0.00378713
REACT:R-HSA-1280218	PTPN22	31	Adaptive Immune System	31	-0.00268243
REACT:R-HSA-1280218	PTPN22	31	Adaptive Immune System	32	-0.000481896
REACT:R-HSA-1280218	PTPN22	31	Adaptive Immune System	33	-0.00542091
REACT:R-HSA-1280218	PTPN22	31	Adaptive Immune System	34	-0.00210504
REACT:R-HSA-1280218	PTPN22	31	Adaptive Immune System	35	-0.00112153
REACT:R-HSA-1280218	PTPN22	24	Adaptive Immune System	51	-0.00283273
REACT:R-HSA-1280218	PTPN22	24	Adaptive Immune System	52	0.0012643
REACT:R-HSA-1280218	PTPN22	24	Adaptive Immune System	53	-0.00222199
REACT:R-HSA-1280218	PTPN22	24	Adaptive Immune System	54	-0.00398879
REACT:R-HSA-1280218	PTPN22	24	Adaptive Immune System	55	-0.00171072
REACT:R-HSA-1280218	PTPN22	24	Adaptive Immune System	56	0.00261495
REACT:R-HSA-1280218	PTPN22	24	Adaptive Immune System	57	0.00319863
REACT:R-HSA-1280218	PTPN22	31	Adaptive Immune System	43	-0.0033477
REACT:R-HSA-1280218	PTPN22	31	Adaptive Immune System	44	-0.0013232
REACT:R-HSA-1280218	PTPN22	31	Adaptive Immune System	45	-0.00541488
REACT:R-HSA-1280218	PTPN22	31	Adaptive Immune System	46	-0.000137171
REACT:R-HSA-1280218	PTPN22	31	Adaptive Immune System	47	-0.0057404
REACT:R-HSA-1280218	PTPN22	31	Adaptive Immune System	48	0.00388455
REACT:R-HSA-1280218	PTPN22	31	Adaptive Immune System	49	-0.00259026
REACT:R-HSA-1280218	PTPN22	31	Adaptive Immune System	50	-0.0032593
REACT:R-HSA-1280218	PTPN22	24	Adaptive Immune System	66	0.00291462
REACT:R-HSA-1280218	PTPN22	24	Adaptive Immune System	67	-0.000183338
REACT:R-HSA-1280218	PTPN22	24	Adaptive Immune System	68	-0.00543852
REACT:R-HSA-1280218	PTPN22	24	Adaptive Immune System	69	-0.000714941
REACT:R-HSA-1280218	PTPN22	24	Adaptive Immune System	70	0.00283535
REACT:R-HSA-1280218	PTPN22	24	Adaptive Immune System	71	0.00337113
REACT:R-HSA-1280218	PTPN22	24	Adaptive Immune System	72	0.000456275
REACT:R-HSA-1280218	PTPN22	31	Adaptive Immune System	58	-0.00175176
REACT:R-HSA-1280218	PTPN22	31	Adaptive Immune System	59	-1.8438e-05
REACT:R-HSA-1280218	PTPN22	31	Adaptive Immune System	60	-0.00576455
REACT:R-HSA-1280218	PTPN22	31	Adaptive Immune System	61	-0.00217532
REACT:R-HSA-1280218	PTPN22	31	Adaptive Immune System	62	-0.00132012
REACT:R-HSA-1280218	PTPN22	31	Adaptive Immune System	63	-0.00238077
REACT:R-HSA-1280218	PTPN22	31	Adaptive Immune System	64	-0.00259238
REACT:R-HSA-1280218	PTPN22	31	Adaptive Immune System	65	-0.00370654
REACT:R-HSA-1280218	PTPN22	31	Adaptive Immune System	66	-0.00488499
REACT:R-HSA-1280218	PTPN22	31	Adaptive Immune System	67	-0.00240893
REACT:R-HSA-1280218	PTPN22	31	Adaptive Immune System	68	-0.00577293
REACT:R-HSA-1280218	PTPN22	31	Adaptive Immune System	69	-0.00434811
REACT:R-HSA-1280218	PTPN22	31	Adaptive Immune System	70	-0.00543206
REACT:R-HSA-1280218	PTPN22	31	Adaptive Immune System	71	-0.00371318
REACT:R-HSA-1280218	PTPN22	31	Adaptive Immune System	72	-0.00496104
REACT:R-HSA-1280218	PTPN22	31	Adaptive Immune System	73	-0.000556794
REACT:R-HSA-1280218	PTPN22	31	Adaptive Immune System	74	0.00135055
REACT:R-HSA-1280218	PTPN22	31	Adaptive Immune System	75	-0.00503043
REACT:R-HSA-1280218	PTPN22	31	Adaptive Immune System	76	0.00226064
REACT:R-HSA-1280218	PTPN22	31	Adaptive Immune System	77	-4.46885e-05
REACT:R-HSA-1280218	PTPN22	31	Adaptive Immune System	78	-0.0013107
REACT:R-HSA-1280218	PTPN22	24	Adaptive Immune System	94	0.00445163
REACT:R-HSA-1280218	PTPN22	24	Adaptive Immune System	95	0.00630247
REACT:R-HSA-1280218	PTPN22	24	Adaptive Immune System	96	0.00210724
REACT:R-HSA-1280218	PTPN22	24	Adaptive Immune System	97	0.00175575
REACT:R-HSA-1280218	PTPN22	24	Adaptive Immune System	98	0.000230073
REACT:R-HSA-1280218	PTPN22	24	Adaptive Immune System	99	0.00499758
REACT:R-HSA-1280218	PTPN22	87	Adaptive Immune System	14	0.00425873
REACT:R-HSA-1280218	PTPN22	31	Adaptive Immune System	86	-0.00241732
REACT:R-HSA-1280218	PTPN22	31	Adaptive Immune System	87	-0.00505846
REACT:R-HSA-1280218	PTPN22	31	Adaptive Immune System	88	-0.00572557
REACT:R-HSA-1280218	PTPN22	31	Adaptive Immune System	89	0.00307292
REACT:R-HSA-1280218	PTPN22	31	Adaptive Immune System	90	-0.0032392
REACT:R-HSA-1280218	PTPN22	31	Adaptive Immune System	91	-0.000979154
REACT:R-HSA-1280218	PTPN22	31	Adaptive Immune System	92	0.000944396
REACT:R-HSA-1280218	PTPN22	87	Adaptive Immune System	22	0.00340046
REACT:R-HSA-1280218	PTPN22	87	Adaptive Immune System	23	-0.00155452
REACT:R-HSA-1280218	PTPN22	87	Adaptive Immune System	24	-0.00357816
REACT:R-HSA-1280218	PTPN22	87	Adaptive Immune System	25	0.00323402
REACT:R-HSA-1280218	PTPN22	87	Adaptive Immune System	26	0.00264587
REACT:R-HSA-1280218	PTPN22	87	Adaptive Immune System	27	0.00301753
REACT:R-HSA-1280218	PTPN22	87	Adaptive Immune System	28	0.000737583
REACT:R-HSA-1280218	PTPN22	62	Adaptive Immune System	57	0.00269444
REACT:R-HSA-1280218	PTPN22	62	Adaptive Immune System	58	0.00430897
REACT:R-HSA-1280218	PTPN22	62	Adaptive Immune System	59	0.00194659
REACT:R-HSA-1280218	PTPN22	62	Adaptive Immune System	60	0.000432289
REACT:R-HSA-1280218	PTPN22	62	Adaptive Immune System	61	0.00198734
REACT:R-HSA-1280218	PTPN22	62	Adaptive Immune System	62	0.00591526
REACT:R-HSA-1280218	PTPN22	62	Adaptive Immune System	63	0.00603288
REACT:R-HSA-1280218	PTPN22	62	Adaptive Immune System	64	0.00530158
REACT:R-HSA-1280218	PTPN22	62	Adaptive Immune System	65	0.00487898
REACT:R-HSA-1280218	PTPN22	62	Adaptive Immune System	66	0.00427982
REACT:R-HSA-1280218	PTPN22	62	Adaptive Immune System	67	0.00320188
REACT:R-HSA-1280218	PTPN22	62	Adaptive Immune System	68	-6.41328e-05
REACT:R-HSA-1280218	PTPN22	62	Adaptive Immune System	69	0.00408904
REACT:R-HSA-1280218	PTPN22	62	Adaptive Immune System	70	0.00323525
REACT:R-HSA-1280218	PTPN22	62	Adaptive Immune System	71	0.00450785
REACT:R-HSA-1280218	PTPN22	62	Adaptive Immune System	72	0.00507627
REACT:R-HSA-1280218	PTPN22	62	Adaptive Immune System	73	0.00518039
REACT:R-HSA-1280218	PTPN22	62	Adaptive Immune System	74	0.00296412
REACT:R-HSA-1280218	PTPN22	62	Adaptive Immune System	75	0.00291401
REACT:R-HSA-1280218	PTPN22	62	Adaptive Immune System	76	0.00447102
REACT:R-HSA-1280218	PTPN22	62	Adaptive Immune System	77	0.00511909
REACT:R-HSA-1280218	PTPN22	13	Adaptive Immune System	28	0.00458202
REACT:R-HSA-1280218	PTPN22	13	Adaptive Immune System	29	0.00293901
REACT:R-HSA-1280218	PTPN22	13	Adaptive Immune System	30	0.00434588
REACT:R-HSA-1280218	PTPN22	13	Adaptive Immune System	31	0.00231275
REACT:R-HSA-1280218	PTPN22	13	Adaptive Immune System	32	0.00421522
REACT:R-HSA-1280218	PTPN22	13	Adaptive Immune System	33	0.00137328
REACT:R-HSA-1280218	PTPN22	13	Adaptive Immune System	34	8.98537e-05
REACT:R-HSA-1280218	PTPN22	13	Adaptive Immune System	35	0.00769949
REACT:R-HSA-1280218	PTPN22	31	Adaptive Immune System	8	-0.00215082
REACT:R-HSA-1280218	PTPN22	31	Adaptive Immune System	9	-0.00338129
REACT:R-HSA-1280218	PTPN22	31	Adaptive Immune System	10	-0.00521431
REACT:R-HSA-1280218	PTPN22	31	Adaptive Immune System	11	-0.00341737
REACT:R-HSA-1280218	PTPN22	31	Adaptive Immune System	12	-0.000912856
REACT:R-HSA-1280218	PTPN22	31	Adaptive Immune System	13	-0.00471226
REACT:R-HSA-1280218	PTPN22	31	Adaptive Immune System	14	-0.00388342
REACT:R-HSA-1280218	PTPN22	13	Adaptive Immune System	43	0.00162565
REACT:R-HSA-1280218	PTPN22	13	Adaptive Immune System	44	0.00443841
REACT:R-HSA-1280218	PTPN22	13	Adaptive Immune System	45	0.00337934
REACT:R-HSA-1280218	PTPN22	13	Adaptive Immune System	46	0.00589634
REACT:R-HSA-1280218	PTPN22	13	Adaptive Immune System	47	-0.00111113
REACT:R-HSA-1280218	PTPN22	13	Adaptive Immune System	48	0.00720144
REACT:R-HSA-1280218	PTPN22	13	Adaptive Immune System	49	0.00495056
REACT:R-HSA-1280218	PTPN22	13	Adaptive Immune System	50	0.00299598
REACT:R-HSA-1280218	PTPN22	13	Adaptive Immune System	51	0.0029671
REACT:R-HSA-1280218	PTPN22	13	Adaptive Immune System	52	0.00454261
REACT:R-HSA-1280218	PTPN22	13	Adaptive Immune System	53	0.00270212
REACT:R-HSA-1280218	PTPN22	13	Adaptive Immune System	54	0.00361991
REACT:R-HSA-1280218	PTPN22	13	Adaptive Immune System	55	0.00360615
REACT:R-HSA-1280218	PTPN22	13	Adaptive Immune System	56	0.00932544
REACT:R-HSA-1280218	PTPN22	13	Adaptive Immune System	57	0.00357784
REACT:R-HSA-1280218	PTPN22	13	Adaptive Immune System	58	0.00242571
REACT:R-HSA-1280218	PTPN22	13	Adaptive Immune System	59	0.00348225
REACT:R-HSA-1280218	PTPN22	13	Adaptive Immune System	60	-0.00173697
REACT:R-HSA-1280218	PTPN22	13	Adaptive Immune System	61	0.0016741
REACT:R-HSA-1280218	PTPN22	13	Adaptive Immune System	62	0.00331584
REACT:R-HSA-1280218	PTPN22	13	Adaptive Immune System	63	0.00545006
REACT:R-HSA-1280218	PTPN22	13	Adaptive Immune System	64	0.00348743
REACT:R-HSA-1280218	PTPN22	13	Adaptive Immune System	65	0.00370158
REACT:R-HSA-1280218	PTPN22	13	Adaptive Immune System	66	0.00361499
REACT:R-HSA-1280218	PTPN22	13	Adaptive Immune System	67	0.00414018
REACT:R-HSA-1280218	PTPN22	13	Adaptive Immune System	68	-0.00148316
REACT:R-HSA-1280218	PTPN22	13	Adaptive Immune System	69	0.000914019
REACT:R-HSA-1280218	PTPN22	13	Adaptive Immune System	70	0.00346561
REACT:R-HSA-1280218	PTPN22	13	Adaptive Immune System	71	0.00201517
REACT:R-HSA-1280218	PTPN22	13	Adaptive Immune System	72	0.00198353
REACT:R-HSA-1280218	PTPN22	13	Adaptive Immune System	73	0.00306273
REACT:R-HSA-1280218	PTPN22	13	Adaptive Immune System	74	0.00638903
REACT:R-HSA-1280218	PTPN22	13	Adaptive Immune System	75	0.00301787
REACT:R-HSA-1280218	PTPN22	13	Adaptive Immune System	76	0.00427942
REACT:R-HSA-1280218	PTPN22	13	Adaptive Immune System	77	0.00714328
REACT:R-HSA-1280218	PTPN22	13	Adaptive Immune System	78	0.000549544
REACT:R-HSA-1280218	PTPN22	31	Adaptive Immune System	51	-0.00520527
REACT:R-HSA-1280218	PTPN22	31	Adaptive Immune System	52	0.000713363
REACT:R-HSA-1280218	PTPN22	31	Adaptive Immune System	53	-0.00248055
REACT:R-HSA-1280218	PTPN22	31	Adaptive Immune System	54	-0.00463046
REACT:R-HSA-1280218	PTPN22	31	Adaptive Immune System	55	-0.00534012
REACT:R-HSA-1280218	PTPN22	31	Adaptive Immune System	56	-0.000887928
REACT:R-HSA-1280218	PTPN22	31	Adaptive Immune System	57	-0.002622
REACT:R-HSA-1280218	PTPN22	13	Adaptive Immune System	86	4.73769e-05
REACT:R-HSA-1280218	PTPN22	13	Adaptive Immune System	87	0.00580682
REACT:R-HSA-1280218	PTPN22	13	Adaptive Immune System	88	0.00278695
REACT:R-HSA-1280218	PTPN22	13	Adaptive Immune System	89	0.00888546
REACT:R-HSA-1280218	PTPN22	13	Adaptive Immune System	90	0.00257958
REACT:R-HSA-1280218	PTPN22	13	Adaptive Immune System	91	0.0118457
REACT:R-HSA-1280218	PTPN22	13	Adaptive Immune System	92	0.00374803
REACT:R-HSA-1280218	PTPN22	13	Adaptive Immune System	93	0.00298163
REACT:R-HSA-1280218	PTPN22	13	Adaptive Immune System	94	0.00152979
REACT:R-HSA-1280218	PTPN22	13	Adaptive Immune System	95	0.00800082
REACT:R-HSA-1280218	PTPN22	13	Adaptive Immune System	96	0.00353172
REACT:R-HSA-1280218	PTPN22	13	Adaptive Immune System	97	0.00369048
REACT:R-HSA-1280218	PTPN22	13	Adaptive Immune System	98	0.00304397
REACT:R-HSA-1280218	PTPN22	13	Adaptive Immune System	99	0.00488869
REACT:R-HSA-1280218	PTPN22	48	Adaptive Immune System	57	0.0038936
REACT:R-HSA-1280218	PTPN22	48	Adaptive Immune System	58	-7.87174e-05
REACT:R-HSA-1280218	PTPN22	48	Adaptive Immune System	59	0.000592033
REACT:R-HSA-1280218	PTPN22	48	Adaptive Immune System	60	-0.00572462
REACT:R-HSA-1280218	PTPN22	48	Adaptive Immune System	61	0.000871373
REACT:R-HSA-1280218	PTPN22	48	Adaptive Immune System	62	-0.00269075
REACT:R-HSA-1280218	PTPN22	48	Adaptive Immune System	63	-0.000625122
REACT:R-HSA-1280218	PTPN22	48	Adaptive Immune System	64	0.00490906
REACT:R-HSA-1280218	PTPN22	48	Adaptive Immune System	65	0.00213458
REACT:R-HSA-1280218	PTPN22	48	Adaptive Immune System	66	0.000945807
REACT:R-HSA-1280218	PTPN22	48	Adaptive Immune System	67	0.00559298
REACT:R-HSA-1280218	PTPN22	48	Adaptive Immune System	68	-0.00682481
REACT:R-HSA-1280218	PTPN22	48	Adaptive Immune System	69	-0.00105957
REACT:R-HSA-1280218	PTPN22	48	Adaptive Immune System	70	0.00114297
REACT:R-HSA-1280218	PTPN22	48	Adaptive Immune System	71	0.000206308
REACT:R-HSA-1280218	PTPN22	48	Adaptive Immune System	72	-0.000148419
REACT:R-HSA-1280218	PTPN22	48	Adaptive Immune System	73	0.00190735
REACT:R-HSA-1280218	PTPN22	48	Adaptive Immune System	74	0.00570033
REACT:R-HSA-1280218	PTPN22	48	Adaptive Immune System	75	0.00317737
REACT:R-HSA-1280218	PTPN22	48	Adaptive Immune System	76	0.00269579
REACT:R-HSA-1280218	PTPN22	48	Adaptive Immune System	77	0.00407006
REACT:R-HSA-1280218	PTPN22	31	Adaptive Immune System	93	-0.00189624
REACT:R-HSA-1280218	PTPN22	31	Adaptive Immune System	94	-0.00438708
REACT:R-HSA-1280218	PTPN22	31	Adaptive Immune System	95	0.00334923
REACT:R-HSA-1280218	PTPN22	31	Adaptive Immune System	96	-0.00252693
REACT:R-HSA-1280218	PTPN22	31	Adaptive Immune System	97	-0.00446816
REACT:R-HSA-1280218	PTPN22	31	Adaptive Immune System	98	-0.00500044
REACT:R-HSA-1280218	PTPN22	31	Adaptive Immune System	99	-0.000662533
REACT:R-HSA-1280218	PTPN22	91	Adaptive Immune System	0	0.00129038
REACT:R-HSA-1280218	PTPN22	91	Adaptive Immune System	1	-0.00064211
REACT:R-HSA-1280218	PTPN22	91	Adaptive Immune System	2	0.00314093
REACT:R-HSA-1280218	PTPN22	91	Adaptive Immune System	3	0.00514792
REACT:R-HSA-1280218	PTPN22	91	Adaptive Immune System	4	0.00536743
REACT:R-HSA-1280218	PTPN22	91	Adaptive Immune System	5	0.00332183
REACT:R-HSA-1280218	PTPN22	91	Adaptive Immune System	6	0.000823078
REACT:R-HSA-1280218	PTPN22	91	Adaptive Immune System	7	0.00231962
REACT:R-HSA-1280218	PTPN22	91	Adaptive Immune System	8	0.00167494
REACT:R-HSA-1280218	PTPN22	91	Adaptive Immune System	9	0.00363772
REACT:R-HSA-1280218	PTPN22	91	Adaptive Immune System	10	0.00282788
REACT:R-HSA-1280218	PTPN22	91	Adaptive Immune System	11	0.000587753
REACT:R-HSA-1280218	PTPN22	91	Adaptive Immune System	12	0.00129
REACT:R-HSA-1280218	PTPN22	91	Adaptive Immune System	13	0.0013135
REACT:R-HSA-1280218	PTPN22	91	Adaptive Immune System	14	0.00325502
REACT:R-HSA-1280218	PTPN22	91	Adaptive Immune System	15	0.00735331
REACT:R-HSA-1280218	PTPN22	91	Adaptive Immune System	16	0.0020364
REACT:R-HSA-1280218	PTPN22	91	Adaptive Immune System	17	0.00139153
REACT:R-HSA-1280218	PTPN22	91	Adaptive Immune System	18	0.00144644
REACT:R-HSA-1280218	PTPN22	91	Adaptive Immune System	19	0.00177475
REACT:R-HSA-1280218	PTPN22	91	Adaptive Immune System	20	0.00718177
REACT:R-HSA-1280218	PTPN22	91	Adaptive Immune System	21	0.00302477
REACT:R-HSA-1280218	PTPN22	91	Adaptive Immune System	22	0.00305445
REACT:R-HSA-1280218	PTPN22	91	Adaptive Immune System	23	-0.000260284
REACT:R-HSA-1280218	PTPN22	91	Adaptive Immune System	24	0.00652314
REACT:R-HSA-1280218	PTPN22	91	Adaptive Immune System	25	0.000984551
REACT:R-HSA-1280218	PTPN22	91	Adaptive Immune System	26	-0.000680593
REACT:R-HSA-1280218	PTPN22	91	Adaptive Immune System	27	0.0071468
REACT:R-HSA-1280218	PTPN22	91	Adaptive Immune System	28	0.00769384
REACT:R-HSA-1280218	PTPN22	91	Adaptive Immune System	29	0.00615743
REACT:R-HSA-1280218	PTPN22	91	Adaptive Immune System	30	0.00231945
REACT:R-HSA-1280218	PTPN22	91	Adaptive Immune System	31	0.00233228
REACT:R-HSA-1280218	PTPN22	91	Adaptive Immune System	32	0.00822397
REACT:R-HSA-1280218	PTPN22	91	Adaptive Immune System	33	0.000744582
REACT:R-HSA-1280218	PTPN22	91	Adaptive Immune System	34	0.00295445
REACT:R-HSA-1280218	PTPN22	91	Adaptive Immune System	35	0.0103281
REACT:R-HSA-1280218	PTPN22	91	Adaptive Immune System	36	0.00185377
REACT:R-HSA-1280218	PTPN22	91	Adaptive Immune System	37	0.00261524
REACT:R-HSA-1280218	PTPN22	91	Adaptive Immune System	38	0.00832505
REACT:R-HSA-1280218	PTPN22	91	Adaptive Immune System	39	0.00685571
REACT:R-HSA-1280218	PTPN22	91	Adaptive Immune System	40	0.0026639
REACT:R-HSA-1280218	PTPN22	91	Adaptive Immune System	41	0.000404763
REACT:R-HSA-1280218	PTPN22	91	Adaptive Immune System	42	0.00377924
REACT:R-HSA-1280218	PTPN22	91	Adaptive Immune System	43	0.000399489
REACT:R-HSA-1280218	PTPN22	24	Adaptive Immune System	37	0.000151131
REACT:R-HSA-1280218	PTPN22	24	Adaptive Immune System	38	0.00357063
REACT:R-HSA-1280218	PTPN22	24	Adaptive Immune System	39	0.00281137
REACT:R-HSA-1280218	PTPN22	24	Adaptive Immune System	40	0.00607652
REACT:R-HSA-1280218	PTPN22	24	Adaptive Immune System	41	-0.00325723
REACT:R-HSA-1280218	PTPN22	24	Adaptive Immune System	42	-0.00125587
REACT:R-HSA-1280218	PTPN22	24	Adaptive Immune System	43	-0.00134456
REACT:R-HSA-1280218	PTPN22	91	Adaptive Immune System	51	0.00213748
REACT:R-HSA-1280218	PTPN22	91	Adaptive Immune System	52	0.00896926
REACT:R-HSA-1280218	PTPN22	91	Adaptive Immune System	53	0.00167168
REACT:R-HSA-1280218	PTPN22	91	Adaptive Immune System	54	0.00333748
REACT:R-HSA-1280218	PTPN22	91	Adaptive Immune System	55	0.000332714
REACT:R-HSA-1280218	PTPN22	91	Adaptive Immune System	56	0.0022586
REACT:R-HSA-1280218	PTPN22	91	Adaptive Immune System	57	0.00179519
REACT:R-HSA-1280218	PTPN22	91	Adaptive Immune System	58	0.00167718
REACT:R-HSA-1280218	PTPN22	91	Adaptive Immune System	59	0.00175053
REACT:R-HSA-1280218	PTPN22	91	Adaptive Immune System	60	-0.0024586
REACT:R-HSA-1280218	PTPN22	91	Adaptive Immune System	61	0.00117686
REACT:R-HSA-1280218	PTPN22	91	Adaptive Immune System	62	0.00436998
REACT:R-HSA-1280218	PTPN22	91	Adaptive Immune System	63	0.00137883
REACT:R-HSA-1280218	PTPN22	91	Adaptive Immune System	64	0.00469822
REACT:R-HSA-1280218	PTPN22	91	Adaptive Immune System	65	0.00923146
REACT:R-HSA-1280218	PTPN22	91	Adaptive Immune System	66	0.00271472
REACT:R-HSA-1280218	PTPN22	91	Adaptive Immune System	67	0.00365672
REACT:R-HSA-1280218	PTPN22	91	Adaptive Immune System	68	-0.00263168
REACT:R-HSA-1280218	PTPN22	91	Adaptive Immune System	69	0.00709694
REACT:R-HSA-1280218	PTPN22	91	Adaptive Immune System	70	0.00328074
REACT:R-HSA-1280218	PTPN22	91	Adaptive Immune System	71	0.00490253
REACT:R-HSA-1280218	PTPN22	91	Adaptive Immune System	72	0.00585907
REACT:R-HSA-1280218	PTPN22	91	Adaptive Immune System	73	0.00440619
REACT:R-HSA-1280218	PTPN22	91	Adaptive Immune System	74	0.00107864
REACT:R-HSA-1280218	PTPN22	91	Adaptive Immune System	75	0.00115359
REACT:R-HSA-1280218	PTPN22	91	Adaptive Immune System	76	0.00688226
REACT:R-HSA-1280218	PTPN22	91	Adaptive Immune System	77	0.00163385
REACT:R-HSA-1280218	PTPN22	91	Adaptive Immune System	78	0.00156304
REACT:R-HSA-1280218	PTPN22	91	Adaptive Immune System	79	-0.000488087
REACT:R-HSA-1280218	PTPN22	91	Adaptive Immune System	80	0.00478244
REACT:R-HSA-1280218	PTPN22	91	Adaptive Immune System	81	0.0018183
REACT:R-HSA-1280218	PTPN22	91	Adaptive Immune System	82	0.000275218
REACT:R-HSA-1280218	PTPN22	91	Adaptive Immune System	83	0.00486249
REACT:R-HSA-1280218	PTPN22	91	Adaptive Immune System	84	0.00333992
REACT:R-HSA-1280218	PTPN22	91	Adaptive Immune System	85	0.000475133
REACT:R-HSA-1280218	PTPN22	24	Adaptive Immune System	79	-0.00235064
REACT:R-HSA-1280218	PTPN22	24	Adaptive Immune System	80	0.00441723
REACT:R-HSA-1280218	PTPN22	24	Adaptive Immune System	81	-0.00137782
REACT:R-HSA-1280218	PTPN22	24	Adaptive Immune System	82	-0.00137601
REACT:R-HSA-1280218	PTPN22	24	Adaptive Immune System	83	0.0039275
REACT:R-HSA-1280218	PTPN22	24	Adaptive Immune System	84	0.0035602
REACT:R-HSA-1280218	PTPN22	24	Adaptive Immune System	85	-0.00210945
REACT:R-HSA-1280218	PTPN22	87	Adaptive Immune System	0	-0.000722726
REACT:R-HSA-1280218	PTPN22	87	Adaptive Immune System	1	-0.00503322
REACT:R-HSA-1280218	PTPN22	87	Adaptive Immune System	2	0.00245154
REACT:R-HSA-1280218	PTPN22	87	Adaptive Immune System	3	0.00408515
REACT:R-HSA-1280218	PTPN22	87	Adaptive Immune System	4	0.0047573
REACT:R-HSA-1280218	PTPN22	87	Adaptive Immune System	5	-0.00646875
REACT:R-HSA-1280218	PTPN22	87	Adaptive Immune System	6	-0.00413998
REACT:R-HSA-1280218	PTPN22	87	Adaptive Immune System	7	0.000754135
REACT:R-HSA-1280218	PTPN22	87	Adaptive Immune System	8	-0.0054517
REACT:R-HSA-1280218	PTPN22	87	Adaptive Immune System	9	0.00262006
REACT:R-HSA-1280218	PTPN22	87	Adaptive Immune System	10	0.00522232
REACT:R-HSA-1280218	PTPN22	87	Adaptive Immune System	11	-0.00258473
REACT:R-HSA-1280218	PTPN22	87	Adaptive Immune System	12	0.00487035
REACT:R-HSA-1280218	PTPN22	87	Adaptive Immune System	13	-0.00117481
REACT:R-HSA-1280218	PTPN22	58	Adaptive Immune System	56	0.00155143
REACT:R-HSA-1280218	PTPN22	58	Adaptive Immune System	57	0.00128267
REACT:R-HSA-1280218	PTPN22	58	Adaptive Immune System	58	0.000719416
REACT:R-HSA-1280218	PTPN22	58	Adaptive Immune System	59	0.000381889
REACT:R-HSA-1280218	PTPN22	58	Adaptive Immune System	60	-1.32107e-05
REACT:R-HSA-1280218	PTPN22	58	Adaptive Immune System	61	0.000194226
REACT:R-HSA-1280218	PTPN22	58	Adaptive Immune System	62	0.00817151
REACT:R-HSA-1280218	PTPN22	58	Adaptive Immune System	63	0.000512075
REACT:R-HSA-1280218	PTPN22	58	Adaptive Immune System	64	0.00844239
REACT:R-HSA-1280218	PTPN22	58	Adaptive Immune System	65	0.000997629
REACT:R-HSA-1280218	PTPN22	58	Adaptive Immune System	66	0.00416088
REACT:R-HSA-1280218	PTPN22	58	Adaptive Immune System	67	0.0095019
REACT:R-HSA-1280218	PTPN22	58	Adaptive Immune System	68	-1.9463e-05
REACT:R-HSA-1280218	PTPN22	58	Adaptive Immune System	69	0.000257263
REACT:R-HSA-1280218	PTPN22	58	Adaptive Immune System	70	0.00606942
REACT:R-HSA-1280218	PTPN22	58	Adaptive Immune System	71	0.00455051
REACT:R-HSA-1280218	PTPN22	58	Adaptive Immune System	72	0.00130498
REACT:R-HSA-1280218	PTPN22	58	Adaptive Immune System	73	0.00509115
REACT:R-HSA-1280218	PTPN22	58	Adaptive Immune System	74	0.00888492
REACT:R-HSA-1280218	PTPN22	58	Adaptive Immune System	75	0.00314036
REACT:R-HSA-1280218	PTPN22	58	Adaptive Immune System	76	0.0024327
REACT:R-HSA-1280218	PTPN22	87	Adaptive Immune System	35	0.00390743
REACT:R-HSA-1280218	PTPN22	87	Adaptive Immune System	36	0.00344105
REACT:R-HSA-1280218	PTPN22	87	Adaptive Immune System	37	0.000867924
REACT:R-HSA-1280218	PTPN22	87	Adaptive Immune System	38	0.000150454
REACT:R-HSA-1280218	PTPN22	87	Adaptive Immune System	39	0.00235295
REACT:R-HSA-1280218	PTPN22	87	Adaptive Immune System	40	0.00361097
REACT:R-HSA-1280218	PTPN22	87	Adaptive Immune System	41	-0.000464222
REACT:R-HSA-1280218	PTPN22	87	Adaptive Immune System	42	-0.00029341
REACT:R-HSA-1280218	PTPN22	87	Adaptive Immune System	43	0.00170899
REACT:R-HSA-1280218	PTPN22	87	Adaptive Immune System	44	0.00555872
REACT:R-HSA-1280218	PTPN22	87	Adaptive Immune System	45	-0.00118902
REACT:R-HSA-1280218	PTPN22	87	Adaptive Immune System	46	0.00348375
REACT:R-HSA-1280218	PTPN22	87	Adaptive Immune System	47	-1.06084e-05
REACT:R-HSA-1280218	PTPN22	87	Adaptive Immune System	48	0.00468231
REACT:R-HSA-1280218	PTPN22	87	Adaptive Immune System	49	0.0026038
REACT:R-HSA-1280218	PTPN22	87	Adaptive Immune System	50	0.00490228
REACT:R-HSA-1280218	PTPN22	87	Adaptive Immune System	51	0.000286203
REACT:R-HSA-1280218	PTPN22	87	Adaptive Immune System	52	0.00158031
REACT:R-HSA-1280218	PTPN22	87	Adaptive Immune System	53	0.00528366
REACT:R-HSA-1280218	PTPN22	87	Adaptive Immune System	54	0.00537593
REACT:R-HSA-1280218	PTPN22	87	Adaptive Immune System	55	-0.0022607
REACT:R-HSA-1280218	PTPN22	87	Adaptive Immune System	56	0.00139562
REACT:R-HSA-1280218	PTPN22	87	Adaptive Immune System	57	0.00580781
REACT:R-HSA-1280218	PTPN22	87	Adaptive Immune System	58	-0.002071
REACT:R-HSA-1280218	PTPN22	87	Adaptive Immune System	59	0.000724369
REACT:R-HSA-1280218	PTPN22	87	Adaptive Immune System	60	-0.00373415
REACT:R-HSA-1280218	PTPN22	87	Adaptive Immune System	61	-0.00196037
REACT:R-HSA-1280218	PTPN22	87	Adaptive Immune System	62	-0.00109451
REACT:R-HSA-1280218	PTPN22	87	Adaptive Immune System	63	-0.00177801
REACT:R-HSA-1280218	PTPN22	87	Adaptive Immune System	64	0.00053311
REACT:R-HSA-1280218	PTPN22	87	Adaptive Immune System	65	-0.000902019
REACT:R-HSA-1280218	PTPN22	87	Adaptive Immune System	66	-0.000642299
REACT:R-HSA-1280218	PTPN22	87	Adaptive Immune System	67	-0.0020513
REACT:R-HSA-1280218	PTPN22	87	Adaptive Immune System	68	-0.00567448
REACT:R-HSA-1280218	PTPN22	87	Adaptive Immune System	69	-0.00214025
REACT:R-HSA-1280218	PTPN22	87	Adaptive Immune System	70	0.00571757
REACT:R-HSA-1280218	PTPN22	87	Adaptive Immune System	71	0.00326119
REACT:R-HSA-1280218	PTPN22	87	Adaptive Immune System	72	0.00282323
REACT:R-HSA-1280218	PTPN22	87	Adaptive Immune System	73	0.00416089
REACT:R-HSA-1280218	PTPN22	87	Adaptive Immune System	74	0.00663824
REACT:R-HSA-1280218	PTPN22	87	Adaptive Immune System	75	-0.00336774
REACT:R-HSA-1280218	PTPN22	87	Adaptive Immune System	76	0.00197234
REACT:R-HSA-1280218	PTPN22	87	Adaptive Immune System	77	0.00198384
REACT:R-HSA-1280218	PTPN22	87	Adaptive Immune System	78	-0.00365336
REACT:R-HSA-1280218	PTPN22	87	Adaptive Immune System	79	0.00117784
REACT:R-HSA-1280218	PTPN22	87	Adaptive Immune System	80	0.000252305
REACT:R-HSA-1280218	PTPN22	87	Adaptive Immune System	81	0.00509465
REACT:R-HSA-1280218	PTPN22	87	Adaptive Immune System	82	-0.00217777
REACT:R-HSA-1280218	PTPN22	87	Adaptive Immune System	83	0.00440251
REACT:R-HSA-1280218	PTPN22	87	Adaptive Immune System	84	0.00326993
REACT:R-HSA-1280218	PTPN22	87	Adaptive Immune System	85	-0.00130764
REACT:R-HSA-1280218	PTPN22	31	Adaptive Immune System	36	-0.00440396
REACT:R-HSA-1280218	PTPN22	31	Adaptive Immune System	37	-0.00233744
REACT:R-HSA-1280218	PTPN22	31	Adaptive Immune System	38	-0.000510388
REACT:R-HSA-1280218	PTPN22	31	Adaptive Immune System	39	0.00122641
REACT:R-HSA-1280218	PTPN22	31	Adaptive Immune System	40	0.00435872
REACT:R-HSA-1280218	PTPN22	31	Adaptive Immune System	41	-0.00524548
REACT:R-HSA-1280218	PTPN22	31	Adaptive Immune System	42	-0.00438025
REACT:R-HSA-1280218	PTPN22	62	Adaptive Immune System	0	0.000466525
REACT:R-HSA-1280218	PTPN22	62	Adaptive Immune System	1	0.000145279
REACT:R-HSA-1280218	PTPN22	62	Adaptive Immune System	2	0.00600909
REACT:R-HSA-1280218	PTPN22	62	Adaptive Immune System	3	0.00307203
REACT:R-HSA-1280218	PTPN22	62	Adaptive Immune System	4	0.00641554
REACT:R-HSA-1280218	PTPN22	62	Adaptive Immune System	5	0.00119047
REACT:R-HSA-1280218	PTPN22	62	Adaptive Immune System	6	0.000386662
REACT:R-HSA-1280218	PTPN22	62	Adaptive Immune System	7	0.00885648
REACT:R-HSA-1280218	PTPN22	62	Adaptive Immune System	8	0.00216973
REACT:R-HSA-1280218	PTPN22	62	Adaptive Immune System	9	0.00300281
REACT:R-HSA-1280218	PTPN22	62	Adaptive Immune System	10	0.00394444
REACT:R-HSA-1280218	PTPN22	62	Adaptive Immune System	11	0.00390353
REACT:R-HSA-1280218	PTPN22	62	Adaptive Immune System	12	0.00448575
REACT:R-HSA-1280218	PTPN22	62	Adaptive Immune System	13	0.00187026
REACT:R-HSA-1280218	PTPN22	62	Adaptive Immune System	14	0.00123898
REACT:R-HSA-1280218	PTPN22	62	Adaptive Immune System	15	0.0120395
REACT:R-HSA-1280218	PTPN22	62	Adaptive Immune System	16	0.00542258
REACT:R-HSA-1280218	PTPN22	62	Adaptive Immune System	17	0.00122077
REACT:R-HSA-1280218	PTPN22	62	Adaptive Immune System	18	0.00249214
REACT:R-HSA-1280218	PTPN22	62	Adaptive Immune System	19	0.00790275
REACT:R-HSA-1280218	PTPN22	62	Adaptive Immune System	20	0.00609446
REACT:R-HSA-1280218	PTPN22	62	Adaptive Immune System	21	0.00238252
REACT:R-HSA-1280218	PTPN22	62	Adaptive Immune System	22	0.00535397
REACT:R-HSA-1280218	PTPN22	62	Adaptive Immune System	23	0.00106402
REACT:R-HSA-1280218	PTPN22	62	Adaptive Immune System	24	0.00209847
REACT:R-HSA-1280218	PTPN22	62	Adaptive Immune System	25	0.00151956
REACT:R-HSA-1280218	PTPN22	62	Adaptive Immune System	26	0.00169794
REACT:R-HSA-1280218	PTPN22	62	Adaptive Immune System	27	0.0024191
REACT:R-HSA-1280218	PTPN22	62	Adaptive Immune System	28	0.00526627
REACT:R-HSA-1280218	PTPN22	62	Adaptive Immune System	29	0.00738454
REACT:R-HSA-1280218	PTPN22	62	Adaptive Immune System	30	0.00232587
REACT:R-HSA-1280218	PTPN22	62	Adaptive Immune System	31	0.00603339
REACT:R-HSA-1280218	PTPN22	62	Adaptive Immune System	32	0.00525307
REACT:R-HSA-1280218	PTPN22	62	Adaptive Immune System	33	0.00308402
REACT:R-HSA-1280218	PTPN22	62	Adaptive Immune System	34	0.000493606
REACT:R-HSA-1280218	PTPN22	62	Adaptive Immune System	35	0.00672423
REACT:R-HSA-1280218	PTPN22	31	Adaptive Immune System	79	-0.0054732
REACT:R-HSA-1280218	PTPN22	31	Adaptive Immune System	80	-0.0040033
REACT:R-HSA-1280218	PTPN22	31	Adaptive Immune System	81	-0.00266726
REACT:R-HSA-1280218	PTPN22	31	Adaptive Immune System	82	-0.00278869
REACT:R-HSA-1280218	PTPN22	31	Adaptive Immune System	83	0.00202473
REACT:R-HSA-1280218	PTPN22	31	Adaptive Immune System	84	0.00212989
REACT:R-HSA-1280218	PTPN22	31	Adaptive Immune System	85	-0.00324819
REACT:R-HSA-1280218	PTPN22	62	Adaptive Immune System	43	0.00309577
REACT:R-HSA-1280218	PTPN22	62	Adaptive Immune System	44	0.00558782
REACT:R-HSA-1280218	PTPN22	62	Adaptive Immune System	45	0.00211687
REACT:R-HSA-1280218	PTPN22	62	Adaptive Immune System	46	0.00468938
REACT:R-HSA-1280218	PTPN22	62	Adaptive Immune System	47	0.00107614
REACT:R-HSA-1280218	PTPN22	62	Adaptive Immune System	48	0.00670109
REACT:R-HSA-1280218	PTPN22	62	Adaptive Immune System	49	0.00321794
REACT:R-HSA-1280218	PTPN22	62	Adaptive Immune System	50	0.00311902
REACT:R-HSA-1280218	PTPN22	62	Adaptive Immune System	51	0.00335743
REACT:R-HSA-1280218	PTPN22	62	Adaptive Immune System	52	0.00438278
REACT:R-HSA-1280218	PTPN22	62	Adaptive Immune System	53	0.00512078
REACT:R-HSA-1280218	PTPN22	62	Adaptive Immune System	54	0.0031211
REACT:R-HSA-1280218	PTPN22	62	Adaptive Immune System	55	0.00358982
REACT:R-HSA-1280218	PTPN22	62	Adaptive Immune System	56	0.00497995
REACT:R-HSA-1280218	PTPN22	9	Adaptive Immune System	14	0.00221282
REACT:R-HSA-1280218	PTPN22	9	Adaptive Immune System	15	0.00897458
REACT:R-HSA-1280218	PTPN22	9	Adaptive Immune System	16	0.00737519
REACT:R-HSA-1280218	PTPN22	9	Adaptive Immune System	17	0.000354891
REACT:R-HSA-1280218	PTPN22	9	Adaptive Immune System	18	0.000642177
REACT:R-HSA-1280218	PTPN22	9	Adaptive Immune System	19	0.00247242
REACT:R-HSA-1280218	PTPN22	9	Adaptive Immune System	20	0.00507691
REACT:R-HSA-1280218	PTPN22	9	Adaptive Immune System	21	0.00117234
REACT:R-HSA-1280218	PTPN22	9	Adaptive Immune System	22	0.00154707
REACT:R-HSA-1280218	PTPN22	9	Adaptive Immune System	23	0.000634601
REACT:R-HSA-1280218	PTPN22	9	Adaptive Immune System	24	0.00143487
REACT:R-HSA-1280218	PTPN22	9	Adaptive Immune System	25	0.000906184
REACT:R-HSA-1280218	PTPN22	9	Adaptive Immune System	26	0.00192518
REACT:R-HSA-1280218	PTPN22	9	Adaptive Immune System	27	0.00130503
REACT:R-HSA-1280218	PTPN22	9	Adaptive Immune System	28	0.00754571
REACT:R-HSA-1280218	PTPN22	9	Adaptive Immune System	29	0.00212626
REACT:R-HSA-1280218	PTPN22	9	Adaptive Immune System	30	0.0025443
REACT:R-HSA-1280218	PTPN22	9	Adaptive Immune System	31	0.00373191
REACT:R-HSA-1280218	PTPN22	9	Adaptive Immune System	32	0.00539302
REACT:R-HSA-1280218	PTPN22	9	Adaptive Immune System	33	0.00184926
REACT:R-HSA-1280218	PTPN22	9	Adaptive Immune System	34	0.00290488
REACT:R-HSA-1280218	PTPN22	62	Adaptive Immune System	78	0.00491994
REACT:R-HSA-1280218	PTPN22	62	Adaptive Immune System	79	0.00146462
REACT:R-HSA-1280218	PTPN22	62	Adaptive Immune System	80	0.00304752
REACT:R-HSA-1280218	PTPN22	62	Adaptive Immune System	81	0.0024277
REACT:R-HSA-1280218	PTPN22	62	Adaptive Immune System	82	0.00270618
REACT:R-HSA-1280218	PTPN22	62	Adaptive Immune System	83	0.005389
REACT:R-HSA-1280218	PTPN22	62	Adaptive Immune System	84	0.00549037
REACT:R-HSA-1280218	PTPN22	62	Adaptive Immune System	85	0.00346084
REACT:R-HSA-1280218	PTPN22	13	Adaptive Immune System	36	0.00467204
REACT:R-HSA-1280218	PTPN22	13	Adaptive Immune System	37	0.00357252
REACT:R-HSA-1280218	PTPN22	13	Adaptive Immune System	38	0.00368719
REACT:R-HSA-1280218	PTPN22	13	Adaptive Immune System	39	0.0072579
REACT:R-HSA-1280218	PTPN22	13	Adaptive Immune System	40	0.00988671
REACT:R-HSA-1280218	PTPN22	13	Adaptive Immune System	41	-0.000975203
REACT:R-HSA-1280218	PTPN22	13	Adaptive Immune System	42	0.00656354
REACT:R-HSA-1280218	PTPN22	48	Adaptive Immune System	0	-0.00215352
REACT:R-HSA-1280218	PTPN22	48	Adaptive Immune System	1	-0.00240304
REACT:R-HSA-1280218	PTPN22	48	Adaptive Immune System	2	0.000400276
REACT:R-HSA-1280218	PTPN22	48	Adaptive Immune System	3	0.00475777
REACT:R-HSA-1280218	PTPN22	48	Adaptive Immune System	4	0.003248
REACT:R-HSA-1280218	PTPN22	48	Adaptive Immune System	5	-0.000247926
REACT:R-HSA-1280218	PTPN22	48	Adaptive Immune System	6	-0.00116679
REACT:R-HSA-1280218	PTPN22	48	Adaptive Immune System	7	0.00175066
REACT:R-HSA-1280218	PTPN22	48	Adaptive Immune System	8	-0.000519526
REACT:R-HSA-1280218	PTPN22	48	Adaptive Immune System	9	0.00377418
REACT:R-HSA-1280218	PTPN22	48	Adaptive Immune System	10	0.00338037
REACT:R-HSA-1280218	PTPN22	48	Adaptive Immune System	11	0.00114115
REACT:R-HSA-1280218	PTPN22	48	Adaptive Immune System	12	0.00206901
REACT:R-HSA-1280218	PTPN22	48	Adaptive Immune System	13	0.00051119
REACT:R-HSA-1280218	PTPN22	48	Adaptive Immune System	14	-0.00208115
REACT:R-HSA-1280218	PTPN22	48	Adaptive Immune System	15	0.00359419
REACT:R-HSA-1280218	PTPN22	48	Adaptive Immune System	16	0.00263848
REACT:R-HSA-1280218	PTPN22	48	Adaptive Immune System	17	0.000314533
REACT:R-HSA-1280218	PTPN22	48	Adaptive Immune System	18	-0.000611949
REACT:R-HSA-1280218	PTPN22	48	Adaptive Immune System	19	0.00260903
REACT:R-HSA-1280218	PTPN22	48	Adaptive Immune System	20	-0.000716896
REACT:R-HSA-1280218	PTPN22	48	Adaptive Immune System	21	-0.00267166
REACT:R-HSA-1280218	PTPN22	48	Adaptive Immune System	22	-0.00298703
REACT:R-HSA-1280218	PTPN22	48	Adaptive Immune System	23	-0.00208227
REACT:R-HSA-1280218	PTPN22	48	Adaptive Immune System	24	-0.00283675
REACT:R-HSA-1280218	PTPN22	48	Adaptive Immune System	25	0.000585287
REACT:R-HSA-1280218	PTPN22	48	Adaptive Immune System	26	-0.00200905
REACT:R-HSA-1280218	PTPN22	48	Adaptive Immune System	27	-0.00151825
REACT:R-HSA-1280218	PTPN22	48	Adaptive Immune System	28	0.0037308
REACT:R-HSA-1280218	PTPN22	48	Adaptive Immune System	29	0.00390965
REACT:R-HSA-1280218	PTPN22	48	Adaptive Immune System	30	0.00148518
REACT:R-HSA-1280218	PTPN22	48	Adaptive Immune System	31	0.00219206
REACT:R-HSA-1280218	PTPN22	48	Adaptive Immune System	32	0.00214764
REACT:R-HSA-1280218	PTPN22	48	Adaptive Immune System	33	-0.00061428
REACT:R-HSA-1280218	PTPN22	48	Adaptive Immune System	34	0.00464821
REACT:R-HSA-1280218	PTPN22	48	Adaptive Immune System	35	0.00375613
REACT:R-HSA-1280218	PTPN22	13	Adaptive Immune System	79	0.00318736
REACT:R-HSA-1280218	PTPN22	13	Adaptive Immune System	80	0.00539184
REACT:R-HSA-1280218	PTPN22	13	Adaptive Immune System	81	0.00347115
REACT:R-HSA-1280218	PTPN22	13	Adaptive Immune System	82	0.00303138
REACT:R-HSA-1280218	PTPN22	13	Adaptive Immune System	83	0.00512867
REACT:R-HSA-1280218	PTPN22	13	Adaptive Immune System	84	0.00849071
REACT:R-HSA-1280218	PTPN22	13	Adaptive Immune System	85	0.00257555
REACT:R-HSA-1280218	PTPN22	48	Adaptive Immune System	43	0.00123213
REACT:R-HSA-1280218	PTPN22	48	Adaptive Immune System	44	0.00205774
REACT:R-HSA-1280218	PTPN22	48	Adaptive Immune System	45	-0.000761371
REACT:R-HSA-1280218	PTPN22	48	Adaptive Immune System	46	0.000322155
REACT:R-HSA-1280218	PTPN22	48	Adaptive Immune System	47	-0.00418512
REACT:R-HSA-1280218	PTPN22	48	Adaptive Immune System	48	0.0060316
REACT:R-HSA-1280218	PTPN22	48	Adaptive Immune System	49	-0.00233382
REACT:R-HSA-1280218	PTPN22	48	Adaptive Immune System	50	0.00128387
REACT:R-HSA-1280218	PTPN22	48	Adaptive Immune System	51	0.00110255
REACT:R-HSA-1280218	PTPN22	48	Adaptive Immune System	52	0.00451324
REACT:R-HSA-1280218	PTPN22	48	Adaptive Immune System	53	-0.00424424
REACT:R-HSA-1280218	PTPN22	48	Adaptive Immune System	54	0.00242532
REACT:R-HSA-1280218	PTPN22	48	Adaptive Immune System	55	-0.00323831
REACT:R-HSA-1280218	PTPN22	48	Adaptive Immune System	56	0.000957551
REACT:R-HSA-1280218	PTPN22	79	Adaptive Immune System	14	0.00243942
REACT:R-HSA-1280218	PTPN22	79	Adaptive Immune System	15	0.00650145
REACT:R-HSA-1280218	PTPN22	79	Adaptive Immune System	16	0.00797489
REACT:R-HSA-1280218	PTPN22	79	Adaptive Immune System	17	0.00259869
REACT:R-HSA-1280218	PTPN22	79	Adaptive Immune System	18	0.00196232
REACT:R-HSA-1280218	PTPN22	79	Adaptive Immune System	19	0.00212491
REACT:R-HSA-1280218	PTPN22	79	Adaptive Immune System	20	0.00776578
REACT:R-HSA-1280218	PTPN22	79	Adaptive Immune System	21	0.00274998
REACT:R-HSA-1280218	PTPN22	79	Adaptive Immune System	22	0.00225851
REACT:R-HSA-1280218	PTPN22	79	Adaptive Immune System	23	0.00655421
REACT:R-HSA-1280218	PTPN22	79	Adaptive Immune System	24	0.00160686
REACT:R-HSA-1280218	PTPN22	79	Adaptive Immune System	25	0.0019517
REACT:R-HSA-1280218	PTPN22	79	Adaptive Immune System	26	0.0059203
REACT:R-HSA-1280218	PTPN22	79	Adaptive Immune System	27	0.00281787
REACT:R-HSA-1280218	PTPN22	79	Adaptive Immune System	28	0.00255332
REACT:R-HSA-1280218	PTPN22	79	Adaptive Immune System	29	0.00799457
REACT:R-HSA-1280218	PTPN22	79	Adaptive Immune System	30	0.00716487
REACT:R-HSA-1280218	PTPN22	79	Adaptive Immune System	31	0.0075929
REACT:R-HSA-1280218	PTPN22	79	Adaptive Immune System	32	0.00336992
REACT:R-HSA-1280218	PTPN22	79	Adaptive Immune System	33	0.00115572
REACT:R-HSA-1280218	PTPN22	79	Adaptive Immune System	34	0.00561201
REACT:R-HSA-1280218	PTPN22	48	Adaptive Immune System	78	-0.00192796
REACT:R-HSA-1280218	PTPN22	48	Adaptive Immune System	79	-0.00135516
REACT:R-HSA-1280218	PTPN22	48	Adaptive Immune System	80	-0.000751016
REACT:R-HSA-1280218	PTPN22	48	Adaptive Immune System	81	0.00149139
REACT:R-HSA-1280218	PTPN22	48	Adaptive Immune System	82	6.60029e-05
REACT:R-HSA-1280218	PTPN22	48	Adaptive Immune System	83	-0.00146679
REACT:R-HSA-1280218	PTPN22	48	Adaptive Immune System	84	0.00200379
REACT:R-HSA-1280218	PTPN22	48	Adaptive Immune System	85	0.00329299
REACT:R-HSA-1280218	PTPN22	48	Adaptive Immune System	86	0.000245569
REACT:R-HSA-1280218	PTPN22	48	Adaptive Immune System	87	-0.000490434
REACT:R-HSA-1280218	PTPN22	48	Adaptive Immune System	88	-0.000846686
REACT:R-HSA-1280218	PTPN22	48	Adaptive Immune System	89	0.0055707
REACT:R-HSA-1280218	PTPN22	48	Adaptive Immune System	90	-0.00359873
REACT:R-HSA-1280218	PTPN22	48	Adaptive Immune System	91	-0.00176691
REACT:R-HSA-1280218	PTPN22	48	Adaptive Immune System	92	0.00320411
REACT:R-HSA-1280218	PTPN22	48	Adaptive Immune System	93	0.000410364
REACT:R-HSA-1280218	PTPN22	48	Adaptive Immune System	94	0.00197263
REACT:R-HSA-1280218	PTPN22	48	Adaptive Immune System	95	0.0031893
REACT:R-HSA-1280218	PTPN22	48	Adaptive Immune System	96	0.00271848
REACT:R-HSA-1280218	PTPN22	48	Adaptive Immune System	97	0.000952122
REACT:R-HSA-1280218	PTPN22	48	Adaptive Immune System	98	-0.00234589
REACT:R-HSA-1280218	PTPN22	48	Adaptive Immune System	99	0.00407311
REACT:R-HSA-1280218	PTPN22	79	Adaptive Immune System	57	0.00273231
REACT:R-HSA-1280218	PTPN22	79	Adaptive Immune System	58	0.00256307
REACT:R-HSA-1280218	PTPN22	79	Adaptive Immune System	59	0.00628266
REACT:R-HSA-1280218	PTPN22	79	Adaptive Immune System	60	0.000462621
REACT:R-HSA-1280218	PTPN22	79	Adaptive Immune System	61	0.00212251
REACT:R-HSA-1280218	PTPN22	79	Adaptive Immune System	62	0.00243735
REACT:R-HSA-1280218	PTPN22	79	Adaptive Immune System	63	0.00343759
REACT:R-HSA-1280218	PTPN22	79	Adaptive Immune System	64	0.00430973
REACT:R-HSA-1280218	PTPN22	79	Adaptive Immune System	65	0.00280352
REACT:R-HSA-1280218	PTPN22	79	Adaptive Immune System	66	0.00374277
REACT:R-HSA-1280218	PTPN22	79	Adaptive Immune System	67	0.00311514
REACT:R-HSA-1280218	PTPN22	79	Adaptive Immune System	68	-0.00128851
REACT:R-HSA-1280218	PTPN22	79	Adaptive Immune System	69	0.00386171
REACT:R-HSA-1280218	PTPN22	79	Adaptive Immune System	70	0.00683889
REACT:R-HSA-1280218	PTPN22	79	Adaptive Immune System	71	0.00519085
REACT:R-HSA-1280218	PTPN22	79	Adaptive Immune System	72	0.00318282
REACT:R-HSA-1280218	PTPN22	79	Adaptive Immune System	73	0.0032225
REACT:R-HSA-1280218	PTPN22	79	Adaptive Immune System	74	0.0112087
REACT:R-HSA-1280218	PTPN22	79	Adaptive Immune System	75	0.00526039
REACT:R-HSA-1280218	PTPN22	79	Adaptive Immune System	76	0.0023142
REACT:R-HSA-1280218	PTPN22	79	Adaptive Immune System	77	0.00707502
REACT:R-HSA-1280218	PTPN22	79	Adaptive Immune System	78	0.00137781
REACT:R-HSA-1280218	PTPN22	79	Adaptive Immune System	79	0.00231146
REACT:R-HSA-1280218	PTPN22	79	Adaptive Immune System	80	0.00398381
REACT:R-HSA-1280218	PTPN22	79	Adaptive Immune System	81	0.00375913
REACT:R-HSA-1280218	PTPN22	79	Adaptive Immune System	82	0.00213019
REACT:R-HSA-1280218	PTPN22	79	Adaptive Immune System	83	0.00204311
REACT:R-HSA-1280218	PTPN22	79	Adaptive Immune System	84	0.00410756
REACT:R-HSA-1280218	PTPN22	79	Adaptive Immune System	85	0.0071204
REACT:R-HSA-1280218	PTPN22	91	Adaptive Immune System	44	0.00395094
REACT:R-HSA-1280218	PTPN22	91	Adaptive Immune System	45	0.00220526
REACT:R-HSA-1280218	PTPN22	91	Adaptive Immune System	46	0.00179332
REACT:R-HSA-1280218	PTPN22	91	Adaptive Immune System	47	-8.639e-05
REACT:R-HSA-1280218	PTPN22	91	Adaptive Immune System	48	0.00909679
REACT:R-HSA-1280218	PTPN22	91	Adaptive Immune System	49	0.000491737
REACT:R-HSA-1280218	PTPN22	91	Adaptive Immune System	50	0.00214499
REACT:R-HSA-1280218	PTPN22	58	Adaptive Immune System	0	0.000194537
REACT:R-HSA-1280218	PTPN22	58	Adaptive Immune System	1	0.000378048
REACT:R-HSA-1280218	PTPN22	58	Adaptive Immune System	2	0.00507371
REACT:R-HSA-1280218	PTPN22	58	Adaptive Immune System	3	0.00355638
REACT:R-HSA-1280218	PTPN22	58	Adaptive Immune System	4	0.00584519
REACT:R-HSA-1280218	PTPN22	58	Adaptive Immune System	5	0.0031045
REACT:R-HSA-1280218	PTPN22	58	Adaptive Immune System	6	0.00172568
REACT:R-HSA-1280218	PTPN22	58	Adaptive Immune System	7	0.00448035
REACT:R-HSA-1280218	PTPN22	58	Adaptive Immune System	8	9.73999e-05
REACT:R-HSA-1280218	PTPN22	58	Adaptive Immune System	9	0.00892382
REACT:R-HSA-1280218	PTPN22	58	Adaptive Immune System	10	0.00418773
REACT:R-HSA-1280218	PTPN22	58	Adaptive Immune System	11	4.60918e-05
REACT:R-HSA-1280218	PTPN22	58	Adaptive Immune System	12	0.00518868
REACT:R-HSA-1280218	PTPN22	58	Adaptive Immune System	13	0.000323403
REACT:R-HSA-1280218	PTPN22	58	Adaptive Immune System	14	0.00245193
REACT:R-HSA-1280218	PTPN22	58	Adaptive Immune System	15	0.00959811
REACT:R-HSA-1280218	PTPN22	58	Adaptive Immune System	16	0.00459958
REACT:R-HSA-1280218	PTPN22	58	Adaptive Immune System	17	0.000112039
REACT:R-HSA-1280218	PTPN22	58	Adaptive Immune System	18	0.00121823
REACT:R-HSA-1280218	PTPN22	58	Adaptive Immune System	19	0.000422187
REACT:R-HSA-1280218	PTPN22	58	Adaptive Immune System	20	0.000937885
REACT:R-HSA-1280218	PTPN22	58	Adaptive Immune System	21	0.00674233
REACT:R-HSA-1280218	PTPN22	58	Adaptive Immune System	22	0.000182311
REACT:R-HSA-1280218	PTPN22	58	Adaptive Immune System	23	0.000270014
REACT:R-HSA-1280218	PTPN22	58	Adaptive Immune System	24	0.00232497
REACT:R-HSA-1280218	PTPN22	58	Adaptive Immune System	25	0.00138384
REACT:R-HSA-1280218	PTPN22	58	Adaptive Immune System	26	0.00245632
REACT:R-HSA-1280218	PTPN22	58	Adaptive Immune System	27	0.00131957
REACT:R-HSA-1280218	PTPN22	58	Adaptive Immune System	28	0.000929631
REACT:R-HSA-1280218	PTPN22	58	Adaptive Immune System	29	0.00765895
REACT:R-HSA-1280218	PTPN22	58	Adaptive Immune System	30	0.0104516
REACT:R-HSA-1280218	PTPN22	58	Adaptive Immune System	31	0.00135534
REACT:R-HSA-1280218	PTPN22	58	Adaptive Immune System	32	0.00299876
REACT:R-HSA-1280218	PTPN22	58	Adaptive Immune System	33	6.66578e-05
REACT:R-HSA-1280218	PTPN22	58	Adaptive Immune System	34	0.000238518
REACT:R-HSA-1280218	PTPN22	58	Adaptive Immune System	35	0.00730588
REACT:R-HSA-1280218	PTPN22	58	Adaptive Immune System	36	0.00617187
REACT:R-HSA-1280218	PTPN22	58	Adaptive Immune System	37	0.00453141
REACT:R-HSA-1280218	PTPN22	58	Adaptive Immune System	38	0.0075388
REACT:R-HSA-1280218	PTPN22	58	Adaptive Immune System	39	0.00176805
REACT:R-HSA-1280218	PTPN22	58	Adaptive Immune System	40	0.00983748
REACT:R-HSA-1280218	PTPN22	58	Adaptive Immune System	41	-7.31208e-06
REACT:R-HSA-1280218	PTPN22	58	Adaptive Immune System	42	0.00267607
REACT:R-HSA-1280218	PTPN22	58	Adaptive Immune System	43	0.00151819
REACT:R-HSA-1280218	PTPN22	58	Adaptive Immune System	44	0.00585029
REACT:R-HSA-1280218	PTPN22	58	Adaptive Immune System	45	0.00118361
REACT:R-HSA-1280218	PTPN22	58	Adaptive Immune System	46	0.00166023
REACT:R-HSA-1280218	PTPN22	58	Adaptive Immune System	47	0.000556724
REACT:R-HSA-1280218	PTPN22	58	Adaptive Immune System	48	0.00657205
REACT:R-HSA-1280218	PTPN22	58	Adaptive Immune System	49	0.0037069
REACT:R-HSA-1280218	PTPN22	58	Adaptive Immune System	50	0.000672233
REACT:R-HSA-1280218	PTPN22	58	Adaptive Immune System	51	0.00017193
REACT:R-HSA-1280218	PTPN22	58	Adaptive Immune System	52	0.00465918
REACT:R-HSA-1280218	PTPN22	58	Adaptive Immune System	53	0.000599441
REACT:R-HSA-1280218	PTPN22	58	Adaptive Immune System	54	0.0070893
REACT:R-HSA-1280218	PTPN22	58	Adaptive Immune System	55	0.000158917
REACT:R-HSA-1280218	PTPN22	62	Adaptive Immune System	42	0.00414287
REACT:R-HSA-1280218	PTPN22	9	Adaptive Immune System	0	0.000770466
REACT:R-HSA-1280218	PTPN22	9	Adaptive Immune System	1	0.000891338
REACT:R-HSA-1280218	PTPN22	9	Adaptive Immune System	2	0.00190242
REACT:R-HSA-1280218	PTPN22	9	Adaptive Immune System	3	0.00392123
REACT:R-HSA-1280218	PTPN22	9	Adaptive Immune System	4	0.0036858
REACT:R-HSA-1280218	PTPN22	9	Adaptive Immune System	5	0.00574302
REACT:R-HSA-1280218	PTPN22	9	Adaptive Immune System	6	0.000971523
REACT:R-HSA-1280218	PTPN22	9	Adaptive Immune System	7	0.00642167
REACT:R-HSA-1280218	PTPN22	9	Adaptive Immune System	8	0.00243845
REACT:R-HSA-1280218	PTPN22	9	Adaptive Immune System	9	0.00157335
REACT:R-HSA-1280218	PTPN22	9	Adaptive Immune System	10	0.00854015
REACT:R-HSA-1280218	PTPN22	9	Adaptive Immune System	11	0.00122658
REACT:R-HSA-1280218	PTPN22	9	Adaptive Immune System	12	0.00233155
REACT:R-HSA-1280218	PTPN22	9	Adaptive Immune System	13	0.0012939
REACT:R-HSA-1280218	PTPN22	79	Adaptive Immune System	42	0.0016181
REACT:R-HSA-1280218	PTPN22	79	Adaptive Immune System	43	0.00177549
REACT:R-HSA-1280218	PTPN22	79	Adaptive Immune System	44	0.00810104
REACT:R-HSA-1280218	PTPN22	79	Adaptive Immune System	45	0.0023506
REACT:R-HSA-1280218	PTPN22	79	Adaptive Immune System	46	0.00232142
REACT:R-HSA-1280218	PTPN22	79	Adaptive Immune System	47	0.000617685
REACT:R-HSA-1280218	PTPN22	58	Adaptive Immune System	77	0.00323312
REACT:R-HSA-1280218	PTPN22	58	Adaptive Immune System	78	3.91999e-05
REACT:R-HSA-1280218	PTPN22	58	Adaptive Immune System	79	0.000521796
REACT:R-HSA-1280218	PTPN22	58	Adaptive Immune System	80	0.00987564
REACT:R-HSA-1280218	PTPN22	58	Adaptive Immune System	81	0.00131883
REACT:R-HSA-1280218	PTPN22	58	Adaptive Immune System	82	0.00211627
REACT:R-HSA-1280218	PTPN22	58	Adaptive Immune System	83	0.000276565
REACT:R-HSA-1280218	PTPN22	58	Adaptive Immune System	84	0.00877728
REACT:R-HSA-1280218	PTPN22	58	Adaptive Immune System	85	0.00307271
REACT:R-HSA-1280218	PTPN22	58	Adaptive Immune System	86	0.000156833
REACT:R-HSA-1280218	PTPN22	58	Adaptive Immune System	87	0.00612745
REACT:R-HSA-1280218	PTPN22	58	Adaptive Immune System	88	0.000105012
REACT:R-HSA-1280218	PTPN22	58	Adaptive Immune System	89	0.00990083
REACT:R-HSA-1280218	PTPN22	58	Adaptive Immune System	90	0.000101421
REACT:R-HSA-1280218	PTPN22	58	Adaptive Immune System	91	0.00844069
REACT:R-HSA-1280218	PTPN22	58	Adaptive Immune System	92	0.0101617
REACT:R-HSA-1280218	PTPN22	58	Adaptive Immune System	93	0.00326746
REACT:R-HSA-1280218	PTPN22	58	Adaptive Immune System	94	0.0046535
REACT:R-HSA-1280218	PTPN22	58	Adaptive Immune System	95	0.00560553
REACT:R-HSA-1280218	PTPN22	58	Adaptive Immune System	96	0.000440949
REACT:R-HSA-1280218	PTPN22	58	Adaptive Immune System	97	0.00536188
REACT:R-HSA-1280218	PTPN22	58	Adaptive Immune System	98	8.61118e-05
REACT:R-HSA-1280218	PTPN22	58	Adaptive Immune System	99	0.011327
REACT:R-HSA-1280218	PTPN22	9	Adaptive Immune System	43	0.000759629
REACT:R-HSA-1280218	PTPN22	9	Adaptive Immune System	44	0.00251733
REACT:R-HSA-1280218	PTPN22	9	Adaptive Immune System	45	0.0026557
REACT:R-HSA-1280218	PTPN22	9	Adaptive Immune System	46	0.00149151
REACT:R-HSA-1280218	PTPN22	9	Adaptive Immune System	47	0.00113229
REACT:R-HSA-1280218	PTPN22	9	Adaptive Immune System	48	0.00309142
REACT:R-HSA-1280218	PTPN22	9	Adaptive Immune System	49	0.00112774
REACT:R-HSA-1280218	PTPN22	9	Adaptive Immune System	50	0.000757205
REACT:R-HSA-1280218	PTPN22	9	Adaptive Immune System	51	0.00148962
REACT:R-HSA-1280218	PTPN22	9	Adaptive Immune System	52	0.00491617
REACT:R-HSA-1280218	PTPN22	9	Adaptive Immune System	53	0.00170077
REACT:R-HSA-1280218	PTPN22	9	Adaptive Immune System	54	0.00149506
REACT:R-HSA-1280218	PTPN22	9	Adaptive Immune System	55	0.00124371
REACT:R-HSA-1280218	PTPN22	9	Adaptive Immune System	56	0.00168346
REACT:R-HSA-1280218	PTPN22	9	Adaptive Immune System	57	0.00654799
REACT:R-HSA-1280218	PTPN22	9	Adaptive Immune System	58	0.00239126
REACT:R-HSA-1280218	PTPN22	9	Adaptive Immune System	59	0.00167966
REACT:R-HSA-1280218	PTPN22	9	Adaptive Immune System	60	0.00013861
REACT:R-HSA-1280218	PTPN22	9	Adaptive Immune System	61	0.00216448
REACT:R-HSA-1280218	PTPN22	9	Adaptive Immune System	62	0.0026834
REACT:R-HSA-1280218	PTPN22	9	Adaptive Immune System	63	0.00313075
REACT:R-HSA-1280218	PTPN22	9	Adaptive Immune System	64	0.00349537
REACT:R-HSA-1280218	PTPN22	9	Adaptive Immune System	65	0.00167866
REACT:R-HSA-1280218	PTPN22	9	Adaptive Immune System	66	0.00377656
REACT:R-HSA-1280218	PTPN22	9	Adaptive Immune System	67	0.005687
REACT:R-HSA-1280218	PTPN22	9	Adaptive Immune System	68	9.64845e-05
REACT:R-HSA-1280218	PTPN22	9	Adaptive Immune System	69	0.00339408
REACT:R-HSA-1280218	PTPN22	9	Adaptive Immune System	70	0.00223826
REACT:R-HSA-1280218	PTPN22	9	Adaptive Immune System	71	0.00158395
REACT:R-HSA-1280218	PTPN22	87	Adaptive Immune System	86	0.0037926
REACT:R-HSA-1280218	PTPN22	87	Adaptive Immune System	87	0.00537172
REACT:R-HSA-1280218	PTPN22	87	Adaptive Immune System	88	0.00503848
REACT:R-HSA-1280218	PTPN22	87	Adaptive Immune System	89	0.00651667
REACT:R-HSA-1280218	PTPN22	87	Adaptive Immune System	90	0.000515216
REACT:R-HSA-1280218	PTPN22	87	Adaptive Immune System	91	-0.00246294
REACT:R-HSA-1280218	PTPN22	87	Adaptive Immune System	92	0.00545058
REACT:R-HSA-1280218	PTPN22	87	Adaptive Immune System	93	-0.000516359
REACT:R-HSA-1280218	PTPN22	87	Adaptive Immune System	94	0.00181715
REACT:R-HSA-1280218	PTPN22	87	Adaptive Immune System	95	0.00192069
REACT:R-HSA-1280218	PTPN22	87	Adaptive Immune System	96	0.00290129
REACT:R-HSA-1280218	PTPN22	87	Adaptive Immune System	97	0.00527736
REACT:R-HSA-1280218	PTPN22	87	Adaptive Immune System	98	-0.00214395
REACT:R-HSA-1280218	PTPN22	87	Adaptive Immune System	99	-0.000196624
REACT:R-HSA-1280218	PTPN22	48	Adaptive Immune System	36	7.96846e-05
REACT:R-HSA-1280218	PTPN22	48	Adaptive Immune System	37	1.44471e-05
REACT:R-HSA-1280218	PTPN22	48	Adaptive Immune System	38	0.00254367
REACT:R-HSA-1280218	PTPN22	48	Adaptive Immune System	39	0.00171505
REACT:R-HSA-1280218	PTPN22	48	Adaptive Immune System	40	0.00372711
REACT:R-HSA-1280218	PTPN22	48	Adaptive Immune System	41	-0.00560917
REACT:R-HSA-1280218	PTPN22	48	Adaptive Immune System	42	0.00126474
REACT:R-HSA-1280218	PTPN22	79	Adaptive Immune System	0	-0.000642873
REACT:R-HSA-1280218	PTPN22	79	Adaptive Immune System	1	0.00226592
REACT:R-HSA-1280218	PTPN22	79	Adaptive Immune System	2	0.00656729
REACT:R-HSA-1280218	PTPN22	79	Adaptive Immune System	3	0.00180174
REACT:R-HSA-1280218	PTPN22	79	Adaptive Immune System	4	0.00291377
REACT:R-HSA-1280218	PTPN22	79	Adaptive Immune System	5	0.00745531
REACT:R-HSA-1280218	PTPN22	79	Adaptive Immune System	6	0.00124003
REACT:R-HSA-1280218	PTPN22	79	Adaptive Immune System	7	0.00219599
REACT:R-HSA-1280218	PTPN22	79	Adaptive Immune System	8	0.00389971
REACT:R-HSA-1280218	PTPN22	79	Adaptive Immune System	9	0.00536472
REACT:R-HSA-1280218	PTPN22	79	Adaptive Immune System	10	0.00209576
REACT:R-HSA-1280218	PTPN22	79	Adaptive Immune System	11	0.00149935
REACT:R-HSA-1280218	PTPN22	79	Adaptive Immune System	12	0.00306537
REACT:R-HSA-1280218	PTPN22	79	Adaptive Immune System	13	0.00180831
REACT:R-HSA-1280218	PTPN22	91	Adaptive Immune System	92	0.00692625
REACT:R-HSA-1280218	PTPN22	91	Adaptive Immune System	93	0.0017029
REACT:R-HSA-1280218	PTPN22	91	Adaptive Immune System	94	0.00069517
REACT:R-HSA-1280218	PTPN22	91	Adaptive Immune System	95	0.00849079
REACT:R-HSA-1280218	PTPN22	91	Adaptive Immune System	96	0.00234506
REACT:R-HSA-1280218	PTPN22	91	Adaptive Immune System	97	0.00351988
REACT:R-HSA-1280218	PTPN22	91	Adaptive Immune System	98	0.000771312
REACT:R-HSA-1280218	PTPN22	62	Adaptive Immune System	36	0.00511606
REACT:R-HSA-1280218	PTPN22	62	Adaptive Immune System	37	0.00560982
REACT:R-HSA-1280218	PTPN22	62	Adaptive Immune System	38	0.00736439
REACT:R-HSA-1280218	PTPN22	62	Adaptive Immune System	39	0.00882475
REACT:R-HSA-1280218	PTPN22	62	Adaptive Immune System	40	0.00810428
REACT:R-HSA-1280218	PTPN22	62	Adaptive Immune System	41	0.000176976
REACT:R-HSA-1280218	PTPN22	9	Adaptive Immune System	39	0.00347894
REACT:R-HSA-1280218	PTPN22	9	Adaptive Immune System	40	0.00274147
REACT:R-HSA-1280218	PTPN22	9	Adaptive Immune System	41	0.000207055
REACT:R-HSA-1280218	PTPN22	9	Adaptive Immune System	42	0.000793207
REACT:R-HSA-1280218	PTPN22	9	Adaptive Immune System	83	0.00177041
REACT:R-HSA-1280218	PTPN22	9	Adaptive Immune System	84	0.00211484
REACT:R-HSA-1280218	PTPN22	62	Adaptive Immune System	86	0.00412834
REACT:R-HSA-1280218	PTPN22	62	Adaptive Immune System	87	0.00522221
REACT:R-HSA-1280218	PTPN22	79	Adaptive Immune System	35	0.00483854
REACT:R-HSA-1280218	PTPN22	79	Adaptive Immune System	36	0.00204769
REACT:R-HSA-1280218	PTPN22	79	Adaptive Immune System	37	0.0022534
REACT:R-HSA-1280218	PTPN22	79	Adaptive Immune System	38	0.00856472
REACT:R-HSA-1280218	PTPN22	79	Adaptive Immune System	39	0.00685156
REACT:R-HSA-1280218	PTPN22	79	Adaptive Immune System	40	0.00502796
REACT:R-HSA-1280218	PTPN22	79	Adaptive Immune System	41	0.000415971
REACT:R-HSA-1280218	PTPN22	62	Adaptive Immune System	95	0.00569596
REACT:R-HSA-1280218	PTPN22	62	Adaptive Immune System	96	0.00288895
REACT:R-HSA-1280218	PTPN22	62	Adaptive Immune System	97	0.00484827
REACT:R-HSA-1280218	PTPN22	62	Adaptive Immune System	98	0.00408145
REACT:R-HSA-1280218	PTPN22	62	Adaptive Immune System	99	0.00454364
REACT:R-HSA-1280218	PTPN22	79	Adaptive Immune System	86	0.00254538
REACT:R-HSA-1280218	PTPN22	79	Adaptive Immune System	48	0.0110564
REACT:R-HSA-1280218	PTPN22	79	Adaptive Immune System	49	0.00450187
REACT:R-HSA-1280218	PTPN22	79	Adaptive Immune System	50	0.00405534
REACT:R-HSA-1280218	PTPN22	79	Adaptive Immune System	51	0.00428984
REACT:R-HSA-1280218	PTPN22	79	Adaptive Immune System	52	0.00740148
REACT:R-HSA-1280218	PTPN22	79	Adaptive Immune System	53	0.00183454
REACT:R-HSA-1280218	PTPN22	79	Adaptive Immune System	54	0.00981687
REACT:R-HSA-1280218	PTPN22	79	Adaptive Immune System	55	0.00157636
REACT:R-HSA-1280218	PTPN22	79	Adaptive Immune System	56	0.00272237
REACT:R-HSA-1280218	PTPN22	79	Adaptive Immune System	96	0.00723417
REACT:R-HSA-1280218	PTPN22	79	Adaptive Immune System	97	0.00559505
REACT:R-HSA-1280218	PTPN22	79	Adaptive Immune System	98	0.00213895
REACT:R-HSA-1280218	PTPN22	9	Adaptive Immune System	72	0.00230465
REACT:R-HSA-1280218	PTPN22	9	Adaptive Immune System	73	0.000966391
REACT:R-HSA-1280218	PTPN22	9	Adaptive Immune System	74	0.00298565
REACT:R-HSA-1280218	PTPN22	9	Adaptive Immune System	35	0.00467422
REACT:R-HSA-1280218	PTPN22	9	Adaptive Immune System	36	0.00138489
REACT:R-HSA-1280218	PTPN22	9	Adaptive Immune System	37	0.00198138
REACT:R-HSA-1280218	PTPN22	9	Adaptive Immune System	38	0.00196219
REACT:R-HSA-1280218	PTPN22	9	Adaptive Immune System	79	0.000565775
REACT:R-HSA-1280218	PTPN22	9	Adaptive Immune System	80	0.00276642
REACT:R-HSA-1280218	PTPN22	9	Adaptive Immune System	81	0.00531432
REACT:R-HSA-1280218	PTPN22	9	Adaptive Immune System	82	0.00044565
REACT:R-HSA-1280218	PTPN22	9	Adaptive Immune System	94	0.00597211
REACT:R-HSA-1280218	PTPN22	9	Adaptive Immune System	95	0.00943211
REACT:R-HSA-1280218	PTPN22	9	Adaptive Immune System	85	0.00212029
REACT:R-HSA-1280218	PTPN22	9	Adaptive Immune System	97	0.00201218
REACT:R-HSA-1280218	PTPN22	62	Adaptive Immune System	88	0.00233414
REACT:R-HSA-1280218	PTPN22	62	Adaptive Immune System	89	0.0106989
REACT:R-HSA-1280218	PTPN22	62	Adaptive Immune System	90	0.00219105
REACT:R-HSA-1280218	PTPN22	62	Adaptive Immune System	91	0.00542966
REACT:R-HSA-1280218	PTPN22	62	Adaptive Immune System	92	0.00653154
REACT:R-HSA-1280218	PTPN22	62	Adaptive Immune System	93	0.00566919
REACT:R-HSA-1280218	PTPN22	62	Adaptive Immune System	94	0.00487681
REACT:R-HSA-1280218	PTPN22	9	Adaptive Immune System	92	0.00835099
REACT:R-HSA-1280218	PTPN22	9	Adaptive Immune System	93	0.00144456
REACT:R-HSA-1280218	PTPN22	79	Adaptive Immune System	87	0.0040591
REACT:R-HSA-1280218	PTPN22	79	Adaptive Immune System	88	0.00517574
REACT:R-HSA-1280218	PTPN22	9	Adaptive Immune System	96	0.00149975
REACT:R-HSA-1280218	PTPN22	79	Adaptive Immune System	90	0.00112067
REACT:R-HSA-1280218	PTPN22	79	Adaptive Immune System	91	0.00428809
REACT:R-HSA-1280218	PTPN22	79	Adaptive Immune System	92	0.0097773
REACT:R-HSA-1280218	PTPN22	79	Adaptive Immune System	89	0.0104194
REACT:R-HSA-1280218	PTPN22	79	Adaptive Immune System	94	0.00289545
REACT:R-HSA-1280218	PTPN22	79	Adaptive Immune System	95	0.0119601
REACT:R-HSA-1280218	PTPN22	79	Adaptive Immune System	99	0.00484584
REACT:R-HSA-1280218	PTPN22	79	Adaptive Immune System	93	0.0025775
REACT:R-HSA-1280218	PTPN22	9	Adaptive Immune System	75	0.00131602
REACT:R-HSA-1280218	PTPN22	9	Adaptive Immune System	76	0.00108586
REACT:R-HSA-1280218	PTPN22	9	Adaptive Immune System	77	0.00708812
REACT:R-HSA-1280218	PTPN22	91	Adaptive Immune System	99	0.0071881
REACT:R-HSA-1280218	PTPN22	9	Adaptive Immune System	90	0.000516349
REACT:R-HSA-1280218	PTPN22	9	Adaptive Immune System	91	0.00501653
REACT:R-HSA-1280218	PTPN22	9	Adaptive Immune System	87	0.00193557
REACT:R-HSA-1280218	PTPN22	9	Adaptive Immune System	78	0.00204801
REACT:R-HSA-1280218	PTPN22	9	Adaptive Immune System	98	0.00338694
REACT:R-HSA-1280218	PTPN22	9	Adaptive Immune System	86	0.00136636
REACT:R-HSA-1280218	PTPN22	91	Adaptive Immune System	91	0.00185724
REACT:R-HSA-1280218	PTPN22	9	Adaptive Immune System	88	0.000738268
REACT:R-HSA-1280218	PTPN22	9	Adaptive Immune System	89	0.0043456
REACT:R-HSA-1280218	PTPN22	91	Adaptive Immune System	90	0.00197388
REACT:R-HSA-1280218	PTPN22	91	Adaptive Immune System	86	0.0057759
REACT:R-HSA-1280218	PTPN22	91	Adaptive Immune System	87	0.00211746
REACT:R-HSA-1280218	PTPN22	91	Adaptive Immune System	88	-5.50856e-05
REACT:R-HSA-1280218	PTPN22	91	Adaptive Immune System	89	0.00485735
REACT:R-HSA-1280218	PTPN22	9	Adaptive Immune System	99	0.00385552
REACT:R-HSA-168256	PTPN22	13	Immune System	0	0.00169306
REACT:R-HSA-168256	PTPN22	13	Immune System	1	0.001792
REACT:R-HSA-168256	PTPN22	13	Immune System	2	-0.00041434
REACT:R-HSA-168256	PTPN22	13	Immune System	3	0.000891862
REACT:R-HSA-168256	PTPN22	13	Immune System	4	0.00330846
REACT:R-HSA-168256	PTPN22	13	Immune System	5	0.00187603
REACT:R-HSA-168256	PTPN22	13	Immune System	6	0.00368471
REACT:R-HSA-168256	PTPN22	13	Immune System	7	-0.000837494
REACT:R-HSA-168256	PTPN22	13	Immune System	8	0.00164388
REACT:R-HSA-168256	PTPN22	13	Immune System	9	0.00146578
REACT:R-HSA-168256	PTPN22	13	Immune System	10	0.000802967
REACT:R-HSA-168256	PTPN22	13	Immune System	11	0.000141905
REACT:R-HSA-168256	PTPN22	13	Immune System	12	-0.000523577
REACT:R-HSA-168256	PTPN22	13	Immune System	13	0.00550218
REACT:R-HSA-168256	PTPN22	13	Immune System	14	-0.00062421
REACT:R-HSA-168256	PTPN22	13	Immune System	15	0.00200099
REACT:R-HSA-168256	PTPN22	13	Immune System	16	0.00174638
REACT:R-HSA-168256	PTPN22	13	Immune System	17	0.00136121
REACT:R-HSA-168256	PTPN22	13	Immune System	18	5.16804e-05
REACT:R-HSA-168256	PTPN22	13	Immune System	19	-0.000299165
REACT:R-HSA-168256	PTPN22	13	Immune System	20	-0.000871046
REACT:R-HSA-168256	PTPN22	13	Immune System	21	-0.000165919
REACT:R-HSA-168256	PTPN22	13	Immune System	22	0.000878969
REACT:R-HSA-168256	PTPN22	13	Immune System	23	0.00172559
REACT:R-HSA-168256	PTPN22	13	Immune System	24	-0.000140909
REACT:R-HSA-168256	PTPN22	13	Immune System	25	0.000437873
REACT:R-HSA-168256	PTPN22	13	Immune System	26	-0.000334412
REACT:R-HSA-168256	PTPN22	13	Immune System	27	-0.000684448
REACT:R-HSA-168256	PTPN22	13	Immune System	28	0.000659915
REACT:R-HSA-168256	PTPN22	13	Immune System	29	0.00282655
REACT:R-HSA-168256	PTPN22	13	Immune System	30	0.00342959
REACT:R-HSA-168256	PTPN22	13	Immune System	31	0.00157361
REACT:R-HSA-168256	PTPN22	13	Immune System	32	0.00164321
REACT:R-HSA-168256	PTPN22	13	Immune System	33	0.00221677
REACT:R-HSA-168256	PTPN22	13	Immune System	34	-0.000557441
REACT:R-HSA-168256	PTPN22	13	Immune System	35	-0.000614956
REACT:R-HSA-168256	PTPN22	13	Immune System	36	-0.000662791
REACT:R-HSA-168256	PTPN22	13	Immune System	37	0.000263856
REACT:R-HSA-168256	PTPN22	13	Immune System	38	0.000777319
REACT:R-HSA-168256	PTPN22	13	Immune System	39	0.000369159
REACT:R-HSA-168256	PTPN22	13	Immune System	40	0.00183339
REACT:R-HSA-168256	PTPN22	13	Immune System	41	-0.000765726
REACT:R-HSA-168256	PTPN22	13	Immune System	42	0.000774918
REACT:R-HSA-168256	PTPN22	13	Immune System	43	0.00196986
REACT:R-HSA-168256	PTPN22	13	Immune System	44	0.00561156
REACT:R-HSA-168256	PTPN22	13	Immune System	45	-0.000984069
REACT:R-HSA-168256	PTPN22	13	Immune System	46	0.00150496
REACT:R-HSA-168256	PTPN22	13	Immune System	47	0.00144752
REACT:R-HSA-168256	PTPN22	13	Immune System	48	0.00163966
REACT:R-HSA-168256	PTPN22	13	Immune System	49	-0.000288737
REACT:R-HSA-168256	PTPN22	13	Immune System	50	0.00131042
REACT:R-HSA-168256	PTPN22	13	Immune System	51	0.00127995
REACT:R-HSA-168256	PTPN22	13	Immune System	52	-0.000562516
REACT:R-HSA-168256	PTPN22	13	Immune System	53	0.00502003
REACT:R-HSA-168256	PTPN22	13	Immune System	54	-0.000752746
REACT:R-HSA-168256	PTPN22	13	Immune System	55	0.000357357
REACT:R-HSA-168256	PTPN22	13	Immune System	56	-0.00101458
REACT:R-HSA-168256	PTPN22	13	Immune System	57	-0.000603763
REACT:R-HSA-168256	PTPN22	13	Immune System	58	0.00169447
REACT:R-HSA-168256	PTPN22	13	Immune System	59	0.0015773
REACT:R-HSA-168256	PTPN22	13	Immune System	60	0.000540172
REACT:R-HSA-168256	PTPN22	13	Immune System	61	-0.00100546
REACT:R-HSA-168256	PTPN22	13	Immune System	62	0.00212188
REACT:R-HSA-168256	PTPN22	13	Immune System	63	-0.000626395
REACT:R-HSA-168256	PTPN22	13	Immune System	64	-0.000945716
REACT:R-HSA-168256	PTPN22	13	Immune System	65	-0.000822882
REACT:R-HSA-168256	PTPN22	13	Immune System	66	0.000254634
REACT:R-HSA-168256	PTPN22	13	Immune System	67	0.00104376
REACT:R-HSA-168256	PTPN22	13	Immune System	68	0.0020942
REACT:R-HSA-168256	PTPN22	13	Immune System	69	-0.000813014
REACT:R-HSA-168256	PTPN22	13	Immune System	70	0.00089146
REACT:R-HSA-168256	PTPN22	13	Immune System	71	0.00052464
REACT:R-HSA-168256	PTPN22	13	Immune System	72	0.00131699
REACT:R-HSA-168256	PTPN22	13	Immune System	73	5.0374e-05
REACT:R-HSA-168256	PTPN22	13	Immune System	74	-0.00102883
REACT:R-HSA-168256	PTPN22	13	Immune System	75	0.00328597
REACT:R-HSA-168256	PTPN22	13	Immune System	76	0.000405272
REACT:R-HSA-168256	PTPN22	13	Immune System	77	0.0016833
REACT:R-HSA-168256	PTPN22	13	Immune System	78	0.00517253
REACT:R-HSA-168256	PTPN22	13	Immune System	79	-0.000182147
REACT:R-HSA-168256	PTPN22	13	Immune System	80	0.00163274
REACT:R-HSA-168256	PTPN22	13	Immune System	81	0.00142404
REACT:R-HSA-168256	PTPN22	13	Immune System	82	-0.000583424
REACT:R-HSA-168256	PTPN22	13	Immune System	83	0.000697201
REACT:R-HSA-168256	PTPN22	13	Immune System	84	0.00187417
REACT:R-HSA-168256	PTPN22	13	Immune System	85	0.00143057
REACT:R-HSA-168256	PTPN22	13	Immune System	86	0.000312454
REACT:R-HSA-168256	PTPN22	13	Immune System	87	-0.000301693
REACT:R-HSA-168256	PTPN22	13	Immune System	88	0.00132127
REACT:R-HSA-168256	PTPN22	13	Immune System	89	-0.000208982
REACT:R-HSA-168256	PTPN22	13	Immune System	90	0.00144745
REACT:R-HSA-168256	PTPN22	13	Immune System	91	0.00106476
REACT:R-HSA-168256	PTPN22	13	Immune System	92	0.00537784
REACT:R-HSA-168256	PTPN22	13	Immune System	93	0.00170967
REACT:R-HSA-168256	PTPN22	13	Immune System	94	0.00169445
REACT:R-HSA-168256	PTPN22	13	Immune System	95	-0.000768773
REACT:R-HSA-168256	PTPN22	13	Immune System	96	0.00221659
REACT:R-HSA-168256	PTPN22	13	Immune System	97	0.00210756
REACT:R-HSA-168256	PTPN22	13	Immune System	98	0.000770457
REACT:R-HSA-168256	PTPN22	13	Immune System	99	-0.000412487
REACT:R-HSA-168256	PTPN22	48	Immune System	57	-0.00110047
REACT:R-HSA-168256	PTPN22	48	Immune System	58	-0.00134755
REACT:R-HSA-168256	PTPN22	48	Immune System	59	-0.000659159
REACT:R-HSA-168256	PTPN22	48	Immune System	60	0.000158231
REACT:R-HSA-168256	PTPN22	48	Immune System	61	-0.00242226
REACT:R-HSA-168256	PTPN22	48	Immune System	62	0.000752636
REACT:R-HSA-168256	PTPN22	48	Immune System	63	-0.000490339
REACT:R-HSA-168256	PTPN22	48	Immune System	64	-0.00273265
REACT:R-HSA-168256	PTPN22	48	Immune System	65	-0.0032587
REACT:R-HSA-168256	PTPN22	48	Immune System	66	-0.0010362
REACT:R-HSA-168256	PTPN22	48	Immune System	67	-0.000490058
REACT:R-HSA-168256	PTPN22	48	Immune System	68	-0.000516287
REACT:R-HSA-168256	PTPN22	48	Immune System	69	-0.002943
REACT:R-HSA-168256	PTPN22	48	Immune System	70	-0.00194133
REACT:R-HSA-168256	PTPN22	48	Immune System	71	-0.0029591
REACT:R-HSA-168256	PTPN22	48	Immune System	72	-0.00185081
REACT:R-HSA-168256	PTPN22	48	Immune System	73	7.31198e-05
REACT:R-HSA-168256	PTPN22	48	Immune System	74	-0.00407795
REACT:R-HSA-168256	PTPN22	48	Immune System	75	0.000708618
REACT:R-HSA-168256	PTPN22	48	Immune System	76	-0.00297689
REACT:R-HSA-168256	PTPN22	48	Immune System	77	6.87629e-05
REACT:R-HSA-168256	PTPN22	48	Immune System	78	0.000304398
REACT:R-HSA-168256	PTPN22	48	Immune System	79	-0.00124612
REACT:R-HSA-168256	PTPN22	48	Immune System	80	-0.00137495
REACT:R-HSA-168256	PTPN22	48	Immune System	81	3.5564e-06
REACT:R-HSA-168256	PTPN22	48	Immune System	82	-0.00235979
REACT:R-HSA-168256	PTPN22	48	Immune System	83	-0.00154334
REACT:R-HSA-168256	PTPN22	48	Immune System	84	0.000923251
REACT:R-HSA-168256	PTPN22	91	Immune System	0	-0.000563179
REACT:R-HSA-168256	PTPN22	91	Immune System	1	0.001268
REACT:R-HSA-168256	PTPN22	91	Immune System	2	0.000856624
REACT:R-HSA-168256	PTPN22	91	Immune System	3	0.00102972
REACT:R-HSA-168256	PTPN22	91	Immune System	4	0.0014475
REACT:R-HSA-168256	PTPN22	91	Immune System	5	1.05819e-05
REACT:R-HSA-168256	PTPN22	91	Immune System	6	0.00149377
REACT:R-HSA-168256	PTPN22	91	Immune System	7	-0.00033251
REACT:R-HSA-168256	PTPN22	91	Immune System	8	0.00186752
REACT:R-HSA-168256	PTPN22	91	Immune System	9	0.000647885
REACT:R-HSA-168256	PTPN22	91	Immune System	10	0.00184144
REACT:R-HSA-168256	PTPN22	91	Immune System	11	0.002769
REACT:R-HSA-168256	PTPN22	91	Immune System	12	-4.19131e-06
REACT:R-HSA-168256	PTPN22	91	Immune System	13	0.0012637
REACT:R-HSA-168256	PTPN22	91	Immune System	14	0.000485651
REACT:R-HSA-168256	PTPN22	91	Immune System	15	0.00352896
REACT:R-HSA-168256	PTPN22	91	Immune System	16	0.00250566
REACT:R-HSA-168256	PTPN22	91	Immune System	17	0.00354484
REACT:R-HSA-168256	PTPN22	91	Immune System	18	0.00056207
REACT:R-HSA-168256	PTPN22	91	Immune System	19	0.000735096
REACT:R-HSA-168256	PTPN22	91	Immune System	20	-0.000102937
REACT:R-HSA-168256	PTPN22	91	Immune System	21	0.000247289
REACT:R-HSA-168256	PTPN22	91	Immune System	22	0.000992317
REACT:R-HSA-168256	PTPN22	91	Immune System	23	0.00114162
REACT:R-HSA-168256	PTPN22	91	Immune System	24	0.000936334
REACT:R-HSA-168256	PTPN22	91	Immune System	25	0.00019689
REACT:R-HSA-168256	PTPN22	91	Immune System	26	0.00155319
REACT:R-HSA-168256	PTPN22	91	Immune System	27	-0.000439684
REACT:R-HSA-168256	PTPN22	91	Immune System	28	0.00482287
REACT:R-HSA-168256	PTPN22	91	Immune System	29	0.00129811
REACT:R-HSA-168256	PTPN22	91	Immune System	30	0.00111702
REACT:R-HSA-168256	PTPN22	91	Immune System	31	0.00150631
REACT:R-HSA-168256	PTPN22	91	Immune System	32	0.000828318
REACT:R-HSA-168256	PTPN22	91	Immune System	33	0.00389573
REACT:R-HSA-168256	PTPN22	91	Immune System	34	0.00084421
REACT:R-HSA-168256	PTPN22	91	Immune System	35	0.00096467
REACT:R-HSA-168256	PTPN22	91	Immune System	36	5.97489e-05
REACT:R-HSA-168256	PTPN22	91	Immune System	37	-0.000315285
REACT:R-HSA-168256	PTPN22	91	Immune System	38	-0.000432772
REACT:R-HSA-168256	PTPN22	91	Immune System	39	0.000386795
REACT:R-HSA-168256	PTPN22	91	Immune System	40	0.00184346
REACT:R-HSA-168256	PTPN22	91	Immune System	41	0.000427163
REACT:R-HSA-168256	PTPN22	91	Immune System	42	0.00142613
REACT:R-HSA-168256	PTPN22	91	Immune System	43	0.00170043
REACT:R-HSA-168256	PTPN22	91	Immune System	44	0.00293529
REACT:R-HSA-168256	PTPN22	91	Immune System	45	0.000944965
REACT:R-HSA-168256	PTPN22	91	Immune System	46	0.00278038
REACT:R-HSA-168256	PTPN22	91	Immune System	47	0.00467092
REACT:R-HSA-168256	PTPN22	91	Immune System	48	0.00125525
REACT:R-HSA-168256	PTPN22	91	Immune System	49	0.00305653
REACT:R-HSA-168256	PTPN22	91	Immune System	50	0.000504596
REACT:R-HSA-168256	PTPN22	91	Immune System	51	0.00159218
REACT:R-HSA-168256	PTPN22	91	Immune System	52	0.000435999
REACT:R-HSA-168256	PTPN22	91	Immune System	53	0.00474892
REACT:R-HSA-168256	PTPN22	91	Immune System	54	0.00108209
REACT:R-HSA-168256	PTPN22	91	Immune System	55	-0.000159414
REACT:R-HSA-168256	PTPN22	91	Immune System	56	-0.000207729
REACT:R-HSA-168256	PTPN22	91	Immune System	57	0.000163881
REACT:R-HSA-168256	PTPN22	91	Immune System	58	0.000356885
REACT:R-HSA-168256	PTPN22	91	Immune System	59	0.000665252
REACT:R-HSA-168256	PTPN22	91	Immune System	60	0.000574961
REACT:R-HSA-168256	PTPN22	91	Immune System	61	0.000189633
REACT:R-HSA-168256	PTPN22	91	Immune System	62	0.0010551
REACT:R-HSA-168256	PTPN22	91	Immune System	63	-0.000137897
REACT:R-HSA-168256	PTPN22	91	Immune System	64	-1.93757e-05
REACT:R-HSA-168256	PTPN22	91	Immune System	65	0.00085973
REACT:R-HSA-168256	PTPN22	91	Immune System	66	0.00192001
REACT:R-HSA-168256	PTPN22	91	Immune System	67	-0.00021178
REACT:R-HSA-168256	PTPN22	91	Immune System	68	0.000477429
REACT:R-HSA-168256	PTPN22	91	Immune System	69	-0.000348654
REACT:R-HSA-168256	PTPN22	91	Immune System	70	0.00090202
REACT:R-HSA-168256	PTPN22	91	Immune System	71	9.24985e-05
REACT:R-HSA-168256	PTPN22	91	Immune System	72	0.00372448
REACT:R-HSA-168256	PTPN22	91	Immune System	73	0.00518068
REACT:R-HSA-168256	PTPN22	91	Immune System	74	-5.89717e-05
REACT:R-HSA-168256	PTPN22	91	Immune System	75	0.00566865
REACT:R-HSA-168256	PTPN22	91	Immune System	76	1.51226e-05
REACT:R-HSA-168256	PTPN22	91	Immune System	77	0.00331633
REACT:R-HSA-168256	PTPN22	91	Immune System	78	0.000861086
REACT:R-HSA-168256	PTPN22	91	Immune System	79	0.000274379
REACT:R-HSA-168256	PTPN22	91	Immune System	80	0.00137623
REACT:R-HSA-168256	PTPN22	91	Immune System	81	0.00385249
REACT:R-HSA-168256	PTPN22	91	Immune System	82	-0.00121608
REACT:R-HSA-168256	PTPN22	91	Immune System	83	0.00232114
REACT:R-HSA-168256	PTPN22	91	Immune System	84	0.00169423
REACT:R-HSA-168256	PTPN22	91	Immune System	85	0.00385352
REACT:R-HSA-168256	PTPN22	91	Immune System	86	0.00092818
REACT:R-HSA-168256	PTPN22	91	Immune System	87	0.000807682
REACT:R-HSA-168256	PTPN22	91	Immune System	88	0.000621796
REACT:R-HSA-168256	PTPN22	91	Immune System	89	0.00033781
REACT:R-HSA-168256	PTPN22	91	Immune System	90	0.000421139
REACT:R-HSA-168256	PTPN22	91	Immune System	91	0.00512968
REACT:R-HSA-168256	PTPN22	91	Immune System	92	0.0037502
REACT:R-HSA-168256	PTPN22	87	Immune System	0	0.0026109
REACT:R-HSA-168256	PTPN22	87	Immune System	1	0.00146627
REACT:R-HSA-168256	PTPN22	87	Immune System	2	0.000464502
REACT:R-HSA-168256	PTPN22	87	Immune System	3	-0.00225402
REACT:R-HSA-168256	PTPN22	87	Immune System	4	0.00312715
REACT:R-HSA-168256	PTPN22	87	Immune System	5	0.00305194
REACT:R-HSA-168256	PTPN22	87	Immune System	6	0.00298738
REACT:R-HSA-168256	PTPN22	87	Immune System	7	0.000722689
REACT:R-HSA-168256	PTPN22	87	Immune System	8	0.00115772
REACT:R-HSA-168256	PTPN22	87	Immune System	9	-0.00151736
REACT:R-HSA-168256	PTPN22	87	Immune System	10	0.00320349
REACT:R-HSA-168256	PTPN22	87	Immune System	11	-0.000140348
REACT:R-HSA-168256	PTPN22	87	Immune System	12	-0.00189335
REACT:R-HSA-168256	PTPN22	87	Immune System	13	0.00299864
REACT:R-HSA-168256	PTPN22	87	Immune System	14	0.00147488
REACT:R-HSA-168256	PTPN22	87	Immune System	15	0.00304681
REACT:R-HSA-168256	PTPN22	87	Immune System	16	0.001975
REACT:R-HSA-168256	PTPN22	87	Immune System	17	0.00237365
REACT:R-HSA-168256	PTPN22	87	Immune System	18	0.00314136
REACT:R-HSA-168256	PTPN22	87	Immune System	19	-0.00062954
REACT:R-HSA-168256	PTPN22	87	Immune System	20	-0.000817115
REACT:R-HSA-168256	PTPN22	87	Immune System	21	0.00262958
REACT:R-HSA-168256	PTPN22	87	Immune System	22	3.26823e-05
REACT:R-HSA-168256	PTPN22	87	Immune System	23	0.0035051
REACT:R-HSA-168256	PTPN22	87	Immune System	24	0.000240099
REACT:R-HSA-168256	PTPN22	87	Immune System	25	0.00316263
REACT:R-HSA-168256	PTPN22	87	Immune System	26	-0.00157971
REACT:R-HSA-168256	PTPN22	87	Immune System	27	0.00209552
REACT:R-HSA-168256	PTPN22	87	Immune System	28	0.000570142
REACT:R-HSA-168256	PTPN22	87	Immune System	29	0.0034458
REACT:R-HSA-168256	PTPN22	87	Immune System	30	0.00121278
REACT:R-HSA-168256	PTPN22	87	Immune System	31	0.00265454
REACT:R-HSA-168256	PTPN22	87	Immune System	32	0.00317381
REACT:R-HSA-168256	PTPN22	87	Immune System	33	0.00186377
REACT:R-HSA-168256	PTPN22	87	Immune System	34	0.00035423
REACT:R-HSA-168256	PTPN22	87	Immune System	35	-0.000484117
REACT:R-HSA-168256	PTPN22	87	Immune System	36	-0.00195467
REACT:R-HSA-168256	PTPN22	87	Immune System	37	-0.00228875
REACT:R-HSA-168256	PTPN22	87	Immune System	38	-0.003862
REACT:R-HSA-168256	PTPN22	87	Immune System	39	-0.00419898
REACT:R-HSA-168256	PTPN22	87	Immune System	40	0.00161845
REACT:R-HSA-168256	PTPN22	87	Immune System	41	-0.00165325
REACT:R-HSA-168256	PTPN22	87	Immune System	42	-0.000686177
REACT:R-HSA-168256	PTPN22	87	Immune System	43	0.00115055
REACT:R-HSA-168256	PTPN22	87	Immune System	44	0.00190594
REACT:R-HSA-168256	PTPN22	87	Immune System	45	-2.48e-06
REACT:R-HSA-168256	PTPN22	87	Immune System	46	-0.00101585
REACT:R-HSA-168256	PTPN22	87	Immune System	47	0.00187817
REACT:R-HSA-168256	PTPN22	87	Immune System	48	0.00387893
REACT:R-HSA-168256	PTPN22	87	Immune System	49	-0.00295409
REACT:R-HSA-168256	PTPN22	87	Immune System	50	0.00175785
REACT:R-HSA-168256	PTPN22	87	Immune System	51	-0.000192838
REACT:R-HSA-168256	PTPN22	87	Immune System	52	-0.00313037
REACT:R-HSA-168256	PTPN22	87	Immune System	53	0.00121002
REACT:R-HSA-168256	PTPN22	87	Immune System	54	0.00165881
REACT:R-HSA-168256	PTPN22	87	Immune System	55	0.00206504
REACT:R-HSA-168256	PTPN22	87	Immune System	56	-0.00163199
REACT:R-HSA-168256	PTPN22	87	Immune System	57	0.00230127
REACT:R-HSA-168256	PTPN22	87	Immune System	58	0.00143691
REACT:R-HSA-168256	PTPN22	87	Immune System	59	0.00319832
REACT:R-HSA-168256	PTPN22	87	Immune System	60	0.00124195
REACT:R-HSA-168256	PTPN22	87	Immune System	61	-0.00236539
REACT:R-HSA-168256	PTPN22	87	Immune System	62	0.0033759
REACT:R-HSA-168256	PTPN22	87	Immune System	63	0.00213629
REACT:R-HSA-168256	PTPN22	87	Immune System	64	-0.00198073
REACT:R-HSA-168256	PTPN22	87	Immune System	65	-0.00302131
REACT:R-HSA-168256	PTPN22	87	Immune System	66	-0.00181612
REACT:R-HSA-168256	PTPN22	87	Immune System	67	-7.20265e-05
REACT:R-HSA-168256	PTPN22	87	Immune System	68	0.00066754
REACT:R-HSA-168256	PTPN22	87	Immune System	69	-0.00384517
REACT:R-HSA-168256	PTPN22	87	Immune System	70	-0.00224913
REACT:R-HSA-168256	PTPN22	87	Immune System	71	0.00126824
REACT:R-HSA-168256	PTPN22	87	Immune System	72	-0.000625081
REACT:R-HSA-168256	PTPN22	87	Immune System	73	0.00205322
REACT:R-HSA-168256	PTPN22	87	Immune System	74	-0.00389928
REACT:R-HSA-168256	PTPN22	87	Immune System	75	0.00110882
REACT:R-HSA-168256	PTPN22	87	Immune System	76	-0.00199257
REACT:R-HSA-168256	PTPN22	87	Immune System	77	0.000669054
REACT:R-HSA-168256	PTPN22	87	Immune System	78	0.0028271
REACT:R-HSA-168256	PTPN22	87	Immune System	79	-0.0004919
REACT:R-HSA-168256	PTPN22	87	Immune System	80	-0.00267826
REACT:R-HSA-168256	PTPN22	87	Immune System	81	0.00247956
REACT:R-HSA-168256	PTPN22	87	Immune System	82	-0.000734674
REACT:R-HSA-168256	PTPN22	87	Immune System	83	0.00245141
REACT:R-HSA-168256	PTPN22	87	Immune System	84	0.00381606
REACT:R-HSA-168256	PTPN22	87	Immune System	85	0.00390477
REACT:R-HSA-168256	PTPN22	87	Immune System	86	0.00119147
REACT:R-HSA-168256	PTPN22	87	Immune System	87	-0.00106303
REACT:R-HSA-168256	PTPN22	87	Immune System	88	0.00357016
REACT:R-HSA-168256	PTPN22	87	Immune System	89	-0.000728671
REACT:R-HSA-168256	PTPN22	87	Immune System	90	0.00328471
REACT:R-HSA-168256	PTPN22	87	Immune System	91	0.00252976
REACT:R-HSA-168256	PTPN22	87	Immune System	92	0.00199922
REACT:R-HSA-168256	PTPN22	62	Immune System	0	0.00331157
REACT:R-HSA-168256	PTPN22	62	Immune System	1	0.00561992
REACT:R-HSA-168256	PTPN22	62	Immune System	2	0.000380127
REACT:R-HSA-168256	PTPN22	62	Immune System	3	0.000395091
REACT:R-HSA-168256	PTPN22	62	Immune System	4	0.00812166
REACT:R-HSA-168256	PTPN22	62	Immune System	5	0.00116775
REACT:R-HSA-168256	PTPN22	62	Immune System	6	0.00696191
REACT:R-HSA-168256	PTPN22	62	Immune System	7	0.000245634
REACT:R-HSA-168256	PTPN22	62	Immune System	8	0.00478506
REACT:R-HSA-168256	PTPN22	62	Immune System	9	0.00199933
REACT:R-HSA-168256	PTPN22	62	Immune System	10	0.00136505
REACT:R-HSA-168256	PTPN22	62	Immune System	11	0.00283928
REACT:R-HSA-168256	PTPN22	62	Immune System	12	9.47802e-05
REACT:R-HSA-168256	PTPN22	62	Immune System	13	0.00632531
REACT:R-HSA-168256	PTPN22	62	Immune System	14	0.0036435
REACT:R-HSA-168256	PTPN22	62	Immune System	15	0.00325376
REACT:R-HSA-168256	PTPN22	62	Immune System	16	0.00254339
REACT:R-HSA-168256	PTPN22	62	Immune System	17	0.00361952
REACT:R-HSA-168256	PTPN22	62	Immune System	18	0.00528704
REACT:R-HSA-168256	PTPN22	62	Immune System	19	0.00177454
REACT:R-HSA-168256	PTPN22	62	Immune System	20	0.000122463
REACT:R-HSA-168256	PTPN22	62	Immune System	21	0.000184448
REACT:R-HSA-168256	PTPN22	62	Immune System	22	0.00473432
REACT:R-HSA-168256	PTPN22	62	Immune System	23	0.00384689
REACT:R-HSA-168256	PTPN22	62	Immune System	24	0.00596676
REACT:R-HSA-168256	PTPN22	62	Immune System	25	0.00461591
REACT:R-HSA-168256	PTPN22	62	Immune System	26	0.00261212
REACT:R-HSA-168256	PTPN22	62	Immune System	27	0.00136737
REACT:R-HSA-168256	PTPN22	62	Immune System	28	0.00579481
REACT:R-HSA-168256	PTPN22	62	Immune System	29	0.00398823
REACT:R-HSA-168256	PTPN22	62	Immune System	30	0.00216866
REACT:R-HSA-168256	PTPN22	62	Immune System	31	0.00866254
REACT:R-HSA-168256	PTPN22	62	Immune System	32	0.0021484
REACT:R-HSA-168256	PTPN22	62	Immune System	33	0.00516276
REACT:R-HSA-168256	PTPN22	62	Immune System	34	0.00591287
REACT:R-HSA-168256	PTPN22	62	Immune System	35	0.00443296
REACT:R-HSA-168256	PTPN22	62	Immune System	36	0.00220022
REACT:R-HSA-168256	PTPN22	62	Immune System	37	0.00287469
REACT:R-HSA-168256	PTPN22	62	Immune System	38	0.000275205
REACT:R-HSA-168256	PTPN22	62	Immune System	39	0.00015365
REACT:R-HSA-168256	PTPN22	62	Immune System	40	0.00749699
REACT:R-HSA-168256	PTPN22	62	Immune System	41	0.00200172
REACT:R-HSA-168256	PTPN22	62	Immune System	42	0.00296691
REACT:R-HSA-168256	PTPN22	62	Immune System	43	0.00708326
REACT:R-HSA-168256	PTPN22	62	Immune System	44	0.00614197
REACT:R-HSA-168256	PTPN22	62	Immune System	45	0.00205959
REACT:R-HSA-168256	PTPN22	62	Immune System	46	0.00187973
REACT:R-HSA-168256	PTPN22	62	Immune System	47	0.00182066
REACT:R-HSA-168256	PTPN22	62	Immune System	48	0.000677692
REACT:R-HSA-168256	PTPN22	62	Immune System	49	0.000894555
REACT:R-HSA-168256	PTPN22	62	Immune System	50	0.003095
REACT:R-HSA-168256	PTPN22	62	Immune System	51	0.00324444
REACT:R-HSA-168256	PTPN22	62	Immune System	52	0.00112342
REACT:R-HSA-168256	PTPN22	62	Immune System	53	0.00503462
REACT:R-HSA-168256	PTPN22	62	Immune System	54	0.0027103
REACT:R-HSA-168256	PTPN22	62	Immune System	55	0.00405158
REACT:R-HSA-168256	PTPN22	62	Immune System	56	0.000506056
REACT:R-HSA-168256	PTPN22	62	Immune System	57	0.00458393
REACT:R-HSA-168256	PTPN22	62	Immune System	58	0.00146053
REACT:R-HSA-168256	PTPN22	62	Immune System	59	0.00497782
REACT:R-HSA-168256	PTPN22	62	Immune System	60	0.0060531
REACT:R-HSA-168256	PTPN22	62	Immune System	61	0.00119422
REACT:R-HSA-168256	PTPN22	62	Immune System	62	0.00717669
REACT:R-HSA-168256	PTPN22	62	Immune System	63	0.00353477
REACT:R-HSA-168256	PTPN22	62	Immune System	64	3.928e-05
REACT:R-HSA-168256	PTPN22	62	Immune System	65	7.87472e-05
REACT:R-HSA-168256	PTPN22	62	Immune System	66	0.00322212
REACT:R-HSA-168256	PTPN22	62	Immune System	67	0.00254321
REACT:R-HSA-168256	PTPN22	62	Immune System	68	0.00268998
REACT:R-HSA-168256	PTPN22	62	Immune System	69	-4.47348e-05
REACT:R-HSA-168256	PTPN22	62	Immune System	70	0.00264097
REACT:R-HSA-168256	PTPN22	62	Immune System	71	0.00176703
REACT:R-HSA-168256	PTPN22	62	Immune System	72	0.00231271
REACT:R-HSA-168256	PTPN22	62	Immune System	73	0.00249856
REACT:R-HSA-168256	PTPN22	62	Immune System	74	-4.68568e-05
REACT:R-HSA-168256	PTPN22	62	Immune System	75	0.00784518
REACT:R-HSA-168256	PTPN22	62	Immune System	76	0.00222202
REACT:R-HSA-168256	PTPN22	62	Immune System	77	0.00337048
REACT:R-HSA-168256	PTPN22	62	Immune System	78	0.00620263
REACT:R-HSA-168256	PTPN22	62	Immune System	79	0.000438843
REACT:R-HSA-168256	PTPN22	62	Immune System	80	0.00100573
REACT:R-HSA-168256	PTPN22	62	Immune System	81	0.00424063
REACT:R-HSA-168256	PTPN22	62	Immune System	82	0.00169001
REACT:R-HSA-168256	PTPN22	62	Immune System	83	4.76279e-05
REACT:R-HSA-168256	PTPN22	62	Immune System	84	0.00851981
REACT:R-HSA-168256	PTPN22	62	Immune System	85	0.0023353
REACT:R-HSA-168256	PTPN22	62	Immune System	86	0.00250867
REACT:R-HSA-168256	PTPN22	62	Immune System	87	0.00323125
REACT:R-HSA-168256	PTPN22	62	Immune System	88	0.00377426
REACT:R-HSA-168256	PTPN22	62	Immune System	89	0.00171875
REACT:R-HSA-168256	PTPN22	62	Immune System	90	0.00733217
REACT:R-HSA-168256	PTPN22	62	Immune System	91	0.00215903
REACT:R-HSA-168256	PTPN22	62	Immune System	92	0.00217868
REACT:R-HSA-168256	PTPN22	48	Immune System	0	-0.000164458
REACT:R-HSA-168256	PTPN22	48	Immune System	1	-0.000234675
REACT:R-HSA-168256	PTPN22	48	Immune System	2	-0.00243278
REACT:R-HSA-168256	PTPN22	48	Immune System	3	0.00011854
REACT:R-HSA-168256	PTPN22	48	Immune System	4	-0.000771976
REACT:R-HSA-168256	PTPN22	48	Immune System	5	-0.00127217
REACT:R-HSA-168256	PTPN22	48	Immune System	6	0.000785132
REACT:R-HSA-168256	PTPN22	48	Immune System	7	-0.00281311
REACT:R-HSA-168256	PTPN22	48	Immune System	8	0.00175093
REACT:R-HSA-168256	PTPN22	48	Immune System	9	0.00146173
REACT:R-HSA-168256	PTPN22	48	Immune System	10	-0.000217222
REACT:R-HSA-168256	PTPN22	48	Immune System	11	0.000943334
REACT:R-HSA-168256	PTPN22	48	Immune System	12	-0.00187221
REACT:R-HSA-168256	PTPN22	48	Immune System	13	-0.00130781
REACT:R-HSA-168256	PTPN22	48	Immune System	14	0.000968417
REACT:R-HSA-168256	PTPN22	48	Immune System	15	0.001425
REACT:R-HSA-168256	PTPN22	48	Immune System	16	0.0008214
REACT:R-HSA-168256	PTPN22	48	Immune System	17	0.00137176
REACT:R-HSA-168256	PTPN22	48	Immune System	18	0.00162972
REACT:R-HSA-168256	PTPN22	48	Immune System	19	-0.00281678
REACT:R-HSA-168256	PTPN22	48	Immune System	20	-0.00162205
REACT:R-HSA-168256	PTPN22	48	Immune System	21	-0.00233422
REACT:R-HSA-168256	PTPN22	48	Immune System	22	-0.000981502
REACT:R-HSA-168256	PTPN22	48	Immune System	23	0.00228143
REACT:R-HSA-168256	PTPN22	48	Immune System	24	-0.000487778
REACT:R-HSA-168256	PTPN22	48	Immune System	25	0.000620305
REACT:R-HSA-168256	PTPN22	48	Immune System	26	-0.00255873
REACT:R-HSA-168256	PTPN22	48	Immune System	27	-0.0029497
REACT:R-HSA-168256	PTPN22	48	Immune System	28	0.000274118
REACT:R-HSA-168256	PTPN22	48	Immune System	29	0.0012552
REACT:R-HSA-168256	PTPN22	48	Immune System	30	-0.00201802
REACT:R-HSA-168256	PTPN22	48	Immune System	31	0.00186325
REACT:R-HSA-168256	PTPN22	48	Immune System	32	-0.00104533
REACT:R-HSA-168256	PTPN22	48	Immune System	33	0.0006591
REACT:R-HSA-168256	PTPN22	48	Immune System	34	-0.000584611
REACT:R-HSA-168256	PTPN22	48	Immune System	35	-0.00126074
REACT:R-HSA-168256	PTPN22	48	Immune System	36	-0.00104521
REACT:R-HSA-168256	PTPN22	48	Immune System	37	-0.00280669
REACT:R-HSA-168256	PTPN22	48	Immune System	38	-0.000984691
REACT:R-HSA-168256	PTPN22	48	Immune System	39	-0.0024001
REACT:R-HSA-168256	PTPN22	48	Immune System	40	-0.0026938
REACT:R-HSA-168256	PTPN22	48	Immune System	41	-0.00106406
REACT:R-HSA-168256	PTPN22	48	Immune System	42	0.000834328
REACT:R-HSA-168256	PTPN22	48	Immune System	43	0.000216337
REACT:R-HSA-168256	PTPN22	48	Immune System	44	0.00275025
REACT:R-HSA-168256	PTPN22	48	Immune System	45	-0.00281905
REACT:R-HSA-168256	PTPN22	48	Immune System	46	-7.13054e-05
REACT:R-HSA-168256	PTPN22	48	Immune System	47	-0.000250664
REACT:R-HSA-168256	PTPN22	48	Immune System	48	-0.0013065
REACT:R-HSA-168256	PTPN22	48	Immune System	49	-0.00298216
REACT:R-HSA-168256	PTPN22	48	Immune System	50	-0.00167623
REACT:R-HSA-168256	PTPN22	48	Immune System	51	-0.00336652
REACT:R-HSA-168256	PTPN22	48	Immune System	52	-0.00209632
REACT:R-HSA-168256	PTPN22	48	Immune System	53	0.00225201
REACT:R-HSA-168256	PTPN22	48	Immune System	54	-0.00201322
REACT:R-HSA-168256	PTPN22	48	Immune System	55	-0.00096414
REACT:R-HSA-168256	PTPN22	48	Immune System	56	-0.000552351
REACT:R-HSA-168256	PTPN22	79	Immune System	14	0.00343764
REACT:R-HSA-168256	PTPN22	79	Immune System	15	0.00559015
REACT:R-HSA-168256	PTPN22	79	Immune System	16	0.00232009
REACT:R-HSA-168256	PTPN22	79	Immune System	17	0.00506077
REACT:R-HSA-168256	PTPN22	79	Immune System	18	0.00436369
REACT:R-HSA-168256	PTPN22	79	Immune System	19	0.00133232
REACT:R-HSA-168256	PTPN22	79	Immune System	20	0.000814378
REACT:R-HSA-168256	PTPN22	79	Immune System	21	0.00591092
REACT:R-HSA-168256	PTPN22	79	Immune System	22	0.00384788
REACT:R-HSA-168256	PTPN22	79	Immune System	23	0.00445493
REACT:R-HSA-168256	PTPN22	79	Immune System	24	0.00425869
REACT:R-HSA-168256	PTPN22	79	Immune System	25	0.00605205
REACT:R-HSA-168256	PTPN22	79	Immune System	26	0.0066166
REACT:R-HSA-168256	PTPN22	79	Immune System	27	0.00270187
REACT:R-HSA-168256	PTPN22	79	Immune System	28	0.00559374
REACT:R-HSA-168256	PTPN22	79	Immune System	29	0.0071483
REACT:R-HSA-168256	PTPN22	79	Immune System	30	0.00252711
REACT:R-HSA-168256	PTPN22	79	Immune System	31	0.00453067
REACT:R-HSA-168256	PTPN22	79	Immune System	32	0.00699694
REACT:R-HSA-168256	PTPN22	79	Immune System	33	0.00652291
REACT:R-HSA-168256	PTPN22	79	Immune System	34	0.00455145
REACT:R-HSA-168256	PTPN22	79	Immune System	35	0.00388261
REACT:R-HSA-168256	PTPN22	79	Immune System	36	0.00091088
REACT:R-HSA-168256	PTPN22	79	Immune System	37	0.000920647
REACT:R-HSA-168256	PTPN22	79	Immune System	38	0.000204742
REACT:R-HSA-168256	PTPN22	79	Immune System	39	-9.98761e-05
REACT:R-HSA-168256	PTPN22	79	Immune System	40	0.00428725
REACT:R-HSA-168256	PTPN22	79	Immune System	41	0.00642677
REACT:R-HSA-168256	PTPN22	48	Immune System	85	0.00079771
REACT:R-HSA-168256	PTPN22	48	Immune System	86	0.00214646
REACT:R-HSA-168256	PTPN22	48	Immune System	87	-0.00116012
REACT:R-HSA-168256	PTPN22	48	Immune System	88	-0.000559009
REACT:R-HSA-168256	PTPN22	48	Immune System	89	0.000267843
REACT:R-HSA-168256	PTPN22	48	Immune System	90	-0.00193724
REACT:R-HSA-168256	PTPN22	48	Immune System	91	0.000256619
REACT:R-HSA-168256	PTPN22	48	Immune System	92	0.00175199
REACT:R-HSA-168256	PTPN22	24	Immune System	0	0.0049798
REACT:R-HSA-168256	PTPN22	24	Immune System	1	0.000664511
REACT:R-HSA-168256	PTPN22	24	Immune System	2	-0.00194093
REACT:R-HSA-168256	PTPN22	24	Immune System	3	-0.000663161
REACT:R-HSA-168256	PTPN22	24	Immune System	4	0.00149393
REACT:R-HSA-168256	PTPN22	24	Immune System	5	-0.0010046
REACT:R-HSA-168256	PTPN22	24	Immune System	6	0.000254914
REACT:R-HSA-168256	PTPN22	24	Immune System	7	-0.0028253
REACT:R-HSA-168256	PTPN22	24	Immune System	8	0.000580582
REACT:R-HSA-168256	PTPN22	24	Immune System	9	-0.00199163
REACT:R-HSA-168256	PTPN22	24	Immune System	10	0.000513833
REACT:R-HSA-168256	PTPN22	24	Immune System	11	6.23923e-05
REACT:R-HSA-168256	PTPN22	24	Immune System	12	-0.00234561
REACT:R-HSA-168256	PTPN22	24	Immune System	13	0.00129694
REACT:R-HSA-168256	PTPN22	24	Immune System	14	0.00101828
REACT:R-HSA-168256	PTPN22	24	Immune System	15	0.00321638
REACT:R-HSA-168256	PTPN22	24	Immune System	16	0.000272541
REACT:R-HSA-168256	PTPN22	24	Immune System	17	0.00117967
REACT:R-HSA-168256	PTPN22	24	Immune System	18	-0.00134187
REACT:R-HSA-168256	PTPN22	24	Immune System	19	-0.00192301
REACT:R-HSA-168256	PTPN22	24	Immune System	20	-0.00275466
REACT:R-HSA-168256	PTPN22	24	Immune System	21	-0.00101916
REACT:R-HSA-168256	PTPN22	24	Immune System	22	-0.00117666
REACT:R-HSA-168256	PTPN22	24	Immune System	23	0.00355798
REACT:R-HSA-168256	PTPN22	24	Immune System	24	-0.00230286
REACT:R-HSA-168256	PTPN22	24	Immune System	25	0.000954264
REACT:R-HSA-168256	PTPN22	24	Immune System	26	-0.000650155
REACT:R-HSA-168256	PTPN22	24	Immune System	27	-0.000227117
REACT:R-HSA-168256	PTPN22	24	Immune System	28	0.00308347
REACT:R-HSA-168256	PTPN22	24	Immune System	29	-0.000419147
REACT:R-HSA-168256	PTPN22	24	Immune System	30	0.00385791
REACT:R-HSA-168256	PTPN22	24	Immune System	31	0.00309387
REACT:R-HSA-168256	PTPN22	24	Immune System	32	0.00371816
REACT:R-HSA-168256	PTPN22	24	Immune System	33	0.000980833
REACT:R-HSA-168256	PTPN22	24	Immune System	34	9.52424e-05
REACT:R-HSA-168256	PTPN22	24	Immune System	35	-0.000121797
REACT:R-HSA-168256	PTPN22	24	Immune System	36	-0.000385122
REACT:R-HSA-168256	PTPN22	24	Immune System	37	0.000474449
REACT:R-HSA-168256	PTPN22	24	Immune System	38	-0.00242912
REACT:R-HSA-168256	PTPN22	24	Immune System	39	-0.00070182
REACT:R-HSA-168256	PTPN22	24	Immune System	40	-0.000379933
REACT:R-HSA-168256	PTPN22	24	Immune System	41	-0.00123018
REACT:R-HSA-168256	PTPN22	24	Immune System	42	-0.00112944
REACT:R-HSA-168256	PTPN22	24	Immune System	43	0.000600881
REACT:R-HSA-168256	PTPN22	24	Immune System	44	0.000757667
REACT:R-HSA-168256	PTPN22	24	Immune System	45	-0.00285863
REACT:R-HSA-168256	PTPN22	24	Immune System	46	-0.000337604
REACT:R-HSA-168256	PTPN22	24	Immune System	47	0.00247509
REACT:R-HSA-168256	PTPN22	24	Immune System	48	0.00132297
REACT:R-HSA-168256	PTPN22	24	Immune System	49	0.000662636
REACT:R-HSA-168256	PTPN22	24	Immune System	50	-0.000824342
REACT:R-HSA-168256	PTPN22	24	Immune System	51	0.00317764
REACT:R-HSA-168256	PTPN22	24	Immune System	52	-0.00277419
REACT:R-HSA-168256	PTPN22	24	Immune System	53	0.00357022
REACT:R-HSA-168256	PTPN22	24	Immune System	54	-0.00198799
REACT:R-HSA-168256	PTPN22	24	Immune System	55	0.00179192
REACT:R-HSA-168256	PTPN22	24	Immune System	56	-0.00166718
REACT:R-HSA-168256	PTPN22	24	Immune System	57	-0.000326688
REACT:R-HSA-168256	PTPN22	24	Immune System	58	0.00103833
REACT:R-HSA-168256	PTPN22	24	Immune System	59	-0.000232665
REACT:R-HSA-168256	PTPN22	24	Immune System	60	-0.000327717
REACT:R-HSA-168256	PTPN22	24	Immune System	61	0.00055154
REACT:R-HSA-168256	PTPN22	24	Immune System	62	3.83522e-05
REACT:R-HSA-168256	PTPN22	24	Immune System	63	-0.00226064
REACT:R-HSA-168256	PTPN22	24	Immune System	64	-0.00308033
REACT:R-HSA-168256	PTPN22	24	Immune System	65	-0.00286444
REACT:R-HSA-168256	PTPN22	24	Immune System	66	-0.000460562
REACT:R-HSA-168256	PTPN22	24	Immune System	67	0.00239288
REACT:R-HSA-168256	PTPN22	24	Immune System	68	-0.000205179
REACT:R-HSA-168256	PTPN22	24	Immune System	69	-0.00305943
REACT:R-HSA-168256	PTPN22	24	Immune System	70	-0.000984444
REACT:R-HSA-168256	PTPN22	24	Immune System	71	-0.00131606
REACT:R-HSA-168256	PTPN22	24	Immune System	72	0.000944638
REACT:R-HSA-168256	PTPN22	24	Immune System	73	-0.000999406
REACT:R-HSA-168256	PTPN22	24	Immune System	74	-0.00288811
REACT:R-HSA-168256	PTPN22	24	Immune System	75	0.00309548
REACT:R-HSA-168256	PTPN22	24	Immune System	76	-0.00140375
REACT:R-HSA-168256	PTPN22	24	Immune System	77	-0.000560174
REACT:R-HSA-168256	PTPN22	24	Immune System	78	0.000853428
REACT:R-HSA-168256	PTPN22	24	Immune System	79	-0.000545208
REACT:R-HSA-168256	PTPN22	24	Immune System	80	2.61707e-05
REACT:R-HSA-168256	PTPN22	24	Immune System	81	-0.000224149
REACT:R-HSA-168256	PTPN22	24	Immune System	82	-0.00248938
REACT:R-HSA-168256	PTPN22	24	Immune System	83	-0.00173193
REACT:R-HSA-168256	PTPN22	24	Immune System	84	0.00175212
REACT:R-HSA-168256	PTPN22	24	Immune System	85	-0.000874495
REACT:R-HSA-168256	PTPN22	24	Immune System	86	0.00256647
REACT:R-HSA-168256	PTPN22	24	Immune System	87	-0.00148005
REACT:R-HSA-168256	PTPN22	24	Immune System	88	0.000225049
REACT:R-HSA-168256	PTPN22	24	Immune System	89	0.000252396
REACT:R-HSA-168256	PTPN22	24	Immune System	90	0.00456355
REACT:R-HSA-168256	PTPN22	24	Immune System	91	-0.000278794
REACT:R-HSA-168256	PTPN22	24	Immune System	92	0.00182482
REACT:R-HSA-168256	PTPN22	24	Immune System	93	-0.000437006
REACT:R-HSA-168256	PTPN22	24	Immune System	94	0.00120905
REACT:R-HSA-168256	PTPN22	24	Immune System	95	-0.00279304
REACT:R-HSA-168256	PTPN22	24	Immune System	96	-0.000252234
REACT:R-HSA-168256	PTPN22	24	Immune System	97	0.000638466
REACT:R-HSA-168256	PTPN22	24	Immune System	98	0.0039263
REACT:R-HSA-168256	PTPN22	24	Immune System	99	-0.00203502
REACT:R-HSA-168256	PTPN22	58	Immune System	57	0.000403828
REACT:R-HSA-168256	PTPN22	58	Immune System	58	0.00466745
REACT:R-HSA-168256	PTPN22	58	Immune System	59	0.00450767
REACT:R-HSA-168256	PTPN22	58	Immune System	60	0.00581009
REACT:R-HSA-168256	PTPN22	58	Immune System	61	2.00398e-05
REACT:R-HSA-168256	PTPN22	58	Immune System	62	0.000156165
REACT:R-HSA-168256	PTPN22	58	Immune System	63	0.00030279
REACT:R-HSA-168256	PTPN22	58	Immune System	64	2.39038e-05
REACT:R-HSA-168256	PTPN22	58	Immune System	65	1.60881e-05
REACT:R-HSA-168256	PTPN22	58	Immune System	66	0.000148747
REACT:R-HSA-168256	PTPN22	58	Immune System	67	0.00345437
REACT:R-HSA-168256	PTPN22	58	Immune System	68	0.00429726
REACT:R-HSA-168256	PTPN22	58	Immune System	69	-1.02384e-05
REACT:R-HSA-168256	PTPN22	58	Immune System	70	0.0056128
REACT:R-HSA-168256	PTPN22	58	Immune System	71	0.000159062
REACT:R-HSA-168256	PTPN22	58	Immune System	72	0.000445621
REACT:R-HSA-168256	PTPN22	58	Immune System	73	0.000129919
REACT:R-HSA-168256	PTPN22	58	Immune System	74	4.92057e-05
REACT:R-HSA-168256	PTPN22	58	Immune System	75	0.00399571
REACT:R-HSA-168256	PTPN22	58	Immune System	76	0.000648258
REACT:R-HSA-168256	PTPN22	58	Immune System	77	0.00454741
REACT:R-HSA-168256	PTPN22	58	Immune System	78	0.00348746
REACT:R-HSA-168256	PTPN22	58	Immune System	79	2.19153e-05
REACT:R-HSA-168256	PTPN22	58	Immune System	80	0.00197038
REACT:R-HSA-168256	PTPN22	58	Immune System	81	0.00467591
REACT:R-HSA-168256	PTPN22	58	Immune System	82	2.3059e-05
REACT:R-HSA-168256	PTPN22	58	Immune System	83	0.000144147
REACT:R-HSA-168256	PTPN22	58	Immune System	84	0.00213597
REACT:R-HSA-168256	PTPN22	58	Immune System	85	0.000960888
REACT:R-HSA-168256	PTPN22	58	Immune System	86	0.00523955
REACT:R-HSA-168256	PTPN22	58	Immune System	87	0.00299959
REACT:R-HSA-168256	PTPN22	58	Immune System	88	0.00462248
REACT:R-HSA-168256	PTPN22	58	Immune System	89	3.68978e-05
REACT:R-HSA-168256	PTPN22	58	Immune System	90	0.00031206
REACT:R-HSA-168256	PTPN22	58	Immune System	91	0.00130043
REACT:R-HSA-168256	PTPN22	58	Immune System	92	0.00636892
REACT:R-HSA-168256	PTPN22	31	Immune System	0	-0.00192589
REACT:R-HSA-168256	PTPN22	31	Immune System	1	-0.00318185
REACT:R-HSA-168256	PTPN22	31	Immune System	2	-0.00295619
REACT:R-HSA-168256	PTPN22	31	Immune System	3	-0.00160704
REACT:R-HSA-168256	PTPN22	31	Immune System	4	-0.00137362
REACT:R-HSA-168256	PTPN22	31	Immune System	5	-0.0030799
REACT:R-HSA-168256	PTPN22	31	Immune System	6	-0.00164238
REACT:R-HSA-168256	PTPN22	31	Immune System	7	-0.00319088
REACT:R-HSA-168256	PTPN22	31	Immune System	8	-0.00154551
REACT:R-HSA-168256	PTPN22	31	Immune System	9	-0.00188288
REACT:R-HSA-168256	PTPN22	31	Immune System	10	0.000214196
REACT:R-HSA-168256	PTPN22	31	Immune System	11	-0.00199261
REACT:R-HSA-168256	PTPN22	31	Immune System	12	-0.00300478
REACT:R-HSA-168256	PTPN22	31	Immune System	13	-0.00127347
REACT:R-HSA-168256	PTPN22	31	Immune System	14	-0.0022903
REACT:R-HSA-168256	PTPN22	31	Immune System	15	-0.00230726
REACT:R-HSA-168256	PTPN22	31	Immune System	16	-0.00318786
REACT:R-HSA-168256	PTPN22	31	Immune System	17	0.000903454
REACT:R-HSA-168256	PTPN22	31	Immune System	18	-0.00202234
REACT:R-HSA-168256	PTPN22	31	Immune System	19	-0.00213616
REACT:R-HSA-168256	PTPN22	31	Immune System	20	-0.00107833
REACT:R-HSA-168256	PTPN22	31	Immune System	21	-0.00254335
REACT:R-HSA-168256	PTPN22	31	Immune System	22	-0.00264234
REACT:R-HSA-168256	PTPN22	31	Immune System	23	-0.00143361
REACT:R-HSA-168256	PTPN22	31	Immune System	24	-0.00220138
REACT:R-HSA-168256	PTPN22	31	Immune System	25	-0.00136568
REACT:R-HSA-168256	PTPN22	31	Immune System	26	-0.00323982
REACT:R-HSA-168256	PTPN22	31	Immune System	27	-0.00211222
REACT:R-HSA-168256	PTPN22	31	Immune System	28	-0.00183558
REACT:R-HSA-168256	PTPN22	31	Immune System	29	-0.00287996
REACT:R-HSA-168256	PTPN22	31	Immune System	30	-0.00208494
REACT:R-HSA-168256	PTPN22	31	Immune System	31	-0.00145677
REACT:R-HSA-168256	PTPN22	31	Immune System	32	-0.00325416
REACT:R-HSA-168256	PTPN22	31	Immune System	33	-0.000335901
REACT:R-HSA-168256	PTPN22	31	Immune System	34	-0.00320423
REACT:R-HSA-168256	PTPN22	31	Immune System	35	-0.00266539
REACT:R-HSA-168256	PTPN22	31	Immune System	36	-0.00270711
REACT:R-HSA-168256	PTPN22	31	Immune System	37	-0.00315488
REACT:R-HSA-168256	PTPN22	31	Immune System	38	-0.00318153
REACT:R-HSA-168256	PTPN22	31	Immune System	39	-0.00207734
REACT:R-HSA-168256	PTPN22	31	Immune System	40	-0.00243312
REACT:R-HSA-168256	PTPN22	31	Immune System	41	-0.00136078
REACT:R-HSA-168256	PTPN22	31	Immune System	42	-0.00255701
REACT:R-HSA-168256	PTPN22	31	Immune System	43	-0.00277516
REACT:R-HSA-168256	PTPN22	31	Immune System	44	-0.000872705
REACT:R-HSA-168256	PTPN22	31	Immune System	45	-0.00305001
REACT:R-HSA-168256	PTPN22	31	Immune System	46	-6.28917e-05
REACT:R-HSA-168256	PTPN22	31	Immune System	47	-0.00240192
REACT:R-HSA-168256	PTPN22	31	Immune System	48	-0.00226725
REACT:R-HSA-168256	PTPN22	31	Immune System	49	-0.00317533
REACT:R-HSA-168256	PTPN22	31	Immune System	50	-0.00280766
REACT:R-HSA-168256	PTPN22	31	Immune System	51	-0.00018859
REACT:R-HSA-168256	PTPN22	31	Immune System	52	-0.00240696
REACT:R-HSA-168256	PTPN22	31	Immune System	53	-0.00170471
REACT:R-HSA-168256	PTPN22	31	Immune System	54	-0.00251486
REACT:R-HSA-168256	PTPN22	31	Immune System	55	-0.00252711
REACT:R-HSA-168256	PTPN22	31	Immune System	56	-0.00280339
REACT:R-HSA-168256	PTPN22	31	Immune System	57	-0.00234065
REACT:R-HSA-168256	PTPN22	31	Immune System	58	-0.0028382
REACT:R-HSA-168256	PTPN22	31	Immune System	59	-0.00297101
REACT:R-HSA-168256	PTPN22	31	Immune System	60	-0.00241925
REACT:R-HSA-168256	PTPN22	31	Immune System	61	-0.00241942
REACT:R-HSA-168256	PTPN22	31	Immune System	62	-0.00251302
REACT:R-HSA-168256	PTPN22	31	Immune System	63	-0.00194348
REACT:R-HSA-168256	PTPN22	31	Immune System	64	-0.00330155
REACT:R-HSA-168256	PTPN22	31	Immune System	65	-0.00325874
REACT:R-HSA-168256	PTPN22	31	Immune System	66	-0.00286918
REACT:R-HSA-168256	PTPN22	31	Immune System	67	-0.0028569
REACT:R-HSA-168256	PTPN22	31	Immune System	68	-0.00291646
REACT:R-HSA-168256	PTPN22	31	Immune System	69	-0.00329544
REACT:R-HSA-168256	PTPN22	31	Immune System	70	-0.000993105
REACT:R-HSA-168256	PTPN22	31	Immune System	71	-0.00263105
REACT:R-HSA-168256	PTPN22	31	Immune System	72	-0.00230739
REACT:R-HSA-168256	PTPN22	31	Immune System	73	-0.000325517
REACT:R-HSA-168256	PTPN22	31	Immune System	74	-0.00308753
REACT:R-HSA-168256	PTPN22	31	Immune System	75	0.00130885
REACT:R-HSA-168256	PTPN22	31	Immune System	76	-0.00318611
REACT:R-HSA-168256	PTPN22	31	Immune System	77	-0.00125974
REACT:R-HSA-168256	PTPN22	31	Immune System	78	-0.00172071
REACT:R-HSA-168256	PTPN22	31	Immune System	79	-0.00273758
REACT:R-HSA-168256	PTPN22	31	Immune System	80	-0.00324215
REACT:R-HSA-168256	PTPN22	31	Immune System	81	-0.000832711
REACT:R-HSA-168256	PTPN22	31	Immune System	82	-0.00318904
REACT:R-HSA-168256	PTPN22	31	Immune System	83	-0.00324151
REACT:R-HSA-168256	PTPN22	31	Immune System	84	-9.73097e-05
REACT:R-HSA-168256	PTPN22	9	Immune System	0	0.00492745
REACT:R-HSA-168256	PTPN22	9	Immune System	1	0.00102401
REACT:R-HSA-168256	PTPN22	9	Immune System	2	0.000427329
REACT:R-HSA-168256	PTPN22	9	Immune System	3	0.00187341
REACT:R-HSA-168256	PTPN22	9	Immune System	4	0.00261688
REACT:R-HSA-168256	PTPN22	9	Immune System	5	0.00136332
REACT:R-HSA-168256	PTPN22	9	Immune System	6	0.000891731
REACT:R-HSA-168256	PTPN22	9	Immune System	7	0.000506231
REACT:R-HSA-168256	PTPN22	9	Immune System	8	0.00234552
REACT:R-HSA-168256	PTPN22	9	Immune System	9	0.00188813
REACT:R-HSA-168256	PTPN22	9	Immune System	10	0.000501029
REACT:R-HSA-168256	PTPN22	9	Immune System	11	0.00136751
REACT:R-HSA-168256	PTPN22	9	Immune System	12	2.93558e-05
REACT:R-HSA-168256	PTPN22	9	Immune System	13	0.00123623
REACT:R-HSA-168256	PTPN22	9	Immune System	14	0.000640977
REACT:R-HSA-168256	PTPN22	9	Immune System	15	0.00113534
REACT:R-HSA-168256	PTPN22	9	Immune System	16	0.00119769
REACT:R-HSA-168256	PTPN22	9	Immune System	17	0.00423359
REACT:R-HSA-168256	PTPN22	9	Immune System	18	0.00318766
REACT:R-HSA-168256	PTPN22	9	Immune System	19	0.000597753
REACT:R-HSA-168256	PTPN22	9	Immune System	20	0.000308171
REACT:R-HSA-168256	PTPN22	9	Immune System	21	0.000140232
REACT:R-HSA-168256	PTPN22	9	Immune System	22	0.000576496
REACT:R-HSA-168256	PTPN22	9	Immune System	23	0.00353223
REACT:R-HSA-168256	PTPN22	9	Immune System	24	0.00270374
REACT:R-HSA-168256	PTPN22	9	Immune System	25	0.001858
REACT:R-HSA-168256	PTPN22	9	Immune System	26	0.00124429
REACT:R-HSA-168256	PTPN22	9	Immune System	27	0.000695291
REACT:R-HSA-168256	PTPN22	9	Immune System	28	0.00110149
REACT:R-HSA-168256	PTPN22	9	Immune System	29	0.00418544
REACT:R-HSA-168256	PTPN22	9	Immune System	30	0.00647843
REACT:R-HSA-168256	PTPN22	9	Immune System	31	0.000998787
REACT:R-HSA-168256	PTPN22	9	Immune System	32	0.00342293
REACT:R-HSA-168256	PTPN22	9	Immune System	33	0.003994
REACT:R-HSA-168256	PTPN22	9	Immune System	34	0.00242136
REACT:R-HSA-168256	PTPN22	9	Immune System	35	0.000981688
REACT:R-HSA-168256	PTPN22	9	Immune System	36	0.000928854
REACT:R-HSA-168256	PTPN22	9	Immune System	37	7.93751e-05
REACT:R-HSA-168256	PTPN22	9	Immune System	38	0.000413132
REACT:R-HSA-168256	PTPN22	9	Immune System	39	0.000230707
REACT:R-HSA-168256	PTPN22	9	Immune System	40	0.000326449
REACT:R-HSA-168256	PTPN22	9	Immune System	41	0.00205525
REACT:R-HSA-168256	PTPN22	9	Immune System	42	0.000302441
REACT:R-HSA-168256	PTPN22	9	Immune System	43	0.00171446
REACT:R-HSA-168256	PTPN22	9	Immune System	44	0.00653836
REACT:R-HSA-168256	PTPN22	9	Immune System	45	0.000653698
REACT:R-HSA-168256	PTPN22	9	Immune System	46	0.000775082
REACT:R-HSA-168256	PTPN22	9	Immune System	47	0.00138387
REACT:R-HSA-168256	PTPN22	9	Immune System	48	0.00025884
REACT:R-HSA-168256	PTPN22	9	Immune System	49	0.00029005
REACT:R-HSA-168256	PTPN22	9	Immune System	50	0.00128912
REACT:R-HSA-168256	PTPN22	9	Immune System	51	0.000315192
REACT:R-HSA-168256	PTPN22	9	Immune System	52	0.000512579
REACT:R-HSA-168256	PTPN22	9	Immune System	53	0.00483002
REACT:R-HSA-168256	PTPN22	9	Immune System	54	0.00181157
REACT:R-HSA-168256	PTPN22	9	Immune System	55	0.00106008
REACT:R-HSA-168256	PTPN22	9	Immune System	56	0.000597118
REACT:R-HSA-168256	PTPN22	9	Immune System	57	0.00143191
REACT:R-HSA-168256	PTPN22	9	Immune System	58	0.00114394
REACT:R-HSA-168256	PTPN22	9	Immune System	59	0.005296
REACT:R-HSA-168256	PTPN22	9	Immune System	60	0.00432284
REACT:R-HSA-168256	PTPN22	9	Immune System	61	0.000307645
REACT:R-HSA-168256	PTPN22	9	Immune System	62	0.0043161
REACT:R-HSA-168256	PTPN22	9	Immune System	63	0.000983892
REACT:R-HSA-168256	PTPN22	9	Immune System	64	0.000571668
REACT:R-HSA-168256	PTPN22	9	Immune System	65	0.000617984
REACT:R-HSA-168256	PTPN22	9	Immune System	66	0.000671937
REACT:R-HSA-168256	PTPN22	9	Immune System	67	0.00112195
REACT:R-HSA-168256	PTPN22	9	Immune System	68	0.000554523
REACT:R-HSA-168256	PTPN22	9	Immune System	69	0.000137556
REACT:R-HSA-168256	PTPN22	9	Immune System	70	0.00371912
REACT:R-HSA-168256	PTPN22	9	Immune System	71	0.000399195
REACT:R-HSA-168256	PTPN22	9	Immune System	72	0.000933417
REACT:R-HSA-168256	PTPN22	9	Immune System	73	0.00153213
REACT:R-HSA-168256	PTPN22	9	Immune System	74	5.20558e-05
REACT:R-HSA-168256	PTPN22	9	Immune System	75	0.00166879
REACT:R-HSA-168256	PTPN22	9	Immune System	76	0.00170881
REACT:R-HSA-168256	PTPN22	9	Immune System	77	0.00364154
REACT:R-HSA-168256	PTPN22	9	Immune System	78	0.00603772
REACT:R-HSA-168256	PTPN22	9	Immune System	79	0.000947694
REACT:R-HSA-168256	PTPN22	9	Immune System	80	0.00124569
REACT:R-HSA-168256	PTPN22	9	Immune System	81	0.00365793
REACT:R-HSA-168256	PTPN22	9	Immune System	82	0.000795883
REACT:R-HSA-168256	PTPN22	9	Immune System	83	0.000545474
REACT:R-HSA-168256	PTPN22	9	Immune System	84	0.0034712
REACT:R-HSA-168256	PTPN22	9	Immune System	85	0.00243972
REACT:R-HSA-168256	PTPN22	9	Immune System	86	0.00112785
REACT:R-HSA-168256	PTPN22	9	Immune System	87	0.000681409
REACT:R-HSA-168256	PTPN22	9	Immune System	88	0.000686778
REACT:R-HSA-168256	PTPN22	9	Immune System	89	0.00462018
REACT:R-HSA-168256	PTPN22	9	Immune System	90	0.00125007
REACT:R-HSA-168256	PTPN22	9	Immune System	91	0.00211
REACT:R-HSA-168256	PTPN22	9	Immune System	92	0.0019448
REACT:R-HSA-168256	PTPN22	79	Immune System	0	0.00260074
REACT:R-HSA-168256	PTPN22	79	Immune System	1	0.0010592
REACT:R-HSA-168256	PTPN22	79	Immune System	2	0.00319789
REACT:R-HSA-168256	PTPN22	79	Immune System	3	0.00142461
REACT:R-HSA-168256	PTPN22	79	Immune System	4	0.00203844
REACT:R-HSA-168256	PTPN22	79	Immune System	5	0.00712973
REACT:R-HSA-168256	PTPN22	79	Immune System	6	0.000738278
REACT:R-HSA-168256	PTPN22	79	Immune System	7	0.0013043
REACT:R-HSA-168256	PTPN22	79	Immune System	8	0.00433448
REACT:R-HSA-168256	PTPN22	79	Immune System	9	0.00154755
REACT:R-HSA-168256	PTPN22	79	Immune System	10	0.00619734
REACT:R-HSA-168256	PTPN22	79	Immune System	11	0.00252041
REACT:R-HSA-168256	PTPN22	79	Immune System	12	0.00153142
REACT:R-HSA-168256	PTPN22	79	Immune System	13	0.00372259
REACT:R-HSA-168256	PTPN22	58	Immune System	42	0.000481432
REACT:R-HSA-168256	PTPN22	58	Immune System	43	0.0072846
REACT:R-HSA-168256	PTPN22	58	Immune System	44	0.00383665
REACT:R-HSA-168256	PTPN22	58	Immune System	45	6.08088e-05
REACT:R-HSA-168256	PTPN22	58	Immune System	46	0.00185403
REACT:R-HSA-168256	PTPN22	58	Immune System	47	0.00378195
REACT:R-HSA-168256	PTPN22	58	Immune System	48	7.42775e-05
REACT:R-HSA-168256	PTPN22	58	Immune System	49	0.000198817
REACT:R-HSA-168256	PTPN22	58	Immune System	50	0.000108221
REACT:R-HSA-168256	PTPN22	58	Immune System	51	0.000197644
REACT:R-HSA-168256	PTPN22	58	Immune System	52	-3.92936e-06
REACT:R-HSA-168256	PTPN22	58	Immune System	53	0.00474857
REACT:R-HSA-168256	PTPN22	58	Immune System	54	5.04633e-05
REACT:R-HSA-168256	PTPN22	58	Immune System	55	0.00056819
REACT:R-HSA-168256	PTPN22	58	Immune System	56	-8.92885e-06
REACT:R-HSA-168256	PTPN22	31	Immune System	85	-0.00306281
REACT:R-HSA-168256	PTPN22	31	Immune System	86	0.00124599
REACT:R-HSA-168256	PTPN22	31	Immune System	87	-0.00256673
REACT:R-HSA-168256	PTPN22	31	Immune System	88	-0.00191147
REACT:R-HSA-168256	PTPN22	31	Immune System	89	-0.00235969
REACT:R-HSA-168256	PTPN22	31	Immune System	90	-0.00295265
REACT:R-HSA-168256	PTPN22	31	Immune System	91	-0.00142991
REACT:R-HSA-168256	PTPN22	31	Immune System	92	-0.000858974
REACT:R-HSA-168256	PTPN22	31	Immune System	93	-0.00224172
REACT:R-HSA-168256	PTPN22	31	Immune System	94	-0.000897055
REACT:R-HSA-168256	PTPN22	31	Immune System	95	-0.00330486
REACT:R-HSA-168256	PTPN22	31	Immune System	96	-0.00125873
REACT:R-HSA-168256	PTPN22	31	Immune System	97	-0.000123399
REACT:R-HSA-168256	PTPN22	79	Immune System	42	0.00282272
REACT:R-HSA-168256	PTPN22	79	Immune System	43	0.00520049
REACT:R-HSA-168256	PTPN22	79	Immune System	44	0.00165471
REACT:R-HSA-168256	PTPN22	79	Immune System	45	0.00411333
REACT:R-HSA-168256	PTPN22	79	Immune System	46	0.00177833
REACT:R-HSA-168256	PTPN22	79	Immune System	47	0.00574104
REACT:R-HSA-168256	PTPN22	79	Immune System	48	0.00182292
REACT:R-HSA-168256	PTPN22	79	Immune System	49	0.000917068
REACT:R-HSA-168256	PTPN22	79	Immune System	50	0.0012132
REACT:R-HSA-168256	PTPN22	79	Immune System	51	0.0020159
REACT:R-HSA-168256	PTPN22	79	Immune System	52	0.000348157
REACT:R-HSA-168256	PTPN22	79	Immune System	53	0.00504267
REACT:R-HSA-168256	PTPN22	79	Immune System	54	0.00522676
REACT:R-HSA-168256	PTPN22	79	Immune System	55	0.00152495
REACT:R-HSA-168256	PTPN22	79	Immune System	56	0.00124907
REACT:R-HSA-168256	PTPN22	79	Immune System	57	0.00138989
REACT:R-HSA-168256	PTPN22	79	Immune System	58	0.00198054
REACT:R-HSA-168256	PTPN22	79	Immune System	59	0.00667944
REACT:R-HSA-168256	PTPN22	79	Immune System	60	0.00572135
REACT:R-HSA-168256	PTPN22	79	Immune System	61	0.00161166
REACT:R-HSA-168256	PTPN22	79	Immune System	62	0.00499757
REACT:R-HSA-168256	PTPN22	79	Immune System	63	0.00253855
REACT:R-HSA-168256	PTPN22	79	Immune System	64	0.000999762
REACT:R-HSA-168256	PTPN22	79	Immune System	65	0.00138692
REACT:R-HSA-168256	PTPN22	79	Immune System	66	0.0027482
REACT:R-HSA-168256	PTPN22	79	Immune System	67	0.00127698
REACT:R-HSA-168256	PTPN22	79	Immune System	68	0.00601129
REACT:R-HSA-168256	PTPN22	79	Immune System	69	0.00110288
REACT:R-HSA-168256	PTPN22	79	Immune System	70	0.00717671
REACT:R-HSA-168256	PTPN22	79	Immune System	71	0.00351133
REACT:R-HSA-168256	PTPN22	79	Immune System	72	0.00454294
REACT:R-HSA-168256	PTPN22	79	Immune System	73	0.00229226
REACT:R-HSA-168256	PTPN22	79	Immune System	74	0.000364843
REACT:R-HSA-168256	PTPN22	79	Immune System	75	0.00672629
REACT:R-HSA-168256	PTPN22	79	Immune System	76	0.0029179
REACT:R-HSA-168256	PTPN22	79	Immune System	77	0.0059884
REACT:R-HSA-168256	PTPN22	79	Immune System	78	0.00603424
REACT:R-HSA-168256	PTPN22	79	Immune System	79	0.00138939
REACT:R-HSA-168256	PTPN22	79	Immune System	80	0.00164192
REACT:R-HSA-168256	PTPN22	79	Immune System	81	0.00520403
REACT:R-HSA-168256	PTPN22	79	Immune System	82	0.000595885
REACT:R-HSA-168256	PTPN22	79	Immune System	83	-0.000131479
REACT:R-HSA-168256	PTPN22	79	Immune System	84	0.00697728
REACT:R-HSA-168256	PTPN22	79	Immune System	85	0.00295366
REACT:R-HSA-168256	PTPN22	79	Immune System	86	0.00271924
REACT:R-HSA-168256	PTPN22	79	Immune System	87	0.00611073
REACT:R-HSA-168256	PTPN22	79	Immune System	88	0.00690487
REACT:R-HSA-168256	PTPN22	79	Immune System	89	0.00211314
REACT:R-HSA-168256	PTPN22	79	Immune System	90	0.00141178
REACT:R-HSA-168256	PTPN22	79	Immune System	91	0.00693504
REACT:R-HSA-168256	PTPN22	79	Immune System	92	0.00436339
REACT:R-HSA-168256	PTPN22	58	Immune System	0	4.0061e-05
REACT:R-HSA-168256	PTPN22	58	Immune System	1	0.000674105
REACT:R-HSA-168256	PTPN22	58	Immune System	2	0.00175207
REACT:R-HSA-168256	PTPN22	58	Immune System	3	0.000161017
REACT:R-HSA-168256	PTPN22	58	Immune System	4	0.000935402
REACT:R-HSA-168256	PTPN22	58	Immune System	5	0.00120129
REACT:R-HSA-168256	PTPN22	58	Immune System	6	0.000975766
REACT:R-HSA-168256	PTPN22	58	Immune System	7	0.000256866
REACT:R-HSA-168256	PTPN22	58	Immune System	8	0.00584185
REACT:R-HSA-168256	PTPN22	58	Immune System	9	0.000268909
REACT:R-HSA-168256	PTPN22	58	Immune System	10	0.000616348
REACT:R-HSA-168256	PTPN22	58	Immune System	11	0.00460192
REACT:R-HSA-168256	PTPN22	58	Immune System	12	1.4782e-05
REACT:R-HSA-168256	PTPN22	58	Immune System	13	0.00578994
REACT:R-HSA-168256	PTPN22	58	Immune System	14	0.00109911
REACT:R-HSA-168256	PTPN22	58	Immune System	15	0.00422294
REACT:R-HSA-168256	PTPN22	58	Immune System	16	0.00239359
REACT:R-HSA-168256	PTPN22	58	Immune System	17	0.00674362
REACT:R-HSA-168256	PTPN22	58	Immune System	18	0.00580155
REACT:R-HSA-168256	PTPN22	58	Immune System	19	0.000300511
REACT:R-HSA-168256	PTPN22	58	Immune System	20	3.22825e-06
REACT:R-HSA-168256	PTPN22	58	Immune System	21	0.000179447
REACT:R-HSA-168256	PTPN22	58	Immune System	22	2.08254e-05
REACT:R-HSA-168256	PTPN22	58	Immune System	23	0.00233553
REACT:R-HSA-168256	PTPN22	58	Immune System	24	0.00503623
REACT:R-HSA-168256	PTPN22	58	Immune System	25	0.0033046
REACT:R-HSA-168256	PTPN22	58	Immune System	26	0.00010661
REACT:R-HSA-168256	PTPN22	58	Immune System	27	2.72006e-05
REACT:R-HSA-168256	PTPN22	58	Immune System	28	0.00229731
REACT:R-HSA-168256	PTPN22	58	Immune System	29	0.00371231
REACT:R-HSA-168256	PTPN22	58	Immune System	30	0.00305832
REACT:R-HSA-168256	PTPN22	58	Immune System	31	0.0027414
REACT:R-HSA-168256	PTPN22	58	Immune System	32	0.00344068
REACT:R-HSA-168256	PTPN22	58	Immune System	33	0.00206098
REACT:R-HSA-168256	PTPN22	58	Immune System	34	0.00258495
REACT:R-HSA-168256	PTPN22	58	Immune System	35	0.00224505
REACT:R-HSA-168256	PTPN22	58	Immune System	36	-3.03407e-07
REACT:R-HSA-168256	PTPN22	58	Immune System	37	0.000386417
REACT:R-HSA-168256	PTPN22	58	Immune System	38	9.89966e-05
REACT:R-HSA-168256	PTPN22	58	Immune System	39	2.29189e-05
REACT:R-HSA-168256	PTPN22	58	Immune System	40	0.000320982
REACT:R-HSA-168256	PTPN22	58	Immune System	41	0.000683163
REACT:R-HSA-168256	PTPN22	48	Immune System	95	-0.003627
REACT:R-HSA-168256	PTPN22	48	Immune System	96	0.00121028
REACT:R-HSA-168256	PTPN22	91	Immune System	93	0.00308759
REACT:R-HSA-168256	PTPN22	91	Immune System	94	0.000210778
REACT:R-HSA-168256	PTPN22	91	Immune System	95	-0.000222394
REACT:R-HSA-168256	PTPN22	91	Immune System	96	0.00326378
REACT:R-HSA-168256	PTPN22	91	Immune System	97	0.00126157
REACT:R-HSA-168256	PTPN22	91	Immune System	98	0.00464134
REACT:R-HSA-168256	PTPN22	91	Immune System	99	0.00612545
REACT:R-HSA-168256	PTPN22	9	Immune System	99	0.000912076
REACT:R-HSA-168256	PTPN22	58	Immune System	95	7.62719e-07
REACT:R-HSA-168256	PTPN22	58	Immune System	96	0.00376142
REACT:R-HSA-168256	PTPN22	58	Immune System	93	0.000248446
REACT:R-HSA-168256	PTPN22	58	Immune System	94	0.00447998
REACT:R-HSA-168256	PTPN22	58	Immune System	99	1.22875e-05
REACT:R-HSA-168256	PTPN22	87	Immune System	98	0.00354881
REACT:R-HSA-168256	PTPN22	58	Immune System	97	4.73502e-05
REACT:R-HSA-168256	PTPN22	58	Immune System	98	0.000971483
REACT:R-HSA-168256	PTPN22	62	Immune System	93	0.00236006
REACT:R-HSA-168256	PTPN22	62	Immune System	94	0.00436756
REACT:R-HSA-168256	PTPN22	87	Immune System	99	-0.000958313
REACT:R-HSA-168256	PTPN22	9	Immune System	98	0.000562143
REACT:R-HSA-168256	PTPN22	62	Immune System	97	0.00868254
REACT:R-HSA-168256	PTPN22	62	Immune System	98	0.00391579
REACT:R-HSA-168256	PTPN22	31	Immune System	98	-0.00150701
REACT:R-HSA-168256	PTPN22	48	Immune System	93	0.000131219
REACT:R-HSA-168256	PTPN22	79	Immune System	99	0.0044754
REACT:R-HSA-168256	PTPN22	48	Immune System	94	-0.000409266
REACT:R-HSA-168256	PTPN22	62	Immune System	99	0.00565434
REACT:R-HSA-168256	PTPN22	31	Immune System	99	-0.00219601
REACT:R-HSA-168256	PTPN22	48	Immune System	97	0.00100094
REACT:R-HSA-168256	PTPN22	48	Immune System	98	0.00188808
REACT:R-HSA-168256	PTPN22	48	Immune System	99	-0.00190878
REACT:R-HSA-168256	PTPN22	9	Immune System	97	0.0048518
REACT:R-HSA-168256	PTPN22	79	Immune System	98	0.00220151
REACT:R-HSA-168256	PTPN22	87	Immune System	94	0.00218476
REACT:R-HSA-168256	PTPN22	87	Immune System	95	0.000710294
REACT:R-HSA-168256	PTPN22	79	Immune System	93	0.00272388
REACT:R-HSA-168256	PTPN22	87	Immune System	93	-0.000700596
REACT:R-HSA-168256	PTPN22	9	Immune System	96	0.00144409
REACT:R-HSA-168256	PTPN22	62	Immune System	95	-2.65957e-05
REACT:R-HSA-168256	PTPN22	79	Immune System	97	0.00149748
REACT:R-HSA-168256	PTPN22	87	Immune System	97	0.00261869
REACT:R-HSA-168256	PTPN22	9	Immune System	95	0.000185419
REACT:R-HSA-168256	PTPN22	79	Immune System	96	0.00120174
REACT:R-HSA-168256	PTPN22	87	Immune System	96	0.00269102
REACT:R-HSA-168256	PTPN22	9	Immune System	94	0.000768979
REACT:R-HSA-168256	PTPN22	79	Immune System	95	-0.000141673
REACT:R-HSA-168256	PTPN22	9	Immune System	93	0.000589567
REACT:R-HSA-168256	PTPN22	62	Immune System	96	0.00275645
[truncated: 3,001 more rows]

## Sheet: Fig4C_OSM-OSMR
pathway_id	gene_expl	CV_fold	pathway_name	permutation	norm_sqrtedge_perm_imp
REACT:R-HSA-1280215	OSM	19	Cytokine Signaling in Immune system	0	0.00837846
REACT:R-HSA-1280215	OSM	19	Cytokine Signaling in Immune system	1	0.00920062
REACT:R-HSA-1280215	OSM	19	Cytokine Signaling in Immune system	2	0.00885426
REACT:R-HSA-1280215	OSM	19	Cytokine Signaling in Immune system	3	0.00891904
REACT:R-HSA-1280215	OSM	19	Cytokine Signaling in Immune system	4	0.00866888
REACT:R-HSA-1280215	OSM	19	Cytokine Signaling in Immune system	5	0.00792681
REACT:R-HSA-1280215	OSM	19	Cytokine Signaling in Immune system	6	0.00846402
REACT:R-HSA-1280215	OSM	19	Cytokine Signaling in Immune system	7	0.00371885
REACT:R-HSA-1280215	OSM	19	Cytokine Signaling in Immune system	8	0.00728347
REACT:R-HSA-1280215	OSM	19	Cytokine Signaling in Immune system	9	0.00824442
REACT:R-HSA-1280215	OSM	19	Cytokine Signaling in Immune system	10	0.00340473
REACT:R-HSA-1280215	OSM	19	Cytokine Signaling in Immune system	11	0.00808234
REACT:R-HSA-1280215	OSM	19	Cytokine Signaling in Immune system	12	0.00887498
REACT:R-HSA-1280215	OSM	19	Cytokine Signaling in Immune system	13	0.00825547
REACT:R-HSA-1280215	OSM	19	Cytokine Signaling in Immune system	14	0.00553733
REACT:R-HSA-1280215	OSM	19	Cytokine Signaling in Immune system	15	0.00832638
REACT:R-HSA-1280215	OSM	19	Cytokine Signaling in Immune system	16	0.00867236
REACT:R-HSA-1280215	OSM	19	Cytokine Signaling in Immune system	17	0.00775436
REACT:R-HSA-1280215	OSM	19	Cytokine Signaling in Immune system	18	0.00719161
REACT:R-HSA-1280215	OSM	19	Cytokine Signaling in Immune system	19	0.00165009
REACT:R-HSA-1280215	OSM	19	Cytokine Signaling in Immune system	20	0.00921572
REACT:R-HSA-1280215	OSM	19	Cytokine Signaling in Immune system	21	0.00768154
REACT:R-HSA-1280215	OSM	19	Cytokine Signaling in Immune system	22	-9.41704e-05
REACT:R-HSA-1280215	OSM	19	Cytokine Signaling in Immune system	23	0.0095432
REACT:R-HSA-1280215	OSM	19	Cytokine Signaling in Immune system	24	0.00833949
REACT:R-HSA-1280215	OSM	19	Cytokine Signaling in Immune system	25	0.00944963
REACT:R-HSA-1280215	OSM	19	Cytokine Signaling in Immune system	26	0.00689843
REACT:R-HSA-1280215	OSM	19	Cytokine Signaling in Immune system	27	0.00795117
REACT:R-HSA-1280215	OSM	19	Cytokine Signaling in Immune system	28	0.00752249
REACT:R-HSA-1280215	OSM	19	Cytokine Signaling in Immune system	29	0.00119981
REACT:R-HSA-1280215	OSM	19	Cytokine Signaling in Immune system	30	0.00508607
REACT:R-HSA-1280215	OSM	19	Cytokine Signaling in Immune system	31	0.00923543
REACT:R-HSA-1280215	OSM	19	Cytokine Signaling in Immune system	32	0.00518679
REACT:R-HSA-1280215	OSM	19	Cytokine Signaling in Immune system	33	0.000337856
REACT:R-HSA-1280215	OSM	19	Cytokine Signaling in Immune system	34	0.00894466
REACT:R-HSA-1280215	OSM	19	Cytokine Signaling in Immune system	35	0.00894968
REACT:R-HSA-1280215	OSM	19	Cytokine Signaling in Immune system	36	0.00580931
REACT:R-HSA-1280215	OSM	19	Cytokine Signaling in Immune system	37	0.00605189
REACT:R-HSA-1280215	OSM	19	Cytokine Signaling in Immune system	38	0.00928847
REACT:R-HSA-1280215	OSM	19	Cytokine Signaling in Immune system	39	0.00625328
REACT:R-HSA-1280215	OSM	19	Cytokine Signaling in Immune system	40	0.00875146
REACT:R-HSA-1280215	OSM	19	Cytokine Signaling in Immune system	41	0.00842714
REACT:R-HSA-1280215	OSM	19	Cytokine Signaling in Immune system	42	0.00922015
REACT:R-HSA-1280215	OSM	19	Cytokine Signaling in Immune system	43	0.00497457
REACT:R-HSA-1280215	OSM	19	Cytokine Signaling in Immune system	44	0.00944059
REACT:R-HSA-1280215	OSM	19	Cytokine Signaling in Immune system	45	0.00946339
REACT:R-HSA-1280215	OSM	19	Cytokine Signaling in Immune system	46	0.00835682
REACT:R-HSA-1280215	OSM	19	Cytokine Signaling in Immune system	47	0.000691281
REACT:R-HSA-1280215	OSM	19	Cytokine Signaling in Immune system	48	0.00881995
REACT:R-HSA-1280215	OSM	19	Cytokine Signaling in Immune system	49	0.00858646
REACT:R-HSA-1280215	OSM	19	Cytokine Signaling in Immune system	50	0.0104018
REACT:R-HSA-1280215	OSM	19	Cytokine Signaling in Immune system	51	0.00781315
REACT:R-HSA-1280215	OSM	19	Cytokine Signaling in Immune system	52	0.00958326
REACT:R-HSA-1280215	OSM	19	Cytokine Signaling in Immune system	53	0.00858085
REACT:R-HSA-1280215	OSM	19	Cytokine Signaling in Immune system	54	0.00861976
REACT:R-HSA-1280215	OSM	19	Cytokine Signaling in Immune system	55	0.00747226
REACT:R-HSA-1280215	OSM	19	Cytokine Signaling in Immune system	56	0.00255344
REACT:R-HSA-1280215	OSM	19	Cytokine Signaling in Immune system	57	0.00867961
REACT:R-HSA-1280215	OSM	19	Cytokine Signaling in Immune system	58	0.00840345
REACT:R-HSA-1280215	OSM	19	Cytokine Signaling in Immune system	59	0.00841996
REACT:R-HSA-1280215	OSM	19	Cytokine Signaling in Immune system	60	0.00714266
REACT:R-HSA-1280215	OSM	19	Cytokine Signaling in Immune system	61	0.00649949
REACT:R-HSA-1280215	OSM	19	Cytokine Signaling in Immune system	62	0.00714163
REACT:R-HSA-1280215	OSM	19	Cytokine Signaling in Immune system	63	0.00639532
REACT:R-HSA-1280215	OSM	19	Cytokine Signaling in Immune system	64	0.00440211
REACT:R-HSA-1280215	OSM	19	Cytokine Signaling in Immune system	65	0.00771075
REACT:R-HSA-1280215	OSM	19	Cytokine Signaling in Immune system	66	0.00793019
REACT:R-HSA-1280215	OSM	19	Cytokine Signaling in Immune system	67	0.0040225
REACT:R-HSA-1280215	OSM	19	Cytokine Signaling in Immune system	68	0.00901259
REACT:R-HSA-1280215	OSM	19	Cytokine Signaling in Immune system	69	0.00886772
REACT:R-HSA-1280215	OSM	19	Cytokine Signaling in Immune system	70	0.00333483
REACT:R-HSA-1280215	OSM	19	Cytokine Signaling in Immune system	71	0.00253906
REACT:R-HSA-1280215	OSM	19	Cytokine Signaling in Immune system	72	0.00526498
REACT:R-HSA-1280215	OSM	19	Cytokine Signaling in Immune system	73	0.00872465
REACT:R-HSA-1280215	OSM	19	Cytokine Signaling in Immune system	74	0.00876788
REACT:R-HSA-1280215	OSM	19	Cytokine Signaling in Immune system	75	0.00542385
REACT:R-HSA-1280215	OSM	19	Cytokine Signaling in Immune system	76	0.00169099
REACT:R-HSA-1280215	OSM	19	Cytokine Signaling in Immune system	77	0.0011399
REACT:R-HSA-1280215	OSM	19	Cytokine Signaling in Immune system	78	0.00308077
REACT:R-HSA-1280215	OSM	19	Cytokine Signaling in Immune system	79	0.00307439
REACT:R-HSA-1280215	OSM	19	Cytokine Signaling in Immune system	80	0.00925139
REACT:R-HSA-1280215	OSM	19	Cytokine Signaling in Immune system	81	0.00557536
REACT:R-HSA-1280215	OSM	19	Cytokine Signaling in Immune system	82	0.0111477
REACT:R-HSA-1280215	OSM	19	Cytokine Signaling in Immune system	83	0.00751501
REACT:R-HSA-1280215	OSM	19	Cytokine Signaling in Immune system	84	0.00972886
REACT:R-HSA-1280215	OSM	19	Cytokine Signaling in Immune system	85	0.00693942
REACT:R-HSA-1280215	OSM	19	Cytokine Signaling in Immune system	86	0.00855618
REACT:R-HSA-1280215	OSM	19	Cytokine Signaling in Immune system	87	0.00767948
REACT:R-HSA-1280215	OSM	19	Cytokine Signaling in Immune system	88	0.00869256
REACT:R-HSA-1280215	OSM	19	Cytokine Signaling in Immune system	89	0.00956865
REACT:R-HSA-1280215	OSM	19	Cytokine Signaling in Immune system	90	0.00699986
REACT:R-HSA-1280215	OSM	19	Cytokine Signaling in Immune system	91	0.00880072
REACT:R-HSA-1280215	OSM	19	Cytokine Signaling in Immune system	92	0.00927613
REACT:R-HSA-1280215	OSM	19	Cytokine Signaling in Immune system	93	0.00695325
REACT:R-HSA-1280215	OSM	19	Cytokine Signaling in Immune system	94	0.00578014
REACT:R-HSA-1280215	OSM	19	Cytokine Signaling in Immune system	95	0.00630575
REACT:R-HSA-1280215	OSM	19	Cytokine Signaling in Immune system	96	0.00765764
REACT:R-HSA-1280215	OSM	19	Cytokine Signaling in Immune system	97	0.0083597
REACT:R-HSA-1280215	OSM	19	Cytokine Signaling in Immune system	98	0.00869962
REACT:R-HSA-1280215	OSM	19	Cytokine Signaling in Immune system	99	0.00633527
REACT:R-HSA-1280215	OSM	89	Cytokine Signaling in Immune system	36	0.00378556
REACT:R-HSA-1280215	OSM	89	Cytokine Signaling in Immune system	37	0.00611144
REACT:R-HSA-1280215	OSM	89	Cytokine Signaling in Immune system	38	0.00941314
REACT:R-HSA-1280215	OSM	89	Cytokine Signaling in Immune system	39	0.00115907
REACT:R-HSA-1280215	OSM	89	Cytokine Signaling in Immune system	40	0.00365318
REACT:R-HSA-1280215	OSM	89	Cytokine Signaling in Immune system	41	0.00572717
REACT:R-HSA-1280215	OSM	89	Cytokine Signaling in Immune system	42	0.00900989
REACT:R-HSA-1280215	OSM	32	Cytokine Signaling in Immune system	0	0.00911685
REACT:R-HSA-1280215	OSM	32	Cytokine Signaling in Immune system	1	0.00896233
REACT:R-HSA-1280215	OSM	32	Cytokine Signaling in Immune system	2	0.00882443
REACT:R-HSA-1280215	OSM	32	Cytokine Signaling in Immune system	3	0.00820333
REACT:R-HSA-1280215	OSM	32	Cytokine Signaling in Immune system	4	0.00842258
REACT:R-HSA-1280215	OSM	32	Cytokine Signaling in Immune system	5	0.0083038
REACT:R-HSA-1280215	OSM	32	Cytokine Signaling in Immune system	6	0.0084474
REACT:R-HSA-1280215	OSM	32	Cytokine Signaling in Immune system	7	0.00275979
REACT:R-HSA-1280215	OSM	32	Cytokine Signaling in Immune system	8	0.00453475
REACT:R-HSA-1280215	OSM	32	Cytokine Signaling in Immune system	9	0.00910545
REACT:R-HSA-1280215	OSM	32	Cytokine Signaling in Immune system	10	0.0052363
REACT:R-HSA-1280215	OSM	32	Cytokine Signaling in Immune system	11	0.00645971
REACT:R-HSA-1280215	OSM	32	Cytokine Signaling in Immune system	12	0.00913571
REACT:R-HSA-1280215	OSM	32	Cytokine Signaling in Immune system	13	0.00836263
REACT:R-HSA-1280215	OSM	32	Cytokine Signaling in Immune system	14	0.00696791
REACT:R-HSA-1280215	OSM	32	Cytokine Signaling in Immune system	15	0.00837632
REACT:R-HSA-1280215	OSM	32	Cytokine Signaling in Immune system	16	0.00642067
REACT:R-HSA-1280215	OSM	32	Cytokine Signaling in Immune system	17	0.00170891
REACT:R-HSA-1280215	OSM	32	Cytokine Signaling in Immune system	18	0.00755428
REACT:R-HSA-1280215	OSM	32	Cytokine Signaling in Immune system	19	0.000943408
REACT:R-HSA-1280215	OSM	32	Cytokine Signaling in Immune system	20	0.00476188
REACT:R-HSA-1280215	OSM	32	Cytokine Signaling in Immune system	21	0.00419045
REACT:R-HSA-1280215	OSM	32	Cytokine Signaling in Immune system	22	0.0034462
REACT:R-HSA-1280215	OSM	32	Cytokine Signaling in Immune system	23	0.00852886
REACT:R-HSA-1280215	OSM	32	Cytokine Signaling in Immune system	24	0.00525487
REACT:R-HSA-1280215	OSM	32	Cytokine Signaling in Immune system	25	0.00741579
REACT:R-HSA-1280215	OSM	32	Cytokine Signaling in Immune system	26	0.00738021
REACT:R-HSA-1280215	OSM	32	Cytokine Signaling in Immune system	27	0.00662313
REACT:R-HSA-1280215	OSM	32	Cytokine Signaling in Immune system	28	0.00195818
REACT:R-HSA-1280215	OSM	32	Cytokine Signaling in Immune system	29	0.00473479
REACT:R-HSA-1280215	OSM	32	Cytokine Signaling in Immune system	30	0.00673821
REACT:R-HSA-1280215	OSM	32	Cytokine Signaling in Immune system	31	0.00386944
REACT:R-HSA-1280215	OSM	32	Cytokine Signaling in Immune system	32	0.00574625
REACT:R-HSA-1280215	OSM	32	Cytokine Signaling in Immune system	33	0.00191729
REACT:R-HSA-1280215	OSM	32	Cytokine Signaling in Immune system	34	0.00804654
REACT:R-HSA-1280215	OSM	32	Cytokine Signaling in Immune system	35	0.00889318
REACT:R-HSA-1280215	OSM	32	Cytokine Signaling in Immune system	36	0.0074292
REACT:R-HSA-1280215	OSM	32	Cytokine Signaling in Immune system	37	0.00613727
REACT:R-HSA-1280215	OSM	32	Cytokine Signaling in Immune system	38	0.00937561
REACT:R-HSA-1280215	OSM	32	Cytokine Signaling in Immune system	39	0.00931544
REACT:R-HSA-1280215	OSM	32	Cytokine Signaling in Immune system	40	0.00900177
REACT:R-HSA-1280215	OSM	32	Cytokine Signaling in Immune system	41	0.00465668
REACT:R-HSA-1280215	OSM	32	Cytokine Signaling in Immune system	42	0.00937922
REACT:R-HSA-1280215	OSM	32	Cytokine Signaling in Immune system	43	0.00237073
REACT:R-HSA-1280215	OSM	32	Cytokine Signaling in Immune system	44	0.00452181
REACT:R-HSA-1280215	OSM	32	Cytokine Signaling in Immune system	45	0.0096383
REACT:R-HSA-1280215	OSM	32	Cytokine Signaling in Immune system	46	0.00839152
REACT:R-HSA-1280215	OSM	32	Cytokine Signaling in Immune system	47	0.00732609
REACT:R-HSA-1280215	OSM	32	Cytokine Signaling in Immune system	48	0.00939026
REACT:R-HSA-1280215	OSM	32	Cytokine Signaling in Immune system	49	0.0093055
REACT:R-HSA-1280215	OSM	32	Cytokine Signaling in Immune system	50	0.00943366
REACT:R-HSA-1280215	OSM	32	Cytokine Signaling in Immune system	51	0.00827799
REACT:R-HSA-1280215	OSM	32	Cytokine Signaling in Immune system	52	0.00809522
REACT:R-HSA-1280215	OSM	32	Cytokine Signaling in Immune system	53	0.00799019
REACT:R-HSA-1280215	OSM	32	Cytokine Signaling in Immune system	54	0.00755608
REACT:R-HSA-1280215	OSM	32	Cytokine Signaling in Immune system	55	0.00455924
REACT:R-HSA-1280215	OSM	32	Cytokine Signaling in Immune system	56	0.00798164
REACT:R-HSA-1280215	OSM	32	Cytokine Signaling in Immune system	57	0.00552441
REACT:R-HSA-1280215	OSM	32	Cytokine Signaling in Immune system	58	0.00825316
REACT:R-HSA-1280215	OSM	32	Cytokine Signaling in Immune system	59	0.00568903
REACT:R-HSA-1280215	OSM	32	Cytokine Signaling in Immune system	60	0.00897133
REACT:R-HSA-1280215	OSM	32	Cytokine Signaling in Immune system	61	0.00738792
REACT:R-HSA-1280215	OSM	32	Cytokine Signaling in Immune system	62	0.00640079
REACT:R-HSA-1280215	OSM	32	Cytokine Signaling in Immune system	63	0.00732121
REACT:R-HSA-1280215	OSM	32	Cytokine Signaling in Immune system	64	0.00158606
REACT:R-HSA-1280215	OSM	32	Cytokine Signaling in Immune system	65	0.00905852
REACT:R-HSA-1280215	OSM	32	Cytokine Signaling in Immune system	66	0.00652047
REACT:R-HSA-1280215	OSM	32	Cytokine Signaling in Immune system	67	0.00638099
REACT:R-HSA-1280215	OSM	32	Cytokine Signaling in Immune system	68	0.00779776
REACT:R-HSA-1280215	OSM	32	Cytokine Signaling in Immune system	69	0.00847412
REACT:R-HSA-1280215	OSM	32	Cytokine Signaling in Immune system	70	0.00880427
REACT:R-HSA-1280215	OSM	32	Cytokine Signaling in Immune system	71	0.00948257
REACT:R-HSA-1280215	OSM	32	Cytokine Signaling in Immune system	72	0.00806982
REACT:R-HSA-1280215	OSM	32	Cytokine Signaling in Immune system	73	0.00955573
REACT:R-HSA-1280215	OSM	32	Cytokine Signaling in Immune system	74	0.00893906
REACT:R-HSA-1280215	OSM	32	Cytokine Signaling in Immune system	75	0.00640102
REACT:R-HSA-1280215	OSM	32	Cytokine Signaling in Immune system	76	0.00273224
REACT:R-HSA-1280215	OSM	32	Cytokine Signaling in Immune system	77	0.00438365
REACT:R-HSA-1280215	OSM	32	Cytokine Signaling in Immune system	78	0.00158949
REACT:R-HSA-1280215	OSM	32	Cytokine Signaling in Immune system	79	0.00790307
REACT:R-HSA-1280215	OSM	32	Cytokine Signaling in Immune system	80	0.00603671
REACT:R-HSA-1280215	OSM	32	Cytokine Signaling in Immune system	81	0.00672682
REACT:R-HSA-1280215	OSM	32	Cytokine Signaling in Immune system	82	0.00910415
REACT:R-HSA-1280215	OSM	32	Cytokine Signaling in Immune system	83	0.00617972
REACT:R-HSA-1280215	OSM	32	Cytokine Signaling in Immune system	84	0.0102032
REACT:R-HSA-1280215	OSM	32	Cytokine Signaling in Immune system	85	0.00892108
REACT:R-HSA-1280215	OSM	32	Cytokine Signaling in Immune system	86	0.00888971
REACT:R-HSA-1280215	OSM	32	Cytokine Signaling in Immune system	87	0.00433605
REACT:R-HSA-1280215	OSM	32	Cytokine Signaling in Immune system	88	0.00720751
REACT:R-HSA-1280215	OSM	32	Cytokine Signaling in Immune system	89	0.00939817
REACT:R-HSA-1280215	OSM	32	Cytokine Signaling in Immune system	90	0.00478557
REACT:R-HSA-1280215	OSM	32	Cytokine Signaling in Immune system	91	0.00910937
REACT:R-HSA-1280215	OSM	32	Cytokine Signaling in Immune system	92	0.00928247
REACT:R-HSA-1280215	OSM	32	Cytokine Signaling in Immune system	93	0.00721973
REACT:R-HSA-1280215	OSM	32	Cytokine Signaling in Immune system	94	0.00262413
REACT:R-HSA-1280215	OSM	32	Cytokine Signaling in Immune system	95	0.00423892
REACT:R-HSA-1280215	OSM	32	Cytokine Signaling in Immune system	96	0.00171963
REACT:R-HSA-1280215	OSM	32	Cytokine Signaling in Immune system	97	0.00923423
REACT:R-HSA-1280215	OSM	32	Cytokine Signaling in Immune system	98	0.00713281
REACT:R-HSA-1280215	OSM	32	Cytokine Signaling in Immune system	99	0.00887159
REACT:R-HSA-1280215	OSM	76	Cytokine Signaling in Immune system	14	0.00455933
REACT:R-HSA-1280215	OSM	76	Cytokine Signaling in Immune system	15	0.00382821
REACT:R-HSA-1280215	OSM	76	Cytokine Signaling in Immune system	16	0.0126394
REACT:R-HSA-1280215	OSM	76	Cytokine Signaling in Immune system	17	0.00096974
REACT:R-HSA-1280215	OSM	76	Cytokine Signaling in Immune system	18	0.00957016
REACT:R-HSA-1280215	OSM	76	Cytokine Signaling in Immune system	19	0.000450055
REACT:R-HSA-1280215	OSM	76	Cytokine Signaling in Immune system	20	0.0129417
REACT:R-HSA-1280215	OSM	54	Cytokine Signaling in Immune system	0	0.00960093
REACT:R-HSA-1280215	OSM	54	Cytokine Signaling in Immune system	1	0.00803836
REACT:R-HSA-1280215	OSM	54	Cytokine Signaling in Immune system	2	0.00971067
REACT:R-HSA-1280215	OSM	54	Cytokine Signaling in Immune system	3	0.00601809
REACT:R-HSA-1280215	OSM	54	Cytokine Signaling in Immune system	4	0.00986045
REACT:R-HSA-1280215	OSM	54	Cytokine Signaling in Immune system	5	0.00754977
REACT:R-HSA-1280215	OSM	54	Cytokine Signaling in Immune system	6	0.00535965
REACT:R-HSA-1280215	OSM	54	Cytokine Signaling in Immune system	7	0.00433968
REACT:R-HSA-1280215	OSM	54	Cytokine Signaling in Immune system	8	0.00987901
REACT:R-HSA-1280215	OSM	54	Cytokine Signaling in Immune system	9	0.00538943
REACT:R-HSA-1280215	OSM	54	Cytokine Signaling in Immune system	10	0.00327194
REACT:R-HSA-1280215	OSM	54	Cytokine Signaling in Immune system	11	0.0058873
REACT:R-HSA-1280215	OSM	54	Cytokine Signaling in Immune system	12	0.0102655
REACT:R-HSA-1280215	OSM	54	Cytokine Signaling in Immune system	13	0.00532371
REACT:R-HSA-1280215	OSM	54	Cytokine Signaling in Immune system	14	0.00320684
REACT:R-HSA-1280215	OSM	54	Cytokine Signaling in Immune system	15	0.00459248
REACT:R-HSA-1280215	OSM	54	Cytokine Signaling in Immune system	16	0.00724971
REACT:R-HSA-1280215	OSM	54	Cytokine Signaling in Immune system	17	0.00813579
REACT:R-HSA-1280215	OSM	54	Cytokine Signaling in Immune system	18	0.00509075
REACT:R-HSA-1280215	OSM	54	Cytokine Signaling in Immune system	19	0.00307368
REACT:R-HSA-1280215	OSM	54	Cytokine Signaling in Immune system	20	0.00478527
REACT:R-HSA-1280215	OSM	54	Cytokine Signaling in Immune system	21	0.00811078
REACT:R-HSA-1280215	OSM	54	Cytokine Signaling in Immune system	22	0.00218053
REACT:R-HSA-1280215	OSM	54	Cytokine Signaling in Immune system	23	0.00511774
REACT:R-HSA-1280215	OSM	54	Cytokine Signaling in Immune system	24	0.00468528
REACT:R-HSA-1280215	OSM	54	Cytokine Signaling in Immune system	25	0.00440833
REACT:R-HSA-1280215	OSM	54	Cytokine Signaling in Immune system	26	0.0103284
REACT:R-HSA-1280215	OSM	54	Cytokine Signaling in Immune system	27	0.00498308
REACT:R-HSA-1280215	OSM	54	Cytokine Signaling in Immune system	28	0.00790797
REACT:R-HSA-1280215	OSM	54	Cytokine Signaling in Immune system	29	0.00697542
REACT:R-HSA-1280215	OSM	54	Cytokine Signaling in Immune system	30	0.00334363
REACT:R-HSA-1280215	OSM	54	Cytokine Signaling in Immune system	31	0.00672892
REACT:R-HSA-1280215	OSM	54	Cytokine Signaling in Immune system	32	0.00786073
REACT:R-HSA-1280215	OSM	54	Cytokine Signaling in Immune system	33	0.00826845
REACT:R-HSA-1280215	OSM	54	Cytokine Signaling in Immune system	34	0.00346749
REACT:R-HSA-1280215	OSM	54	Cytokine Signaling in Immune system	35	0.00839549
REACT:R-HSA-1280215	OSM	54	Cytokine Signaling in Immune system	36	0.00846061
REACT:R-HSA-1280215	OSM	54	Cytokine Signaling in Immune system	37	0.00789169
REACT:R-HSA-1280215	OSM	54	Cytokine Signaling in Immune system	38	0.00624308
REACT:R-HSA-1280215	OSM	54	Cytokine Signaling in Immune system	39	0.00827854
REACT:R-HSA-1280215	OSM	54	Cytokine Signaling in Immune system	40	0.00535823
REACT:R-HSA-1280215	OSM	54	Cytokine Signaling in Immune system	41	0.0098469
REACT:R-HSA-1280215	OSM	54	Cytokine Signaling in Immune system	42	0.0100035
REACT:R-HSA-1280215	OSM	54	Cytokine Signaling in Immune system	43	0.00408598
REACT:R-HSA-1280215	OSM	54	Cytokine Signaling in Immune system	44	0.00610485
REACT:R-HSA-1280215	OSM	54	Cytokine Signaling in Immune system	45	0.0106667
REACT:R-HSA-1280215	OSM	54	Cytokine Signaling in Immune system	46	0.00816284
REACT:R-HSA-1280215	OSM	54	Cytokine Signaling in Immune system	47	0.00841211
REACT:R-HSA-1280215	OSM	54	Cytokine Signaling in Immune system	48	0.0090928
REACT:R-HSA-1280215	OSM	54	Cytokine Signaling in Immune system	49	0.00785004
REACT:R-HSA-1280215	OSM	54	Cytokine Signaling in Immune system	50	0.00926875
REACT:R-HSA-1280215	OSM	54	Cytokine Signaling in Immune system	51	0.0103288
REACT:R-HSA-1280215	OSM	54	Cytokine Signaling in Immune system	52	0.00989088
REACT:R-HSA-1280215	OSM	54	Cytokine Signaling in Immune system	53	0.00986752
REACT:R-HSA-1280215	OSM	54	Cytokine Signaling in Immune system	54	0.00874235
REACT:R-HSA-1280215	OSM	54	Cytokine Signaling in Immune system	55	0.00460816
REACT:R-HSA-1280215	OSM	54	Cytokine Signaling in Immune system	56	0.00465951
REACT:R-HSA-1280215	OSM	54	Cytokine Signaling in Immune system	57	0.00490083
REACT:R-HSA-1280215	OSM	54	Cytokine Signaling in Immune system	58	0.00933465
REACT:R-HSA-1280215	OSM	54	Cytokine Signaling in Immune system	59	0.00934706
REACT:R-HSA-1280215	OSM	54	Cytokine Signaling in Immune system	60	0.00870243
REACT:R-HSA-1280215	OSM	54	Cytokine Signaling in Immune system	61	0.00801053
REACT:R-HSA-1280215	OSM	54	Cytokine Signaling in Immune system	62	0.00406482
REACT:R-HSA-1280215	OSM	54	Cytokine Signaling in Immune system	63	0.0085138
REACT:R-HSA-1280215	OSM	54	Cytokine Signaling in Immune system	64	0.00429571
REACT:R-HSA-1280215	OSM	54	Cytokine Signaling in Immune system	65	0.00591854
REACT:R-HSA-1280215	OSM	54	Cytokine Signaling in Immune system	66	0.00346354
REACT:R-HSA-1280215	OSM	54	Cytokine Signaling in Immune system	67	0.00772991
REACT:R-HSA-1280215	OSM	54	Cytokine Signaling in Immune system	68	0.00972898
REACT:R-HSA-1280215	OSM	54	Cytokine Signaling in Immune system	69	0.00454952
REACT:R-HSA-1280215	OSM	54	Cytokine Signaling in Immune system	70	0.00522998
REACT:R-HSA-1280215	OSM	54	Cytokine Signaling in Immune system	71	0.00615904
REACT:R-HSA-1280215	OSM	54	Cytokine Signaling in Immune system	72	0.00657908
REACT:R-HSA-1280215	OSM	54	Cytokine Signaling in Immune system	73	0.0102764
REACT:R-HSA-1280215	OSM	54	Cytokine Signaling in Immune system	74	0.00993299
REACT:R-HSA-1280215	OSM	54	Cytokine Signaling in Immune system	75	0.00552236
REACT:R-HSA-1280215	OSM	54	Cytokine Signaling in Immune system	76	0.0022787
REACT:R-HSA-1280215	OSM	54	Cytokine Signaling in Immune system	77	0.00603565
REACT:R-HSA-1280215	OSM	54	Cytokine Signaling in Immune system	78	0.00458342
REACT:R-HSA-1280215	OSM	54	Cytokine Signaling in Immune system	79	0.00505308
REACT:R-HSA-1280215	OSM	54	Cytokine Signaling in Immune system	80	0.00512428
REACT:R-HSA-1280215	OSM	54	Cytokine Signaling in Immune system	81	0.0042739
REACT:R-HSA-1280215	OSM	54	Cytokine Signaling in Immune system	82	0.0104878
REACT:R-HSA-1280215	OSM	54	Cytokine Signaling in Immune system	83	0.0101659
REACT:R-HSA-1280215	OSM	54	Cytokine Signaling in Immune system	84	0.0111584
REACT:R-HSA-1280215	OSM	54	Cytokine Signaling in Immune system	85	0.00337302
REACT:R-HSA-1280215	OSM	54	Cytokine Signaling in Immune system	86	0.00940812
REACT:R-HSA-1280215	OSM	54	Cytokine Signaling in Immune system	87	0.00674367
REACT:R-HSA-1280215	OSM	54	Cytokine Signaling in Immune system	88	0.00449939
REACT:R-HSA-1280215	OSM	54	Cytokine Signaling in Immune system	89	0.00916374
REACT:R-HSA-1280215	OSM	54	Cytokine Signaling in Immune system	90	0.00449109
REACT:R-HSA-1280215	OSM	54	Cytokine Signaling in Immune system	91	0.00878785
REACT:R-HSA-1280215	OSM	54	Cytokine Signaling in Immune system	92	0.0102877
REACT:R-HSA-1280215	OSM	54	Cytokine Signaling in Immune system	93	0.00448226
REACT:R-HSA-1280215	OSM	54	Cytokine Signaling in Immune system	94	0.00476478
REACT:R-HSA-1280215	OSM	54	Cytokine Signaling in Immune system	95	0.00793801
REACT:R-HSA-1280215	OSM	54	Cytokine Signaling in Immune system	96	0.00839045
REACT:R-HSA-1280215	OSM	54	Cytokine Signaling in Immune system	97	0.00507626
REACT:R-HSA-1280215	OSM	54	Cytokine Signaling in Immune system	98	0.00570902
REACT:R-HSA-1280215	OSM	54	Cytokine Signaling in Immune system	99	0.00416685
REACT:R-HSA-1280215	OSM	29	Cytokine Signaling in Immune system	78	0.000493307
REACT:R-HSA-1280215	OSM	29	Cytokine Signaling in Immune system	79	0.00244298
REACT:R-HSA-1280215	OSM	29	Cytokine Signaling in Immune system	80	0.00221814
REACT:R-HSA-1280215	OSM	29	Cytokine Signaling in Immune system	81	0.00348373
REACT:R-HSA-1280215	OSM	29	Cytokine Signaling in Immune system	82	0.00230736
REACT:R-HSA-1280215	OSM	29	Cytokine Signaling in Immune system	83	0.000861307
REACT:R-HSA-1280215	OSM	29	Cytokine Signaling in Immune system	84	0.00392872
REACT:R-HSA-1280215	OSM	67	Cytokine Signaling in Immune system	0	0.00122654
REACT:R-HSA-1280215	OSM	67	Cytokine Signaling in Immune system	1	0.00118149
REACT:R-HSA-1280215	OSM	67	Cytokine Signaling in Immune system	2	0.00147192
REACT:R-HSA-1280215	OSM	67	Cytokine Signaling in Immune system	3	0.00139727
REACT:R-HSA-1280215	OSM	67	Cytokine Signaling in Immune system	4	0.0012398
REACT:R-HSA-1280215	OSM	67	Cytokine Signaling in Immune system	5	0.00123779
REACT:R-HSA-1280215	OSM	67	Cytokine Signaling in Immune system	6	0.000889575
REACT:R-HSA-1280215	OSM	67	Cytokine Signaling in Immune system	7	0.000458931
REACT:R-HSA-1280215	OSM	67	Cytokine Signaling in Immune system	8	3.90046e-05
REACT:R-HSA-1280215	OSM	67	Cytokine Signaling in Immune system	9	0.00108135
REACT:R-HSA-1280215	OSM	67	Cytokine Signaling in Immune system	10	0.00097197
REACT:R-HSA-1280215	OSM	67	Cytokine Signaling in Immune system	11	0.00119368
REACT:R-HSA-1280215	OSM	67	Cytokine Signaling in Immune system	12	0.00150234
REACT:R-HSA-1280215	OSM	67	Cytokine Signaling in Immune system	13	0.000391313
REACT:R-HSA-1280215	OSM	67	Cytokine Signaling in Immune system	14	0.000530976
REACT:R-HSA-1280215	OSM	67	Cytokine Signaling in Immune system	15	0.000644681
REACT:R-HSA-1280215	OSM	67	Cytokine Signaling in Immune system	16	0.0012198
REACT:R-HSA-1280215	OSM	67	Cytokine Signaling in Immune system	17	0.00114876
REACT:R-HSA-1280215	OSM	67	Cytokine Signaling in Immune system	18	0.000724008
REACT:R-HSA-1280215	OSM	67	Cytokine Signaling in Immune system	19	0.000188053
REACT:R-HSA-1280215	OSM	67	Cytokine Signaling in Immune system	20	0.000702512
REACT:R-HSA-1280215	OSM	67	Cytokine Signaling in Immune system	21	0.000809116
REACT:R-HSA-1280215	OSM	67	Cytokine Signaling in Immune system	22	6.30345e-05
REACT:R-HSA-1280215	OSM	67	Cytokine Signaling in Immune system	23	0.00193049
REACT:R-HSA-1280215	OSM	67	Cytokine Signaling in Immune system	24	0.00109357
REACT:R-HSA-1280215	OSM	67	Cytokine Signaling in Immune system	25	0.00090554
REACT:R-HSA-1280215	OSM	67	Cytokine Signaling in Immune system	26	0.00143088
REACT:R-HSA-1280215	OSM	67	Cytokine Signaling in Immune system	27	0.000766181
REACT:R-HSA-1280215	OSM	67	Cytokine Signaling in Immune system	28	0.00038848
REACT:R-HSA-1280215	OSM	67	Cytokine Signaling in Immune system	29	0.00136531
REACT:R-HSA-1280215	OSM	67	Cytokine Signaling in Immune system	30	0.00109703
REACT:R-HSA-1280215	OSM	67	Cytokine Signaling in Immune system	31	0.00115863
REACT:R-HSA-1280215	OSM	67	Cytokine Signaling in Immune system	32	0.00110143
REACT:R-HSA-1280215	OSM	67	Cytokine Signaling in Immune system	33	0.000842136
REACT:R-HSA-1280215	OSM	67	Cytokine Signaling in Immune system	34	0.000506554
REACT:R-HSA-1280215	OSM	67	Cytokine Signaling in Immune system	35	0.00191141
REACT:R-HSA-1280215	OSM	67	Cytokine Signaling in Immune system	36	0.00157782
REACT:R-HSA-1280215	OSM	67	Cytokine Signaling in Immune system	37	0.000855672
REACT:R-HSA-1280215	OSM	67	Cytokine Signaling in Immune system	38	0.00128388
REACT:R-HSA-1280215	OSM	67	Cytokine Signaling in Immune system	39	0.00067416
REACT:R-HSA-1280215	OSM	67	Cytokine Signaling in Immune system	40	0.00121006
REACT:R-HSA-1280215	OSM	67	Cytokine Signaling in Immune system	41	0.000818917
REACT:R-HSA-1280215	OSM	67	Cytokine Signaling in Immune system	42	0.000940321
REACT:R-HSA-1280215	OSM	67	Cytokine Signaling in Immune system	43	0.000299139
REACT:R-HSA-1280215	OSM	67	Cytokine Signaling in Immune system	44	0.00249069
REACT:R-HSA-1280215	OSM	67	Cytokine Signaling in Immune system	45	0.00185501
REACT:R-HSA-1280215	OSM	67	Cytokine Signaling in Immune system	46	0.00110389
REACT:R-HSA-1280215	OSM	67	Cytokine Signaling in Immune system	47	0.00104776
REACT:R-HSA-1280215	OSM	67	Cytokine Signaling in Immune system	48	0.00119131
REACT:R-HSA-1280215	OSM	67	Cytokine Signaling in Immune system	49	0.000532465
REACT:R-HSA-1280215	OSM	67	Cytokine Signaling in Immune system	50	0.0017252
REACT:R-HSA-1280215	OSM	67	Cytokine Signaling in Immune system	51	0.00170209
REACT:R-HSA-1280215	OSM	67	Cytokine Signaling in Immune system	52	0.00184468
REACT:R-HSA-1280215	OSM	67	Cytokine Signaling in Immune system	53	0.000988439
REACT:R-HSA-1280215	OSM	67	Cytokine Signaling in Immune system	54	0.000371225
REACT:R-HSA-1280215	OSM	67	Cytokine Signaling in Immune system	55	0.00120248
REACT:R-HSA-1280215	OSM	67	Cytokine Signaling in Immune system	56	0.000840169
REACT:R-HSA-1280215	OSM	67	Cytokine Signaling in Immune system	57	0.000653872
REACT:R-HSA-1280215	OSM	67	Cytokine Signaling in Immune system	58	0.00273826
REACT:R-HSA-1280215	OSM	67	Cytokine Signaling in Immune system	59	0.00129699
REACT:R-HSA-1280215	OSM	67	Cytokine Signaling in Immune system	60	0.00132792
REACT:R-HSA-1280215	OSM	67	Cytokine Signaling in Immune system	61	0.00102859
REACT:R-HSA-1280215	OSM	67	Cytokine Signaling in Immune system	62	0.00104388
REACT:R-HSA-1280215	OSM	67	Cytokine Signaling in Immune system	63	0.00079376
REACT:R-HSA-1280215	OSM	67	Cytokine Signaling in Immune system	64	0.000133635
REACT:R-HSA-1280215	OSM	67	Cytokine Signaling in Immune system	65	0.00106372
REACT:R-HSA-1280215	OSM	67	Cytokine Signaling in Immune system	66	0.000988023
REACT:R-HSA-1280215	OSM	67	Cytokine Signaling in Immune system	67	0.000138343
REACT:R-HSA-1280215	OSM	67	Cytokine Signaling in Immune system	68	0.0013899
REACT:R-HSA-1280215	OSM	67	Cytokine Signaling in Immune system	69	0.000998229
REACT:R-HSA-1280215	OSM	67	Cytokine Signaling in Immune system	70	0.0011404
REACT:R-HSA-1280215	OSM	67	Cytokine Signaling in Immune system	71	0.000863581
REACT:R-HSA-1280215	OSM	67	Cytokine Signaling in Immune system	72	0.000847861
REACT:R-HSA-1280215	OSM	67	Cytokine Signaling in Immune system	73	0.00121209
REACT:R-HSA-1280215	OSM	67	Cytokine Signaling in Immune system	74	0.000774983
REACT:R-HSA-1280215	OSM	67	Cytokine Signaling in Immune system	75	0.00181922
REACT:R-HSA-1280215	OSM	67	Cytokine Signaling in Immune system	76	4.05848e-05
REACT:R-HSA-1280215	OSM	67	Cytokine Signaling in Immune system	77	0.000156672
REACT:R-HSA-1280215	OSM	67	Cytokine Signaling in Immune system	78	0.000155289
REACT:R-HSA-1280215	OSM	67	Cytokine Signaling in Immune system	79	0.000931948
REACT:R-HSA-1280215	OSM	67	Cytokine Signaling in Immune system	80	0.00136822
REACT:R-HSA-1280215	OSM	67	Cytokine Signaling in Immune system	81	0.000583193
REACT:R-HSA-1280215	OSM	67	Cytokine Signaling in Immune system	82	0.00146519
REACT:R-HSA-1280215	OSM	67	Cytokine Signaling in Immune system	83	0.00121683
REACT:R-HSA-1280215	OSM	67	Cytokine Signaling in Immune system	84	0.00115656
REACT:R-HSA-1280215	OSM	67	Cytokine Signaling in Immune system	85	0.00100369
REACT:R-HSA-1280215	OSM	67	Cytokine Signaling in Immune system	86	0.00157505
REACT:R-HSA-1280215	OSM	67	Cytokine Signaling in Immune system	87	0.000807398
REACT:R-HSA-1280215	OSM	67	Cytokine Signaling in Immune system	88	0.000589264
REACT:R-HSA-1280215	OSM	67	Cytokine Signaling in Immune system	89	0.00117556
REACT:R-HSA-1280215	OSM	67	Cytokine Signaling in Immune system	90	0.000967147
REACT:R-HSA-1280215	OSM	67	Cytokine Signaling in Immune system	91	0.00172952
REACT:R-HSA-1280215	OSM	67	Cytokine Signaling in Immune system	92	0.00202003
REACT:R-HSA-1280215	OSM	67	Cytokine Signaling in Immune system	93	0.000705402
REACT:R-HSA-1280215	OSM	67	Cytokine Signaling in Immune system	94	0.000212187
REACT:R-HSA-1280215	OSM	67	Cytokine Signaling in Immune system	95	0.00132729
REACT:R-HSA-1280215	OSM	67	Cytokine Signaling in Immune system	96	0.00108343
REACT:R-HSA-1280215	OSM	67	Cytokine Signaling in Immune system	97	0.00112214
REACT:R-HSA-1280215	OSM	67	Cytokine Signaling in Immune system	98	0.000295199
REACT:R-HSA-1280215	OSM	67	Cytokine Signaling in Immune system	99	0.000993132
REACT:R-HSA-1280215	OSM	40	Cytokine Signaling in Immune system	78	0.00785783
REACT:R-HSA-1280215	OSM	40	Cytokine Signaling in Immune system	79	0.0124162
REACT:R-HSA-1280215	OSM	40	Cytokine Signaling in Immune system	80	0.0132907
REACT:R-HSA-1280215	OSM	40	Cytokine Signaling in Immune system	81	0.0132602
REACT:R-HSA-1280215	OSM	40	Cytokine Signaling in Immune system	82	0.013994
REACT:R-HSA-1280215	OSM	40	Cytokine Signaling in Immune system	83	0.0134566
REACT:R-HSA-1280215	OSM	40	Cytokine Signaling in Immune system	84	0.0140491
REACT:R-HSA-1280215	OSM	89	Cytokine Signaling in Immune system	0	0.00395787
REACT:R-HSA-1280215	OSM	89	Cytokine Signaling in Immune system	1	0.0101011
REACT:R-HSA-1280215	OSM	89	Cytokine Signaling in Immune system	2	0.00802442
REACT:R-HSA-1280215	OSM	89	Cytokine Signaling in Immune system	3	0.0073213
REACT:R-HSA-1280215	OSM	89	Cytokine Signaling in Immune system	4	0.00569834
REACT:R-HSA-1280215	OSM	89	Cytokine Signaling in Immune system	5	0.00802737
REACT:R-HSA-1280215	OSM	89	Cytokine Signaling in Immune system	6	0.010113
REACT:R-HSA-1280215	OSM	89	Cytokine Signaling in Immune system	7	0.00298482
REACT:R-HSA-1280215	OSM	89	Cytokine Signaling in Immune system	8	0.00843374
REACT:R-HSA-1280215	OSM	89	Cytokine Signaling in Immune system	9	0.00891323
REACT:R-HSA-1280215	OSM	89	Cytokine Signaling in Immune system	10	0.00328961
REACT:R-HSA-1280215	OSM	89	Cytokine Signaling in Immune system	11	0.00518105
REACT:R-HSA-1280215	OSM	89	Cytokine Signaling in Immune system	12	0.00848686
REACT:R-HSA-1280215	OSM	89	Cytokine Signaling in Immune system	13	0.00623034
REACT:R-HSA-1280215	OSM	89	Cytokine Signaling in Immune system	14	0.00614476
REACT:R-HSA-1280215	OSM	89	Cytokine Signaling in Immune system	15	0.00844963
REACT:R-HSA-1280215	OSM	89	Cytokine Signaling in Immune system	16	0.0076454
REACT:R-HSA-1280215	OSM	89	Cytokine Signaling in Immune system	17	0.00218567
REACT:R-HSA-1280215	OSM	89	Cytokine Signaling in Immune system	18	0.00771549
REACT:R-HSA-1280215	OSM	89	Cytokine Signaling in Immune system	19	0.000206816
REACT:R-HSA-1280215	OSM	89	Cytokine Signaling in Immune system	20	0.00589613
REACT:R-HSA-1280215	OSM	89	Cytokine Signaling in Immune system	21	0.00386435
REACT:R-HSA-1280215	OSM	89	Cytokine Signaling in Immune system	22	0.00206757
REACT:R-HSA-1280215	OSM	89	Cytokine Signaling in Immune system	23	0.0108666
REACT:R-HSA-1280215	OSM	89	Cytokine Signaling in Immune system	24	0.00924278
REACT:R-HSA-1280215	OSM	89	Cytokine Signaling in Immune system	25	0.00729089
REACT:R-HSA-1280215	OSM	89	Cytokine Signaling in Immune system	26	0.00777216
REACT:R-HSA-1280215	OSM	89	Cytokine Signaling in Immune system	27	0.00455424
REACT:R-HSA-1280215	OSM	89	Cytokine Signaling in Immune system	28	0.00504282
REACT:R-HSA-1280215	OSM	89	Cytokine Signaling in Immune system	29	0.00375766
REACT:R-HSA-1280215	OSM	89	Cytokine Signaling in Immune system	30	0.00772886
REACT:R-HSA-1280215	OSM	89	Cytokine Signaling in Immune system	31	0.00952686
REACT:R-HSA-1280215	OSM	89	Cytokine Signaling in Immune system	32	0.000687494
REACT:R-HSA-1280215	OSM	89	Cytokine Signaling in Immune system	33	0.00108063
REACT:R-HSA-1280215	OSM	89	Cytokine Signaling in Immune system	34	0.00440504
REACT:R-HSA-1280215	OSM	89	Cytokine Signaling in Immune system	35	0.0100031
REACT:R-HSA-1280215	OSM	6	Cytokine Signaling in Immune system	14	0.00517071
REACT:R-HSA-1280215	OSM	6	Cytokine Signaling in Immune system	15	0.00713654
REACT:R-HSA-1280215	OSM	6	Cytokine Signaling in Immune system	16	0.0088129
REACT:R-HSA-1280215	OSM	6	Cytokine Signaling in Immune system	17	0.00129258
REACT:R-HSA-1280215	OSM	6	Cytokine Signaling in Immune system	18	0.00808255
REACT:R-HSA-1280215	OSM	6	Cytokine Signaling in Immune system	19	0.00106329
REACT:R-HSA-1280215	OSM	6	Cytokine Signaling in Immune system	20	0.0089688
REACT:R-HSA-1280215	OSM	89	Cytokine Signaling in Immune system	43	0.000763193
REACT:R-HSA-1280215	OSM	89	Cytokine Signaling in Immune system	44	0.0088233
REACT:R-HSA-1280215	OSM	89	Cytokine Signaling in Immune system	45	0.0106261
REACT:R-HSA-1280215	OSM	89	Cytokine Signaling in Immune system	46	0.00986511
REACT:R-HSA-1280215	OSM	89	Cytokine Signaling in Immune system	47	0.00435569
REACT:R-HSA-1280215	OSM	89	Cytokine Signaling in Immune system	48	0.00773939
REACT:R-HSA-1280215	OSM	89	Cytokine Signaling in Immune system	49	0.00648293
REACT:R-HSA-1280215	OSM	89	Cytokine Signaling in Immune system	50	0.00962063
REACT:R-HSA-1280215	OSM	89	Cytokine Signaling in Immune system	51	0.00782672
REACT:R-HSA-1280215	OSM	89	Cytokine Signaling in Immune system	52	0.00943656
REACT:R-HSA-1280215	OSM	89	Cytokine Signaling in Immune system	53	0.00978548
REACT:R-HSA-1280215	OSM	89	Cytokine Signaling in Immune system	54	0.00905254
REACT:R-HSA-1280215	OSM	89	Cytokine Signaling in Immune system	55	0.00999139
REACT:R-HSA-1280215	OSM	89	Cytokine Signaling in Immune system	56	0.00235439
REACT:R-HSA-1280215	OSM	89	Cytokine Signaling in Immune system	57	0.00641266
REACT:R-HSA-1280215	OSM	89	Cytokine Signaling in Immune system	58	0.00638808
REACT:R-HSA-1280215	OSM	89	Cytokine Signaling in Immune system	59	0.00693499
REACT:R-HSA-1280215	OSM	89	Cytokine Signaling in Immune system	60	0.00870944
REACT:R-HSA-1280215	OSM	89	Cytokine Signaling in Immune system	61	0.00811343
REACT:R-HSA-1280215	OSM	89	Cytokine Signaling in Immune system	62	0.00689049
REACT:R-HSA-1280215	OSM	89	Cytokine Signaling in Immune system	63	0.00653965
REACT:R-HSA-1280215	OSM	89	Cytokine Signaling in Immune system	64	0.00190727
REACT:R-HSA-1280215	OSM	89	Cytokine Signaling in Immune system	65	0.00450356
REACT:R-HSA-1280215	OSM	89	Cytokine Signaling in Immune system	66	0.00611455
REACT:R-HSA-1280215	OSM	89	Cytokine Signaling in Immune system	67	0.00490262
REACT:R-HSA-1280215	OSM	89	Cytokine Signaling in Immune system	68	0.00674475
REACT:R-HSA-1280215	OSM	89	Cytokine Signaling in Immune system	69	0.00994882
REACT:R-HSA-1280215	OSM	89	Cytokine Signaling in Immune system	70	0.000610653
REACT:R-HSA-1280215	OSM	89	Cytokine Signaling in Immune system	71	0.00263725
REACT:R-HSA-1280215	OSM	89	Cytokine Signaling in Immune system	72	0.00304901
REACT:R-HSA-1280215	OSM	89	Cytokine Signaling in Immune system	73	0.0110857
REACT:R-HSA-1280215	OSM	89	Cytokine Signaling in Immune system	74	0.0105782
REACT:R-HSA-1280215	OSM	89	Cytokine Signaling in Immune system	75	0.00702329
REACT:R-HSA-1280215	OSM	89	Cytokine Signaling in Immune system	76	-0.000105824
REACT:R-HSA-1280215	OSM	89	Cytokine Signaling in Immune system	77	4.67347e-05
REACT:R-HSA-1280215	OSM	89	Cytokine Signaling in Immune system	78	0.00147411
REACT:R-HSA-1280215	OSM	89	Cytokine Signaling in Immune system	79	0.00314076
REACT:R-HSA-1280215	OSM	89	Cytokine Signaling in Immune system	80	0.00488549
REACT:R-HSA-1280215	OSM	89	Cytokine Signaling in Immune system	81	0.00378221
REACT:R-HSA-1280215	OSM	89	Cytokine Signaling in Immune system	82	0.00993658
REACT:R-HSA-1280215	OSM	89	Cytokine Signaling in Immune system	83	0.00563263
REACT:R-HSA-1280215	OSM	89	Cytokine Signaling in Immune system	84	0.00865963
REACT:R-HSA-1280215	OSM	89	Cytokine Signaling in Immune system	85	0.0081018
REACT:R-HSA-1280215	OSM	89	Cytokine Signaling in Immune system	86	0.00809306
REACT:R-HSA-1280215	OSM	89	Cytokine Signaling in Immune system	87	0.00583401
REACT:R-HSA-1280215	OSM	89	Cytokine Signaling in Immune system	88	0.00826998
REACT:R-HSA-1280215	OSM	89	Cytokine Signaling in Immune system	89	0.0088257
REACT:R-HSA-1280215	OSM	89	Cytokine Signaling in Immune system	90	0.0077842
REACT:R-HSA-1280215	OSM	89	Cytokine Signaling in Immune system	91	0.00738305
REACT:R-HSA-1280215	OSM	89	Cytokine Signaling in Immune system	92	0.00785386
REACT:R-HSA-1280215	OSM	89	Cytokine Signaling in Immune system	93	0.00613087
REACT:R-HSA-1280215	OSM	89	Cytokine Signaling in Immune system	94	0.00213377
REACT:R-HSA-1280215	OSM	89	Cytokine Signaling in Immune system	95	0.00306865
REACT:R-HSA-1280215	OSM	89	Cytokine Signaling in Immune system	96	0.00518766
REACT:R-HSA-1280215	OSM	89	Cytokine Signaling in Immune system	97	0.00657528
REACT:R-HSA-1280215	OSM	89	Cytokine Signaling in Immune system	98	0.00688909
REACT:R-HSA-1280215	OSM	89	Cytokine Signaling in Immune system	99	0.00830979
REACT:R-HSA-1280215	OSM	6	Cytokine Signaling in Immune system	78	0.00236337
REACT:R-HSA-1280215	OSM	6	Cytokine Signaling in Immune system	79	0.00830596
REACT:R-HSA-1280215	OSM	6	Cytokine Signaling in Immune system	80	0.0101397
REACT:R-HSA-1280215	OSM	6	Cytokine Signaling in Immune system	81	0.00476058
REACT:R-HSA-1280215	OSM	6	Cytokine Signaling in Immune system	82	0.0122385
REACT:R-HSA-1280215	OSM	6	Cytokine Signaling in Immune system	83	0.0118424
REACT:R-HSA-1280215	OSM	6	Cytokine Signaling in Immune system	84	0.0119263
REACT:R-HSA-1280215	OSM	6	Cytokine Signaling in Immune system	85	0.00755697
REACT:R-HSA-1280215	OSM	6	Cytokine Signaling in Immune system	86	0.0111282
REACT:R-HSA-1280215	OSM	6	Cytokine Signaling in Immune system	87	0.00702092
REACT:R-HSA-1280215	OSM	6	Cytokine Signaling in Immune system	88	0.00577565
REACT:R-HSA-1280215	OSM	6	Cytokine Signaling in Immune system	89	0.0113378
REACT:R-HSA-1280215	OSM	6	Cytokine Signaling in Immune system	90	0.00672151
REACT:R-HSA-1280215	OSM	6	Cytokine Signaling in Immune system	91	0.0114473
REACT:R-HSA-1280215	OSM	6	Cytokine Signaling in Immune system	92	0.011853
REACT:R-HSA-1280215	OSM	6	Cytokine Signaling in Immune system	93	0.00608203
REACT:R-HSA-1280215	OSM	6	Cytokine Signaling in Immune system	94	0.00123962
REACT:R-HSA-1280215	OSM	6	Cytokine Signaling in Immune system	95	0.0118553
REACT:R-HSA-1280215	OSM	6	Cytokine Signaling in Immune system	96	0.00221204
REACT:R-HSA-1280215	OSM	6	Cytokine Signaling in Immune system	97	0.00604499
REACT:R-HSA-1280215	OSM	6	Cytokine Signaling in Immune system	98	0.0085242
REACT:R-HSA-1280215	OSM	6	Cytokine Signaling in Immune system	99	0.0076798
REACT:R-HSA-1280215	OSM	29	Cytokine Signaling in Immune system	71	0.00456719
REACT:R-HSA-1280215	OSM	29	Cytokine Signaling in Immune system	72	0.00186319
REACT:R-HSA-1280215	OSM	29	Cytokine Signaling in Immune system	73	0.00808961
REACT:R-HSA-1280215	OSM	29	Cytokine Signaling in Immune system	74	0.00249881
REACT:R-HSA-1280215	OSM	29	Cytokine Signaling in Immune system	75	0.00298966
REACT:R-HSA-1280215	OSM	29	Cytokine Signaling in Immune system	76	0.000847255
REACT:R-HSA-1280215	OSM	29	Cytokine Signaling in Immune system	77	0.000619657
REACT:R-HSA-1280215	OSM	76	Cytokine Signaling in Immune system	0	0.006684
REACT:R-HSA-1280215	OSM	76	Cytokine Signaling in Immune system	1	0.012497
REACT:R-HSA-1280215	OSM	76	Cytokine Signaling in Immune system	2	0.0137252
REACT:R-HSA-1280215	OSM	76	Cytokine Signaling in Immune system	3	0.0129634
REACT:R-HSA-1280215	OSM	76	Cytokine Signaling in Immune system	4	0.00743725
REACT:R-HSA-1280215	OSM	76	Cytokine Signaling in Immune system	5	0.0133644
REACT:R-HSA-1280215	OSM	76	Cytokine Signaling in Immune system	6	0.0112415
REACT:R-HSA-1280215	OSM	76	Cytokine Signaling in Immune system	7	0.00167656
REACT:R-HSA-1280215	OSM	76	Cytokine Signaling in Immune system	8	0.0103583
REACT:R-HSA-1280215	OSM	76	Cytokine Signaling in Immune system	9	0.0139446
REACT:R-HSA-1280215	OSM	76	Cytokine Signaling in Immune system	10	0.00073418
REACT:R-HSA-1280215	OSM	76	Cytokine Signaling in Immune system	11	0.00299353
REACT:R-HSA-1280215	OSM	76	Cytokine Signaling in Immune system	12	0.012577
REACT:R-HSA-1280215	OSM	76	Cytokine Signaling in Immune system	13	0.00119214
REACT:R-HSA-1280215	OSM	29	Cytokine Signaling in Immune system	92	0.00213213
REACT:R-HSA-1280215	OSM	29	Cytokine Signaling in Immune system	93	0.00255031
REACT:R-HSA-1280215	OSM	29	Cytokine Signaling in Immune system	94	0.000542174
REACT:R-HSA-1280215	OSM	29	Cytokine Signaling in Immune system	95	0.00142494
REACT:R-HSA-1280215	OSM	29	Cytokine Signaling in Immune system	96	0.00229014
REACT:R-HSA-1280215	OSM	29	Cytokine Signaling in Immune system	97	0.00108516
REACT:R-HSA-1280215	OSM	29	Cytokine Signaling in Immune system	98	0.00137624
REACT:R-HSA-1280215	OSM	76	Cytokine Signaling in Immune system	21	0.00562343
REACT:R-HSA-1280215	OSM	76	Cytokine Signaling in Immune system	22	0.000359733
REACT:R-HSA-1280215	OSM	76	Cytokine Signaling in Immune system	23	0.00884546
REACT:R-HSA-1280215	OSM	76	Cytokine Signaling in Immune system	24	0.00534514
REACT:R-HSA-1280215	OSM	76	Cytokine Signaling in Immune system	25	0.0127808
REACT:R-HSA-1280215	OSM	76	Cytokine Signaling in Immune system	26	0.00979837
REACT:R-HSA-1280215	OSM	76	Cytokine Signaling in Immune system	27	0.00518375
REACT:R-HSA-1280215	OSM	76	Cytokine Signaling in Immune system	28	0.000725492
REACT:R-HSA-1280215	OSM	76	Cytokine Signaling in Immune system	29	0.0126635
REACT:R-HSA-1280215	OSM	76	Cytokine Signaling in Immune system	30	0.00263786
REACT:R-HSA-1280215	OSM	76	Cytokine Signaling in Immune system	31	0.00377927
REACT:R-HSA-1280215	OSM	76	Cytokine Signaling in Immune system	32	0.00337786
REACT:R-HSA-1280215	OSM	76	Cytokine Signaling in Immune system	33	0.00161587
REACT:R-HSA-1280215	OSM	76	Cytokine Signaling in Immune system	34	0.000669999
REACT:R-HSA-1280215	OSM	76	Cytokine Signaling in Immune system	35	0.0119865
REACT:R-HSA-1280215	OSM	76	Cytokine Signaling in Immune system	36	0.0103146
REACT:R-HSA-1280215	OSM	76	Cytokine Signaling in Immune system	37	0.00265708
REACT:R-HSA-1280215	OSM	76	Cytokine Signaling in Immune system	38	0.012256
REACT:R-HSA-1280215	OSM	76	Cytokine Signaling in Immune system	39	0.00278673
REACT:R-HSA-1280215	OSM	76	Cytokine Signaling in Immune system	40	0.0113665
REACT:R-HSA-1280215	OSM	76	Cytokine Signaling in Immune system	41	0.00771089
REACT:R-HSA-1280215	OSM	76	Cytokine Signaling in Immune system	42	0.010454
REACT:R-HSA-1280215	OSM	29	Cytokine Signaling in Immune system	0	0.00152426
REACT:R-HSA-1280215	OSM	29	Cytokine Signaling in Immune system	1	0.00155525
REACT:R-HSA-1280215	OSM	29	Cytokine Signaling in Immune system	2	0.00330346
REACT:R-HSA-1280215	OSM	29	Cytokine Signaling in Immune system	3	0.00350715
REACT:R-HSA-1280215	OSM	29	Cytokine Signaling in Immune system	4	0.00257552
REACT:R-HSA-1280215	OSM	29	Cytokine Signaling in Immune system	5	0.00292613
REACT:R-HSA-1280215	OSM	29	Cytokine Signaling in Immune system	6	0.00321855
REACT:R-HSA-1280215	OSM	29	Cytokine Signaling in Immune system	7	0.000691528
REACT:R-HSA-1280215	OSM	29	Cytokine Signaling in Immune system	8	0.00342214
REACT:R-HSA-1280215	OSM	29	Cytokine Signaling in Immune system	9	0.00362203
REACT:R-HSA-1280215	OSM	29	Cytokine Signaling in Immune system	10	0.00279327
REACT:R-HSA-1280215	OSM	29	Cytokine Signaling in Immune system	11	0.00185316
REACT:R-HSA-1280215	OSM	29	Cytokine Signaling in Immune system	12	0.00433685
REACT:R-HSA-1280215	OSM	29	Cytokine Signaling in Immune system	13	0.00110868
REACT:R-HSA-1280215	OSM	29	Cytokine Signaling in Immune system	14	0.00253302
REACT:R-HSA-1280215	OSM	29	Cytokine Signaling in Immune system	15	0.00335253
REACT:R-HSA-1280215	OSM	29	Cytokine Signaling in Immune system	16	0.00292395
REACT:R-HSA-1280215	OSM	29	Cytokine Signaling in Immune system	17	0.00140617
REACT:R-HSA-1280215	OSM	29	Cytokine Signaling in Immune system	18	0.00247078
REACT:R-HSA-1280215	OSM	29	Cytokine Signaling in Immune system	19	0.000398066
REACT:R-HSA-1280215	OSM	29	Cytokine Signaling in Immune system	20	0.00220575
REACT:R-HSA-1280215	OSM	29	Cytokine Signaling in Immune system	21	0.00111958
REACT:R-HSA-1280215	OSM	29	Cytokine Signaling in Immune system	22	0.000892974
REACT:R-HSA-1280215	OSM	29	Cytokine Signaling in Immune system	23	0.00571945
REACT:R-HSA-1280215	OSM	29	Cytokine Signaling in Immune system	24	0.0020352
REACT:R-HSA-1280215	OSM	29	Cytokine Signaling in Immune system	25	0.00260977
REACT:R-HSA-1280215	OSM	29	Cytokine Signaling in Immune system	26	0.00133038
REACT:R-HSA-1280215	OSM	29	Cytokine Signaling in Immune system	27	0.000688991
REACT:R-HSA-1280215	OSM	29	Cytokine Signaling in Immune system	28	0.000947945
REACT:R-HSA-1280215	OSM	29	Cytokine Signaling in Immune system	29	0.00290378
REACT:R-HSA-1280215	OSM	29	Cytokine Signaling in Immune system	30	0.00293298
REACT:R-HSA-1280215	OSM	29	Cytokine Signaling in Immune system	31	0.00144297
REACT:R-HSA-1280215	OSM	29	Cytokine Signaling in Immune system	32	0.00191
REACT:R-HSA-1280215	OSM	29	Cytokine Signaling in Immune system	33	0.00163724
REACT:R-HSA-1280215	OSM	29	Cytokine Signaling in Immune system	34	0.000990483
REACT:R-HSA-1280215	OSM	29	Cytokine Signaling in Immune system	35	0.00209855
REACT:R-HSA-1280215	OSM	29	Cytokine Signaling in Immune system	36	0.00182571
REACT:R-HSA-1280215	OSM	29	Cytokine Signaling in Immune system	37	0.00256476
REACT:R-HSA-1280215	OSM	29	Cytokine Signaling in Immune system	38	0.00208266
REACT:R-HSA-1280215	OSM	29	Cytokine Signaling in Immune system	39	0.00194677
REACT:R-HSA-1280215	OSM	29	Cytokine Signaling in Immune system	40	0.00167358
REACT:R-HSA-1280215	OSM	29	Cytokine Signaling in Immune system	41	0.00189769
REACT:R-HSA-1280215	OSM	29	Cytokine Signaling in Immune system	42	0.00516525
REACT:R-HSA-1280215	OSM	29	Cytokine Signaling in Immune system	43	0.000810724
REACT:R-HSA-1280215	OSM	29	Cytokine Signaling in Immune system	44	0.00256525
REACT:R-HSA-1280215	OSM	29	Cytokine Signaling in Immune system	45	0.00704228
REACT:R-HSA-1280215	OSM	29	Cytokine Signaling in Immune system	46	0.00329076
REACT:R-HSA-1280215	OSM	29	Cytokine Signaling in Immune system	47	0.00237901
REACT:R-HSA-1280215	OSM	29	Cytokine Signaling in Immune system	48	0.00293984
REACT:R-HSA-1280215	OSM	29	Cytokine Signaling in Immune system	49	0.0020233
REACT:R-HSA-1280215	OSM	29	Cytokine Signaling in Immune system	50	0.00287872
REACT:R-HSA-1280215	OSM	29	Cytokine Signaling in Immune system	51	0.0018508
REACT:R-HSA-1280215	OSM	29	Cytokine Signaling in Immune system	52	0.00229049
REACT:R-HSA-1280215	OSM	29	Cytokine Signaling in Immune system	53	0.00233855
REACT:R-HSA-1280215	OSM	29	Cytokine Signaling in Immune system	54	0.00263629
REACT:R-HSA-1280215	OSM	29	Cytokine Signaling in Immune system	55	0.00160718
REACT:R-HSA-1280215	OSM	29	Cytokine Signaling in Immune system	56	0.00103413
REACT:R-HSA-1280215	OSM	29	Cytokine Signaling in Immune system	57	0.00093441
REACT:R-HSA-1280215	OSM	29	Cytokine Signaling in Immune system	58	0.00230393
REACT:R-HSA-1280215	OSM	29	Cytokine Signaling in Immune system	59	0.00364049
REACT:R-HSA-1280215	OSM	29	Cytokine Signaling in Immune system	60	0.00273993
REACT:R-HSA-1280215	OSM	29	Cytokine Signaling in Immune system	61	0.00232278
REACT:R-HSA-1280215	OSM	29	Cytokine Signaling in Immune system	62	0.00155806
REACT:R-HSA-1280215	OSM	29	Cytokine Signaling in Immune system	63	0.000999432
REACT:R-HSA-1280215	OSM	29	Cytokine Signaling in Immune system	64	0.00161597
REACT:R-HSA-1280215	OSM	29	Cytokine Signaling in Immune system	65	0.00136335
REACT:R-HSA-1280215	OSM	29	Cytokine Signaling in Immune system	66	0.00147937
REACT:R-HSA-1280215	OSM	29	Cytokine Signaling in Immune system	67	0.00106761
REACT:R-HSA-1280215	OSM	29	Cytokine Signaling in Immune system	68	0.00131509
REACT:R-HSA-1280215	OSM	29	Cytokine Signaling in Immune system	69	0.00251846
REACT:R-HSA-1280215	OSM	29	Cytokine Signaling in Immune system	70	0.00191767
REACT:R-HSA-1280215	OSM	40	Cytokine Signaling in Immune system	85	0.0138744
REACT:R-HSA-1280215	OSM	40	Cytokine Signaling in Immune system	86	0.0139621
REACT:R-HSA-1280215	OSM	40	Cytokine Signaling in Immune system	87	0.0137885
REACT:R-HSA-1280215	OSM	40	Cytokine Signaling in Immune system	88	0.00953145
REACT:R-HSA-1280215	OSM	40	Cytokine Signaling in Immune system	89	0.013577
REACT:R-HSA-1280215	OSM	40	Cytokine Signaling in Immune system	90	0.0128178
REACT:R-HSA-1280215	OSM	40	Cytokine Signaling in Immune system	91	0.0125943
REACT:R-HSA-1280215	OSM	94	Cytokine Signaling in Immune system	14	0.00361428
REACT:R-HSA-1280215	OSM	94	Cytokine Signaling in Immune system	15	0.0115017
REACT:R-HSA-1280215	OSM	94	Cytokine Signaling in Immune system	16	0.0125931
REACT:R-HSA-1280215	OSM	94	Cytokine Signaling in Immune system	17	0.00481064
REACT:R-HSA-1280215	OSM	94	Cytokine Signaling in Immune system	18	0.0132701
REACT:R-HSA-1280215	OSM	94	Cytokine Signaling in Immune system	19	0.00579369
REACT:R-HSA-1280215	OSM	94	Cytokine Signaling in Immune system	20	0.0122885
REACT:R-HSA-1280215	OSM	29	Cytokine Signaling in Immune system	85	0.00339941
REACT:R-HSA-1280215	OSM	29	Cytokine Signaling in Immune system	86	0.00139852
REACT:R-HSA-1280215	OSM	29	Cytokine Signaling in Immune system	87	0.00216241
REACT:R-HSA-1280215	OSM	29	Cytokine Signaling in Immune system	88	0.00210097
REACT:R-HSA-1280215	OSM	29	Cytokine Signaling in Immune system	89	0.00235727
REACT:R-HSA-1280215	OSM	29	Cytokine Signaling in Immune system	90	0.00144554
REACT:R-HSA-1280215	OSM	29	Cytokine Signaling in Immune system	91	0.00264728
REACT:R-HSA-1280215	OSM	94	Cytokine Signaling in Immune system	27	0.0119297
REACT:R-HSA-1280215	OSM	6	Cytokine Signaling in Immune system	0	0.0121952
REACT:R-HSA-1280215	OSM	6	Cytokine Signaling in Immune system	1	0.00212985
REACT:R-HSA-1280215	OSM	6	Cytokine Signaling in Immune system	2	0.0123436
REACT:R-HSA-1280215	OSM	6	Cytokine Signaling in Immune system	3	0.00908018
REACT:R-HSA-1280215	OSM	6	Cytokine Signaling in Immune system	4	0.0114469
REACT:R-HSA-1280215	OSM	6	Cytokine Signaling in Immune system	5	0.00917583
REACT:R-HSA-1280215	OSM	29	Cytokine Signaling in Immune system	99	0.00263287
REACT:R-HSA-1280215	OSM	94	Cytokine Signaling in Immune system	36	0.0128141
REACT:R-HSA-1280215	OSM	94	Cytokine Signaling in Immune system	37	0.00278205
REACT:R-HSA-1280215	OSM	94	Cytokine Signaling in Immune system	38	0.0137897
REACT:R-HSA-1280215	OSM	94	Cytokine Signaling in Immune system	39	0.00701363
REACT:R-HSA-1280215	OSM	94	Cytokine Signaling in Immune system	40	0.0116828
REACT:R-HSA-1280215	OSM	94	Cytokine Signaling in Immune system	41	0.0100502
REACT:R-HSA-1280215	OSM	94	Cytokine Signaling in Immune system	42	0.0118689
REACT:R-HSA-1280215	OSM	40	Cytokine Signaling in Immune system	0	0.0131707
REACT:R-HSA-1280215	OSM	40	Cytokine Signaling in Immune system	1	0.0139099
REACT:R-HSA-1280215	OSM	40	Cytokine Signaling in Immune system	2	0.0139901
REACT:R-HSA-1280215	OSM	40	Cytokine Signaling in Immune system	3	0.0139157
REACT:R-HSA-1280215	OSM	40	Cytokine Signaling in Immune system	4	0.0137761
REACT:R-HSA-1280215	OSM	40	Cytokine Signaling in Immune system	5	0.0129538
REACT:R-HSA-1280215	OSM	40	Cytokine Signaling in Immune system	6	0.0122124
REACT:R-HSA-1280215	OSM	40	Cytokine Signaling in Immune system	7	0.00880903
REACT:R-HSA-1280215	OSM	40	Cytokine Signaling in Immune system	8	0.0136103
REACT:R-HSA-1280215	OSM	40	Cytokine Signaling in Immune system	9	0.0140373
REACT:R-HSA-1280215	OSM	40	Cytokine Signaling in Immune system	10	0.0131683
REACT:R-HSA-1280215	OSM	40	Cytokine Signaling in Immune system	11	0.0109749
REACT:R-HSA-1280215	OSM	40	Cytokine Signaling in Immune system	12	0.0138375
REACT:R-HSA-1280215	OSM	40	Cytokine Signaling in Immune system	13	0.0115014
REACT:R-HSA-1280215	OSM	40	Cytokine Signaling in Immune system	14	0.00914078
REACT:R-HSA-1280215	OSM	40	Cytokine Signaling in Immune system	15	0.0137787
REACT:R-HSA-1280215	OSM	40	Cytokine Signaling in Immune system	16	0.0135909
REACT:R-HSA-1280215	OSM	40	Cytokine Signaling in Immune system	17	0.00972967
REACT:R-HSA-1280215	OSM	40	Cytokine Signaling in Immune system	18	0.0136926
REACT:R-HSA-1280215	OSM	40	Cytokine Signaling in Immune system	19	0.00212452
REACT:R-HSA-1280215	OSM	40	Cytokine Signaling in Immune system	20	0.0138982
REACT:R-HSA-1280215	OSM	40	Cytokine Signaling in Immune system	21	0.00951064
REACT:R-HSA-1280215	OSM	40	Cytokine Signaling in Immune system	22	0.00349641
REACT:R-HSA-1280215	OSM	40	Cytokine Signaling in Immune system	23	0.0132751
REACT:R-HSA-1280215	OSM	40	Cytokine Signaling in Immune system	24	0.0133722
REACT:R-HSA-1280215	OSM	40	Cytokine Signaling in Immune system	25	0.0133905
REACT:R-HSA-1280215	OSM	40	Cytokine Signaling in Immune system	26	0.013879
REACT:R-HSA-1280215	OSM	40	Cytokine Signaling in Immune system	27	0.00998769
REACT:R-HSA-1280215	OSM	40	Cytokine Signaling in Immune system	28	0.0123907
REACT:R-HSA-1280215	OSM	40	Cytokine Signaling in Immune system	29	0.0138608
REACT:R-HSA-1280215	OSM	40	Cytokine Signaling in Immune system	30	0.0123006
REACT:R-HSA-1280215	OSM	40	Cytokine Signaling in Immune system	31	0.0133359
REACT:R-HSA-1280215	OSM	40	Cytokine Signaling in Immune system	32	0.013384
REACT:R-HSA-1280215	OSM	40	Cytokine Signaling in Immune system	33	0.00583573
REACT:R-HSA-1280215	OSM	40	Cytokine Signaling in Immune system	34	0.0115889
REACT:R-HSA-1280215	OSM	40	Cytokine Signaling in Immune system	35	0.013976
REACT:R-HSA-1280215	OSM	40	Cytokine Signaling in Immune system	36	0.0128999
REACT:R-HSA-1280215	OSM	40	Cytokine Signaling in Immune system	37	0.0131296
REACT:R-HSA-1280215	OSM	40	Cytokine Signaling in Immune system	38	0.0138181
REACT:R-HSA-1280215	OSM	40	Cytokine Signaling in Immune system	39	0.00506184
REACT:R-HSA-1280215	OSM	40	Cytokine Signaling in Immune system	40	0.0115642
REACT:R-HSA-1280215	OSM	40	Cytokine Signaling in Immune system	41	0.013757
REACT:R-HSA-1280215	OSM	40	Cytokine Signaling in Immune system	42	0.014274
REACT:R-HSA-1280215	OSM	40	Cytokine Signaling in Immune system	43	0.0124277
REACT:R-HSA-1280215	OSM	40	Cytokine Signaling in Immune system	44	0.0140692
REACT:R-HSA-1280215	OSM	40	Cytokine Signaling in Immune system	45	0.0142656
REACT:R-HSA-1280215	OSM	40	Cytokine Signaling in Immune system	46	0.0137901
REACT:R-HSA-1280215	OSM	40	Cytokine Signaling in Immune system	47	0.0119224
REACT:R-HSA-1280215	OSM	40	Cytokine Signaling in Immune system	48	0.0139153
REACT:R-HSA-1280215	OSM	40	Cytokine Signaling in Immune system	49	0.0136919
REACT:R-HSA-1280215	OSM	40	Cytokine Signaling in Immune system	50	0.0139471
REACT:R-HSA-1280215	OSM	40	Cytokine Signaling in Immune system	51	0.012084
REACT:R-HSA-1280215	OSM	40	Cytokine Signaling in Immune system	52	0.0139153
REACT:R-HSA-1280215	OSM	40	Cytokine Signaling in Immune system	53	0.013298
REACT:R-HSA-1280215	OSM	40	Cytokine Signaling in Immune system	54	0.0140188
REACT:R-HSA-1280215	OSM	40	Cytokine Signaling in Immune system	55	0.0137016
REACT:R-HSA-1280215	OSM	40	Cytokine Signaling in Immune system	56	0.0111926
REACT:R-HSA-1280215	OSM	40	Cytokine Signaling in Immune system	57	0.0103218
REACT:R-HSA-1280215	OSM	40	Cytokine Signaling in Immune system	58	0.0135399
REACT:R-HSA-1280215	OSM	40	Cytokine Signaling in Immune system	59	0.0114358
REACT:R-HSA-1280215	OSM	40	Cytokine Signaling in Immune system	60	0.0139912
REACT:R-HSA-1280215	OSM	40	Cytokine Signaling in Immune system	61	0.0138655
REACT:R-HSA-1280215	OSM	40	Cytokine Signaling in Immune system	62	0.0135599
REACT:R-HSA-1280215	OSM	40	Cytokine Signaling in Immune system	63	0.0120456
REACT:R-HSA-1280215	OSM	40	Cytokine Signaling in Immune system	64	0.00780297
REACT:R-HSA-1280215	OSM	40	Cytokine Signaling in Immune system	65	0.0135086
REACT:R-HSA-1280215	OSM	40	Cytokine Signaling in Immune system	66	0.00405131
REACT:R-HSA-1280215	OSM	40	Cytokine Signaling in Immune system	67	0.0102939
REACT:R-HSA-1280215	OSM	40	Cytokine Signaling in Immune system	68	0.0135473
REACT:R-HSA-1280215	OSM	40	Cytokine Signaling in Immune system	69	0.013902
REACT:R-HSA-1280215	OSM	40	Cytokine Signaling in Immune system	70	0.0130533
REACT:R-HSA-1280215	OSM	40	Cytokine Signaling in Immune system	71	0.00648059
REACT:R-HSA-1280215	OSM	40	Cytokine Signaling in Immune system	72	0.00955638
REACT:R-HSA-1280215	OSM	40	Cytokine Signaling in Immune system	73	0.0140976
REACT:R-HSA-1280215	OSM	40	Cytokine Signaling in Immune system	74	0.0133155
REACT:R-HSA-1280215	OSM	40	Cytokine Signaling in Immune system	75	0.0138514
REACT:R-HSA-1280215	OSM	40	Cytokine Signaling in Immune system	76	0.00546755
REACT:R-HSA-1280215	OSM	40	Cytokine Signaling in Immune system	77	0.000383097
REACT:R-HSA-1280215	OSM	6	Cytokine Signaling in Immune system	11	0.0102482
REACT:R-HSA-1280215	OSM	94	Cytokine Signaling in Immune system	0	0.0131706
REACT:R-HSA-1280215	OSM	94	Cytokine Signaling in Immune system	1	0.0121796
REACT:R-HSA-1280215	OSM	94	Cytokine Signaling in Immune system	2	0.0134419
REACT:R-HSA-1280215	OSM	94	Cytokine Signaling in Immune system	3	0.0119906
REACT:R-HSA-1280215	OSM	94	Cytokine Signaling in Immune system	4	0.0130495
REACT:R-HSA-1280215	OSM	94	Cytokine Signaling in Immune system	5	0.0129795
REACT:R-HSA-1280215	OSM	94	Cytokine Signaling in Immune system	6	0.0123922
REACT:R-HSA-1280215	OSM	94	Cytokine Signaling in Immune system	7	0.010121
REACT:R-HSA-1280215	OSM	94	Cytokine Signaling in Immune system	8	0.00854914
REACT:R-HSA-1280215	OSM	94	Cytokine Signaling in Immune system	9	0.0104368
REACT:R-HSA-1280215	OSM	94	Cytokine Signaling in Immune system	10	0.00953916
REACT:R-HSA-1280215	OSM	94	Cytokine Signaling in Immune system	11	0.0127249
REACT:R-HSA-1280215	OSM	94	Cytokine Signaling in Immune system	12	0.0132888
REACT:R-HSA-1280215	OSM	40	Cytokine Signaling in Immune system	92	0.012919
REACT:R-HSA-1280215	OSM	40	Cytokine Signaling in Immune system	93	0.0103051
REACT:R-HSA-1280215	OSM	40	Cytokine Signaling in Immune system	94	0.00913344
REACT:R-HSA-1280215	OSM	40	Cytokine Signaling in Immune system	95	0.0134135
REACT:R-HSA-1280215	OSM	40	Cytokine Signaling in Immune system	96	0.0131422
REACT:R-HSA-1280215	OSM	40	Cytokine Signaling in Immune system	97	0.0136369
REACT:R-HSA-1280215	OSM	40	Cytokine Signaling in Immune system	98	0.0138669
REACT:R-HSA-1280215	OSM	40	Cytokine Signaling in Immune system	99	0.00985193
REACT:R-HSA-1280215	OSM	94	Cytokine Signaling in Immune system	21	0.00520084
REACT:R-HSA-1280215	OSM	94	Cytokine Signaling in Immune system	22	0.0109645
REACT:R-HSA-1280215	OSM	94	Cytokine Signaling in Immune system	23	0.0129807
REACT:R-HSA-1280215	OSM	94	Cytokine Signaling in Immune system	24	0.0128659
REACT:R-HSA-1280215	OSM	94	Cytokine Signaling in Immune system	25	0.0115346
REACT:R-HSA-1280215	OSM	94	Cytokine Signaling in Immune system	26	0.0130971
REACT:R-HSA-1280215	OSM	6	Cytokine Signaling in Immune system	39	0.00402885
REACT:R-HSA-1280215	OSM	94	Cytokine Signaling in Immune system	28	0.00962764
REACT:R-HSA-1280215	OSM	94	Cytokine Signaling in Immune system	29	0.0101507
REACT:R-HSA-1280215	OSM	94	Cytokine Signaling in Immune system	30	0.0122825
REACT:R-HSA-1280215	OSM	94	Cytokine Signaling in Immune system	31	0.0020572
REACT:R-HSA-1280215	OSM	94	Cytokine Signaling in Immune system	32	0.0116673
REACT:R-HSA-1280215	OSM	94	Cytokine Signaling in Immune system	33	0.0124152
REACT:R-HSA-1280215	OSM	6	Cytokine Signaling in Immune system	6	0.01015
REACT:R-HSA-1280215	OSM	6	Cytokine Signaling in Immune system	7	0.00288735
REACT:R-HSA-1280215	OSM	6	Cytokine Signaling in Immune system	8	0.00879205
REACT:R-HSA-1280215	OSM	6	Cytokine Signaling in Immune system	9	0.00904373
REACT:R-HSA-1280215	OSM	6	Cytokine Signaling in Immune system	10	0.00276883
REACT:R-HSA-1280215	OSM	6	Cytokine Signaling in Immune system	51	0.00874918
REACT:R-HSA-1280215	OSM	6	Cytokine Signaling in Immune system	12	0.0116882
REACT:R-HSA-1280215	OSM	6	Cytokine Signaling in Immune system	13	0.00215851
REACT:R-HSA-1280215	OSM	6	Cytokine Signaling in Immune system	54	0.0110314
REACT:R-HSA-1280215	OSM	94	Cytokine Signaling in Immune system	43	0.00442384
REACT:R-HSA-1280215	OSM	94	Cytokine Signaling in Immune system	44	0.0132868
REACT:R-HSA-1280215	OSM	94	Cytokine Signaling in Immune system	45	0.0136012
REACT:R-HSA-1280215	OSM	94	Cytokine Signaling in Immune system	46	0.0125613
REACT:R-HSA-1280215	OSM	94	Cytokine Signaling in Immune system	47	0.0130833
REACT:R-HSA-1280215	OSM	94	Cytokine Signaling in Immune system	48	0.0121657
REACT:R-HSA-1280215	OSM	6	Cytokine Signaling in Immune system	21	0.0105713
REACT:R-HSA-1280215	OSM	6	Cytokine Signaling in Immune system	22	0.000442399
REACT:R-HSA-1280215	OSM	6	Cytokine Signaling in Immune system	23	0.0104836
REACT:R-HSA-1280215	OSM	6	Cytokine Signaling in Immune system	24	0.00767147
REACT:R-HSA-1280215	OSM	6	Cytokine Signaling in Immune system	25	0.00868774
REACT:R-HSA-1280215	OSM	6	Cytokine Signaling in Immune system	26	0.0108074
REACT:R-HSA-1280215	OSM	6	Cytokine Signaling in Immune system	27	0.00385418
REACT:R-HSA-1280215	OSM	6	Cytokine Signaling in Immune system	28	0.00322918
REACT:R-HSA-1280215	OSM	6	Cytokine Signaling in Immune system	29	0.0112294
REACT:R-HSA-1280215	OSM	6	Cytokine Signaling in Immune system	30	0.00804223
REACT:R-HSA-1280215	OSM	6	Cytokine Signaling in Immune system	31	0.00843097
REACT:R-HSA-1280215	OSM	6	Cytokine Signaling in Immune system	32	0.00597069
REACT:R-HSA-1280215	OSM	6	Cytokine Signaling in Immune system	33	0.00200412
REACT:R-HSA-1280215	OSM	6	Cytokine Signaling in Immune system	34	0.00726712
REACT:R-HSA-1280215	OSM	6	Cytokine Signaling in Immune system	35	0.0126509
REACT:R-HSA-1280215	OSM	6	Cytokine Signaling in Immune system	36	0.00676845
REACT:R-HSA-1280215	OSM	6	Cytokine Signaling in Immune system	37	0.00285662
REACT:R-HSA-1280215	OSM	6	Cytokine Signaling in Immune system	38	0.00981545
REACT:R-HSA-1280215	OSM	76	Cytokine Signaling in Immune system	93	0.00146128
REACT:R-HSA-1280215	OSM	6	Cytokine Signaling in Immune system	40	0.00738035
REACT:R-HSA-1280215	OSM	6	Cytokine Signaling in Immune system	41	0.00762605
REACT:R-HSA-1280215	OSM	6	Cytokine Signaling in Immune system	42	0.0119028
REACT:R-HSA-1280215	OSM	6	Cytokine Signaling in Immune system	43	0.00314928
REACT:R-HSA-1280215	OSM	6	Cytokine Signaling in Immune system	44	0.00822147
REACT:R-HSA-1280215	OSM	6	Cytokine Signaling in Immune system	45	0.0127999
REACT:R-HSA-1280215	OSM	6	Cytokine Signaling in Immune system	46	0.00932495
REACT:R-HSA-1280215	OSM	6	Cytokine Signaling in Immune system	47	0.0109667
REACT:R-HSA-1280215	OSM	6	Cytokine Signaling in Immune system	48	0.010302
REACT:R-HSA-1280215	OSM	6	Cytokine Signaling in Immune system	49	0.0119385
REACT:R-HSA-1280215	OSM	6	Cytokine Signaling in Immune system	50	0.0117767
REACT:R-HSA-1280215	OSM	76	Cytokine Signaling in Immune system	64	0.000389468
REACT:R-HSA-1280215	OSM	6	Cytokine Signaling in Immune system	52	0.0122066
REACT:R-HSA-1280215	OSM	6	Cytokine Signaling in Immune system	53	0.00999768
REACT:R-HSA-1280215	OSM	76	Cytokine Signaling in Immune system	67	0.00149265
REACT:R-HSA-1280215	OSM	6	Cytokine Signaling in Immune system	55	0.0115028
REACT:R-HSA-1280215	OSM	6	Cytokine Signaling in Immune system	56	0.00473301
REACT:R-HSA-1280215	OSM	6	Cytokine Signaling in Immune system	57	0.00846229
REACT:R-HSA-1280215	OSM	6	Cytokine Signaling in Immune system	58	0.0116979
REACT:R-HSA-1280215	OSM	6	Cytokine Signaling in Immune system	59	0.0115238
REACT:R-HSA-1280215	OSM	6	Cytokine Signaling in Immune system	60	0.0106823
REACT:R-HSA-1280215	OSM	6	Cytokine Signaling in Immune system	61	0.00140378
REACT:R-HSA-1280215	OSM	6	Cytokine Signaling in Immune system	62	0.00573881
REACT:R-HSA-1280215	OSM	6	Cytokine Signaling in Immune system	63	0.00932641
REACT:R-HSA-1280215	OSM	6	Cytokine Signaling in Immune system	64	0.00170888
REACT:R-HSA-1280215	OSM	6	Cytokine Signaling in Immune system	65	0.0102356
REACT:R-HSA-1280215	OSM	6	Cytokine Signaling in Immune system	66	0.00802514
REACT:R-HSA-1280215	OSM	6	Cytokine Signaling in Immune system	67	0.00810668
REACT:R-HSA-1280215	OSM	6	Cytokine Signaling in Immune system	68	0.0109287
REACT:R-HSA-1280215	OSM	6	Cytokine Signaling in Immune system	69	0.0116318
REACT:R-HSA-1280215	OSM	6	Cytokine Signaling in Immune system	70	0.00112584
REACT:R-HSA-1280215	OSM	6	Cytokine Signaling in Immune system	71	0.0061779
REACT:R-HSA-1280215	OSM	6	Cytokine Signaling in Immune system	72	0.00664092
REACT:R-HSA-1280215	OSM	6	Cytokine Signaling in Immune system	73	0.0126606
REACT:R-HSA-1280215	OSM	6	Cytokine Signaling in Immune system	74	0.0121207
REACT:R-HSA-1280215	OSM	6	Cytokine Signaling in Immune system	75	0.00354923
REACT:R-HSA-1280215	OSM	6	Cytokine Signaling in Immune system	76	0.00192242
REACT:R-HSA-1280215	OSM	6	Cytokine Signaling in Immune system	77	0.00161849
REACT:R-HSA-1280215	OSM	76	Cytokine Signaling in Immune system	92	0.0135164
REACT:R-HSA-1280215	OSM	76	Cytokine Signaling in Immune system	52	0.0125115
REACT:R-HSA-1280215	OSM	76	Cytokine Signaling in Immune system	94	0.0011893
REACT:R-HSA-1280215	OSM	76	Cytokine Signaling in Immune system	95	0.00737609
REACT:R-HSA-1280215	OSM	76	Cytokine Signaling in Immune system	96	0.00677561
REACT:R-HSA-1280215	OSM	76	Cytokine Signaling in Immune system	97	0.012453
REACT:R-HSA-1280215	OSM	76	Cytokine Signaling in Immune system	98	0.00429358
REACT:R-HSA-1280215	OSM	76	Cytokine Signaling in Immune system	99	0.00192848
REACT:R-HSA-1280215	OSM	76	Cytokine Signaling in Immune system	59	0.0132538
REACT:R-HSA-1280215	OSM	94	Cytokine Signaling in Immune system	34	0.012062
REACT:R-HSA-1280215	OSM	94	Cytokine Signaling in Immune system	35	0.0129923
REACT:R-HSA-1280215	OSM	76	Cytokine Signaling in Immune system	62	0.00955921
REACT:R-HSA-1280215	OSM	76	Cytokine Signaling in Immune system	63	0.00225267
REACT:R-HSA-1280215	OSM	94	Cytokine Signaling in Immune system	77	0.00561486
REACT:R-HSA-1280215	OSM	76	Cytokine Signaling in Immune system	65	0.00185454
REACT:R-HSA-1280215	OSM	76	Cytokine Signaling in Immune system	66	0.00115693
REACT:R-HSA-1280215	OSM	94	Cytokine Signaling in Immune system	80	0.0126277
REACT:R-HSA-1280215	OSM	76	Cytokine Signaling in Immune system	68	0.0015046
REACT:R-HSA-1280215	OSM	76	Cytokine Signaling in Immune system	69	0.0120276
REACT:R-HSA-1280215	OSM	76	Cytokine Signaling in Immune system	70	0.00384792
REACT:R-HSA-1280215	OSM	76	Cytokine Signaling in Immune system	71	0.0100793
REACT:R-HSA-1280215	OSM	76	Cytokine Signaling in Immune system	72	0.00249523
REACT:R-HSA-1280215	OSM	76	Cytokine Signaling in Immune system	73	0.0145119
REACT:R-HSA-1280215	OSM	76	Cytokine Signaling in Immune system	74	0.00565078
REACT:R-HSA-1280215	OSM	94	Cytokine Signaling in Immune system	49	0.0135361
REACT:R-HSA-1280215	OSM	94	Cytokine Signaling in Immune system	50	0.0113447
REACT:R-HSA-1280215	OSM	94	Cytokine Signaling in Immune system	51	0.0137278
REACT:R-HSA-1280215	OSM	94	Cytokine Signaling in Immune system	52	0.0126036
REACT:R-HSA-1280215	OSM	94	Cytokine Signaling in Immune system	13	0.010894
REACT:R-HSA-1280215	OSM	94	Cytokine Signaling in Immune system	54	0.00698141
REACT:R-HSA-1280215	OSM	94	Cytokine Signaling in Immune system	55	0.0130475
REACT:R-HSA-1280215	OSM	94	Cytokine Signaling in Immune system	56	0.00408772
REACT:R-HSA-1280215	OSM	76	Cytokine Signaling in Immune system	43	0.000567231
REACT:R-HSA-1280215	OSM	76	Cytokine Signaling in Immune system	44	0.0101212
REACT:R-HSA-1280215	OSM	76	Cytokine Signaling in Immune system	45	0.0140422
REACT:R-HSA-1280215	OSM	76	Cytokine Signaling in Immune system	46	0.0110418
REACT:R-HSA-1280215	OSM	76	Cytokine Signaling in Immune system	47	0.0106011
REACT:R-HSA-1280215	OSM	76	Cytokine Signaling in Immune system	48	0.00974876
REACT:R-HSA-1280215	OSM	76	Cytokine Signaling in Immune system	49	0.0122005
REACT:R-HSA-1280215	OSM	76	Cytokine Signaling in Immune system	50	0.0139264
REACT:R-HSA-1280215	OSM	76	Cytokine Signaling in Immune system	51	0.0127534
REACT:R-HSA-1280215	OSM	94	Cytokine Signaling in Immune system	65	0.0126061
REACT:R-HSA-1280215	OSM	76	Cytokine Signaling in Immune system	53	0.0126451
REACT:R-HSA-1280215	OSM	76	Cytokine Signaling in Immune system	54	0.0119396
REACT:R-HSA-1280215	OSM	76	Cytokine Signaling in Immune system	55	0.012539
REACT:R-HSA-1280215	OSM	76	Cytokine Signaling in Immune system	56	0.0128268
REACT:R-HSA-1280215	OSM	76	Cytokine Signaling in Immune system	57	0.00118908
REACT:R-HSA-1280215	OSM	76	Cytokine Signaling in Immune system	58	0.00923187
REACT:R-HSA-1280215	OSM	94	Cytokine Signaling in Immune system	72	0.0121908
REACT:R-HSA-1280215	OSM	76	Cytokine Signaling in Immune system	60	0.0133225
REACT:R-HSA-1280215	OSM	76	Cytokine Signaling in Immune system	61	0.0101146
REACT:R-HSA-1280215	OSM	94	Cytokine Signaling in Immune system	75	0.00931688
REACT:R-HSA-1280215	OSM	94	Cytokine Signaling in Immune system	76	0.0060467
REACT:R-HSA-1280215	OSM	76	Cytokine Signaling in Immune system	77	0.000269998
REACT:R-HSA-1280215	OSM	94	Cytokine Signaling in Immune system	78	0.0100833
REACT:R-HSA-1280215	OSM	94	Cytokine Signaling in Immune system	79	0.00787867
REACT:R-HSA-1280215	OSM	76	Cytokine Signaling in Immune system	80	0.0107667
REACT:R-HSA-1280215	OSM	94	Cytokine Signaling in Immune system	81	0.0125182
REACT:R-HSA-1280215	OSM	94	Cytokine Signaling in Immune system	82	0.0132105
REACT:R-HSA-1280215	OSM	94	Cytokine Signaling in Immune system	83	0.0136332
REACT:R-HSA-1280215	OSM	94	Cytokine Signaling in Immune system	84	0.0133272
REACT:R-HSA-1280215	OSM	94	Cytokine Signaling in Immune system	85	0.011303
REACT:R-HSA-1280215	OSM	94	Cytokine Signaling in Immune system	86	0.0129945
REACT:R-HSA-1280215	OSM	94	Cytokine Signaling in Immune system	87	0.013277
REACT:R-HSA-1280215	OSM	76	Cytokine Signaling in Immune system	75	0.0109042
REACT:R-HSA-1280215	OSM	76	Cytokine Signaling in Immune system	76	6.07957e-05
REACT:R-HSA-1280215	OSM	76	Cytokine Signaling in Immune system	90	0.00385526
REACT:R-HSA-1280215	OSM	76	Cytokine Signaling in Immune system	78	0.000407949
REACT:R-HSA-1280215	OSM	94	Cytokine Signaling in Immune system	53	0.0125456
REACT:R-HSA-1280215	OSM	94	Cytokine Signaling in Immune system	66	0.00682652
REACT:R-HSA-1280215	OSM	76	Cytokine Signaling in Immune system	81	0.00521664
REACT:R-HSA-1280215	OSM	76	Cytokine Signaling in Immune system	82	0.00791527
REACT:R-HSA-1280215	OSM	76	Cytokine Signaling in Immune system	83	0.00494913
REACT:R-HSA-1280215	OSM	76	Cytokine Signaling in Immune system	84	0.00966772
REACT:R-HSA-1280215	OSM	76	Cytokine Signaling in Immune system	85	0.00308213
REACT:R-HSA-1280215	OSM	76	Cytokine Signaling in Immune system	86	0.00973065
REACT:R-HSA-1280215	OSM	76	Cytokine Signaling in Immune system	87	0.00693581
REACT:R-HSA-1280215	OSM	76	Cytokine Signaling in Immune system	88	0.00409285
REACT:R-HSA-1280215	OSM	76	Cytokine Signaling in Immune system	89	0.0122159
REACT:R-HSA-1280215	OSM	94	Cytokine Signaling in Immune system	89	0.013604
REACT:R-HSA-1280215	OSM	76	Cytokine Signaling in Immune system	91	0.0128804
REACT:R-HSA-1280215	OSM	94	Cytokine Signaling in Immune system	91	0.0133865
REACT:R-HSA-1280215	OSM	76	Cytokine Signaling in Immune system	79	0.0112088
REACT:R-HSA-1280215	OSM	94	Cytokine Signaling in Immune system	67	0.0120034
REACT:R-HSA-1280215	OSM	94	Cytokine Signaling in Immune system	68	0.0118828
REACT:R-HSA-1280215	OSM	94	Cytokine Signaling in Immune system	69	0.013533
REACT:R-HSA-1280215	OSM	94	Cytokine Signaling in Immune system	70	0.0106579
REACT:R-HSA-1280215	OSM	94	Cytokine Signaling in Immune system	71	0.0126911
REACT:R-HSA-1280215	OSM	94	Cytokine Signaling in Immune system	58	0.0111899
REACT:R-HSA-1280215	OSM	94	Cytokine Signaling in Immune system	73	0.013701
REACT:R-HSA-1280215	OSM	94	Cytokine Signaling in Immune system	74	0.0121291
REACT:R-HSA-1280215	OSM	94	Cytokine Signaling in Immune system	88	0.0117526
REACT:R-HSA-1280215	OSM	94	Cytokine Signaling in Immune system	62	0.0102294
REACT:R-HSA-1280215	OSM	94	Cytokine Signaling in Immune system	90	0.0134087
REACT:R-HSA-1280215	OSM	94	Cytokine Signaling in Immune system	64	0.00992868
REACT:R-HSA-1280215	OSM	94	Cytokine Signaling in Immune system	96	0.0129356
REACT:R-HSA-1280215	OSM	94	Cytokine Signaling in Immune system	93	0.000815903
REACT:R-HSA-1280215	OSM	94	Cytokine Signaling in Immune system	94	0.0104701
REACT:R-HSA-1280215	OSM	94	Cytokine Signaling in Immune system	95	0.0120007
REACT:R-HSA-1280215	OSM	94	Cytokine Signaling in Immune system	60	0.0133443
REACT:R-HSA-1280215	OSM	94	Cytokine Signaling in Immune system	57	0.0105131
REACT:R-HSA-1280215	OSM	94	Cytokine Signaling in Immune system	97	0.0132453
REACT:R-HSA-1280215	OSM	94	Cytokine Signaling in Immune system	59	0.0135671
REACT:R-HSA-1280215	OSM	94	Cytokine Signaling in Immune system	98	0.0123496
REACT:R-HSA-1280215	OSM	94	Cytokine Signaling in Immune system	61	0.0120931
REACT:R-HSA-1280215	OSM	94	Cytokine Signaling in Immune system	92	0.0128491
REACT:R-HSA-1280215	OSM	94	Cytokine Signaling in Immune system	63	0.012173
REACT:R-HSA-1280215	OSM	94	Cytokine Signaling in Immune system	99	0.0129233
REACT:R-HSA-168256	OSM	19	Immune System	0	0.0034897
REACT:R-HSA-168256	OSM	67	Immune System	0	8.44289e-05
REACT:R-HSA-168256	OSM	67	Immune System	3	0.00132759
REACT:R-HSA-168256	OSM	32	Immune System	0	0.00117097
REACT:R-HSA-168256	OSM	67	Immune System	1	0.000410636
REACT:R-HSA-168256	OSM	67	Immune System	6	0.000101274
REACT:R-HSA-168256	OSM	89	Immune System	8	0.000879514
REACT:R-HSA-168256	OSM	67	Immune System	4	0.000603496
REACT:R-HSA-168256	OSM	67	Immune System	5	0.000202364
REACT:R-HSA-168256	OSM	89	Immune System	11	0.00123999
REACT:R-HSA-168256	OSM	89	Immune System	12	0.00270784
REACT:R-HSA-168256	OSM	89	Immune System	13	0.00191774
REACT:R-HSA-168256	OSM	89	Immune System	14	0.00585068
REACT:R-HSA-168256	OSM	40	Immune System	5	0.00761384
REACT:R-HSA-168256	OSM	67	Immune System	2	0.000505898
REACT:R-HSA-168256	OSM	32	Immune System	1	0.0057374
REACT:R-HSA-168256	OSM	32	Immune System	2	0.00379496
REACT:R-HSA-168256	OSM	32	Immune System	3	0.00469433
REACT:R-HSA-168256	OSM	32	Immune System	4	0.00260415
REACT:R-HSA-168256	OSM	89	Immune System	22	0.00400076
REACT:R-HSA-168256	OSM	89	Immune System	23	0.000765056
REACT:R-HSA-168256	OSM	89	Immune System	24	0.00599824
REACT:R-HSA-168256	OSM	89	Immune System	10	0.00538186
REACT:R-HSA-168256	OSM	89	Immune System	51	0.00354355
REACT:R-HSA-168256	OSM	89	Immune System	52	0.00280746
REACT:R-HSA-168256	OSM	89	Immune System	53	0.002239
REACT:R-HSA-168256	OSM	89	Immune System	54	0.00350872
REACT:R-HSA-168256	OSM	40	Immune System	6	0.00221425
REACT:R-HSA-168256	OSM	89	Immune System	56	0.00281717
REACT:R-HSA-168256	OSM	89	Immune System	57	0.00355734
REACT:R-HSA-168256	OSM	19	Immune System	1	0.00648348
REACT:R-HSA-168256	OSM	19	Immune System	2	0.00459938
REACT:R-HSA-168256	OSM	32	Immune System	5	0.00351982
REACT:R-HSA-168256	OSM	32	Immune System	6	0.00272833
REACT:R-HSA-168256	OSM	89	Immune System	9	0.00443803
REACT:R-HSA-168256	OSM	19	Immune System	6	0.00237561
REACT:R-HSA-168256	OSM	89	Immune System	25	0.00278028
REACT:R-HSA-168256	OSM	89	Immune System	26	0.00490974
REACT:R-HSA-168256	OSM	89	Immune System	27	0.00306197
REACT:R-HSA-168256	OSM	89	Immune System	28	0.00388113
REACT:R-HSA-168256	OSM	89	Immune System	55	0.00301911
REACT:R-HSA-168256	OSM	89	Immune System	29	0.00171281
REACT:R-HSA-168256	OSM	89	Immune System	30	0.00323959
REACT:R-HSA-168256	OSM	89	Immune System	31	0.00222017
REACT:R-HSA-168256	OSM	89	Immune System	32	0.000637615
REACT:R-HSA-168256	OSM	19	Immune System	3	0.00706946
REACT:R-HSA-168256	OSM	19	Immune System	4	0.00537029
REACT:R-HSA-168256	OSM	19	Immune System	5	0.00604997
REACT:R-HSA-168256	OSM	40	Immune System	0	0.00367672
REACT:R-HSA-168256	OSM	40	Immune System	1	0.00836871
REACT:R-HSA-168256	OSM	40	Immune System	2	0.00527895
REACT:R-HSA-168256	OSM	40	Immune System	3	0.00813888
REACT:R-HSA-168256	OSM	40	Immune System	4	0.00741732
REACT:R-HSA-168256	OSM	89	Immune System	0	0.000376154
REACT:R-HSA-168256	OSM	89	Immune System	1	0.00486391
REACT:R-HSA-168256	OSM	89	Immune System	2	0.0017377
REACT:R-HSA-168256	OSM	89	Immune System	3	0.00264133
REACT:R-HSA-168256	OSM	89	Immune System	4	0.00341314
REACT:R-HSA-168256	OSM	89	Immune System	5	0.00328002
REACT:R-HSA-168256	OSM	89	Immune System	6	9.32384e-05
REACT:R-HSA-168256	OSM	89	Immune System	7	0.00275764
REACT:R-HSA-168256	OSM	76	Immune System	0	0.0016734
REACT:R-HSA-168256	OSM	76	Immune System	1	0.00872977
REACT:R-HSA-168256	OSM	76	Immune System	2	0.0078084
REACT:R-HSA-168256	OSM	76	Immune System	3	0.00809175
REACT:R-HSA-168256	OSM	76	Immune System	4	0.00671548
REACT:R-HSA-168256	OSM	76	Immune System	5	0.00185987
REACT:R-HSA-168256	OSM	76	Immune System	6	0.000583044
REACT:R-HSA-168256	OSM	89	Immune System	15	0.00339469
REACT:R-HSA-168256	OSM	89	Immune System	16	0.000316015
REACT:R-HSA-168256	OSM	89	Immune System	17	0.00664841
REACT:R-HSA-168256	OSM	89	Immune System	18	0.000165217
REACT:R-HSA-168256	OSM	89	Immune System	19	0.00194608
REACT:R-HSA-168256	OSM	89	Immune System	20	0.00268366
REACT:R-HSA-168256	OSM	89	Immune System	21	0.00611715
REACT:R-HSA-168256	OSM	6	Immune System	0	0.00109675
REACT:R-HSA-168256	OSM	6	Immune System	1	0.00697825
REACT:R-HSA-168256	OSM	6	Immune System	2	0.00373245
REACT:R-HSA-168256	OSM	6	Immune System	3	0.00492622
REACT:R-HSA-168256	OSM	6	Immune System	4	0.00386545
REACT:R-HSA-168256	OSM	6	Immune System	5	0.0011885
REACT:R-HSA-168256	OSM	6	Immune System	6	0.000760494
REACT:R-HSA-168256	OSM	54	Immune System	0	0.00189117
REACT:R-HSA-168256	OSM	54	Immune System	1	0.00523203
REACT:R-HSA-168256	OSM	54	Immune System	2	0.00290488
REACT:R-HSA-168256	OSM	89	Immune System	33	0.00251495
REACT:R-HSA-168256	OSM	89	Immune System	34	0.00402613
REACT:R-HSA-168256	OSM	89	Immune System	35	0.00523568
REACT:R-HSA-168256	OSM	54	Immune System	6	0.00241038
REACT:R-HSA-168256	OSM	89	Immune System	36	0.002554
REACT:R-HSA-168256	OSM	89	Immune System	37	0.00431796
REACT:R-HSA-168256	OSM	89	Immune System	38	0.00171762
REACT:R-HSA-168256	OSM	89	Immune System	39	0.005614
REACT:R-HSA-168256	OSM	89	Immune System	40	0.00326761
REACT:R-HSA-168256	OSM	89	Immune System	41	-0.000114062
REACT:R-HSA-168256	OSM	89	Immune System	42	0.00509295
REACT:R-HSA-168256	OSM	89	Immune System	43	0.00220136
REACT:R-HSA-168256	OSM	89	Immune System	44	0.00379888
REACT:R-HSA-168256	OSM	89	Immune System	45	0.0042221
REACT:R-HSA-168256	OSM	89	Immune System	46	0.00199243
REACT:R-HSA-168256	OSM	89	Immune System	47	0.00533864
REACT:R-HSA-168256	OSM	89	Immune System	48	0.00378775
REACT:R-HSA-168256	OSM	89	Immune System	49	0.000132923
REACT:R-HSA-168256	OSM	89	Immune System	50	0.00122516
REACT:R-HSA-168256	OSM	29	Immune System	0	0.00112189
REACT:R-HSA-168256	OSM	29	Immune System	1	0.00238755
REACT:R-HSA-168256	OSM	29	Immune System	2	0.00253712
REACT:R-HSA-168256	OSM	29	Immune System	3	0.00301681
REACT:R-HSA-168256	OSM	29	Immune System	4	0.00215785
REACT:R-HSA-168256	OSM	29	Immune System	5	0.00174463
REACT:R-HSA-168256	OSM	29	Immune System	6	0.000812919
REACT:R-HSA-168256	OSM	89	Immune System	58	0.00066701
REACT:R-HSA-168256	OSM	89	Immune System	59	0.00540979
REACT:R-HSA-168256	OSM	89	Immune System	60	0.00105086
REACT:R-HSA-168256	OSM	89	Immune System	61	0.00444675
REACT:R-HSA-168256	OSM	89	Immune System	62	0.000464993
REACT:R-HSA-168256	OSM	89	Immune System	63	0.00216331
REACT:R-HSA-168256	OSM	89	Immune System	64	0.00136851
REACT:R-HSA-168256	OSM	89	Immune System	65	0.00110076
REACT:R-HSA-168256	OSM	89	Immune System	66	0.0036427
REACT:R-HSA-168256	OSM	89	Immune System	67	0.00451972
REACT:R-HSA-168256	OSM	89	Immune System	68	0.00133058
REACT:R-HSA-168256	OSM	89	Immune System	69	0.00306285
REACT:R-HSA-168256	OSM	89	Immune System	70	0.00276665
REACT:R-HSA-168256	OSM	89	Immune System	71	0.00282536
REACT:R-HSA-168256	OSM	54	Immune System	3	0.00509573
REACT:R-HSA-168256	OSM	54	Immune System	4	0.00217062
REACT:R-HSA-168256	OSM	54	Immune System	5	0.00278424
REACT:R-HSA-168256	OSM	94	Immune System	0	0.00207186
REACT:R-HSA-168256	OSM	94	Immune System	1	0.00839751
REACT:R-HSA-168256	OSM	94	Immune System	2	0.00772431
REACT:R-HSA-168256	OSM	94	Immune System	3	0.0079923
REACT:R-HSA-168256	OSM	94	Immune System	4	0.00725519
REACT:R-HSA-168256	OSM	94	Immune System	5	0.00291375
REACT:R-HSA-168256	OSM	94	Immune System	6	0.00653321
REACT:R-HSA-168256	OSM	94	Immune System	7	0.00752917
REACT:R-HSA-168256	OSM	94	Immune System	8	0.00747504
REACT:R-HSA-168256	OSM	94	Immune System	9	0.00858936
REACT:R-HSA-168256	OSM	94	Immune System	10	0.00813741
REACT:R-HSA-168256	OSM	94	Immune System	11	0.00683444
REACT:R-HSA-168256	OSM	94	Immune System	12	0.00677323
REACT:R-HSA-168256	OSM	94	Immune System	13	0.00532363
REACT:R-HSA-168256	OSM	94	Immune System	14	0.00811593
REACT:R-HSA-168256	OSM	94	Immune System	15	0.00799051
REACT:R-HSA-168256	OSM	94	Immune System	16	0.00364879
REACT:R-HSA-168256	OSM	94	Immune System	17	0.00756197
REACT:R-HSA-168256	OSM	94	Immune System	18	0.00574971
REACT:R-HSA-168256	OSM	94	Immune System	19	0.00764091
REACT:R-HSA-168256	OSM	94	Immune System	20	0.00825375
REACT:R-HSA-168256	OSM	94	Immune System	21	0.00775962
REACT:R-HSA-168256	OSM	94	Immune System	22	0.00734111
REACT:R-HSA-168256	OSM	94	Immune System	23	0.00720617
REACT:R-HSA-168256	OSM	94	Immune System	24	0.00749193
REACT:R-HSA-168256	OSM	94	Immune System	25	0.00753739
REACT:R-HSA-168256	OSM	94	Immune System	26	0.00773237
REACT:R-HSA-168256	OSM	94	Immune System	27	0.0070419
REACT:R-HSA-168256	OSM	94	Immune System	28	0.00756777
REACT:R-HSA-168256	OSM	94	Immune System	29	0.00771114
REACT:R-HSA-168256	OSM	94	Immune System	30	0.00773433
REACT:R-HSA-168256	OSM	94	Immune System	31	0.00741705
REACT:R-HSA-168256	OSM	94	Immune System	32	0.00767626
REACT:R-HSA-168256	OSM	94	Immune System	33	0.00726747
REACT:R-HSA-168256	OSM	94	Immune System	34	0.00762952
REACT:R-HSA-168256	OSM	94	Immune System	35	0.00783356
REACT:R-HSA-168256	OSM	94	Immune System	36	0.0085824
REACT:R-HSA-168256	OSM	94	Immune System	37	0.00720302
REACT:R-HSA-168256	OSM	94	Immune System	38	0.0065243
REACT:R-HSA-168256	OSM	94	Immune System	39	0.00834475
REACT:R-HSA-168256	OSM	94	Immune System	40	0.00807052
REACT:R-HSA-168256	OSM	94	Immune System	41	4.35622e-05
REACT:R-HSA-168256	OSM	94	Immune System	42	0.00815712
REACT:R-HSA-168256	OSM	94	Immune System	43	0.00772634
REACT:R-HSA-168256	OSM	94	Immune System	44	0.00705486
REACT:R-HSA-168256	OSM	94	Immune System	45	0.00831043
REACT:R-HSA-168256	OSM	94	Immune System	46	0.00702311
REACT:R-HSA-168256	OSM	94	Immune System	47	0.00681865
REACT:R-HSA-168256	OSM	94	Immune System	48	0.00538231
REACT:R-HSA-168256	OSM	94	Immune System	49	0.00679968
REACT:R-HSA-168256	OSM	94	Immune System	50	0.00594327
REACT:R-HSA-168256	OSM	94	Immune System	51	0.00747492
REACT:R-HSA-168256	OSM	94	Immune System	52	0.00778851
REACT:R-HSA-168256	OSM	94	Immune System	53	0.00651957
REACT:R-HSA-168256	OSM	94	Immune System	54	0.00728194
REACT:R-HSA-168256	OSM	94	Immune System	55	0.00719837
REACT:R-HSA-168256	OSM	94	Immune System	56	0.00785321
REACT:R-HSA-168256	OSM	94	Immune System	57	0.00750012
REACT:R-HSA-168256	OSM	94	Immune System	58	0.00814643
REACT:R-HSA-168256	OSM	94	Immune System	59	0.00746137
REACT:R-HSA-168256	OSM	94	Immune System	60	0.000552038
REACT:R-HSA-168256	OSM	94	Immune System	61	0.0080559
REACT:R-HSA-168256	OSM	94	Immune System	62	0.00801224
REACT:R-HSA-168256	OSM	94	Immune System	63	0.00789126
REACT:R-HSA-168256	OSM	94	Immune System	64	0.00690889
REACT:R-HSA-168256	OSM	94	Immune System	65	0.00688026
REACT:R-HSA-168256	OSM	94	Immune System	66	0.00789709
REACT:R-HSA-168256	OSM	94	Immune System	67	0.00770394
REACT:R-HSA-168256	OSM	94	Immune System	68	0.00399542
REACT:R-HSA-168256	OSM	94	Immune System	69	0.00802017
REACT:R-HSA-168256	OSM	94	Immune System	70	0.00787641
REACT:R-HSA-168256	OSM	94	Immune System	71	0.00774728
REACT:R-HSA-168256	OSM	19	Immune System	7	0.00151118
REACT:R-HSA-168256	OSM	19	Immune System	8	0.00426547
REACT:R-HSA-168256	OSM	19	Immune System	9	0.00705001
REACT:R-HSA-168256	OSM	19	Immune System	10	0.00696458
REACT:R-HSA-168256	OSM	19	Immune System	11	0.00191776
REACT:R-HSA-168256	OSM	19	Immune System	12	0.00366083
REACT:R-HSA-168256	OSM	19	Immune System	13	0.00627102
REACT:R-HSA-168256	OSM	19	Immune System	14	0.0047974
REACT:R-HSA-168256	OSM	19	Immune System	15	0.00453833
REACT:R-HSA-168256	OSM	19	Immune System	16	0.004593
REACT:R-HSA-168256	OSM	19	Immune System	17	0.00680369
REACT:R-HSA-168256	OSM	19	Immune System	18	0.00255104
REACT:R-HSA-168256	OSM	19	Immune System	19	0.00586004
REACT:R-HSA-168256	OSM	19	Immune System	20	0.00533925
REACT:R-HSA-168256	OSM	19	Immune System	21	0.00651659
REACT:R-HSA-168256	OSM	19	Immune System	22	0.00604626
REACT:R-HSA-168256	OSM	19	Immune System	23	0.00494375
REACT:R-HSA-168256	OSM	19	Immune System	24	0.00704288
REACT:R-HSA-168256	OSM	19	Immune System	25	0.00079123
REACT:R-HSA-168256	OSM	19	Immune System	26	0.00638601
REACT:R-HSA-168256	OSM	19	Immune System	27	0.0051053
REACT:R-HSA-168256	OSM	19	Immune System	28	0.00682623
REACT:R-HSA-168256	OSM	19	Immune System	29	0.0042327
REACT:R-HSA-168256	OSM	19	Immune System	30	0.00595154
REACT:R-HSA-168256	OSM	19	Immune System	31	0.00547737
REACT:R-HSA-168256	OSM	19	Immune System	32	0.00495673
REACT:R-HSA-168256	OSM	19	Immune System	33	0.00145851
REACT:R-HSA-168256	OSM	19	Immune System	34	0.00581422
REACT:R-HSA-168256	OSM	19	Immune System	35	0.00637808
REACT:R-HSA-168256	OSM	19	Immune System	36	0.00657908
REACT:R-HSA-168256	OSM	19	Immune System	37	0.00617529
REACT:R-HSA-168256	OSM	19	Immune System	38	0.00197172
REACT:R-HSA-168256	OSM	19	Immune System	39	0.00657406
REACT:R-HSA-168256	OSM	19	Immune System	40	0.00549357
REACT:R-HSA-168256	OSM	19	Immune System	41	0.000664972
REACT:R-HSA-168256	OSM	19	Immune System	42	0.00575042
REACT:R-HSA-168256	OSM	19	Immune System	43	0.00572153
REACT:R-HSA-168256	OSM	19	Immune System	44	0.00339068
REACT:R-HSA-168256	OSM	19	Immune System	45	0.00467779
REACT:R-HSA-168256	OSM	19	Immune System	46	0.00649066
REACT:R-HSA-168256	OSM	19	Immune System	47	0.00735253
REACT:R-HSA-168256	OSM	19	Immune System	48	0.00621226
REACT:R-HSA-168256	OSM	19	Immune System	49	0.002569
REACT:R-HSA-168256	OSM	19	Immune System	50	0.000358217
REACT:R-HSA-168256	OSM	19	Immune System	51	0.0065634
REACT:R-HSA-168256	OSM	19	Immune System	52	0.00416002
REACT:R-HSA-168256	OSM	19	Immune System	53	0.00277244
REACT:R-HSA-168256	OSM	19	Immune System	54	0.00509867
REACT:R-HSA-168256	OSM	19	Immune System	55	0.00547318
REACT:R-HSA-168256	OSM	19	Immune System	56	0.00572591
REACT:R-HSA-168256	OSM	19	Immune System	57	0.00630985
REACT:R-HSA-168256	OSM	19	Immune System	58	0.0055583
REACT:R-HSA-168256	OSM	19	Immune System	59	0.00597289
REACT:R-HSA-168256	OSM	19	Immune System	60	-0.000138385
REACT:R-HSA-168256	OSM	19	Immune System	61	0.00542578
REACT:R-HSA-168256	OSM	19	Immune System	62	0.00632357
REACT:R-HSA-168256	OSM	19	Immune System	63	0.00494142
REACT:R-HSA-168256	OSM	19	Immune System	64	0.00465074
REACT:R-HSA-168256	OSM	19	Immune System	65	0.00595734
REACT:R-HSA-168256	OSM	19	Immune System	66	0.00600024
REACT:R-HSA-168256	OSM	19	Immune System	67	0.00616097
REACT:R-HSA-168256	OSM	19	Immune System	68	0.00602127
REACT:R-HSA-168256	OSM	19	Immune System	69	0.00574105
REACT:R-HSA-168256	OSM	19	Immune System	70	0.00490379
REACT:R-HSA-168256	OSM	19	Immune System	71	0.00382587
REACT:R-HSA-168256	OSM	19	Immune System	72	0.00511343
REACT:R-HSA-168256	OSM	19	Immune System	73	0.0051304
REACT:R-HSA-168256	OSM	19	Immune System	74	0.00592146
REACT:R-HSA-168256	OSM	19	Immune System	75	0.00510369
REACT:R-HSA-168256	OSM	19	Immune System	76	0.00411494
REACT:R-HSA-168256	OSM	19	Immune System	77	0.00642219
REACT:R-HSA-168256	OSM	19	Immune System	78	0.00321496
REACT:R-HSA-168256	OSM	19	Immune System	79	0.00391594
REACT:R-HSA-168256	OSM	19	Immune System	80	0.0068905
REACT:R-HSA-168256	OSM	19	Immune System	81	0.00552907
REACT:R-HSA-168256	OSM	19	Immune System	82	0.00559681
REACT:R-HSA-168256	OSM	19	Immune System	83	0.00488838
REACT:R-HSA-168256	OSM	19	Immune System	84	0.00626028
REACT:R-HSA-168256	OSM	19	Immune System	85	0.0068368
REACT:R-HSA-168256	OSM	19	Immune System	86	0.00496941
REACT:R-HSA-168256	OSM	19	Immune System	87	0.00554754
REACT:R-HSA-168256	OSM	19	Immune System	88	0.00287633
REACT:R-HSA-168256	OSM	19	Immune System	89	0.004369
REACT:R-HSA-168256	OSM	19	Immune System	90	0.0057368
REACT:R-HSA-168256	OSM	19	Immune System	91	0.00561593
REACT:R-HSA-168256	OSM	19	Immune System	92	0.00592037
REACT:R-HSA-168256	OSM	19	Immune System	93	0.00575266
REACT:R-HSA-168256	OSM	19	Immune System	94	0.00579809
REACT:R-HSA-168256	OSM	19	Immune System	95	0.00532665
REACT:R-HSA-168256	OSM	19	Immune System	96	0.00676282
REACT:R-HSA-168256	OSM	19	Immune System	97	0.00632669
REACT:R-HSA-168256	OSM	19	Immune System	98	0.00532868
REACT:R-HSA-168256	OSM	19	Immune System	99	0.00457652
REACT:R-HSA-168256	OSM	6	Immune System	14	0.00683211
REACT:R-HSA-168256	OSM	6	Immune System	15	0.00735623
REACT:R-HSA-168256	OSM	6	Immune System	16	0.00106016
REACT:R-HSA-168256	OSM	6	Immune System	17	0.00685045
REACT:R-HSA-168256	OSM	6	Immune System	18	0.000181956
REACT:R-HSA-168256	OSM	6	Immune System	19	0.00732116
REACT:R-HSA-168256	OSM	6	Immune System	20	0.00468702
REACT:R-HSA-168256	OSM	6	Immune System	21	0.0066425
REACT:R-HSA-168256	OSM	6	Immune System	22	0.000679391
REACT:R-HSA-168256	OSM	6	Immune System	23	0.00246988
REACT:R-HSA-168256	OSM	6	Immune System	24	0.00660218
REACT:R-HSA-168256	OSM	6	Immune System	25	0.00156634
REACT:R-HSA-168256	OSM	6	Immune System	26	0.00490975
REACT:R-HSA-168256	OSM	6	Immune System	27	0.00515193
REACT:R-HSA-168256	OSM	32	Immune System	7	0.00501593
REACT:R-HSA-168256	OSM	32	Immune System	8	0.00542334
REACT:R-HSA-168256	OSM	32	Immune System	9	0.00560329
REACT:R-HSA-168256	OSM	32	Immune System	10	0.00541982
REACT:R-HSA-168256	OSM	32	Immune System	11	0.00434959
REACT:R-HSA-168256	OSM	32	Immune System	12	0.00461704
REACT:R-HSA-168256	OSM	32	Immune System	13	0.00283804
REACT:R-HSA-168256	OSM	32	Immune System	14	0.00563625
REACT:R-HSA-168256	OSM	32	Immune System	15	0.0048279
REACT:R-HSA-168256	OSM	32	Immune System	16	0.0011235
REACT:R-HSA-168256	OSM	32	Immune System	17	0.00519551
REACT:R-HSA-168256	OSM	32	Immune System	18	0.000498747
REACT:R-HSA-168256	OSM	32	Immune System	19	0.00574616
REACT:R-HSA-168256	OSM	32	Immune System	20	0.00506752
REACT:R-HSA-168256	OSM	32	Immune System	21	0.00564259
REACT:R-HSA-168256	OSM	32	Immune System	22	0.00114007
REACT:R-HSA-168256	OSM	32	Immune System	23	0.00422565
REACT:R-HSA-168256	OSM	32	Immune System	24	0.00527862
REACT:R-HSA-168256	OSM	32	Immune System	25	0.00165648
REACT:R-HSA-168256	OSM	32	Immune System	26	0.00521512
REACT:R-HSA-168256	OSM	32	Immune System	27	0.00517596
REACT:R-HSA-168256	OSM	32	Immune System	28	0.00516779
REACT:R-HSA-168256	OSM	32	Immune System	29	0.00442357
REACT:R-HSA-168256	OSM	32	Immune System	30	0.00517725
REACT:R-HSA-168256	OSM	32	Immune System	31	0.0023102
REACT:R-HSA-168256	OSM	32	Immune System	32	0.00513317
REACT:R-HSA-168256	OSM	32	Immune System	33	0.00148786
REACT:R-HSA-168256	OSM	32	Immune System	34	0.0051089
REACT:R-HSA-168256	OSM	32	Immune System	35	0.00547593
REACT:R-HSA-168256	OSM	32	Immune System	36	0.0056921
REACT:R-HSA-168256	OSM	32	Immune System	37	0.00426815
REACT:R-HSA-168256	OSM	32	Immune System	38	0.00265121
REACT:R-HSA-168256	OSM	32	Immune System	39	0.00557123
REACT:R-HSA-168256	OSM	32	Immune System	40	0.00428021
REACT:R-HSA-168256	OSM	32	Immune System	41	0.000512218
REACT:R-HSA-168256	OSM	32	Immune System	42	0.00484142
REACT:R-HSA-168256	OSM	32	Immune System	43	0.00506099
REACT:R-HSA-168256	OSM	32	Immune System	44	0.0012327
REACT:R-HSA-168256	OSM	32	Immune System	45	0.0017386
REACT:R-HSA-168256	OSM	32	Immune System	46	0.0051253
REACT:R-HSA-168256	OSM	32	Immune System	47	0.00567121
REACT:R-HSA-168256	OSM	32	Immune System	48	0.00458116
REACT:R-HSA-168256	OSM	32	Immune System	49	0.000327715
REACT:R-HSA-168256	OSM	32	Immune System	50	0.00168204
REACT:R-HSA-168256	OSM	32	Immune System	51	0.00534799
REACT:R-HSA-168256	OSM	32	Immune System	52	0.00484915
REACT:R-HSA-168256	OSM	32	Immune System	53	0.00287942
REACT:R-HSA-168256	OSM	32	Immune System	54	0.00514352
REACT:R-HSA-168256	OSM	32	Immune System	55	0.00246648
REACT:R-HSA-168256	OSM	32	Immune System	56	0.00544492
REACT:R-HSA-168256	OSM	32	Immune System	57	0.00531602
REACT:R-HSA-168256	OSM	32	Immune System	58	0.00257638
REACT:R-HSA-168256	OSM	32	Immune System	59	0.00534535
REACT:R-HSA-168256	OSM	32	Immune System	60	0.00150853
REACT:R-HSA-168256	OSM	32	Immune System	61	0.00537216
REACT:R-HSA-168256	OSM	32	Immune System	62	0.00176788
REACT:R-HSA-168256	OSM	32	Immune System	63	0.00554899
REACT:R-HSA-168256	OSM	32	Immune System	64	0.00256708
REACT:R-HSA-168256	OSM	32	Immune System	65	0.00444686
REACT:R-HSA-168256	OSM	32	Immune System	66	0.00521314
REACT:R-HSA-168256	OSM	32	Immune System	67	0.00587134
REACT:R-HSA-168256	OSM	32	Immune System	68	0.00459461
REACT:R-HSA-168256	OSM	32	Immune System	69	0.00517143
REACT:R-HSA-168256	OSM	32	Immune System	70	0.00508768
REACT:R-HSA-168256	OSM	32	Immune System	71	0.0046144
REACT:R-HSA-168256	OSM	32	Immune System	72	0.00502855
REACT:R-HSA-168256	OSM	32	Immune System	73	0.00447162
REACT:R-HSA-168256	OSM	32	Immune System	74	0.00495749
REACT:R-HSA-168256	OSM	32	Immune System	75	0.00555324
REACT:R-HSA-168256	OSM	32	Immune System	76	0.00449368
REACT:R-HSA-168256	OSM	32	Immune System	77	0.00278049
REACT:R-HSA-168256	OSM	32	Immune System	78	0.00275606
REACT:R-HSA-168256	OSM	32	Immune System	79	0.00237991
REACT:R-HSA-168256	OSM	32	Immune System	80	0.0053819
REACT:R-HSA-168256	OSM	32	Immune System	81	0.00402047
REACT:R-HSA-168256	OSM	32	Immune System	82	0.00300369
REACT:R-HSA-168256	OSM	32	Immune System	83	0.00537084
REACT:R-HSA-168256	OSM	32	Immune System	84	0.00459566
REACT:R-HSA-168256	OSM	32	Immune System	85	0.00223561
REACT:R-HSA-168256	OSM	32	Immune System	86	0.00267936
REACT:R-HSA-168256	OSM	32	Immune System	87	0.00442535
REACT:R-HSA-168256	OSM	32	Immune System	88	0.00215462
REACT:R-HSA-168256	OSM	32	Immune System	89	0.00456606
REACT:R-HSA-168256	OSM	32	Immune System	90	0.00521627
REACT:R-HSA-168256	OSM	32	Immune System	91	0.00536508
REACT:R-HSA-168256	OSM	32	Immune System	92	0.00348517
REACT:R-HSA-168256	OSM	32	Immune System	93	0.00283078
REACT:R-HSA-168256	OSM	32	Immune System	94	0.00494506
REACT:R-HSA-168256	OSM	32	Immune System	95	0.00504453
REACT:R-HSA-168256	OSM	32	Immune System	96	0.00596129
REACT:R-HSA-168256	OSM	32	Immune System	97	0.00549822
REACT:R-HSA-168256	OSM	32	Immune System	98	0.00520197
REACT:R-HSA-168256	OSM	32	Immune System	99	0.00338141
REACT:R-HSA-168256	OSM	76	Immune System	14	0.00849515
REACT:R-HSA-168256	OSM	76	Immune System	15	0.00849353
REACT:R-HSA-168256	OSM	76	Immune System	16	0.00749449
REACT:R-HSA-168256	OSM	76	Immune System	17	0.00855194
REACT:R-HSA-168256	OSM	76	Immune System	18	8.5736e-05
REACT:R-HSA-168256	OSM	76	Immune System	19	0.00826208
REACT:R-HSA-168256	OSM	76	Immune System	20	0.00814749
REACT:R-HSA-168256	OSM	76	Immune System	21	0.00724249
REACT:R-HSA-168256	OSM	76	Immune System	22	0.000349103
REACT:R-HSA-168256	OSM	76	Immune System	23	0.00385668
REACT:R-HSA-168256	OSM	76	Immune System	24	0.00812007
REACT:R-HSA-168256	OSM	76	Immune System	25	0.00731886
REACT:R-HSA-168256	OSM	76	Immune System	26	0.00870526
REACT:R-HSA-168256	OSM	76	Immune System	27	0.00758313
REACT:R-HSA-168256	OSM	54	Immune System	7	0.00292645
REACT:R-HSA-168256	OSM	54	Immune System	8	0.00230851
REACT:R-HSA-168256	OSM	54	Immune System	9	0.00480967
REACT:R-HSA-168256	OSM	54	Immune System	10	0.00426286
REACT:R-HSA-168256	OSM	54	Immune System	11	0.00331734
REACT:R-HSA-168256	OSM	54	Immune System	12	0.00227432
REACT:R-HSA-168256	OSM	54	Immune System	13	0.00503601
REACT:R-HSA-168256	OSM	54	Immune System	14	0.00250171
REACT:R-HSA-168256	OSM	54	Immune System	15	0.00478464
REACT:R-HSA-168256	OSM	54	Immune System	16	0.00194999
REACT:R-HSA-168256	OSM	54	Immune System	17	0.00501333
REACT:R-HSA-168256	OSM	54	Immune System	18	-0.000531169
REACT:R-HSA-168256	OSM	54	Immune System	19	0.00384714
REACT:R-HSA-168256	OSM	54	Immune System	20	0.00364216
REACT:R-HSA-168256	OSM	54	Immune System	21	0.00393312
REACT:R-HSA-168256	OSM	54	Immune System	22	0.00177412
REACT:R-HSA-168256	OSM	54	Immune System	23	0.00326124
REACT:R-HSA-168256	OSM	54	Immune System	24	0.00459542
REACT:R-HSA-168256	OSM	54	Immune System	25	0.00330817
REACT:R-HSA-168256	OSM	54	Immune System	26	0.00266385
REACT:R-HSA-168256	OSM	54	Immune System	27	0.00476778
REACT:R-HSA-168256	OSM	54	Immune System	28	0.00240335
REACT:R-HSA-168256	OSM	54	Immune System	29	0.00414439
REACT:R-HSA-168256	OSM	54	Immune System	30	0.00426516
REACT:R-HSA-168256	OSM	54	Immune System	31	0.00503601
REACT:R-HSA-168256	OSM	54	Immune System	32	0.00296052
REACT:R-HSA-168256	OSM	54	Immune System	33	0.00368427
REACT:R-HSA-168256	OSM	54	Immune System	34	0.00250999
REACT:R-HSA-168256	OSM	54	Immune System	35	0.00518432
REACT:R-HSA-168256	OSM	54	Immune System	36	0.00399089
REACT:R-HSA-168256	OSM	54	Immune System	37	0.00263674
REACT:R-HSA-168256	OSM	54	Immune System	38	0.00352367
REACT:R-HSA-168256	OSM	54	Immune System	39	0.00560999
REACT:R-HSA-168256	OSM	54	Immune System	40	0.00261803
REACT:R-HSA-168256	OSM	54	Immune System	41	0.000407443
REACT:R-HSA-168256	OSM	54	Immune System	42	0.00381693
REACT:R-HSA-168256	OSM	54	Immune System	43	0.00245217
REACT:R-HSA-168256	OSM	54	Immune System	44	0.00186755
REACT:R-HSA-168256	OSM	54	Immune System	45	0.00296794
REACT:R-HSA-168256	OSM	54	Immune System	46	0.00251595
REACT:R-HSA-168256	OSM	54	Immune System	47	0.0032449
REACT:R-HSA-168256	OSM	54	Immune System	48	0.00321497
REACT:R-HSA-168256	OSM	54	Immune System	49	0.00146717
REACT:R-HSA-168256	OSM	54	Immune System	50	0.00104616
REACT:R-HSA-168256	OSM	54	Immune System	51	0.00340527
REACT:R-HSA-168256	OSM	54	Immune System	52	0.00457355
REACT:R-HSA-168256	OSM	54	Immune System	53	0.00297706
REACT:R-HSA-168256	OSM	54	Immune System	54	0.00342336
REACT:R-HSA-168256	OSM	54	Immune System	55	0.00283665
REACT:R-HSA-168256	OSM	54	Immune System	56	0.00437832
REACT:R-HSA-168256	OSM	54	Immune System	57	0.00428597
REACT:R-HSA-168256	OSM	54	Immune System	58	0.00319141
REACT:R-HSA-168256	OSM	54	Immune System	59	0.00550725
REACT:R-HSA-168256	OSM	54	Immune System	60	0.00250163
REACT:R-HSA-168256	OSM	54	Immune System	61	0.00292568
REACT:R-HSA-168256	OSM	54	Immune System	62	0.00492112
REACT:R-HSA-168256	OSM	54	Immune System	63	0.00360483
REACT:R-HSA-168256	OSM	54	Immune System	64	0.00310801
REACT:R-HSA-168256	OSM	54	Immune System	65	0.00284884
REACT:R-HSA-168256	OSM	54	Immune System	66	0.00573778
REACT:R-HSA-168256	OSM	54	Immune System	67	0.00493199
REACT:R-HSA-168256	OSM	54	Immune System	68	0.00313261
REACT:R-HSA-168256	OSM	54	Immune System	69	0.00534465
REACT:R-HSA-168256	OSM	54	Immune System	70	0.00517119
REACT:R-HSA-168256	OSM	54	Immune System	71	0.00360126
REACT:R-HSA-168256	OSM	54	Immune System	72	0.00277966
REACT:R-HSA-168256	OSM	54	Immune System	73	0.0050467
REACT:R-HSA-168256	OSM	54	Immune System	74	0.00517396
REACT:R-HSA-168256	OSM	54	Immune System	75	0.00446094
REACT:R-HSA-168256	OSM	54	Immune System	76	0.00235573
REACT:R-HSA-168256	OSM	54	Immune System	77	0.00183568
REACT:R-HSA-168256	OSM	54	Immune System	78	0.00330932
REACT:R-HSA-168256	OSM	54	Immune System	79	0.00411659
REACT:R-HSA-168256	OSM	54	Immune System	80	0.00299202
REACT:R-HSA-168256	OSM	54	Immune System	81	0.00318175
REACT:R-HSA-168256	OSM	54	Immune System	82	0.00484068
REACT:R-HSA-168256	OSM	54	Immune System	83	0.00382321
REACT:R-HSA-168256	OSM	54	Immune System	84	0.00365807
REACT:R-HSA-168256	OSM	54	Immune System	85	0.0045744
REACT:R-HSA-168256	OSM	54	Immune System	86	0.00287723
REACT:R-HSA-168256	OSM	54	Immune System	87	0.00294003
REACT:R-HSA-168256	OSM	54	Immune System	88	0.00170193
REACT:R-HSA-168256	OSM	54	Immune System	89	0.00185047
REACT:R-HSA-168256	OSM	54	Immune System	90	0.00502495
REACT:R-HSA-168256	OSM	54	Immune System	91	0.00484801
REACT:R-HSA-168256	OSM	54	Immune System	92	0.00216516
REACT:R-HSA-168256	OSM	54	Immune System	93	0.00269122
REACT:R-HSA-168256	OSM	54	Immune System	94	0.00256737
REACT:R-HSA-168256	OSM	54	Immune System	95	0.00303566
REACT:R-HSA-168256	OSM	54	Immune System	96	0.00409205
REACT:R-HSA-168256	OSM	54	Immune System	97	0.00518119
REACT:R-HSA-168256	OSM	54	Immune System	98	0.00319915
REACT:R-HSA-168256	OSM	54	Immune System	99	0.00204937
REACT:R-HSA-168256	OSM	29	Immune System	78	0.00100021
REACT:R-HSA-168256	OSM	29	Immune System	79	0.000418576
REACT:R-HSA-168256	OSM	29	Immune System	80	0.00317585
REACT:R-HSA-168256	OSM	29	Immune System	81	0.0016261
REACT:R-HSA-168256	OSM	29	Immune System	82	0.000870802
REACT:R-HSA-168256	OSM	29	Immune System	83	0.00212117
REACT:R-HSA-168256	OSM	29	Immune System	84	0.00125916
REACT:R-HSA-168256	OSM	29	Immune System	85	0.00258581
REACT:R-HSA-168256	OSM	29	Immune System	86	0.00101172
REACT:R-HSA-168256	OSM	29	Immune System	87	0.00157811
REACT:R-HSA-168256	OSM	29	Immune System	88	6.7449e-05
REACT:R-HSA-168256	OSM	29	Immune System	89	0.00191478
REACT:R-HSA-168256	OSM	29	Immune System	90	0.00200146
REACT:R-HSA-168256	OSM	29	Immune System	91	0.0032498
REACT:R-HSA-168256	OSM	67	Immune System	7	0.000504016
REACT:R-HSA-168256	OSM	67	Immune System	8	0.00041122
REACT:R-HSA-168256	OSM	67	Immune System	9	0.00129719
REACT:R-HSA-168256	OSM	67	Immune System	10	0.00138851
REACT:R-HSA-168256	OSM	67	Immune System	11	0.000209402
REACT:R-HSA-168256	OSM	67	Immune System	12	0.000692338
REACT:R-HSA-168256	OSM	67	Immune System	13	0.00034484
REACT:R-HSA-168256	OSM	67	Immune System	14	0.00109272
REACT:R-HSA-168256	OSM	67	Immune System	15	0.00178096
REACT:R-HSA-168256	OSM	67	Immune System	16	8.13594e-05
REACT:R-HSA-168256	OSM	67	Immune System	17	0.000645766
REACT:R-HSA-168256	OSM	67	Immune System	18	6.5514e-05
REACT:R-HSA-168256	OSM	67	Immune System	19	0.000201833
REACT:R-HSA-168256	OSM	67	Immune System	20	0.000330854
REACT:R-HSA-168256	OSM	67	Immune System	21	0.001097
REACT:R-HSA-168256	OSM	67	Immune System	22	0.000257091
REACT:R-HSA-168256	OSM	67	Immune System	23	0.000839938
REACT:R-HSA-168256	OSM	67	Immune System	24	0.00123531
REACT:R-HSA-168256	OSM	67	Immune System	25	0.000278008
REACT:R-HSA-168256	OSM	67	Immune System	26	0.000444064
REACT:R-HSA-168256	OSM	67	Immune System	27	0.000666311
REACT:R-HSA-168256	OSM	67	Immune System	28	0.000672105
REACT:R-HSA-168256	OSM	67	Immune System	29	0.000854743
REACT:R-HSA-168256	OSM	67	Immune System	30	0.000951274
REACT:R-HSA-168256	OSM	67	Immune System	31	0.000406198
REACT:R-HSA-168256	OSM	67	Immune System	32	0.000582356
REACT:R-HSA-168256	OSM	67	Immune System	33	2.54521e-05
REACT:R-HSA-168256	OSM	67	Immune System	34	0.00106545
REACT:R-HSA-168256	OSM	67	Immune System	35	0.000639735
REACT:R-HSA-168256	OSM	67	Immune System	36	0.00060059
REACT:R-HSA-168256	OSM	67	Immune System	37	0.000590359
REACT:R-HSA-168256	OSM	67	Immune System	38	0.000156449
REACT:R-HSA-168256	OSM	67	Immune System	39	0.000479008
REACT:R-HSA-168256	OSM	67	Immune System	40	0.000778602
REACT:R-HSA-168256	OSM	67	Immune System	41	0.000108422
REACT:R-HSA-168256	OSM	67	Immune System	42	0.000755714
REACT:R-HSA-168256	OSM	67	Immune System	43	0.000616181
REACT:R-HSA-168256	OSM	67	Immune System	44	0.000439652
REACT:R-HSA-168256	OSM	67	Immune System	45	0.000557606
REACT:R-HSA-168256	OSM	67	Immune System	46	0.000854865
REACT:R-HSA-168256	OSM	67	Immune System	47	0.00134221
REACT:R-HSA-168256	OSM	67	Immune System	48	0.000746812
REACT:R-HSA-168256	OSM	67	Immune System	49	0.000140787
REACT:R-HSA-168256	OSM	67	Immune System	50	5.40803e-05
REACT:R-HSA-168256	OSM	67	Immune System	51	0.000696973
REACT:R-HSA-168256	OSM	67	Immune System	52	0.000514238
REACT:R-HSA-168256	OSM	67	Immune System	53	0.000501444
REACT:R-HSA-168256	OSM	67	Immune System	54	0.000499792
REACT:R-HSA-168256	OSM	67	Immune System	55	0.000990981
REACT:R-HSA-168256	OSM	67	Immune System	56	0.000328838
REACT:R-HSA-168256	OSM	67	Immune System	57	0.000733974
REACT:R-HSA-168256	OSM	67	Immune System	58	0.000438259
REACT:R-HSA-168256	OSM	67	Immune System	59	0.00114667
REACT:R-HSA-168256	OSM	67	Immune System	60	0.000128653
REACT:R-HSA-168256	OSM	67	Immune System	61	0.00125934
REACT:R-HSA-168256	OSM	67	Immune System	62	0.0013205
REACT:R-HSA-168256	OSM	67	Immune System	63	0.000732512
REACT:R-HSA-168256	OSM	67	Immune System	64	0.000187761
REACT:R-HSA-168256	OSM	67	Immune System	65	0.000504846
REACT:R-HSA-168256	OSM	67	Immune System	66	0.000498765
REACT:R-HSA-168256	OSM	67	Immune System	67	0.000820609
REACT:R-HSA-168256	OSM	67	Immune System	68	0.000705593
REACT:R-HSA-168256	OSM	67	Immune System	69	0.000853878
REACT:R-HSA-168256	OSM	67	Immune System	70	0.000921407
REACT:R-HSA-168256	OSM	67	Immune System	71	0.00052281
REACT:R-HSA-168256	OSM	67	Immune System	72	0.00069132
REACT:R-HSA-168256	OSM	67	Immune System	73	0.000251061
REACT:R-HSA-168256	OSM	67	Immune System	74	0.000836403
REACT:R-HSA-168256	OSM	67	Immune System	75	0.000647726
REACT:R-HSA-168256	OSM	67	Immune System	76	0.000247635
REACT:R-HSA-168256	OSM	67	Immune System	77	7.88807e-05
REACT:R-HSA-168256	OSM	67	Immune System	78	0.000172009
REACT:R-HSA-168256	OSM	67	Immune System	79	0.000410451
REACT:R-HSA-168256	OSM	67	Immune System	80	0.00103971
REACT:R-HSA-168256	OSM	67	Immune System	81	0.000547168
REACT:R-HSA-168256	OSM	67	Immune System	82	0.000381366
REACT:R-HSA-168256	OSM	67	Immune System	83	0.000579018
REACT:R-HSA-168256	OSM	67	Immune System	84	0.00047367
REACT:R-HSA-168256	OSM	67	Immune System	85	0.00154036
REACT:R-HSA-168256	OSM	67	Immune System	86	0.00048345
REACT:R-HSA-168256	OSM	67	Immune System	87	0.000724259
REACT:R-HSA-168256	OSM	67	Immune System	88	6.28315e-05
REACT:R-HSA-168256	OSM	67	Immune System	89	0.000535462
REACT:R-HSA-168256	OSM	67	Immune System	90	0.000773403
REACT:R-HSA-168256	OSM	67	Immune System	91	0.000637963
REACT:R-HSA-168256	OSM	67	Immune System	92	0.00034146
REACT:R-HSA-168256	OSM	67	Immune System	93	0.000440949
REACT:R-HSA-168256	OSM	67	Immune System	94	0.00043216
REACT:R-HSA-168256	OSM	67	Immune System	95	0.000416216
REACT:R-HSA-168256	OSM	67	Immune System	96	0.000706246
REACT:R-HSA-168256	OSM	67	Immune System	97	0.000610988
REACT:R-HSA-168256	OSM	67	Immune System	98	0.000651295
REACT:R-HSA-168256	OSM	67	Immune System	99	0.000712895
REACT:R-HSA-168256	OSM	40	Immune System	78	0.00539025
REACT:R-HSA-168256	OSM	40	Immune System	79	0.00777942
REACT:R-HSA-168256	OSM	40	Immune System	80	0.00796485
REACT:R-HSA-168256	OSM	40	Immune System	81	0.00568526
REACT:R-HSA-168256	OSM	40	Immune System	82	0.00711151
REACT:R-HSA-168256	OSM	40	Immune System	83	0.0082385
REACT:R-HSA-168256	OSM	40	Immune System	84	0.00832572
REACT:R-HSA-168256	OSM	40	Immune System	85	0.00708162
REACT:R-HSA-168256	OSM	40	Immune System	86	0.00762219
REACT:R-HSA-168256	OSM	40	Immune System	87	0.00773811
REACT:R-HSA-168256	OSM	40	Immune System	88	0.0028692
REACT:R-HSA-168256	OSM	40	Immune System	89	0.00733687
REACT:R-HSA-168256	OSM	40	Immune System	90	0.00738304
REACT:R-HSA-168256	OSM	40	Immune System	91	0.0081042
REACT:R-HSA-168256	OSM	40	Immune System	92	0.00784914
REACT:R-HSA-168256	OSM	40	Immune System	93	0.00768948
REACT:R-HSA-168256	OSM	40	Immune System	94	0.00736147
REACT:R-HSA-168256	OSM	40	Immune System	95	0.006605
REACT:R-HSA-168256	OSM	40	Immune System	96	0.00787516
REACT:R-HSA-168256	OSM	40	Immune System	97	0.00816643
REACT:R-HSA-168256	OSM	40	Immune System	98	0.00671008
REACT:R-HSA-168256	OSM	40	Immune System	99	0.00613491
REACT:R-HSA-168256	OSM	76	Immune System	7	0.00306127
REACT:R-HSA-168256	OSM	76	Immune System	8	0.00848061
REACT:R-HSA-168256	OSM	76	Immune System	9	0.00846233
REACT:R-HSA-168256	OSM	76	Immune System	10	0.00792072
REACT:R-HSA-168256	OSM	76	Immune System	11	0.00626348
REACT:R-HSA-168256	OSM	76	Immune System	12	0.00653254
REACT:R-HSA-168256	OSM	76	Immune System	13	0.00422365
REACT:R-HSA-168256	OSM	29	Immune System	92	0.00102775
REACT:R-HSA-168256	OSM	29	Immune System	93	0.00133238
REACT:R-HSA-168256	OSM	29	Immune System	94	0.000386307
REACT:R-HSA-168256	OSM	29	Immune System	95	0.00210524
REACT:R-HSA-168256	OSM	29	Immune System	96	0.000904493
REACT:R-HSA-168256	OSM	29	Immune System	97	0.00135308
REACT:R-HSA-168256	OSM	29	Immune System	98	0.00126088
REACT:R-HSA-168256	OSM	6	Immune System	7	0.00271279
REACT:R-HSA-168256	OSM	6	Immune System	8	0.00339021
REACT:R-HSA-168256	OSM	6	Immune System	9	0.00564546
REACT:R-HSA-168256	OSM	6	Immune System	10	0.00418845
REACT:R-HSA-168256	OSM	6	Immune System	11	0.00507064
REACT:R-HSA-168256	OSM	6	Immune System	12	0.00189859
REACT:R-HSA-168256	OSM	6	Immune System	13	0.0070615
REACT:R-HSA-168256	OSM	76	Immune System	28	0.0078987
REACT:R-HSA-168256	OSM	76	Immune System	29	0.00799051
REACT:R-HSA-168256	OSM	76	Immune System	30	0.00882047
REACT:R-HSA-168256	OSM	76	Immune System	31	0.00797601
REACT:R-HSA-168256	OSM	76	Immune System	32	0.00728348
REACT:R-HSA-168256	OSM	76	Immune System	33	0.000901401
REACT:R-HSA-168256	OSM	76	Immune System	34	0.00565185
REACT:R-HSA-168256	OSM	76	Immune System	35	0.00860823
REACT:R-HSA-168256	OSM	76	Immune System	36	0.00773312
REACT:R-HSA-168256	OSM	76	Immune System	37	0.000717623
REACT:R-HSA-168256	OSM	76	Immune System	38	0.00349229
REACT:R-HSA-168256	OSM	76	Immune System	39	0.00888294
REACT:R-HSA-168256	OSM	76	Immune System	40	0.00817208
REACT:R-HSA-168256	OSM	76	Immune System	41	6.37333e-05
REACT:R-HSA-168256	OSM	6	Immune System	28	0.00258222
REACT:R-HSA-168256	OSM	6	Immune System	29	0.00436124
REACT:R-HSA-168256	OSM	6	Immune System	30	0.00725727
REACT:R-HSA-168256	OSM	6	Immune System	31	0.00233702
REACT:R-HSA-168256	OSM	6	Immune System	32	0.00319181
REACT:R-HSA-168256	OSM	6	Immune System	33	0.00115032
REACT:R-HSA-168256	OSM	6	Immune System	34	0.00702292
REACT:R-HSA-168256	OSM	6	Immune System	35	0.00559285
REACT:R-HSA-168256	OSM	6	Immune System	36	0.00294179
REACT:R-HSA-168256	OSM	6	Immune System	37	0.00254352
REACT:R-HSA-168256	OSM	6	Immune System	38	0.00224243
REACT:R-HSA-168256	OSM	6	Immune System	39	0.00733032
REACT:R-HSA-168256	OSM	6	Immune System	40	0.0021846
REACT:R-HSA-168256	OSM	6	Immune System	41	0.000606656
REACT:R-HSA-168256	OSM	6	Immune System	42	0.00415985
REACT:R-HSA-168256	OSM	6	Immune System	43	0.00549345
REACT:R-HSA-168256	OSM	6	Immune System	44	0.00145859
REACT:R-HSA-168256	OSM	6	Immune System	45	0.00615363
REACT:R-HSA-168256	OSM	6	Immune System	46	0.00596413
REACT:R-HSA-168256	OSM	6	Immune System	47	0.00708527
REACT:R-HSA-168256	OSM	6	Immune System	48	0.00684187
REACT:R-HSA-168256	OSM	6	Immune System	49	0.000609736
REACT:R-HSA-168256	OSM	89	Immune System	72	0.00455527
REACT:R-HSA-168256	OSM	89	Immune System	73	0.00615308
REACT:R-HSA-168256	OSM	89	Immune System	74	0.00197975
REACT:R-HSA-168256	OSM	89	Immune System	75	0.00536466
REACT:R-HSA-168256	OSM	89	Immune System	76	0.000639779
REACT:R-HSA-168256	OSM	89	Immune System	77	0.00072157
REACT:R-HSA-168256	OSM	89	Immune System	78	0.00149755
REACT:R-HSA-168256	OSM	89	Immune System	79	0.00305207
REACT:R-HSA-168256	OSM	89	Immune System	80	0.00557574
REACT:R-HSA-168256	OSM	89	Immune System	81	0.00401871
REACT:R-HSA-168256	OSM	89	Immune System	82	0.00420405
REACT:R-HSA-168256	OSM	89	Immune System	83	0.00561114
REACT:R-HSA-168256	OSM	89	Immune System	84	0.00305897
REACT:R-HSA-168256	OSM	89	Immune System	85	0.00705809
REACT:R-HSA-168256	OSM	89	Immune System	86	0.00146852
REACT:R-HSA-168256	OSM	89	Immune System	87	0.00326289
REACT:R-HSA-168256	OSM	89	Immune System	88	0.000543345
REACT:R-HSA-168256	OSM	89	Immune System	89	0.000141757
REACT:R-HSA-168256	OSM	89	Immune System	90	0.00419446
REACT:R-HSA-168256	OSM	89	Immune System	91	0.00372955
REACT:R-HSA-168256	OSM	89	Immune System	92	0.000905986
REACT:R-HSA-168256	OSM	89	Immune System	93	0.00192323
REACT:R-HSA-168256	OSM	89	Immune System	94	0.00260396
REACT:R-HSA-168256	OSM	89	Immune System	95	0.00400575
REACT:R-HSA-168256	OSM	89	Immune System	96	0.0050652
REACT:R-HSA-168256	OSM	89	Immune System	97	0.00265805
REACT:R-HSA-168256	OSM	89	Immune System	98	0.00145343
REACT:R-HSA-168256	OSM	89	Immune System	99	0.00178681
REACT:R-HSA-168256	OSM	6	Immune System	78	0.000945728
REACT:R-HSA-168256	OSM	6	Immune System	79	0.00587064
REACT:R-HSA-168256	OSM	6	Immune System	80	0.00371779
REACT:R-HSA-168256	OSM	6	Immune System	81	0.00734375
REACT:R-HSA-168256	OSM	6	Immune System	82	0.00440011
REACT:R-HSA-168256	OSM	6	Immune System	83	0.00637661
REACT:R-HSA-168256	OSM	6	Immune System	84	0.00659747
REACT:R-HSA-168256	OSM	6	Immune System	85	0.00694092
REACT:R-HSA-168256	OSM	6	Immune System	86	0.0037202
REACT:R-HSA-168256	OSM	6	Immune System	87	0.00653195
REACT:R-HSA-168256	OSM	6	Immune System	88	0.000663736
REACT:R-HSA-168256	OSM	6	Immune System	89	0.00236842
REACT:R-HSA-168256	OSM	6	Immune System	90	0.0069199
REACT:R-HSA-168256	OSM	6	Immune System	91	0.00380439
REACT:R-HSA-168256	OSM	6	Immune System	92	0.00673314
REACT:R-HSA-168256	OSM	6	Immune System	93	0.00270896
REACT:R-HSA-168256	OSM	6	Immune System	94	0.00111829
REACT:R-HSA-168256	OSM	6	Immune System	95	0.0068394
REACT:R-HSA-168256	OSM	6	Immune System	96	0.00636413
REACT:R-HSA-168256	OSM	6	Immune System	97	0.00391475
REACT:R-HSA-168256	OSM	6	Immune System	98	0.00591312
REACT:R-HSA-168256	OSM	6	Immune System	99	0.00339174
REACT:R-HSA-168256	OSM	29	Immune System	71	0.00112613
REACT:R-HSA-168256	OSM	29	Immune System	72	0.00181265
REACT:R-HSA-168256	OSM	29	Immune System	73	0.00222799
REACT:R-HSA-168256	OSM	29	Immune System	74	0.00212622
REACT:R-HSA-168256	OSM	29	Immune System	75	0.00282012
REACT:R-HSA-168256	OSM	29	Immune System	76	0.000891976
REACT:R-HSA-168256	OSM	29	Immune System	77	0.00197327
REACT:R-HSA-168256	OSM	40	Immune System	11	0.00735151
REACT:R-HSA-168256	OSM	40	Immune System	12	0.00659018
REACT:R-HSA-168256	OSM	76	Immune System	42	0.0068798
REACT:R-HSA-168256	OSM	76	Immune System	43	0.007714
REACT:R-HSA-168256	OSM	76	Immune System	44	0.000477352
REACT:R-HSA-168256	OSM	76	Immune System	45	0.00772036
REACT:R-HSA-168256	OSM	76	Immune System	46	0.00820624
REACT:R-HSA-168256	OSM	76	Immune System	47	0.00808737
REACT:R-HSA-168256	OSM	76	Immune System	48	0.0085985
REACT:R-HSA-168256	OSM	76	Immune System	49	0.00280402
REACT:R-HSA-168256	OSM	29	Immune System	7	0.00143963
REACT:R-HSA-168256	OSM	29	Immune System	8	0.00104509
REACT:R-HSA-168256	OSM	29	Immune System	9	0.00147758
REACT:R-HSA-168256	OSM	29	Immune System	10	0.00215108
REACT:R-HSA-168256	OSM	29	Immune System	11	0.000946633
REACT:R-HSA-168256	OSM	29	Immune System	12	0.00199956
REACT:R-HSA-168256	OSM	29	Immune System	13	0.00103826
REACT:R-HSA-168256	OSM	29	Immune System	14	0.00342339
REACT:R-HSA-168256	OSM	29	Immune System	15	0.00305944
REACT:R-HSA-168256	OSM	29	Immune System	16	0.00111403
REACT:R-HSA-168256	OSM	29	Immune System	17	0.00299333
REACT:R-HSA-168256	OSM	29	Immune System	99	0.000819493
REACT:R-HSA-168256	OSM	29	Immune System	19	0.00217611
REACT:R-HSA-168256	OSM	29	Immune System	20	0.000776477
REACT:R-HSA-168256	OSM	29	Immune System	21	0.00395962
REACT:R-HSA-168256	OSM	29	Immune System	22	0.00192745
REACT:R-HSA-168256	OSM	29	Immune System	23	0.000900407
REACT:R-HSA-168256	OSM	29	Immune System	24	0.00163239
REACT:R-HSA-168256	OSM	29	Immune System	25	0.000687
REACT:R-HSA-168256	OSM	29	Immune System	26	0.00130784
REACT:R-HSA-168256	OSM	29	Immune System	27	0.00146129
REACT:R-HSA-168256	OSM	29	Immune System	28	0.00245242
REACT:R-HSA-168256	OSM	29	Immune System	29	0.000306123
REACT:R-HSA-168256	OSM	29	Immune System	30	0.00206495
REACT:R-HSA-168256	OSM	29	Immune System	31	0.000571557
REACT:R-HSA-168256	OSM	29	Immune System	32	0.0010768
REACT:R-HSA-168256	OSM	40	Immune System	7	0.00829995
REACT:R-HSA-168256	OSM	40	Immune System	8	0.00276563
REACT:R-HSA-168256	OSM	40	Immune System	9	0.00810844
REACT:R-HSA-168256	OSM	40	Immune System	10	0.00812505
REACT:R-HSA-168256	OSM	29	Immune System	37	0.0011617
REACT:R-HSA-168256	OSM	29	Immune System	38	0.000527291
REACT:R-HSA-168256	OSM	29	Immune System	39	0.000837058
REACT:R-HSA-168256	OSM	29	Immune System	40	0.00180616
REACT:R-HSA-168256	OSM	29	Immune System	41	0.000441857
REACT:R-HSA-168256	OSM	29	Immune System	42	0.00275489
REACT:R-HSA-168256	OSM	29	Immune System	43	0.00151416
REACT:R-HSA-168256	OSM	29	Immune System	44	0.000658257
REACT:R-HSA-168256	OSM	29	Immune System	45	0.000898476
REACT:R-HSA-168256	OSM	29	Immune System	46	0.00155496
REACT:R-HSA-168256	OSM	29	Immune System	47	0.00194575
REACT:R-HSA-168256	OSM	29	Immune System	48	0.00168723
REACT:R-HSA-168256	OSM	29	Immune System	49	0.000303196
REACT:R-HSA-168256	OSM	29	Immune System	50	0.000554716
REACT:R-HSA-168256	OSM	29	Immune System	51	0.00156727
REACT:R-HSA-168256	OSM	29	Immune System	52	0.000736159
REACT:R-HSA-168256	OSM	29	Immune System	53	0.000644932
REACT:R-HSA-168256	OSM	29	Immune System	54	0.00201144
REACT:R-HSA-168256	OSM	29	Immune System	55	0.00248214
REACT:R-HSA-168256	OSM	29	Immune System	56	0.00126793
REACT:R-HSA-168256	OSM	29	Immune System	57	0.00192286
REACT:R-HSA-168256	OSM	29	Immune System	18	0.000195446
REACT:R-HSA-168256	OSM	29	Immune System	59	0.00226909
REACT:R-HSA-168256	OSM	29	Immune System	60	0.00116658
REACT:R-HSA-168256	OSM	29	Immune System	61	0.00212448
REACT:R-HSA-168256	OSM	29	Immune System	62	0.00163016
REACT:R-HSA-168256	OSM	29	Immune System	63	0.0014937
REACT:R-HSA-168256	OSM	29	Immune System	64	0.000849013
REACT:R-HSA-168256	OSM	29	Immune System	65	0.00162476
REACT:R-HSA-168256	OSM	29	Immune System	66	0.0018523
REACT:R-HSA-168256	OSM	29	Immune System	67	0.00175027
REACT:R-HSA-168256	OSM	29	Immune System	68	0.00146341
REACT:R-HSA-168256	OSM	29	Immune System	69	0.00184998
REACT:R-HSA-168256	OSM	29	Immune System	70	0.00188192
REACT:R-HSA-168256	OSM	40	Immune System	44	0.00695914
REACT:R-HSA-168256	OSM	40	Immune System	45	0.00840733
REACT:R-HSA-168256	OSM	29	Immune System	33	0.000888779
REACT:R-HSA-168256	OSM	29	Immune System	34	0.00229512
REACT:R-HSA-168256	OSM	29	Immune System	35	0.00398194
REACT:R-HSA-168256	OSM	29	Immune System	36	0.00387805
REACT:R-HSA-168256	OSM	40	Immune System	50	0.0012281
REACT:R-HSA-168256	OSM	40	Immune System	51	0.00810585
REACT:R-HSA-168256	OSM	40	Immune System	52	0.00837671
REACT:R-HSA-168256	OSM	40	Immune System	13	0.00494493
REACT:R-HSA-168256	OSM	40	Immune System	14	0.00834379
REACT:R-HSA-168256	OSM	40	Immune System	15	0.00787003
REACT:R-HSA-168256	OSM	40	Immune System	16	0.00417067
REACT:R-HSA-168256	OSM	40	Immune System	17	0.00839408
REACT:R-HSA-168256	OSM	40	Immune System	18	0.00276423
REACT:R-HSA-168256	OSM	40	Immune System	19	0.00782889
REACT:R-HSA-168256	OSM	40	Immune System	20	0.00794993
REACT:R-HSA-168256	OSM	40	Immune System	21	0.00785129
REACT:R-HSA-168256	OSM	40	Immune System	22	0.00721698
REACT:R-HSA-168256	OSM	40	Immune System	23	0.00768103
REACT:R-HSA-168256	OSM	40	Immune System	24	0.00817928
REACT:R-HSA-168256	OSM	40	Immune System	25	0.00589959
REACT:R-HSA-168256	OSM	40	Immune System	26	0.00784051
REACT:R-HSA-168256	OSM	40	Immune System	27	0.00846592
REACT:R-HSA-168256	OSM	40	Immune System	28	0.00690819
REACT:R-HSA-168256	OSM	40	Immune System	29	0.00796965
REACT:R-HSA-168256	OSM	40	Immune System	30	0.00808888
REACT:R-HSA-168256	OSM	29	Immune System	58	0.000942847
REACT:R-HSA-168256	OSM	40	Immune System	32	0.00685859
REACT:R-HSA-168256	OSM	40	Immune System	33	0.00767631
REACT:R-HSA-168256	OSM	40	Immune System	34	0.00751482
REACT:R-HSA-168256	OSM	40	Immune System	35	0.00828796
REACT:R-HSA-168256	OSM	40	Immune System	36	0.0080109
REACT:R-HSA-168256	OSM	40	Immune System	37	0.00760787
REACT:R-HSA-168256	OSM	40	Immune System	38	0.00821806
REACT:R-HSA-168256	OSM	40	Immune System	39	0.00849265
REACT:R-HSA-168256	OSM	40	Immune System	40	0.00727727
REACT:R-HSA-168256	OSM	40	Immune System	41	0.00287782
REACT:R-HSA-168256	OSM	40	Immune System	42	0.00779936
REACT:R-HSA-168256	OSM	40	Immune System	43	0.00767945
REACT:R-HSA-168256	OSM	6	Immune System	57	0.00488893
REACT:R-HSA-168256	OSM	6	Immune System	58	0.00719038
REACT:R-HSA-168256	OSM	40	Immune System	46	0.00702788
REACT:R-HSA-168256	OSM	40	Immune System	47	0.00832126
REACT:R-HSA-168256	OSM	40	Immune System	48	0.0061496
REACT:R-HSA-168256	OSM	40	Immune System	49	0.00398471
REACT:R-HSA-168256	OSM	6	Immune System	63	0.00616877
REACT:R-HSA-168256	OSM	6	Immune System	64	0.000555582
REACT:R-HSA-168256	OSM	6	Immune System	65	0.00278214
REACT:R-HSA-168256	OSM	40	Immune System	53	0.00704639
REACT:R-HSA-168256	OSM	40	Immune System	54	0.00817571
REACT:R-HSA-168256	OSM	40	Immune System	55	0.00821239
REACT:R-HSA-168256	OSM	40	Immune System	56	0.00816599
REACT:R-HSA-168256	OSM	40	Immune System	57	0.00796149
REACT:R-HSA-168256	OSM	40	Immune System	58	0.00789039
REACT:R-HSA-168256	OSM	40	Immune System	59	0.00830961
REACT:R-HSA-168256	OSM	40	Immune System	60	0.0051005
REACT:R-HSA-168256	OSM	40	Immune System	61	0.00763474
REACT:R-HSA-168256	OSM	40	Immune System	62	0.00770064
REACT:R-HSA-168256	OSM	40	Immune System	63	0.00760483
REACT:R-HSA-168256	OSM	40	Immune System	64	0.00676683
REACT:R-HSA-168256	OSM	40	Immune System	65	0.00587157
REACT:R-HSA-168256	OSM	40	Immune System	66	0.00796239
REACT:R-HSA-168256	OSM	40	Immune System	67	0.00827456
REACT:R-HSA-168256	OSM	40	Immune System	68	0.00739941
REACT:R-HSA-168256	OSM	40	Immune System	69	0.00815772
REACT:R-HSA-168256	OSM	40	Immune System	70	0.00817985
REACT:R-HSA-168256	OSM	40	Immune System	31	0.00673687
REACT:R-HSA-168256	OSM	40	Immune System	72	0.00738667
REACT:R-HSA-168256	OSM	40	Immune System	73	0.0084027
REACT:R-HSA-168256	OSM	40	Immune System	74	0.00772421
REACT:R-HSA-168256	OSM	40	Immune System	75	0.00820018
REACT:R-HSA-168256	OSM	40	Immune System	76	0.00563448
REACT:R-HSA-168256	OSM	40	Immune System	77	0.00538312
REACT:R-HSA-168256	OSM	6	Immune System	51	0.00505974
REACT:R-HSA-168256	OSM	6	Immune System	52	0.00600934
REACT:R-HSA-168256	OSM	6	Immune System	53	0.00126812
REACT:R-HSA-168256	OSM	6	Immune System	54	0.00729104
REACT:R-HSA-168256	OSM	6	Immune System	55	0.00628576
REACT:R-HSA-168256	OSM	6	Immune System	56	0.00314239
REACT:R-HSA-168256	OSM	76	Immune System	70	0.00840206
REACT:R-HSA-168256	OSM	76	Immune System	71	0.00672933
REACT:R-HSA-168256	OSM	6	Immune System	59	0.00705303
REACT:R-HSA-168256	OSM	6	Immune System	60	0.000676929
REACT:R-HSA-168256	OSM	6	Immune System	61	0.00313511
REACT:R-HSA-168256	OSM	6	Immune System	62	0.00466247
REACT:R-HSA-168256	OSM	76	Immune System	76	0.00571674
REACT:R-HSA-168256	OSM	76	Immune System	77	0.00342015
REACT:R-HSA-168256	OSM	76	Immune System	78	0.00683626
REACT:R-HSA-168256	OSM	6	Immune System	66	0.00739841
REACT:R-HSA-168256	OSM	6	Immune System	67	0.00540313
REACT:R-HSA-168256	OSM	6	Immune System	68	0.00462545
REACT:R-HSA-168256	OSM	6	Immune System	69	0.00239205
REACT:R-HSA-168256	OSM	6	Immune System	70	0.00496874
REACT:R-HSA-168256	OSM	6	Immune System	71	0.00120742
REACT:R-HSA-168256	OSM	6	Immune System	72	0.00218971
REACT:R-HSA-168256	OSM	6	Immune System	73	0.00758399
REACT:R-HSA-168256	OSM	6	Immune System	74	0.00669546
REACT:R-HSA-168256	OSM	6	Immune System	75	0.00350267
REACT:R-HSA-168256	OSM	76	Immune System	50	0.00108748
REACT:R-HSA-168256	OSM	76	Immune System	51	0.00882722
REACT:R-HSA-168256	OSM	76	Immune System	52	0.00740455
REACT:R-HSA-168256	OSM	76	Immune System	53	0.00573543
REACT:R-HSA-168256	OSM	76	Immune System	54	0.00854856
REACT:R-HSA-168256	OSM	76	Immune System	55	0.00842115
REACT:R-HSA-168256	OSM	76	Immune System	56	0.00665352
REACT:R-HSA-168256	OSM	76	Immune System	57	0.00768842
REACT:R-HSA-168256	OSM	40	Immune System	71	0.00702454
REACT:R-HSA-168256	OSM	76	Immune System	59	0.00872252
REACT:R-HSA-168256	OSM	76	Immune System	60	0.000810327
REACT:R-HSA-168256	OSM	76	Immune System	61	0.00769318
REACT:R-HSA-168256	OSM	76	Immune System	62	0.00863364
REACT:R-HSA-168256	OSM	76	Immune System	63	0.00795867
REACT:R-HSA-168256	OSM	6	Immune System	50	0.000374613
REACT:R-HSA-168256	OSM	76	Immune System	64	0.000104338
REACT:R-HSA-168256	OSM	76	Immune System	65	0.00702693
REACT:R-HSA-168256	OSM	76	Immune System	66	0.008598
REACT:R-HSA-168256	OSM	76	Immune System	67	0.00805076
REACT:R-HSA-168256	OSM	76	Immune System	68	0.0056267
REACT:R-HSA-168256	OSM	76	Immune System	69	0.00697421
REACT:R-HSA-168256	OSM	94	Immune System	83	0.0078177
REACT:R-HSA-168256	OSM	94	Immune System	84	0.00820448
REACT:R-HSA-168256	OSM	76	Immune System	72	0.00833516
REACT:R-HSA-168256	OSM	76	Immune System	73	0.00698126
REACT:R-HSA-168256	OSM	76	Immune System	74	0.0051693
REACT:R-HSA-168256	OSM	76	Immune System	75	0.00755077
REACT:R-HSA-168256	OSM	94	Immune System	89	0.00698521
REACT:R-HSA-168256	OSM	94	Immune System	90	0.00786519
REACT:R-HSA-168256	OSM	94	Immune System	91	0.00712123
REACT:R-HSA-168256	OSM	76	Immune System	79	0.00799846
REACT:R-HSA-168256	OSM	76	Immune System	80	0.00615793
REACT:R-HSA-168256	OSM	76	Immune System	81	0.00702921
REACT:R-HSA-168256	OSM	76	Immune System	82	0.00813902
REACT:R-HSA-168256	OSM	76	Immune System	83	0.00808075
REACT:R-HSA-168256	OSM	76	Immune System	84	0.00788031
REACT:R-HSA-168256	OSM	76	Immune System	85	0.0085812
REACT:R-HSA-168256	OSM	76	Immune System	86	0.00538383
REACT:R-HSA-168256	OSM	76	Immune System	87	0.00825586
REACT:R-HSA-168256	OSM	76	Immune System	88	0.000138054
REACT:R-HSA-168256	OSM	6	Immune System	76	0.00398173
REACT:R-HSA-168256	OSM	6	Immune System	77	0.00434558
REACT:R-HSA-168256	OSM	76	Immune System	92	0.00202932
REACT:R-HSA-168256	OSM	76	Immune System	93	0.00558182
REACT:R-HSA-168256	OSM	76	Immune System	94	0.00307755
REACT:R-HSA-168256	OSM	76	Immune System	95	0.00603661
REACT:R-HSA-168256	OSM	76	Immune System	96	0.00759247
REACT:R-HSA-168256	OSM	76	Immune System	97	0.00806161
REACT:R-HSA-168256	OSM	76	Immune System	58	0.00771967
REACT:R-HSA-168256	OSM	76	Immune System	99	0.0073085
REACT:R-HSA-168256	OSM	94	Immune System	73	0.00800587
REACT:R-HSA-168256	OSM	94	Immune System	74	0.0077131
REACT:R-HSA-168256	OSM	94	Immune System	75	0.00719825
REACT:R-HSA-168256	OSM	94	Immune System	76	0.00753701
REACT:R-HSA-168256	OSM	94	Immune System	77	0.00529377
REACT:R-HSA-168256	OSM	76	Immune System	90	0.00770251
REACT:R-HSA-168256	OSM	94	Immune System	78	0.008071
REACT:R-HSA-168256	OSM	94	Immune System	79	0.0064209
REACT:R-HSA-168256	OSM	94	Immune System	80	0.00819546
REACT:R-HSA-168256	OSM	94	Immune System	81	0.00737064
REACT:R-HSA-168256	OSM	94	Immune System	82	0.00811295
REACT:R-HSA-168256	OSM	94	Immune System	96	0.0080583
REACT:R-HSA-168256	OSM	94	Immune System	97	0.0077401
REACT:R-HSA-168256	OSM	94	Immune System	85	0.00722429
REACT:R-HSA-168256	OSM	94	Immune System	86	0.00615167
REACT:R-HSA-168256	OSM	94	Immune System	87	0.00756532
REACT:R-HSA-168256	OSM	94	Immune System	88	0.00739382
REACT:R-HSA-168256	OSM	76	Immune System	89	0.00708767
REACT:R-HSA-168256	OSM	94	Immune System	94	0.00756686
REACT:R-HSA-168256	OSM	76	Immune System	91	0.00806536
REACT:R-HSA-168256	OSM	94	Immune System	92	0.00748637
REACT:R-HSA-168256	OSM	94	Immune System	93	0.0077535
REACT:R-HSA-168256	OSM	94	Immune System	98	0.00789759
REACT:R-HSA-168256	OSM	94	Immune System	95	0.00740417
REACT:R-HSA-168256	OSM	76	Immune System	98	0.00803883
REACT:R-HSA-168256	OSM	94	Immune System	99	0.00288057
[truncated: 9,001 more rows]
