# Supplementary material for: Immunotherapy drug target identification using machine learning and patient-derived tumour explant validation
Source: Nat Mach Intell. 2026 May 18;8(5):670–89. doi: 10.1038/s42256-026-01201-3 (PMC13201160; doi:10.1038/s42256-026-01201-3)
Supplement: Supplementary file 8 — Statistical source data. [file 42256_2026_1201_MOESM8_ESM.xlsx]

## Sheet: Fig5B_5D_Dysfunctional
	UT	PTPN-22i	aOSM
TRM001	83.3	0	0
TRM002	73.1	62.9	47
TRM003	19	39.8	13
TRM004	98.4	93	95.4
TRM005	89.4	90.7	82.6
TRM006	59.9	45.5	57.7
TRM007	1.08	0.49	0.84
TRM008	23.1	21.7	15.6
p		0.25	0.0078

## Sheet: Fig5B_5D_Predysfunctional
	UT	PTPN-22i	aOSM
TRM001	0	0	0
TRM002	17.2	11.4	27.3
TRM003	1.46	0.34	3.28
TRM004	0	0.067	0.047
TRM005	0.12	0.044	0.056
TRM006	19.1	15.9	13
TRM007	2.16	44	3.58
TRM008	26.9	30.4	21.9
p		0.933	0.933

## Sheet: Fig5C_5E_GZMB_CD4_Teff
	UT	PTPN-22i	aOSM
TRM001	0.66	0	0.93
TRM002	1.75	1.43	0.7
TRM003	2.67	0.37	2.1
TRM004	7.39	6.06	5.32
TRM005	26.2	34.5	7.49
TRM006	3.58	2.16	1.43
TRM007	5.8	5.84	4.04
TRM008	5.4	2.65	3.18
p		0.25	0.0156

## Sheet: Fig5C_5E_HLA-DR_CD4_Teff
	UT	PTPN-22i	aOSM
TRM001	7.64	10.4	10.5
TRM002	9.47	12.6	15.4
TRM003	9.63	6.25	34.4
TRM004	28.9	27.5	23.8
TRM005	25	25	21.1
TRM006	2.17	7.91
TRM007	10.8	12.2
TRM008	13.3	14.9	12.7
p		0.3096	0.6875

## Sheet: Fig5C_5E_Ki67_CD4_Teff
	UT	PTPN-22i	aOSM
TRM001	2.4	5.97	7.26
TRM002	0.84	1.73	1.82
TRM003	0.53	0.18	2.37
TRM004	1.68	5.06	0.84
TRM005	6.98	6.56	3.07
TRM006	0.69	2.88	0.89
TRM007	0.23	0.35	0.41
TRM008	0.72	0.41	0.27
p		0.25	0.6406

## Sheet: Fig5C_5E_OX40_CD4_Teff
	UT	PTPN-22i	aOSM
TRM001	13.5	9.7	24.1
TRM002	9.02	12.8	13.9
TRM003	2.14	0.74	5.23
TRM004	12.3	11.2	9.71
TRM005	9.23	10.6	6.45
TRM006	2.26	3.6	7.38
TRM007	1.11	0.59	1.24
TRM008	1.08	1.63	1.33
p		1	0.1484

## Sheet: Fig5C_5E_41BB_CD8_T
	UT	PTPN-22i	aOSM
TRM001	0.2	3.81	6.22
TRM002	5.51	6.16	3.77
TRM003	0.54	1.14	0.96
TRM004	11.1	6.09	7.08
TRM005	3.65	4.75	3.1
TRM006	5.81	3.95	3.39
TRM007	0.13	0.076	0.34
TRM008	11.4	17.9	11.6
p		0.5469	0.6406

## Sheet: Fig5C_5E_GZMB_CD8_T
	UT	PTPN-22i	aOSM
TRM001	8.02	8.57	5.58
TRM002	13.6	12.4	10.6
TRM003	9.73	15	22.5
TRM004	70.4	71.5	58.1
TRM005	73.6	80.5	60.8
TRM006	33.8	27	19
TRM007	44.8	29.7	47
TRM008	26.8	30.6	28.4
p		0.9453	0.25

## Sheet: Fig5C_5E_HLA-DR_CD8_T
	UT	PTPN-22i	aOSM
TRM001	21.6	28.6	25
TRM002	30.8	31.3	33.8
TRM003	16.8	16.8	10.5
TRM004	74.4	79.4	73.1
TRM005	78.8	80.1	72.8
TRM006	7.48	14.5	N/A
TRM007	23.5	18.4	N/A
TRM008	22.8	23.1	20
p		0.1508	0.5625

## Sheet: Fig5C_5E_Ki67_CD8_T
	UT	PTPN-22i	aOSM
TRM001	11.4	33.3	48.4
TRM002	8.4	16.2	28.8
TRM003	0	1	0.82
TRM004	5.89	10.8	2.61
TRM005	15.8	15.6	10.4
TRM006	2.1	0.66	1.95
TRM007	0.45	0.35	1.45
TRM008	0.67	2.24	0.44
p		0.1484	0.6406

[truncated: 3 more sheets: Fig5C_5E_OX40_CD8_T, Fig5C_5E_PD1_CD8_T, Fig5F]
